# Supplementary material for: Genome-wide transcriptome analysis reveal the molecular mechanism for triggering the formation of purple leaves in rice mutants nip-lpl and nip-dpl
Source: Front Plant Sci. 2025 May 30;16:1584423. doi: 10.3389/fpls.2025.1584423 (PMC12162559; doi:10.3389/fpls.2025.1584423)
Supplement: Supplementary file 4 [file Table3.xlsx]

## Sheet: Nip-a vs nip-lpl-a
Table S2. All significantly expressed genes between nip-a vs nip-lpl-a, nip-a vs nip-dpl-a, nip-c vs nip-dpl-c, nip-lpl-c vs nip-dpl-c, nip-lpl-a vs nip-lpl-c, nip-dpl-a vs nip-dpl-c, nip-dpl-a vs nip-dpl-c, nip-a vs nip-c.
id	Nip-a1_count	Nip-a2_count	Nip-a3_count	nip-lpl-a1_count	nip-lpl-a2_count	nip-lpl-a3_count	Nip-a1_fpkm	Nip-a2_fpkm	Nip-a3_fpkm	nip-lpl-a1_fpkm	nip-lpl-a2_fpkm	nip-lpl-a3_fpkm	nip-a_mean	nip-lpl-a_mean	log2(fc)	PValue	FDR	Symbol	Description	KEGG_A_class	KEGG_B_class	Pathway	K_ID	GO Component	GO Function	GO Process
MSTRG.7694	3126	3605	2908	40	49	60	86.55	81.184	75.447	0.98	1.31	1.477	81.0603	1.25567	-6.01247	4.68773e-161	1.19542e-156	--	Os03g0382350, partial [Oryza sativa Japonica Group]	-	-	-	-	-	GO:0016740//transferase activity	GO:0008152//metabolic process
ncbi_4324958	1513	1915	1552	237	195	238	50.274	51.756	48.324	7.013	6.222	7.034	50.118	6.75633	-2.89102	1.517e-104	1.93425e-100	LOC4324958	BTB/POZ and TAZ domain-containing protein 3	-	-	-	-	GO:0000151//ubiquitin ligase complex;GO:0005575//cellular_component;GO:0005622//intracellular;GO:0005623//cell;GO:0005634//nucleus;GO:0005737//cytoplasm;GO:0016020//membrane;GO:0016021//integral component of membrane;GO:0019005//SCF ubiquitin ligase complex;GO:0031224//intrinsic component of membrane;GO:0031461//cullin-RING ubiquitin ligase complex;GO:0032991//protein-containing complex;GO:004322…	GO:0003674//molecular_function;GO:0003712//transcription coregulator activity;GO:0003824//catalytic activity;GO:0004402//histone acetyltransferase activity;GO:0005488//binding;GO:0005515//protein binding;GO:0005516//calmodulin binding;GO:0008080//N-acetyltransferase activity;GO:0008270//zinc ion binding;GO:0016407//acetyltransferase activity;GO:0016410//N-acyltransferase activity;GO:0016740//tran…	GO:0000302//response to reactive oxygen species;GO:0001101//response to acid chemical;GO:0006325//chromatin organization;GO:0006355//regulation of transcription, DNA-templated;GO:0006464//cellular protein modification process;GO:0006473//protein acetylation;GO:0006475//internal protein amino acid acetylation;GO:0006508//proteolysis;GO:0006511//ubiquitin-dependent protein catabolic process;GO:0006…
ncbi_4327373	547	711	704	10	5	6	10.007	10.58	12.071	0.163	0.088	0.098	10.886	0.116333	-6.54807	1.7876e-65	1.51952e-61	LOC4327373	replication protein A 70 kDa DNA-binding subunit B-like	Genetic Information Processing;Genetic Information Processing;Genetic Information Processing;Genetic Information Processing	Replication and repair;Replication and repair;Replication and repair;Replication and repair	ko03420//Nucleotide excision repair;ko03440//Homologous recombination;ko03030//DNA replication;ko03430//Mismatch repair	K07466;K07466;K07466;K07466	-	-	-
ncbi_9266485	1212	1041	949	42	32	48	89.69	62.659	65.807	2.768	2.274	3.159	72.7187	2.73367	-4.73342	4.25602e-64	2.71332e-60	LOC9266485	uncharacterized LOC9266485	-	-	-	-	-	-	-
ncbi_4337871	483	567	484	8	6	5	14.415	13.783	13.537	0.207	0.172	0.145	13.9117	0.174667	-6.31555	1.81362e-62	9.24983e-59	LOC4337871	putative protease Do-like 14	-	-	-	-	GO:0009536//plastid	-	-
ncbi_4349537	3	13	3	1549	1153	1338	0.076	0.294	0.072	37.991	30.483	32.778	0.147333	33.7507	7.83969	4.02058e-61	1.70881e-57	LOC4349537	pentatricopeptide repeat-containing protein At3g09650, chloroplastic	-	-	-	-	GO:0005739//mitochondrion	-	-
ncbi_9272305	640	1145	1090	8	3	8	8.805	12.239	13.341	0.087	0.035	0.087	11.4617	0.0696667	-7.36213	1.34317e-58	4.89318e-55	LOC9272305	disheveled-associated activator of morphogenesis 1, transcript variant X1	-	-	-	-	GO:0005739//mitochondrion	-	-
ncbi_4346696	832	869	797	104	90	87	9.114	7.745	8.18	1.016	0.946	0.852	8.34633	0.938	-3.15348	7.29123e-57	2.32417e-53	LOC4346696	endoribonuclease Dicer homolog 2b-like	-	-	-	-	GO:0005575//cellular_component;GO:0005622//intracellular;GO:0005623//cell;GO:0005634//nucleus;GO:0005658//alpha DNA polymerase:primase complex;GO:0005737//cytoplasm;GO:0009380//excinuclease repair complex;GO:0016442//RISC complex;GO:0031332//RNAi effector complex;GO:0032991//protein-containing complex;GO:0043226//organelle;GO:0043227//membrane-bounded organelle;GO:0043229//intracellular organelle…	GO:0000166//nucleotide binding;GO:0003674//molecular_function;GO:0003676//nucleic acid binding;GO:0003677//DNA binding;GO:0003688//DNA replication origin binding;GO:0003690//double-stranded DNA binding;GO:0003723//RNA binding;GO:0003824//catalytic activity;GO:0004003//ATP-dependent DNA helicase activity;GO:0004386//helicase activity;GO:0004518//nuclease activity;GO:0004519//endonuclease activity;…	GO:0006139//nucleobase-containing compound metabolic process;GO:0006260//DNA replication;GO:0006268//DNA unwinding involved in DNA replication;GO:0006281//DNA repair;GO:0006289//nucleotide-excision repair;GO:0006310//DNA recombination;GO:0006396//RNA processing;GO:0006725//cellular aromatic compound metabolic process;GO:0006807//nitrogen compound metabolic process;GO:0008150//biological_process;G…
MSTRG.8685	118	140	129	989	902	1181	3.459	3.338	3.543	25.816	25.387	30.789	3.44667	27.3307	2.98725	2.20967e-56	6.26097e-53	HD6	casein kinase II subunit alpha-2 [Oryza brachyantha]	Genetic Information Processing;Organismal Systems	Translation;Environmental adaptation	ko03008//Ribosome biogenesis in eukaryotes;ko04712//Circadian rhythm - plant	K03097;K03097	-	GO:0004672//protein kinase activity;GO:0032550//purine ribonucleoside binding	GO:0006464//cellular protein modification process;GO:0006796//phosphate-containing compound metabolic process
ncbi_4329983	15659	8311	10822	1	2	1	219.036	94.516	141.787	0.013	0.027	0.012	151.78	0.0173333	-13.0961	8.22654e-56	2.09785e-52	LOC4329983	receptor kinase-like protein Xa21, transcript variant X1	-	-	-	-	GO:0031410//cytoplasmic vesicle	-	-
ncbi_4334381	30	15	20	987	886	1006	0.365	0.151	0.233	10.675	10.332	10.865	0.249667	10.624	5.41118	5.88373e-51	1.36401e-47	LOC4334381	probable aldehyde oxidase 3	-	-	-	-	GO:0005575//cellular_component;GO:0005622//intracellular;GO:0005623//cell;GO:0005737//cytoplasm;GO:0005829//cytosol;GO:0044424//intracellular part;GO:0044444//cytoplasmic part;GO:0044464//cell part	GO:0000166//nucleotide binding;GO:0003674//molecular_function;GO:0003824//catalytic activity;GO:0004031//aldehyde oxidase activity;GO:0004854//xanthine dehydrogenase activity;GO:0005488//binding;GO:0005506//iron ion binding;GO:0009055//electron transfer activity;GO:0016491//oxidoreductase activity;GO:0016614//oxidoreductase activity, acting on CH-OH group of donors;GO:0016623//oxidoreductase acti…	GO:0006066//alcohol metabolic process;GO:0006082//organic acid metabolic process;GO:0006091//generation of precursor metabolites and energy;GO:0006629//lipid metabolic process;GO:0006714//sesquiterpenoid metabolic process;GO:0006720//isoprenoid metabolic process;GO:0006721//terpenoid metabolic process;GO:0008150//biological_process;GO:0008152//metabolic process;GO:0008299//isoprenoid biosynthetic…
ncbi_4335861	0	4	1	2122	1674	2208	0	0.063	0.018	36.831	31.329	38.276	0.027	35.4787	10.3598	1.2308e-48	2.61556e-45	LOC4335861	putative cellulose synthase-like protein H3	-	-	-	-	-	-	-
ncbi_4336636	2	5	8	2392	1412	1192	0.041	0.082	0.152	43.126	27.455	21.454	0.0916667	30.6783	8.38661	6.86495e-48	1.34664e-44	LOC4336636	anthocyanin regulatory Lc protein, transcript variant X5	-	-	-	-	-	GO:0046983//protein dimerization activity	-
ncbi_4343582	3954	6298	4299	653	664	561	129.822	168.191	132.265	19.093	20.934	16.383	143.426	18.8033	-2.93125	3.92943e-47	7.15746e-44	LOC4343582	putative PAP-specific phosphatase, mitochondrial	Metabolism;Metabolism	Global and overview maps;Energy metabolism	ko01100//Metabolic pathways;ko00920//Sulfur metabolism	K01082;K01082	-	GO:0004401//histidinol-phosphatase activity;GO:0008441//3'(2'),5'-bisphosphate nucleotidase activity	GO:0000105//histidine biosynthetic process;GO:0006790//sulfur compound metabolic process;GO:0046855//inositol phosphate dephosphorylation
ncbi_4349237	3986	4520	3831	1	2	0	136.422	125.827	122.864	0.03	0.066	0	128.371	0.032	-11.97	8.79491e-46	1.49519e-42	LOC4349237	MADS-box transcription factor 56-like	-	-	-	-	GO:0005575//cellular_component;GO:0005622//intracellular;GO:0005623//cell;GO:0005634//nucleus;GO:0005737//cytoplasm;GO:0022625//cytosolic large ribosomal subunit;GO:0043226//organelle;GO:0043227//membrane-bounded organelle;GO:0043229//intracellular organelle;GO:0043231//intracellular membrane-bounded organelle;GO:0044424//intracellular part;GO:0044464//cell part	GO:0000976//transcription regulatory region sequence-specific DNA binding;GO:0000977//RNA polymerase II regulatory region sequence-specific DNA binding;GO:0001012//RNA polymerase II regulatory region DNA binding;GO:0001067//regulatory region nucleic acid binding;GO:0003674//molecular_function;GO:0003676//nucleic acid binding;GO:0003677//DNA binding;GO:0003690//double-stranded DNA binding;GO:00037…	GO:0006139//nucleobase-containing compound metabolic process;GO:0006351//transcription, DNA-templated;GO:0006355//regulation of transcription, DNA-templated;GO:0006357//regulation of transcription by RNA polymerase II;GO:0006412//translation;GO:0006725//cellular aromatic compound metabolic process;GO:0006807//nitrogen compound metabolic process;GO:0008150//biological_process;GO:0008152//metabolic…
MSTRG.17406	290	430	393	38	25	31	6.522	7.866	8.282	0.761	0.54	0.62	7.55667	0.640333	-3.56085	3.80791e-43	6.0691e-40	--	Os08g0232100 [Oryza sativa Japonica Group]	-	-	-	-	-	-	-
ncbi_4344782	517	555	670	4	2	2	15.563	13.589	18.899	0.107	0.058	0.054	16.017	0.073	-7.77749	4.50325e-42	6.75514e-39	LOC4344782	phenolic glucoside malonyltransferase 2	-	-	-	-	-	GO:0016747//transferase activity, transferring acyl groups other than amino-acyl groups	-
MSTRG.14547	5	1	2	685	532	734	0.13	0.021	0.058	17.452	14.622	18.879	0.0696667	16.9843	7.92952	5.14253e-42	7.28554e-39	Os05g0583200	Os06g0605100 [Oryza sativa Japonica Group]	-	-	-	-	GO:0043231//intracellular membrane-bounded organelle	GO:0003676//nucleic acid binding	-
ncbi_4351132	561	953	774	85	100	96	6.17	8.521	7.983	0.826	1.057	0.944	7.558	0.942333	-3.0037	4.57908e-40	6.14584e-37	LOC4351132	disease resistance protein RGA5-like, transcript variant X7	-	-	-	-	GO:0005575//cellular_component;GO:0005737//cytoplasm	GO:0003674//molecular_function;GO:0003677//DNA binding;GO:0003697//single-stranded DNA binding;GO:0003924//GTPase activity;GO:0004798//thymidylate kinase activity;GO:0005047//signal recognition particle binding;GO:0005524//ATP binding;GO:0005525//GTP binding;GO:0008094//DNA-dependent ATPase activity;GO:0016772//transferase activity, transferring phosphorus-containing groups;GO:0017111//nucleoside…	GO:0006281//DNA repair;GO:0006310//DNA recombination;GO:0006614//SRP-dependent cotranslational protein targeting to membrane;GO:0009306//protein secretion;GO:0009432//SOS response;GO:0015809//arginine transport;GO:0015819//lysine transport;GO:0015822//ornithine transport;GO:0015949//nucleobase-containing small molecule interconversion;GO:0030243//cellulose metabolic process
ncbi_9267628	42	46	28	475	530	630	0.677	0.634	0.436	7.813	9.332	9.469	0.582333	8.87133	3.92923	1.13005e-38	1.44087e-35	LOC9267628	protein PAM68, chloroplastic, transcript variant X1	-	-	-	-	-	GO:0016788//hydrolase activity, acting on ester bonds	-
ncbi_4328490	2436	2938	2002	15414	12815	17664	68.605	67.3	52.833	386.581	346.553	442.466	62.9127	391.867	2.63894	3.21064e-38	3.89879e-35	LOC4328490	zinc finger protein CONSTANS-LIKE 3	-	-	-	-	-	GO:0005515//protein binding;GO:0008270//zinc ion binding	-
ncbi_9267360	385	460	467	3	10	2	7.129	7.917	9.363	0.028	0.153	0.042	8.13633	0.0743333	-6.77423	4.30991e-38	4.99577e-35	LOC9267360	ATP-dependent DNA helicase PIF1, transcript variant X1	-	-	-	-	GO:0009338//exodeoxyribonuclease V complex	GO:0003678//DNA helicase activity;GO:0004386//helicase activity;GO:0005524//ATP binding;GO:0008854//exodeoxyribonuclease V activity	GO:0000723//telomere maintenance;GO:0006281//DNA repair;GO:0006310//DNA recombination
ncbi_4342350	1140	1645	1185	5148	4815	5249	26.326	30.898	25.643	105.869	106.771	107.813	27.6223	106.818	1.95124	1.26636e-37	1.40406e-34	LOC4342350	succinate dehydrogenase [ubiquinone] flavoprotein subunit, mitochondrial-like	Metabolism;Metabolism;Metabolism;Metabolism;Metabolism	Global and overview maps;Global and overview maps;Global and overview maps;Energy metabolism;Carbohydrate metabolism	ko01100//Metabolic pathways;ko01110//Biosynthesis of secondary metabolites;ko01200//Carbon metabolism;ko00190//Oxidative phosphorylation;ko00020//Citrate cycle (TCA cycle)	K00234;K00234;K00234;K00234;K00234	GO:0005739//mitochondrion	-	-
ncbi_4348246	803	1243	963	72	85	48	9.912	11.739	10.6	0.728	0.915	0.491	10.7503	0.711333	-3.91771	3.80453e-37	4.04247e-34	LOC4348246	uncharacterized LOC4348246, transcript variant X8	-	-	-	-	-	-	-
MSTRG.7127	238	282	227	3	5	3	5.243	5.059	4.686	0.05	0.098	0.052	4.996	0.0666667	-6.22766	1.41715e-36	1.44555e-33	SORBIDRAFT_0019s002010	expressed protein, having alternative splicing products [Oryza sativa Japonica Group]	Metabolism;Metabolism	Global and overview maps;Amino acid metabolism	ko01100//Metabolic pathways;ko00270//Cysteine and methionine metabolism	K16054;K16054	-	-	-
MSTRG.18973	0	0	0	8799	9985	7366	0	0	0	136.979	166.041	114.798	0.001	139.273	17.0876	2.34243e-36	2.29748e-33	WAK5	wall-associated receptor kinase 3-like [Oryza brachyantha]	-	-	-	-	GO:0043231//intracellular membrane-bounded organelle	GO:0004672//protein kinase activity;GO:0043167//ion binding	GO:0044237//cellular metabolic process;GO:0044238//primary metabolic process;GO:0071704//organic substance metabolic process
MSTRG.17205	4127	9721	2487	2	1	0	112.193	214.946	63.354	0.048	0.026	0	130.164	0.0246667	-12.3655	4.22997e-36	3.99513e-33	TPS1	sesquiterpene synthase [Oryza nivara]	-	-	-	-	GO:0044424//intracellular part	GO:0016838//carbon-oxygen lyase activity, acting on phosphates;GO:0046872//metal ion binding	GO:0006721//terpenoid metabolic process;GO:0006950//response to stress
ncbi_4326058	1144	1593	1089	362	315	366	28.898	32.71	25.774	8.144	7.637	8.241	29.1273	8.00733	-1.86298	8.22051e-36	7.48683e-33	LOC4326058	uncharacterized LOC4326058, transcript variant X1	-	-	-	-	-	GO:0005515//protein binding	-
ncbi_4335495	1164	1366	1340	2	0	1	55.47	52.947	59.837	0.085	0	0.042	56.0847	0.0423333	-10.3716	3.19721e-34	2.81145e-31	LOC4335495	jacalin-related lectin 9	-	-	-	-	-	GO:0004386//helicase activity;GO:0005524//ATP binding	GO:0007059//chromosome segregation;GO:0030261//chromosome condensation;GO:0042254//ribosome biogenesis
ncbi_4325216	616	371	444	16	14	19	20.107	9.852	13.589	0.465	0.439	0.552	14.516	0.485333	-4.90252	1.18925e-33	1.01091e-30	LOC4325216	uncharacterized LOC4325216, transcript variant X1	-	-	-	-	-	-	-
ncbi_4325716	0	1	0	14040	13173	8963	0	0.023	0	357.105	361.277	227.692	0.00766667	315.358	15.328	1.35688e-33	1.11619e-30	LOC4325716	leucoanthocyanidin dioxygenase 1	Metabolism;Metabolism;Metabolism	Global and overview maps;Global and overview maps;Biosynthesis of other secondary metabolites	ko01100//Metabolic pathways;ko01110//Biosynthesis of secondary metabolites;ko00941//Flavonoid biosynthesis	K05277;K05277;K05277	-	GO:0003674//molecular_function;GO:0003824//catalytic activity;GO:0005488//binding;GO:0016491//oxidoreductase activity;GO:0019842//vitamin binding;GO:0030246//carbohydrate binding;GO:0031406//carboxylic acid binding;GO:0031418//L-ascorbic acid binding;GO:0036094//small molecule binding;GO:0043167//ion binding;GO:0043168//anion binding;GO:0043169//cation binding;GO:0043177//organic acid binding;GO:…	GO:0008150//biological_process;GO:0008152//metabolic process;GO:0009058//biosynthetic process;GO:0009718//anthocyanin-containing compound biosynthetic process;GO:0009812//flavonoid metabolic process;GO:0009813//flavonoid biosynthetic process;GO:0042440//pigment metabolic process;GO:0046148//pigment biosynthetic process;GO:0046283//anthocyanin-containing compound metabolic process;GO:0055114//oxid…
ncbi_4347405	8803	4453	6049	0	0	0	183.574	75.535	118.197	0	0	0	125.769	0.001	-16.9404	2.26385e-33	1.80408e-30	LOC4347405	heat shock protein 81-3-like	Genetic Information Processing;Organismal Systems	Folding, sorting and degradation;Environmental adaptation	ko04141//Protein processing in endoplasmic reticulum;ko04626//Plant-pathogen interaction	K04079;K04079	GO:0005575//cellular_component;GO:0005622//intracellular;GO:0005623//cell;GO:0005737//cytoplasm;GO:0009331//glycerol-3-phosphate dehydrogenase complex;GO:0044424//intracellular part;GO:0044464//cell part	GO:0000166//nucleotide binding;GO:0003674//molecular_function;GO:0004368//glycerol-3-phosphate dehydrogenase (quinone) activity;GO:0005488//binding;GO:0005515//protein binding;GO:0005524//ATP binding;GO:0008144//drug binding;GO:0016887//ATPase activity;GO:0017076//purine nucleotide binding;GO:0030554//adenyl nucleotide binding;GO:0032553//ribonucleotide binding;GO:0032555//purine ribonucleotide b…	GO:0006071//glycerol metabolic process;GO:0006457//protein folding;GO:0006950//response to stress;GO:0008150//biological_process;GO:0009987//cellular process;GO:0050896//response to stimulus
ncbi_4324843	279	384	335	56	65	63	7.072	7.917	7.957	1.264	1.582	1.42	7.64867	1.422	-2.42729	9.05183e-33	6.99487e-30	LOC4324843	protein trichome berefringence-like 7	-	-	-	-	-	-	-
ncbi_4335924	2021	2930	2510	804	726	723	39.786	47.013	46.379	14.657	14.257	13.167	44.3927	14.027	-1.66211	2.0389e-31	1.52923e-28	LOC4335924	DDT domain-containing protein DDB_G0282237, transcript variant X1	-	-	-	-	-	-	-
ncbi_4331474	2854	3549	3027	1176	1222	1318	66.7	67.463	66.29	24.475	27.423	27.397	66.8177	26.4317	-1.33796	2.45373e-31	1.78779e-28	LOC4331474	CBL-interacting protein kinase 9	-	-	-	-	GO:0005575//cellular_component;GO:0005622//intracellular;GO:0005623//cell;GO:0005634//nucleus;GO:0005737//cytoplasm;GO:0043226//organelle;GO:0043227//membrane-bounded organelle;GO:0043229//intracellular organelle;GO:0043231//intracellular membrane-bounded organelle;GO:0044424//intracellular part;GO:0044464//cell part	GO:0000166//nucleotide binding;GO:0003674//molecular_function;GO:0003824//catalytic activity;GO:0004672//protein kinase activity;GO:0004674//protein serine/threonine kinase activity;GO:0005488//binding;GO:0005524//ATP binding;GO:0008144//drug binding;GO:0016301//kinase activity;GO:0016709//oxidoreductase activity, acting on paired donors, with incorporation or reduction of molecular oxygen, NAD(P…	GO:0006464//cellular protein modification process;GO:0006468//protein phosphorylation;GO:0006744//ubiquinone biosynthetic process;GO:0006793//phosphorus metabolic process;GO:0006796//phosphate-containing compound metabolic process;GO:0006807//nitrogen compound metabolic process;GO:0006950//response to stress;GO:0006970//response to osmotic stress;GO:0007154//cell communication;GO:0007165//signal …
ncbi_4348549	2	0	0	5047	4026	3359	0.106	0	0	239.163	205.713	158.978	0.0353333	201.285	12.4759	2.77499e-31	1.96569e-28	LOC4348549	probable glutathione S-transferase BZ2	Metabolism;Metabolism	Global and overview maps;Metabolism of other amino acids	ko01100//Metabolic pathways;ko00480//Glutathione metabolism	K00799;K00799	GO:0005575//cellular_component;GO:0005622//intracellular;GO:0005623//cell;GO:0005737//cytoplasm;GO:0005829//cytosol;GO:0009507//chloroplast;GO:0009536//plastid;GO:0043226//organelle;GO:0043227//membrane-bounded organelle;GO:0043229//intracellular organelle;GO:0043231//intracellular membrane-bounded organelle;GO:0044424//intracellular part;GO:0044444//cytoplasmic part;GO:0044464//cell part	GO:0003674//molecular_function;GO:0003824//catalytic activity;GO:0004364//glutathione transferase activity;GO:0005515//protein binding;GO:0016034//maleylacetoacetate isomerase activity;GO:0016740//transferase activity;GO:0016765//transferase activity, transferring alkyl or aryl (other than methyl) groups	GO:0006518//peptide metabolic process;GO:0006559//L-phenylalanine catabolic process;GO:0006572//tyrosine catabolic process;GO:0006575//cellular modified amino acid metabolic process;GO:0006749//glutathione metabolic process;GO:0006790//sulfur compound metabolic process;GO:0006807//nitrogen compound metabolic process;GO:0006950//response to stress;GO:0006970//response to osmotic stress;GO:0007275/…
ncbi_4351168	195	228	230	3	1	5	2.72	2.584	2.998	0.04	0.015	0.067	2.76733	0.0406667	-6.08851	6.77211e-31	4.66745e-28	LOC4351168	importin beta-like SAD2 homolog	-	-	-	-	GO:0030117//membrane coat	GO:0003677//DNA binding;GO:0003700//DNA-binding transcription factor activity;GO:0016987//sigma factor activity;GO:0031267//small GTPase binding	GO:0006352//DNA-templated transcription, initiation;GO:0006355//regulation of transcription, DNA-templated;GO:0006886//intracellular protein transport;GO:0016192//vesicle-mediated transport
MSTRG.1828	0	0	0	4515	4053	2896	0	0	0	141.487	136.95	90.641	0.001	123.026	16.9086	1.00356e-30	6.73468e-28	ANT18	Os01g0633500, partial [Oryza sativa Japonica Group]	Metabolism;Metabolism;Metabolism	Global and overview maps;Global and overview maps;Biosynthesis of other secondary metabolites	ko01100//Metabolic pathways;ko01110//Biosynthesis of secondary metabolites;ko00941//Flavonoid biosynthesis	K13082;K13082;K13082	GO:0031312//extrinsic component of organelle membrane	GO:0033764//steroid dehydrogenase activity, acting on the CH-OH group of donors, NAD or NADP as acceptor;GO:0048037//cofactor binding	GO:0008202//steroid metabolic process;GO:0009411//response to UV;GO:0009813//flavonoid biosynthetic process;GO:0034285//response to disaccharide
ncbi_107276041	41	117	80	1278	1125	1331	0.814	1.89	1.489	22.601	21.453	23.51	1.39767	22.5213	4.0102	1.17606e-30	7.68994e-28	LOC107276041	autophagy-related protein 23	-	-	-	-	GO:0000776//kinetochore	GO:0003674//molecular_function;GO:0005524//ATP binding	GO:0007059//chromosome segregation;GO:0016226//iron-sulfur cluster assembly;GO:0030261//chromosome condensation;GO:0051382//kinetochore assembly
ncbi_4330018	262	352	294	1444	1529	1371	5.742	6.275	6.038	28.183	32.177	26.725	6.01833	29.0283	2.27003	4.05037e-30	2.58221e-27	LOC4330018	casein kinase 1-like	-	-	-	-	GO:0005634//nucleus	-	GO:0009741//response to brassinosteroid;GO:0009826//unidimensional cell growth;GO:0009850//auxin metabolic process;GO:0048364//root development
ncbi_4331350	2267	2405	2148	0	0	2	39.746	34.628	35.17	0	0	0.031	36.5147	0.0103333	-11.787	4.22448e-30	2.62752e-27	LOC4331350	uncharacterized LOC4331350, transcript variant X1	-	-	-	-	-	-	-
ncbi_4346832	1858	4130	2280	0	0	0	31.528	57.002	36.253	0	0	0	41.5943	0.001	-15.3441	6.86044e-30	4.16543e-27	LOC4346832	senescence-induced receptor-like serine/threonine-protein kinase	-	-	-	-	GO:0031410//cytoplasmic vesicle	-	-
ncbi_112938265	3	0	0	925	915	969	0.06	0	0	16.597	17.703	17.365	0.02	17.2217	9.75001	2.4436e-29	1.44917e-26	LOC112938265	uncharacterized LOC112938265	-	-	-	-	-	-	-
ncbi_112936146	1475	1795	1708	0	0	0	12.02	11.781	12.829	0	0	0	12.21	0.001	-13.5758	9.58532e-29	5.55534e-26	LOC112936146	disease resistance protein RGA5-like, transcript variant X1	-	-	-	-	-	GO:0003700//DNA-binding transcription factor activity;GO:0005515//protein binding;GO:0043531//ADP binding;GO:0043565//sequence-specific DNA binding	GO:0006355//regulation of transcription, DNA-templated
ncbi_4325125	367	505	476	116	105	127	8.953	10.102	10.892	2.629	2.396	2.643	9.98233	2.556	-1.96549	1.15569e-28	6.54914e-26	LOC4325125	lipopolysaccharide core biosynthesis mannosyltransferase LpsB, transcript variant X1	-	-	-	-	-	GO:0004373//glycogen (starch) synthase activity;GO:0008194//UDP-glycosyltransferase activity;GO:0009011//starch synthase activity;GO:0016157//sucrose synthase activity;GO:0016757//transferase activity, transferring glycosyl groups	GO:0005978//glycogen biosynthetic process;GO:0005985//sucrose metabolic process;GO:0010125//mycothiol biosynthetic process;GO:0071793//bacillithiol biosynthetic process
ncbi_4324697	18	18	12	464	538	310	0.335	0.272	0.209	7.688	9.612	5.13	0.272	7.47667	4.78072	6.26657e-28	3.474e-25	LOC4324697	probable sulfate transporter 3.5	-	-	-	-	GO:0016020//membrane;GO:0016021//integral component of membrane	GO:0015116//sulfate transmembrane transporter activity;GO:0045152//antisigma factor binding	GO:0006355//regulation of transcription, DNA-templated;GO:0008272//sulfate transport;GO:0030436//asexual sporulation
ncbi_4340373	3	18	10	934	716	473	0.098	0.481	0.308	27.309	22.574	13.813	0.295667	21.232	6.16612	8.2842e-28	4.4948e-25	LOC4340373	anthocyanidin 3-O-glucosyltransferase	Metabolism;Metabolism;Metabolism	Global and overview maps;Global and overview maps;Biosynthesis of other secondary metabolites	ko01100//Metabolic pathways;ko01110//Biosynthesis of secondary metabolites;ko00942//Anthocyanin biosynthesis	K12930;K12930;K12930	-	GO:0003674//molecular_function;GO:0003824//catalytic activity;GO:0008194//UDP-glycosyltransferase activity;GO:0016740//transferase activity;GO:0016757//transferase activity, transferring glycosyl groups;GO:0016758//transferase activity, transferring hexosyl groups;GO:0035251//UDP-glucosyltransferase activity;GO:0046527//glucosyltransferase activity;GO:0047213//anthocyanidin 3-O-glucosyltransferas…	GO:0008150//biological_process;GO:0008152//metabolic process;GO:0009058//biosynthetic process;GO:0009718//anthocyanin-containing compound biosynthetic process;GO:0009812//flavonoid metabolic process;GO:0009813//flavonoid biosynthetic process;GO:0042440//pigment metabolic process;GO:0046148//pigment biosynthetic process;GO:0046283//anthocyanin-containing compound metabolic process;GO:0071704//orga…
ncbi_4327578	5	9	1	238	223	337	0.116	0.169	0.022	4.907	4.958	6.94	0.102333	5.60167	5.77451	2.27558e-27	1.20895e-24	LOC4327578	uncharacterized LOC4327578	-	-	-	-	-	GO:0005515//protein binding	-
ncbi_4325215	467	614	519	201	175	209	9.442	10.097	9.833	3.619	3.398	3.758	9.79067	3.59167	-1.44675	2.82596e-27	1.47071e-24	LOC4325215	uncharacterized LOC4325215	-	-	-	-	GO:0005575//cellular_component;GO:0005622//intracellular;GO:0005623//cell;GO:0005634//nucleus;GO:0005730//nucleolus;GO:0031974//membrane-enclosed lumen;GO:0031981//nuclear lumen;GO:0043226//organelle;GO:0043227//membrane-bounded organelle;GO:0043228//non-membrane-bounded organelle;GO:0043229//intracellular organelle;GO:0043231//intracellular membrane-bounded organelle;GO:0043232//intracellular no…	GO:0003674//molecular_function;GO:0003676//nucleic acid binding;GO:0003723//RNA binding;GO:0005488//binding;GO:0019843//rRNA binding;GO:0097159//organic cyclic compound binding;GO:1901363//heterocyclic compound binding	GO:0000027//ribosomal large subunit assembly;GO:0006364//rRNA processing;GO:0006996//organelle organization;GO:0008150//biological_process;GO:0009987//cellular process;GO:0016043//cellular component organization;GO:0022607//cellular component assembly;GO:0022613//ribonucleoprotein complex biogenesis;GO:0022618//ribonucleoprotein complex assembly;GO:0034622//cellular protein-containing complex ass…
ncbi_9267710	435	786	671	104	95	83	3.016	4.428	4.36	0.624	0.613	0.496	3.93467	0.577667	-2.76793	8.84935e-27	4.51334e-24	LOC9267710	UPF0503 protein At3g09070, chloroplastic, transcript variant X1	-	-	-	-	-	-	-
ncbi_9268815	844	686	693	95	53	95	28.223	18.659	21.715	2.841	1.716	2.834	22.8657	2.46367	-3.2143	1.37185e-26	6.85953e-24	LOC9268815	mediator-associated protein 2	-	-	-	-	-	-	-
ncbi_4350825	1912	3771	2871	523	409	576	34.592	55.493	48.673	8.426	7.105	9.269	46.2527	8.26667	-2.48416	1.50605e-26	7.38572e-24	LOC4350825	CRM-domain containing factor CFM3, chloroplastic/mitochondrial-like, transcript variant X1	-	-	-	-	GO:0005575//cellular_component;GO:0005622//intracellular;GO:0005623//cell;GO:0005737//cytoplasm;GO:0005739//mitochondrion;GO:0009507//chloroplast;GO:0009532//plastid stroma;GO:0009536//plastid;GO:0009570//chloroplast stroma;GO:0043226//organelle;GO:0043227//membrane-bounded organelle;GO:0043229//intracellular organelle;GO:0043231//intracellular membrane-bounded organelle;GO:0044422//organelle par…	GO:0003674//molecular_function;GO:0003676//nucleic acid binding;GO:0003723//RNA binding;GO:0005488//binding;GO:0097159//organic cyclic compound binding;GO:1901363//heterocyclic compound binding	GO:0000373//Group II intron splicing;GO:0000375//RNA splicing, via transesterification reactions;GO:0000377//RNA splicing, via transesterification reactions with bulged adenosine as nucleophile;GO:0006139//nucleobase-containing compound metabolic process;GO:0006396//RNA processing;GO:0006397//mRNA processing;GO:0006417//regulation of translation;GO:0006725//cellular aromatic compound metabolic pr…
ncbi_4324546	283	337	320	3	0	1	4.921	5.038	5.516	0.052	0	0.015	5.15833	0.0223333	-7.85156	4.04915e-26	1.94825e-23	LOC4324546	uncharacterized LOC4324546, transcript variant X1	-	-	-	-	-	GO:0004867//serine-type endopeptidase inhibitor activity	-
MSTRG.7250	2	0	0	2088	2070	1527	0.017	0	0	15.388	16.217	11.09	0.00566667	14.2317	11.2943	4.19296e-26	1.98008e-23	--	expressed protein [Oryza sativa Japonica Group]	-	-	-	-	-	-	-
ncbi_4351243	42	51	41	341	305	280	1.239	1.228	1.146	8.972	8.664	7.357	1.20433	8.331	2.79025	8.19047e-26	3.79755e-23	LOC4351243	uncharacterized LOC4351243	-	-	-	-	-	GO:0003700//DNA-binding transcription factor activity;GO:0008234//cysteine-type peptidase activity;GO:0043565//sequence-specific DNA binding	GO:0006355//regulation of transcription, DNA-templated;GO:0006508//proteolysis
ncbi_4348316	0	0	0	1767	1054	2170	0	0	0	90.428	58.161	110.916	0.001	86.5017	16.4004	1.1313e-25	5.15164e-23	LOC4348316	profilin-A-like	-	-	-	-	-	GO:0003779//actin binding	-
MSTRG.3902	771	868	889	254	233	221	10.445	9.491	11.318	3.035	3.029	2.699	10.418	2.921	-1.83454	2.73864e-25	1.22523e-22	CAND1	cullin-associated NEDD8-dissociated protein 1 [Oryza sativa Japonica Group]	-	-	-	-	-	-	-
ncbi_4334816	772	1176	1000	220	173	282	16.863	20.893	20.468	4.279	3.629	5.479	19.408	4.46233	-2.12078	1.09824e-24	4.82867e-22	LOC4334816	cleavage and polyadenylation specificity factor subunit 3-I	Genetic Information Processing	Translation	ko03015//mRNA surveillance pathway	K14403	GO:0005575//cellular_component;GO:0005622//intracellular;GO:0005623//cell;GO:0005634//nucleus;GO:0043226//organelle;GO:0043227//membrane-bounded organelle;GO:0043229//intracellular organelle;GO:0043231//intracellular membrane-bounded organelle;GO:0044424//intracellular part;GO:0044464//cell part	GO:0003674//molecular_function;GO:0003824//catalytic activity;GO:0004518//nuclease activity;GO:0008270//zinc ion binding;GO:0016787//hydrolase activity;GO:0016788//hydrolase activity, acting on ester bonds;GO:0016891//endoribonuclease activity, producing 5'-phosphomonoesters	GO:0006139//nucleobase-containing compound metabolic process;GO:0006396//RNA processing;GO:0006397//mRNA processing;GO:0006401//RNA catabolic process;GO:0006725//cellular aromatic compound metabolic process;GO:0006807//nitrogen compound metabolic process;GO:0008150//biological_process;GO:0008152//metabolic process;GO:0009987//cellular process;GO:0010467//gene expression;GO:0016070//RNA metabolic …
ncbi_4334834	1337	1524	1419	0	0	1	27.486	25.499	26.968	0	0	0.021	26.651	0.007	-11.8945	3.51888e-24	1.52093e-21	LOC4334834	replication protein A 70 kDa DNA-binding subunit B, transcript variant X1	Genetic Information Processing;Genetic Information Processing;Genetic Information Processing;Genetic Information Processing	Replication and repair;Replication and repair;Replication and repair;Replication and repair	ko03420//Nucleotide excision repair;ko03440//Homologous recombination;ko03030//DNA replication;ko03430//Mismatch repair	K07466;K07466;K07466;K07466	-	-	-
MSTRG.20130	5	24	17	404	347	329	0.093	0.364	0.295	6.69	6.2	5.432	0.250667	6.10733	4.6067	3.78916e-24	1.61045e-21	--	Os06g0355800 [Oryza sativa Japonica Group]	-	-	-	-	-	-	-
ncbi_4340728	726	1466	1095	1	0	1	8.842	14.522	12.497	0.011	0	0.011	11.9537	0.00733333	-10.6707	4.04381e-24	1.69051e-21	LOC4340728	uncharacterized LOC4340728	-	-	-	-	-	-	-
ncbi_112938631	122	231	137	7	7	13	8.523	13.126	8.969	0.436	0.47	0.808	10.206	0.571333	-4.15894	5.00308e-24	2.0578e-21	LOC112938631	uncharacterized LOC112938631	-	-	-	-	-	-	-
ncbi_9271710	500	439	414	63	62	42	7.755	5.553	6.036	0.873	0.926	0.581	6.448	0.793333	-3.02285	7.66821e-24	3.10392e-21	LOC9271710	rho GTPase-activating protein 7, transcript variant X1	-	-	-	-	-	-	GO:0007165//signal transduction
MSTRG.4460	2073	2143	2623	512	437	391	10.294	8.744	12.204	2.753	2.305	2.287	10.414	2.44833	-2.08865	1.01535e-23	4.0457e-21	GIP	OJ000114_01.9 [Oryza sativa Japonica Group]	-	-	-	-	GO:0043231//intracellular membrane-bounded organelle	GO:0046872//metal ion binding	GO:0006259//DNA metabolic process
ncbi_4351887	9863	4501	413	2	1	1	422.093	156.673	16.562	0.076	0.041	0.038	198.443	0.0516667	-11.9072	1.25442e-23	4.92138e-21	LOC4351887	PYK10-binding protein 1	-	-	-	-	-	-	-
ncbi_4345019	1527	1275	1500	190	251	200	60.239	40.911	55.449	6.675	9.508	7.018	52.1997	7.73367	-2.75482	1.65489e-23	6.39415e-21	LOC4345019	xyloglucan endotransglycosylase/hydrolase protein 8-like	-	-	-	-	GO:0031410//cytoplasmic vesicle	-	-
MSTRG.6069	984	1431	1291	439	399	401	16.987	20.142	20.937	6.787	6.631	6.184	19.3553	6.534	-1.56669	3.93751e-23	1.49866e-20	CYCB1-2	Os02g0800500, partial [Oryza sativa Japonica Group]	Genetic Information Processing	Folding, sorting and degradation	ko03050//Proteasome	K11599	GO:0044455//mitochondrial membrane part	-	GO:0006970//response to osmotic stress;GO:0019941//modification-dependent protein catabolic process;GO:0035966//response to topologically incorrect protein;GO:0043094//cellular metabolic compound salvage;GO:0043248//proteasome assembly
ncbi_4326684	294	379	263	38	49	28	5.784	6.064	4.848	0.666	0.926	0.49	5.56533	0.694	-3.00346	1.22067e-22	4.57768e-20	LOC4326684	kinesin-like protein KIN-13B	-	-	-	-	GO:0005575//cellular_component;GO:0005622//intracellular;GO:0005623//cell;GO:0005634//nucleus;GO:0005737//cytoplasm;GO:0005813//centrosome;GO:0005815//microtubule organizing center;GO:0005856//cytoskeleton;GO:0005871//kinesin complex;GO:0005874//microtubule;GO:0005875//microtubule associated complex;GO:0005886//plasma membrane;GO:0015630//microtubule cytoskeleton;GO:0016020//membrane;GO:0016021//…	GO:0000166//nucleotide binding;GO:0003674//molecular_function;GO:0003774//motor activity;GO:0003777//microtubule motor activity;GO:0003824//catalytic activity;GO:0005488//binding;GO:0005515//protein binding;GO:0005524//ATP binding;GO:0008017//microtubule binding;GO:0008092//cytoskeletal protein binding;GO:0008144//drug binding;GO:0015631//tubulin binding;GO:0016462//pyrophosphatase activity;GO:00…	GO:0000226//microtubule cytoskeleton organization;GO:0000278//mitotic cell cycle;GO:0006928//movement of cell or subcellular component;GO:0006996//organelle organization;GO:0007010//cytoskeleton organization;GO:0007017//microtubule-based process;GO:0007018//microtubule-based movement;GO:0007049//cell cycle;GO:0007051//spindle organization;GO:0007052//mitotic spindle organization;GO:0008150//biolo…
ncbi_4329982	337	189	452	9	11	9	5.117	2.338	6.435	0.122	0.162	0.122	4.63	0.135333	-5.09642	1.24492e-22	4.60098e-20	LOC4329982	probable LRR receptor-like serine/threonine-protein kinase At3g47570, transcript variant X1	-	-	-	-	GO:0005739//mitochondrion	-	-
ncbi_4347994	415	531	169	14	12	10	14.565	15.158	5.558	0.438	0.404	0.312	11.7603	0.384667	-4.93418	1.39648e-22	5.08738e-20	LOC4347994	acetylserotonin O-methyltransferase 2-like	Metabolism;Metabolism	Global and overview maps;Amino acid metabolism	ko01100//Metabolic pathways;ko00380//Tryptophan metabolism	K22588;K22588	-	GO:0008171//O-methyltransferase activity;GO:0008276//protein methyltransferase activity;GO:0008757//S-adenosylmethionine-dependent methyltransferase activity;GO:0046983//protein dimerization activity	GO:0000398//mRNA splicing, via spliceosome;GO:0006412//translation;GO:0008152//metabolic process;GO:0009102//biotin biosynthetic process;GO:0016051//carbohydrate biosynthetic process;GO:0018364//peptidyl-glutamine methylation
MSTRG.22472	277	777	635	2	0	1	2.666	6.043	5.706	0.018	0	0.009	4.805	0.009	-9.0604	1.67739e-22	6.02468e-20	SOL1	Os11g0697050 [Oryza sativa Japonica Group]	Genetic Information Processing;Genetic Information Processing;Genetic Information Processing;Genetic Information Processing	Replication and repair;Replication and repair;Replication and repair;Replication and repair	ko03420//Nucleotide excision repair;ko03440//Homologous recombination;ko03030//DNA replication;ko03430//Mismatch repair	K07466;K07466;K07466;K07466	GO:0043231//intracellular membrane-bounded organelle	GO:0008235//metalloexopeptidase activity;GO:0046914//transition metal ion binding	GO:0008283//cell proliferation;GO:0009886//post-embryonic animal morphogenesis;GO:0010075//regulation of meristem growth;GO:0019538//protein metabolic process;GO:0048869//cellular developmental process
ncbi_107282091	0	0	0	799	839	664	0	0	0	19.358	21.918	16.061	0.001	19.1123	14.2222	1.97068e-22	6.97977e-20	LOC107282091	glutathione S-transferase T3, transcript variant X3	-	-	-	-	-	-	-
MSTRG.20032	415	701	568	0	0	0	10.301	14.844	14.213	0	0	0	13.1193	0.001	-13.6794	3.04469e-22	1.0636e-19	--	Os10g0172600, partial [Oryza sativa Japonica Group]	-	-	-	-	-	-	-
ncbi_4332993	668	642	801	134	143	169	39.689	31.027	44.593	7.091	8.159	8.932	38.4363	8.06067	-2.2535	3.47513e-22	1.19756e-19	LOC4332993	non-specific lipid transfer protein-like 1, transcript variant X2	-	-	-	-	GO:0031410//cytoplasmic vesicle	-	-
MSTRG.15082	918	1403	1148	439	421	447	12.164	15.191	14.229	5.362	5.506	5.293	13.8613	5.387	-1.36351	3.97756e-22	1.35242e-19	HOX29	homeobox-leucine zipper protein HOX29-like [Panicum hallii]	-	-	-	-	GO:0043231//intracellular membrane-bounded organelle	GO:0003677//DNA binding	GO:0000904//cell morphogenesis involved in differentiation;GO:0003006//developmental process involved in reproduction;GO:0007015//actin filament organization;GO:0009267//cellular response to starvation;GO:0009790//embryo development;GO:0009799//specification of symmetry;GO:0009887//animal organ morphogenesis;GO:0009933//meristem structural organization;GO:0009943//adaxial/abaxial axis specificati…
ncbi_4348460	208	295	215	66	58	72	6.382	7.362	6.182	1.803	1.709	1.965	6.642	1.82567	-1.86319	4.61996e-22	1.53701e-19	LOC4348460	uncharacterized LOC4348460	-	-	-	-	-	-	-
MSTRG.6971	6	3	1	143	142	159	0.102	0.041	0.016	2.162	2.314	2.401	0.053	2.29233	5.43468	4.64097e-22	1.53701e-19	--	Os08g0430050, partial [Oryza sativa Japonica Group]	-	-	-	-	-	-	-
ncbi_4330554	630	1011	743	149	184	220	15.733	20.535	17.387	3.314	4.412	4.887	17.885	4.20433	-2.0888	5.44631e-22	1.78059e-19	LOC4330554	aspartyl protease family protein At5g10770	-	-	-	-	-	-	-
ncbi_4324832	318	301	335	65	53	46	3.177	2.446	3.137	0.578	0.509	0.409	2.92	0.498667	-2.54982	5.59442e-22	1.80586e-19	LOC4324832	cell division control protein 6 homolog, transcript variant X1	-	-	-	-	GO:0000922//spindle pole;GO:0005575//cellular_component;GO:0005622//intracellular;GO:0005623//cell;GO:0005634//nucleus;GO:0005654//nucleoplasm;GO:0005737//cytoplasm;GO:0005819//spindle;GO:0005829//cytosol;GO:0005856//cytoskeleton;GO:0015630//microtubule cytoskeleton;GO:0031974//membrane-enclosed lumen;GO:0031981//nuclear lumen;GO:0043226//organelle;GO:0043227//membrane-bounded organelle;GO:004322…	GO:0000166//nucleotide binding;GO:0003674//molecular_function;GO:0003678//DNA helicase activity;GO:0003682//chromatin binding;GO:0005488//binding;GO:0005515//protein binding;GO:0005524//ATP binding;GO:0008144//drug binding;GO:0016818//hydrolase activity, acting on acid anhydrides, in phosphorus-containing anhydrides;GO:0016887//ATPase activity;GO:0017076//purine nucleotide binding;GO:0019899//enz…	GO:0000075//cell cycle checkpoint;GO:0000076//DNA replication checkpoint;GO:0000079//regulation of cyclin-dependent protein serine/threonine kinase activity;GO:0000082//G1/S transition of mitotic cell cycle;GO:0000083//regulation of transcription involved in G1/S transition of mitotic cell cycle;GO:0000278//mitotic cell cycle;GO:0000723//telomere maintenance;GO:0001932//regulation of protein phos…
ncbi_9269468	0	1	0	1783	1508	1120	0	0.026	0	50.155	45.74	31.467	0.00866667	42.454	12.2581	6.23291e-22	1.98682e-19	LOC9269468	uncharacterized LOC9269468	-	-	-	-	GO:0000151//ubiquitin ligase complex;GO:0005575//cellular_component;GO:0005622//intracellular;GO:0005623//cell;GO:0005634//nucleus;GO:0005737//cytoplasm;GO:0032991//protein-containing complex;GO:0043226//organelle;GO:0043227//membrane-bounded organelle;GO:0043229//intracellular organelle;GO:0043231//intracellular membrane-bounded organelle;GO:0044424//intracellular part;GO:0044464//cell part;GO:1…	GO:0003674//molecular_function;GO:0003824//catalytic activity;GO:0004842//ubiquitin-protein transferase activity;GO:0005488//binding;GO:0005515//protein binding;GO:0016740//transferase activity;GO:0019787//ubiquitin-like protein transferase activity;GO:0019899//enzyme binding;GO:0031625//ubiquitin protein ligase binding;GO:0043167//ion binding;GO:0043169//cation binding;GO:0044389//ubiquitin-like…	GO:0006464//cellular protein modification process;GO:0006807//nitrogen compound metabolic process;GO:0008150//biological_process;GO:0008152//metabolic process;GO:0009987//cellular process;GO:0016567//protein ubiquitination;GO:0019538//protein metabolic process;GO:0032446//protein modification by small protein conjugation;GO:0036211//protein modification process;GO:0043170//macromolecule metabolic…
ncbi_4350688	4434	1247	1902	0	1	0	65.525	14.626	26.721	0	0.018	0	35.624	0.006	-12.5356	6.37656e-22	2.00751e-19	LOC4350688	ubiquitin carboxyl-terminal hydrolase 18, transcript variant X2	-	-	-	-	GO:0005575//cellular_component;GO:0016020//membrane;GO:0016021//integral component of membrane;GO:0031224//intrinsic component of membrane;GO:0044425//membrane part	GO:0003674//molecular_function;GO:0003824//catalytic activity;GO:0004843//thiol-dependent ubiquitin-specific protease activity;GO:0005488//binding;GO:0008233//peptidase activity;GO:0008234//cysteine-type peptidase activity;GO:0016787//hydrolase activity;GO:0019783//ubiquitin-like protein-specific protease activity;GO:0036459//thiol-dependent ubiquitinyl hydrolase activity;GO:0043167//ion binding;…	GO:0006464//cellular protein modification process;GO:0006508//proteolysis;GO:0006511//ubiquitin-dependent protein catabolic process;GO:0006807//nitrogen compound metabolic process;GO:0008150//biological_process;GO:0008152//metabolic process;GO:0009056//catabolic process;GO:0009057//macromolecule catabolic process;GO:0009987//cellular process;GO:0016579//protein deubiquitination;GO:0019538//protei…
ncbi_4338773	106	165	108	656	512	769	3.268	4.137	3.12	18.009	15.156	21.085	3.50833	18.0833	2.3658	6.89691e-22	2.14486e-19	LOC4338773	WAT1-related protein At5g07050	-	-	-	-	GO:0005739//mitochondrion;GO:0016020//membrane	-	-
ncbi_4335077	13	9	6	147	140	186	0.465	0.262	0.201	4.682	4.808	5.917	0.309333	5.13567	4.05332	7.97829e-22	2.45126e-19	LOC4335077	probable inactive methyltransferase Os04g0175900	-	-	-	-	-	GO:0008168//methyltransferase activity;GO:0008171//O-methyltransferase activity;GO:0046983//protein dimerization activity	GO:0016051//carbohydrate biosynthetic process;GO:0032259//methylation
ncbi_4345494	237	362	270	1	1	1	2.782	3.622	2.97	0.012	0.011	0.012	3.12467	0.0116667	-8.06517	8.08227e-22	2.45364e-19	LOC4345494	disease resistance protein RGA5-like, transcript variant X1	-	-	-	-	-	GO:0043531//ADP binding	-
ncbi_4324872	1910	1673	1793	218	254	384	65.328	46.542	57.466	6.64	8.342	11.682	56.4453	8.888	-2.66692	1.03863e-21	3.11601e-19	LOC4324872	glycine-rich cell wall structural protein 1.8	-	-	-	-	GO:0000775//chromosome, centromeric region;GO:0005681//spliceosomal complex	GO:0003677//DNA binding;GO:0003682//chromatin binding	GO:0000398//mRNA splicing, via spliceosome
ncbi_4340361	0	1	0	1159	962	1234	0	0.031	0	34.716	31.053	36.933	0.0103333	34.234	11.6939	1.53022e-21	4.53745e-19	LOC4340361	uncharacterized LOC4340361, transcript variant X1	-	-	-	-	-	-	-
ncbi_9271361	486	653	615	0	1	1	10.369	11.085	13.046	0	0.019	0.017	11.5	0.012	-9.90438	1.87594e-21	5.49866e-19	LOC9271361	probable protein phosphatase 2C 19, transcript variant X1	-	-	-	-	-	GO:0003674//molecular_function;GO:0003824//catalytic activity;GO:0004721//phosphoprotein phosphatase activity;GO:0004722//protein serine/threonine phosphatase activity;GO:0005488//binding;GO:0016787//hydrolase activity;GO:0016788//hydrolase activity, acting on ester bonds;GO:0016791//phosphatase activity;GO:0042578//phosphoric ester hydrolase activity;GO:0043167//ion binding;GO:0043169//cation bi…	GO:0006464//cellular protein modification process;GO:0006470//protein dephosphorylation;GO:0006793//phosphorus metabolic process;GO:0006796//phosphate-containing compound metabolic process;GO:0006807//nitrogen compound metabolic process;GO:0008150//biological_process;GO:0008152//metabolic process;GO:0009987//cellular process;GO:0016311//dephosphorylation;GO:0019538//protein metabolic process;GO:0…
ncbi_4324067	349	859	801	0	0	0	2.235	4.424	4.753	0	0	0	3.804	0.001	-11.8933	1.97051e-21	5.71023e-19	LOC4324067	receptor-like protein 6, transcript variant X2	-	-	-	-	-	GO:0005515//protein binding	-
ncbi_107278978	811	544	474	0	0	0	47.984	26.179	26.276	0	0	0	33.4797	0.001	-15.031	2.31701e-21	6.6389e-19	LOC107278978	uncharacterized LOC107278978, transcript variant X1	-	-	-	-	-	-	-
ncbi_4351317	495	756	611	2589	2744	2387	25.714	31.964	29.758	119.773	136.851	110.282	29.1453	122.302	2.06911	2.85015e-21	8.07574e-19	LOC4351317	non-specific lipid-transfer protein 2B-like	-	-	-	-	GO:0005575//cellular_component;GO:0016020//membrane	GO:0003674//molecular_function;GO:0005488//binding;GO:0008289//lipid binding	GO:0006810//transport;GO:0006869//lipid transport;GO:0008150//biological_process;GO:0010876//lipid localization;GO:0033036//macromolecule localization;GO:0051179//localization;GO:0051234//establishment of localization;GO:0071702//organic substance transport
ncbi_4347074	2431	2768	2522	860	648	611	90.975	84.252	88.436	28.66	23.285	20.337	87.8877	24.094	-1.86699	3.55018e-21	9.94871e-19	LOC4347074	cinnamoyl-CoA reductase 1, transcript variant X1	Metabolism;Metabolism;Metabolism	Global and overview maps;Global and overview maps;Biosynthesis of other secondary metabolites	ko01100//Metabolic pathways;ko01110//Biosynthesis of secondary metabolites;ko00940//Phenylpropanoid biosynthesis	K09753;K09753;K09753	-	GO:0003743//translation initiation factor activity;GO:0003824//catalytic activity;GO:0003854//3-beta-hydroxy-delta5-steroid dehydrogenase activity;GO:0003978//UDP-glucose 4-epimerase activity;GO:0008446//GDP-mannose 4,6-dehydratase activity;GO:0008667//2,3-dihydro-2,3-dihydroxybenzoate dehydrogenase activity;GO:0008712//ADP-glyceromanno-heptose 6-epimerase activity;GO:0016616//oxidoreductase acti…	GO:0000271//polysaccharide biosynthetic process;GO:0005975//carbohydrate metabolic process;GO:0006012//galactose metabolic process;GO:0006413//translational initiation;GO:0006694//steroid biosynthetic process;GO:0008152//metabolic process;GO:0009243//O antigen biosynthetic process;GO:0009244//lipopolysaccharide core region biosynthetic process;GO:0055114//oxidation-reduction process
ncbi_4331473	324	649	514	0	0	0	9.134	14.845	13.638	0	0	0	12.539	0.001	-13.6141	4.55131e-21	1.26155e-18	LOC4331473	heavy metal-associated isoprenylated plant protein 39, transcript variant X1	-	-	-	-	-	-	-
MSTRG.21606	214	459	415	0	1	2	11.086	19.356	20.164	0	0.058	0.108	16.8687	0.0553333	-8.25198	4.68554e-21	1.2848e-18	Os03g0328900	Os11g0233400, partial [Oryza sativa Japonica Group]	-	-	-	-	-	-	-
ncbi_4345599	100	115	99	14	10	9	5.977	5.6	5.577	0.751	0.578	0.482	5.718	0.603667	-3.24369	7.64954e-21	2.07522e-18	LOC4345599	uncharacterized LOC4345599, transcript variant X1	-	-	-	-	-	-	-
MSTRG.17575	328	527	674	0	0	0	9.987	11.309	16.677	0	0	0	12.6577	0.001	-13.6277	1.26249e-20	3.38893e-18	SORBIDRAFT_0019s002010	expressed protein, having alternative splicing products [Oryza sativa Japonica Group]	Metabolism;Metabolism	Global and overview maps;Amino acid metabolism	ko01100//Metabolic pathways;ko00270//Cysteine and methionine metabolism	K16054;K16054	-	-	-
MSTRG.19886	11	11	17	186	132	163	0.174	0.141	0.252	2.619	2.004	2.293	0.189	2.30533	3.60852	1.30905e-20	3.4773e-18	ATJ15	Os03g0262500, partial [Oryza sativa Japonica Group]	-	-	-	-	GO:0031090//organelle membrane;GO:0043231//intracellular membrane-bounded organelle;GO:0043232//intracellular non-membrane-bounded organelle	GO:0005515//protein binding	GO:0009630//gravitropism;GO:0044267//cellular protein metabolic process
ncbi_4345565	678	829	645	1	0	0	15.518	15.433	13.832	0.02	0	0	14.9277	0.00666667	-11.1287	1.36729e-20	3.59457e-18	LOC4345565	uncharacterized LOC4345565, transcript variant X1	-	-	-	-	-	-	GO:0009405//pathogenesis
ncbi_4342461	320	550	428	120	91	122	11.492	16.065	14.403	3.838	3.138	3.897	13.9867	3.62433	-1.94826	1.53717e-20	3.99994e-18	LOC4342461	probable carboxylesterase 15	-	-	-	-	-	GO:0008236//serine-type peptidase activity;GO:0016787//hydrolase activity;GO:0047746//chlorophyllase activity	GO:0006508//proteolysis;GO:0015996//chlorophyll catabolic process
ncbi_9269998	0	0	0	430	427	554	0	0	0	13.435	14.44	17.348	0.001	15.0743	13.8798	2.75034e-20	7.0845e-18	LOC9269998	cytoplasmic tRNA 2-thiolation protein 1-like, transcript variant X1	Genetic Information Processing	Folding, sorting and degradation	ko04122//Sulfur relay system	K14168	GO:0005575//cellular_component;GO:0005622//intracellular;GO:0005623//cell;GO:0005737//cytoplasm;GO:0044424//intracellular part;GO:0044464//cell part	GO:0000049//tRNA binding;GO:0003674//molecular_function;GO:0003676//nucleic acid binding;GO:0003723//RNA binding;GO:0003824//catalytic activity;GO:0005488//binding;GO:0016740//transferase activity;GO:0016879//ligase activity, forming carbon-nitrogen bonds;GO:0097159//organic cyclic compound binding;GO:1901363//heterocyclic compound binding	GO:0002097//tRNA wobble base modification;GO:0002098//tRNA wobble uridine modification;GO:0006139//nucleobase-containing compound metabolic process;GO:0006396//RNA processing;GO:0006399//tRNA metabolic process;GO:0006400//tRNA modification;GO:0006725//cellular aromatic compound metabolic process;GO:0006807//nitrogen compound metabolic process;GO:0008033//tRNA processing;GO:0008150//biological_pro…
ncbi_112938804	0	0	0	446	403	617	0	0	0	23.843	23.23	32.944	0.001	26.6723	14.7031	3.41192e-20	8.63044e-18	LOC112938804	uncharacterized LOC112938804	-	-	-	-	GO:0005634//nucleus;GO:0043625//delta DNA polymerase complex	-	GO:0006260//DNA replication
ncbi_4329887	80	144	106	479	446	548	2.808	4.111	3.486	14.97	15.03	17.106	3.46833	15.702	2.17863	3.4182e-20	8.63044e-18	LOC4329887	26S proteasome non-ATPase regulatory subunit 6-like	Genetic Information Processing	Folding, sorting and degradation	ko03050//Proteasome	K03037	GO:0005886//plasma membrane	GO:0022857//transmembrane transporter activity	GO:0055085//transmembrane transport
ncbi_107275995	0	0	0	562	788	450	0	0	0	18.703	28.276	14.957	0.001	20.6453	14.3335	4.03471e-20	1.00872e-17	LOC107275995	flavonol 3-sulfotransferase	-	-	-	-	-	GO:0008146//sulfotransferase activity	-
ncbi_4350189	49	41	38	252	269	294	1.268	0.863	0.922	5.809	6.686	6.769	1.01767	6.42133	2.65761	5.46392e-20	1.35277e-17	LOC4350189	uncharacterized LOC4350189, transcript variant X1	-	-	-	-	-	GO:0003690//double-stranded DNA binding	GO:0006355//regulation of transcription, DNA-templated
ncbi_4330594	6	26	14	331	349	253	0.094	0.277	0.172	3.879	4.387	3.018	0.181	3.76133	4.37718	7.46175e-20	1.82963e-17	LOC4330594	amino acid transporter AVT6A, transcript variant X1	-	-	-	-	GO:0016020//membrane	-	-
MSTRG.20451	777	1152	1114	342	260	334	5.711	6.882	7.672	2.236	1.832	2.182	6.755	2.08333	-1.69706	8.66476e-20	2.10438e-17	IRL5	Os10g0446800, partial [Oryza sativa Japonica Group]	-	-	-	-	GO:0009536//plastid	GO:0016616//oxidoreductase activity, acting on the CH-OH group of donors, NAD or NADP as acceptor;GO:0043168//anion binding;GO:0046872//metal ion binding;GO:0046983//protein dimerization activity;GO:0048037//cofactor binding	GO:0006549//isoleucine metabolic process;GO:0006573//valine metabolic process;GO:0008652//cellular amino acid biosynthetic process
ncbi_112936087	0	0	0	540	327	606	0	0	0	36.337	23.738	40.707	0.001	33.594	15.0359	9.77492e-20	2.35161e-17	LOC112936087	metallothionein-like protein 2A	-	-	-	-	GO:0005575//cellular_component;GO:0005623//cell	GO:0003674//molecular_function;GO:0005488//binding;GO:0005507//copper ion binding;GO:0008270//zinc ion binding;GO:0043167//ion binding;GO:0043169//cation binding;GO:0046872//metal ion binding;GO:0046914//transition metal ion binding	GO:0006873//cellular ion homeostasis;GO:0006875//cellular metal ion homeostasis;GO:0006878//cellular copper ion homeostasis;GO:0008150//biological_process;GO:0009987//cellular process;GO:0019725//cellular homeostasis;GO:0030003//cellular cation homeostasis;GO:0042592//homeostatic process;GO:0046916//cellular transition metal ion homeostasis;GO:0048878//chemical homeostasis;GO:0050801//ion homeost…
ncbi_9270463	0	0	0	559	691	392	0	0	0	16.52	22.02	11.571	0.001	16.7037	14.0279	1.00805e-19	2.40246e-17	LOC9270463	flavanone 3-dioxygenase 1-like	Metabolism;Metabolism;Metabolism	Global and overview maps;Global and overview maps;Biosynthesis of other secondary metabolites	ko01100//Metabolic pathways;ko01110//Biosynthesis of secondary metabolites;ko00941//Flavonoid biosynthesis	K00475;K00475;K00475	-	GO:0000166//nucleotide binding;GO:0003674//molecular_function;GO:0003824//catalytic activity;GO:0005488//binding;GO:0005524//ATP binding;GO:0008144//drug binding;GO:0016491//oxidoreductase activity;GO:0016705//oxidoreductase activity, acting on paired donors, with incorporation or reduction of molecular oxygen;GO:0016706//oxidoreductase activity, acting on paired donors, with incorporation or red…	GO:0008150//biological_process;GO:0008152//metabolic process;GO:0009058//biosynthetic process;GO:0009314//response to radiation;GO:0009411//response to UV;GO:0009416//response to light stimulus;GO:0009628//response to abiotic stimulus;GO:0009812//flavonoid metabolic process;GO:0009813//flavonoid biosynthetic process;GO:0010224//response to UV-B;GO:0050896//response to stimulus;GO:0055114//oxidati…
MSTRG.14375	0	0	0	384	353	425	0	0	0	19.067	18.899	21.077	0.001	19.681	14.2645	1.61408e-19	3.81117e-17	--	Os09g0268900 [Oryza sativa Japonica Group]	-	-	-	-	-	-	-
ncbi_4324954	103	229	197	3	0	2	1.602	2.992	2.932	0.042	0	0.028	2.50867	0.0233333	-6.74838	3.06855e-19	7.179e-17	LOC4324954	glutathione S-transferase T3, transcript variant X1	-	-	-	-	GO:0005739//mitochondrion	-	-
ncbi_112939679	31	79	46	636	744	481	2.87	5.956	4.008	52.414	66.138	39.619	4.278	52.7237	3.62344	3.47828e-19	8.06361e-17	LOC112939679	uncharacterized LOC112939679	-	-	-	-	-	GO:0008194//UDP-glycosyltransferase activity	-
MSTRG.20121	255	307	297	102	91	101	13.066	12.794	14.26	4.654	4.477	4.603	13.3733	4.578	-1.54657	4.31601e-19	9.91554e-17	Os01g0552300	Os10g0213100, partial [Oryza sativa Japonica Group]	-	-	-	-	-	-	-
MSTRG.22237	219	376	317	0	0	0	4.808	6.714	6.521	0	0	0	6.01433	0.001	-12.5542	4.53586e-19	1.03276e-16	TIF3I1	eukaryotic translation initiation factor 3 subunit I isoform X2 [Oryza sativa Japonica Group]	Genetic Information Processing	Translation	ko03013//Nucleocytoplasmic transport	K03246	GO:0031461//cullin-RING ubiquitin ligase complex;GO:0044444//cytoplasmic part	GO:0005488//binding	GO:0006412//translation;GO:0006970//response to osmotic stress;GO:0010038//response to metal ion
ncbi_4327138	32	93	57	573	486	576	0.594	1.404	0.991	9.47	8.661	9.508	0.996333	9.213	3.20897	4.99487e-19	1.1272e-16	LOC4327138	uncharacterized LOC4327138	-	-	-	-	-	GO:0005515//protein binding	-
MSTRG.3748	561	587	473	1	0	0	6.604	5.622	5.224	0.01	0	0	5.81667	0.00333333	-10.769	5.31621e-19	1.1892e-16	sf3b1	splicing factor 3B subunit 1 isoform X2 [Oryza sativa Japonica Group]	Genetic Information Processing	Transcription	ko03040//Spliceosome	K12828	GO:0009536//plastid	-	-
ncbi_4350582	0	0	0	355	330	348	0	0	0	2.523	2.529	2.47	0.001	2.50733	11.2919	6.26471e-19	1.38919e-16	LOC4350582	uncharacterized LOC4350582	-	-	-	-	-	-	-
ncbi_4326954	226	635	197	12	16	8	16.845	37.89	13.517	0.798	1.164	0.573	22.7507	0.845	-4.75081	7.58735e-19	1.66797e-16	LOC4326954	uncharacterized LOC4326954, transcript variant X1	-	-	-	-	-	GO:0003824//catalytic activity;GO:0005507//copper ion binding;GO:0046872//metal ion binding	GO:0006825//copper ion transport
ncbi_107280759	240	273	262	0	0	0	3.805	3.521	3.893	0	0	0	3.73967	0.001	-11.8687	1.07929e-18	2.35238e-16	LOC107280759	transposon Ty3-G Gag-Pol polyprotein	-	-	-	-	GO:0005739//mitochondrion	-	-
ncbi_4336925	295	517	364	2	0	0	7.277	10.373	8.414	0.044	0	0	8.688	0.0146667	-9.21034	1.10211e-18	2.38177e-16	LOC4336925	uncharacterized LOC4336925	-	-	-	-	-	-	-
ncbi_4347323	238	259	234	0	0	0	13.456	11.91	12.397	0	0	0	12.5877	0.001	-13.6197	2.13511e-18	4.57542e-16	LOC4347323	uncharacterized LOC4347323	-	-	-	-	-	-	-
ncbi_4337003	208	324	222	0	0	0	6.508	8.245	6.508	0	0	0	7.087	0.001	-12.791	2.28248e-18	4.85046e-16	LOC4337003	uncharacterized LOC4337003	-	-	-	-	GO:0009379//Holliday junction helicase complex	GO:0009378//four-way junction helicase activity	GO:0006310//DNA recombination
ncbi_9270401	62	63	57	259	259	324	1.176	0.98	1.013	4.424	4.734	5.464	1.05633	4.874	2.20604	2.38979e-18	5.03653e-16	LOC9270401	phosphate transporter PHO1-1-like, transcript variant X1	-	-	-	-	GO:0005575//cellular_component;GO:0005622//intracellular;GO:0005623//cell;GO:0005737//cytoplasm;GO:0005794//Golgi apparatus;GO:0005802//trans-Golgi network;GO:0005886//plasma membrane;GO:0012505//endomembrane system;GO:0016020//membrane;GO:0016021//integral component of membrane;GO:0031224//intrinsic component of membrane;GO:0031984//organelle subcompartment;GO:0043226//organelle;GO:0043227//memb…	GO:0003700//DNA-binding transcription factor activity	GO:0006355//regulation of transcription, DNA-templated;GO:0006810//transport;GO:0006811//ion transport;GO:0006817//phosphate ion transport;GO:0006820//anion transport;GO:0006950//response to stress;GO:0007154//cell communication;GO:0008150//biological_process;GO:0009267//cellular response to starvation;GO:0009605//response to external stimulus;GO:0009987//cellular process;GO:0009991//response to …
ncbi_9266913	362	563	456	0	0	1	3.919	4.838	4.422	0	0	0.009	4.393	0.003	-10.516	2.9051e-18	6.07237e-16	LOC9266913	uncharacterized LOC9266913, transcript variant X1	-	-	-	-	-	GO:0003700//DNA-binding transcription factor activity	GO:0006355//regulation of transcription, DNA-templated
ncbi_4332240	485	725	623	142	166	119	5.933	7.326	7.242	1.57	1.972	1.322	6.83367	1.62133	-2.07548	3.06988e-18	6.36464e-16	LOC4332240	filament-like plant protein 4, transcript variant X1	-	-	-	-	GO:0039679//viral occlusion body	GO:0005524//ATP binding	GO:0007059//chromosome segregation;GO:0030261//chromosome condensation
ncbi_9268742	302	349	334	0	2	0	6.081	5.8	6.326	0	0.04	0	6.069	0.0133333	-8.83028	3.17457e-18	6.5286e-16	LOC9268742	uncharacterized LOC9268742, transcript variant X1	-	-	-	-	-	GO:0031625//ubiquitin protein ligase binding	GO:0006511//ubiquitin-dependent protein catabolic process
ncbi_4328439	2194	2802	2327	993	1055	944	85.523	88.838	84.997	34.47	39.489	32.729	86.4527	35.5627	-1.28155	4.23028e-18	8.63012e-16	LOC4328439	phosphatase IMPL1, chloroplastic	Metabolism;Metabolism;Environmental Information Processing;Metabolism	Global and overview maps;Global and overview maps;Signal transduction;Carbohydrate metabolism	ko01100//Metabolic pathways;ko01110//Biosynthesis of secondary metabolites;ko04070//Phosphatidylinositol signaling system;ko00562//Inositol phosphate metabolism	K01092;K01092;K01092;K01092	GO:0005739//mitochondrion;GO:0009536//plastid	-	-
ncbi_4345609	24	81	53	609	500	592	0.588	1.614	1.216	13.284	11.76	12.898	1.13933	12.6473	3.47257	4.54175e-18	9.19199e-16	LOC4345609	uncharacterized LOC4345609	-	-	-	-	-	-	-
MSTRG.14533	143	310	225	3	0	0	3.457	6.615	5.2	0.095	0	0	5.09067	0.0316667	-7.32875	5.42305e-18	1.08892e-15	SORBIDRAFT_0019s002010	expressed protein, having alternative splicing products [Oryza sativa Japonica Group]	Metabolism;Metabolism	Global and overview maps;Amino acid metabolism	ko01100//Metabolic pathways;ko00270//Cysteine and methionine metabolism	K16054;K16054	-	-	-
ncbi_4342925	173	343	250	0	0	0	4.619	7.449	6.255	0	0	0	6.10767	0.001	-12.5764	5.94583e-18	1.18457e-15	LOC4342925	4-coumarate--CoA ligase-like 7	-	-	-	-	-	GO:0000166//nucleotide binding;GO:0003674//molecular_function;GO:0003824//catalytic activity;GO:0003987//acetate-CoA ligase activity;GO:0004043//L-aminoadipate-semialdehyde dehydrogenase activity;GO:0005488//binding;GO:0005524//ATP binding;GO:0008144//drug binding;GO:0008668//(2,3-dihydroxybenzoyl)adenylate synthase activity;GO:0008756//o-succinylbenzoate-CoA ligase activity;GO:0016874//ligase ac…	GO:0008150//biological_process;GO:0008152//metabolic process;GO:0009234//menaquinone biosynthetic process;GO:0019287//isopentenyl diphosphate biosynthetic process, mevalonate pathway;GO:0019290//siderophore biosynthetic process;GO:0019350//teichoic acid biosynthetic process;GO:0019427//acetyl-CoA biosynthetic process from acetate;GO:0019878//lysine biosynthetic process via aminoadipic acid
MSTRG.19243	336	262	213	0	0	0	10.569	6.703	6.278	0	0	0	7.85	0.001	-12.9385	6.25709e-18	1.23691e-15	--	Os09g0450901, partial [Oryza sativa Japonica Group]	-	-	-	-	-	-	-
MSTRG.15758	0	0	0	288	263	284	0	0	0	4.077	3.998	3.89	0.001	3.98833	11.9616	6.55978e-18	1.28576e-15	--	Os07g0283600 [Oryza sativa Japonica Group]	-	-	-	-	-	GO:0070011//peptidase activity, acting on L-amino acid peptides	-
ncbi_107280180	0	0	0	281	268	286	0	0	0	7.877	8.096	8.003	0.001	7.992	12.9643	6.60502e-18	1.28576e-15	LOC107280180	non-structural maintenance of chromosomes element 4 homolog A, transcript variant X1	-	-	-	-	-	-	-
ncbi_4351136	230	303	182	0	0	0	4.53	4.854	3.36	0	0	0	4.248	0.001	-12.0526	6.97478e-18	1.34745e-15	LOC4351136	uncharacterized LOC4351136, transcript variant X1	-	-	-	-	GO:0005575//cellular_component	GO:0003674//molecular_function;GO:0003873//6-phosphofructo-2-kinase activity;GO:0003924//GTPase activity;GO:0004798//thymidylate kinase activity;GO:0005047//signal recognition particle binding;GO:0005524//ATP binding;GO:0005525//GTP binding;GO:0009378//four-way junction helicase activity;GO:0016887//ATPase activity;GO:0043531//ADP binding	GO:0006000//fructose metabolic process;GO:0006281//DNA repair;GO:0006310//DNA recombination;GO:0009306//protein secretion;GO:0015949//nucleobase-containing small molecule interconversion;GO:0030243//cellulose metabolic process
MSTRG.18911	338	194	206	1	8	9	5.648	2.637	3.225	0.015	0.128	0.134	3.83667	0.0923333	-5.37686	7.14865e-18	1.37066e-15	At1g05700	Senescence-induced receptor-like serine/threonine-protein kinase [Triticum urartu]	-	-	-	-	-	GO:0004672//protein kinase activity	GO:0006464//cellular protein modification process
MSTRG.14349	306	733	674	1	0	0	10.331	20.129	21.324	0.03	0	0	17.2613	0.01	-10.7533	7.41207e-18	1.41056e-15	--	Os06g0536800 [Oryza sativa Japonica Group]	Metabolism;Metabolism;Metabolism;Metabolism	Global and overview maps;Global and overview maps;Carbohydrate metabolism;Energy metabolism	ko01100//Metabolic pathways;ko01200//Carbon metabolism;ko00620//Pyruvate metabolism;ko00710//Carbon fixation in photosynthetic organisms	K00028;K00028;K00028;K00028	-	-	-
ncbi_107279424	6	6	4	96	94	94	0.066	0.054	0.041	0.943	0.996	0.922	0.0536667	0.953667	4.15139	8.1709e-18	1.54345e-15	LOC107279424	protein PopC-like	-	-	-	-	-	GO:0005515//protein binding;GO:0043531//ADP binding	-
ncbi_4338600	217	261	256	77	76	70	6.619	6.476	7.318	2.092	2.226	1.899	6.80433	2.07233	-1.7152	1.09801e-17	2.05884e-15	LOC4338600	RNA-binding protein BRN1	-	-	-	-	-	GO:0003676//nucleic acid binding;GO:0008121//ubiquinol-cytochrome-c reductase activity	GO:0008380//RNA splicing
ncbi_4350879	533	425	389	1	0	0	7.966	5.143	5.4	0.014	0	0	6.16967	0.00466667	-10.3686	1.30956e-17	2.43759e-15	LOC4350879	disease resistance protein Pikm1-TS-like, transcript variant X1	-	-	-	-	GO:0005887//integral component of plasma membrane;GO:0009360//DNA polymerase III complex;GO:0055051//ATP-binding cassette (ABC) transporter complex, integrated substrate binding	GO:0003723//RNA binding;GO:0003724//RNA helicase activity;GO:0003887//DNA-directed DNA polymerase activity;GO:0003924//GTPase activity;GO:0004252//serine-type endopeptidase activity;GO:0005198//structural molecule activity;GO:0005524//ATP binding;GO:0005525//GTP binding;GO:0016887//ATPase activity;GO:0033230//cysteine-transporting ATPase activity;GO:0043531//ADP binding	GO:0006260//DNA replication;GO:0031412//gas vesicle organization;GO:0033228//cysteine export across plasma membrane
ncbi_4345311	250	272	222	84	63	80	7.611	6.753	6.348	2.289	1.847	2.177	6.904	2.10433	-1.71407	1.42809e-17	2.63897e-15	LOC4345311	L10-interacting MYB domain-containing protein, transcript variant X1	-	-	-	-	-	-	-
ncbi_4325758	7	19	17	139	129	171	0.157	0.347	0.357	2.777	2.779	3.412	0.287	2.98933	3.3807	1.44949e-17	2.6452e-15	LOC4325758	BTB/POZ domain and ankyrin repeat-containing protein NPR5-like	Environmental Information Processing	Signal transduction	ko04075//Plant hormone signal transduction	K14508	-	GO:0005515//protein binding	GO:0006950//response to stress;GO:0006952//defense response;GO:0008150//biological_process;GO:0050896//response to stimulus
ncbi_4330708	550	714	580	96	154	106	12.797	13.512	12.645	1.989	3.441	2.194	12.9847	2.54133	-2.35315	1.45221e-17	2.6452e-15	LOC4330708	probable glucomannan 4-beta-mannosyltransferase 6	-	-	-	-	GO:0000139//Golgi membrane;GO:0005575//cellular_component;GO:0005622//intracellular;GO:0005623//cell;GO:0005737//cytoplasm;GO:0005794//Golgi apparatus;GO:0012505//endomembrane system;GO:0016020//membrane;GO:0016021//integral component of membrane;GO:0031090//organelle membrane;GO:0031224//intrinsic component of membrane;GO:0031984//organelle subcompartment;GO:0043226//organelle;GO:0043227//membra…	GO:0000030//mannosyltransferase activity;GO:0003674//molecular_function;GO:0003824//catalytic activity;GO:0008375//acetylglucosaminyltransferase activity;GO:0016740//transferase activity;GO:0016757//transferase activity, transferring glycosyl groups;GO:0016758//transferase activity, transferring hexosyl groups;GO:0019187//beta-1,4-mannosyltransferase activity;GO:0047259//glucomannan 4-beta-mannos…	GO:0008150//biological_process;GO:0008152//metabolic process;GO:0009877//nodulation;GO:0009987//cellular process;GO:0016043//cellular component organization;GO:0042710//biofilm formation;GO:0045229//external encapsulating structure organization;GO:0070085//glycosylation;GO:0071554//cell wall organization or biogenesis;GO:0071555//cell wall organization;GO:0071840//cellular component organization …
MSTRG.4865	133	205	164	42	43	40	5.046	6.326	5.83	1.419	1.566	1.35	5.734	1.445	-1.98847	1.57687e-17	2.8519e-15	SPL16	Os02g0545700 [Oryza sativa Japonica Group]	-	-	-	-	-	-	-
MSTRG.8578	0	0	0	301	225	267	0	0	0	5.448	4.572	4.912	0.001	4.97733	12.2812	1.68856e-17	3.0324e-15	--	expressed protein [Oryza sativa Japonica Group]	-	-	-	-	-	-	-
MSTRG.22438	219	206	201	0	0	0	4.107	3.142	3.532	0	0	0	3.59367	0.001	-11.8112	1.93718e-17	3.45455e-15	--	Os11g0685200 [Oryza sativa Japonica Group]	-	-	-	-	-	-	-
ncbi_4345540	190	104	168	1	2	2	1.896	0.841	1.573	0.009	0.02	0.018	1.43667	0.0156667	-6.51888	2.00843e-17	3.55674e-15	LOC4345540	uncharacterized LOC4345540	-	-	-	-	-	-	-
MSTRG.18048	207	343	269	61	57	40	4.98	6.711	6.064	1.307	1.317	0.856	5.91833	1.16	-2.35107	2.35449e-17	4.14082e-15	--	Os08g0460700, partial [Oryza sativa Japonica Group]	-	-	-	-	-	-	-
ncbi_4345523	624	770	643	1680	1478	1905	31.672	31.798	30.557	75.902	72.027	85.957	31.3423	77.962	1.31466	3.3925e-17	5.92548e-15	LOC4345523	50S ribosomal protein L27	Genetic Information Processing	Translation	ko03010//Ribosome	K02899	GO:0000315//organellar large ribosomal subunit;GO:0005840//ribosome;GO:0022625//cytosolic large ribosomal subunit	GO:0003735//structural constituent of ribosome	GO:0006412//translation
ncbi_107281818	144	278	235	0	0	0	2.453	3.853	3.751	0	0	0	3.35233	0.001	-11.7109	3.46218e-17	6.00606e-15	LOC107281818	protein FAR1-RELATED SEQUENCE 5-like, transcript variant X1	-	-	-	-	-	GO:0008270//zinc ion binding	-
ncbi_9266862	85	159	122	20	13	14	1.509	2.284	2.001	0.313	0.22	0.224	1.93133	0.252333	-2.93619	3.50833e-17	6.04499e-15	LOC9266862	replication protein A 70 kDa DNA-binding subunit D, transcript variant X1	Genetic Information Processing;Genetic Information Processing;Genetic Information Processing;Genetic Information Processing	Replication and repair;Replication and repair;Replication and repair;Replication and repair	ko03420//Nucleotide excision repair;ko03440//Homologous recombination;ko03030//DNA replication;ko03430//Mismatch repair	K07466;K07466;K07466;K07466	-	-	-
ncbi_4337720	191	253	135	37	27	34	10.385	11.188	6.878	1.791	1.41	1.644	9.48367	1.615	-2.55391	3.55207e-17	6.07929e-15	LOC4337720	nitrogen regulatory protein P-II homolog	-	-	-	-	GO:0005575//cellular_component;GO:0005622//intracellular;GO:0005623//cell;GO:0005737//cytoplasm;GO:0005829//cytosol;GO:0009507//chloroplast;GO:0009534//chloroplast thylakoid;GO:0009536//plastid;GO:0009579//thylakoid;GO:0031976//plastid thylakoid;GO:0031984//organelle subcompartment;GO:0043226//organelle;GO:0043227//membrane-bounded organelle;GO:0043229//intracellular organelle;GO:0043231//intrace…	GO:0000166//nucleotide binding;GO:0000287//magnesium ion binding;GO:0003674//molecular_function;GO:0005488//binding;GO:0005524//ATP binding;GO:0008144//drug binding;GO:0010307//acetylglutamate kinase regulator activity;GO:0017076//purine nucleotide binding;GO:0019207//kinase regulator activity;GO:0030234//enzyme regulator activity;GO:0030554//adenyl nucleotide binding;GO:0032553//ribonucleotide b…	GO:0000820//regulation of glutamine family amino acid metabolic process;GO:0000821//regulation of arginine metabolic process;GO:0006139//nucleobase-containing compound metabolic process;GO:0006351//transcription, DNA-templated;GO:0006355//regulation of transcription, DNA-templated;GO:0006521//regulation of cellular amino acid metabolic process;GO:0006725//cellular aromatic compound metabolic proc…
ncbi_4352505	16798	7329	929	5	16	0	269.986	95.841	13.982	0.072	0.247	0	126.603	0.106333	-10.2175	4.23499e-17	7.19977e-15	LOC4352505	lipoxygenase 2.1, chloroplastic, transcript variant X1	Metabolism;Metabolism;Metabolism;Metabolism	Global and overview maps;Global and overview maps;Lipid metabolism;Lipid metabolism	ko01100//Metabolic pathways;ko01110//Biosynthesis of secondary metabolites;ko00592//alpha-Linolenic acid metabolism;ko00591//Linoleic acid metabolism	K00454;K00454;K00454;K00454	GO:0009536//plastid	GO:0005506//iron ion binding;GO:0016165//linoleate 13S-lipoxygenase activity	GO:0022900//electron transport chain
MSTRG.10640	0	0	0	303	345	215	0	0	0	6.524	8.01	4.624	0.001	6.386	12.6407	5.02565e-17	8.48736e-15	R-S	Os04g0557500 [Oryza sativa Japonica Group]	-	-	-	-	-	-	GO:0008152//metabolic process;GO:0009987//cellular process
ncbi_4345768	110	151	132	28	28	20	2.672	2.983	3.005	0.606	0.653	0.432	2.88667	0.563667	-2.35649	7.64598e-17	1.28276e-14	LOC4345768	F-box/FBD/LRR-repeat protein At1g13570	-	-	-	-	GO:0005634//nucleus	GO:0005515//protein binding	GO:1901031//regulation of response to reactive oxygen species
ncbi_4332862	229	187	170	0	0	0	6.313	4.184	4.38	0	0	0	4.959	0.001	-12.2758	9.41406e-17	1.56907e-14	LOC4332862	uncharacterized LOC4332862, transcript variant X1	-	-	-	-	-	-	-
MSTRG.21987	0	0	0	225	237	215	0	0	0	2.697	3.063	2.574	0.001	2.778	11.4398	9.71903e-17	1.60938e-14	At3g62310	Os11g0515900 [Oryza sativa Japonica Group]	Genetic Information Processing	Transcription	ko03040//Spliceosome	K12820	GO:0044424//intracellular part	-	-
ncbi_112939641	0	0	0	245	223	208	0	0	0	2.599	2.551	2.204	0.001	2.45133	11.2594	9.85359e-17	1.62114e-14	LOC112939641	uncharacterized LOC112939641	-	-	-	-	GO:0039679//viral occlusion body;GO:0071203//WASH complex	-	-
ncbi_4344719	943	1180	1054	249	295	191	13.124	13.357	13.745	3.086	3.942	2.364	13.4087	3.13067	-2.09862	1.10326e-16	1.80348e-14	LOC4344719	probable mixed-linked glucan synthase 6	-	-	-	-	GO:0000139//Golgi membrane;GO:0005575//cellular_component;GO:0005622//intracellular;GO:0005623//cell;GO:0005737//cytoplasm;GO:0005794//Golgi apparatus;GO:0012505//endomembrane system;GO:0016020//membrane;GO:0016021//integral component of membrane;GO:0031090//organelle membrane;GO:0031224//intrinsic component of membrane;GO:0031984//organelle subcompartment;GO:0043226//organelle;GO:0043227//membra…	GO:0000030//mannosyltransferase activity;GO:0003674//molecular_function;GO:0003824//catalytic activity;GO:0008194//UDP-glycosyltransferase activity;GO:0016740//transferase activity;GO:0016757//transferase activity, transferring glycosyl groups;GO:0016758//transferase activity, transferring hexosyl groups;GO:0016759//cellulose synthase activity;GO:0016760//cellulose synthase (UDP-forming) activity…	GO:0000271//polysaccharide biosynthetic process;GO:0005975//carbohydrate metabolic process;GO:0005976//polysaccharide metabolic process;GO:0006073//cellular glucan metabolic process;GO:0008150//biological_process;GO:0008152//metabolic process;GO:0009058//biosynthetic process;GO:0009059//macromolecule biosynthetic process;GO:0009250//glucan biosynthetic process;GO:0009987//cellular process;GO:0016…
ncbi_4345003	896	161	603	0	0	0	22.154	3.262	13.998	0	0	0	13.138	0.001	-13.6815	1.12389e-16	1.8255e-14	LOC4345003	exocyst complex component EXO70E2, transcript variant X1	-	-	-	-	GO:0000145//exocyst	-	GO:0006887//exocytosis
MSTRG.9738	129	290	206	0	0	0	8.578	15.685	12.836	0	0	0	12.3663	0.001	-13.5941	1.1454e-16	1.84463e-14	--	OSJNBb0046K02.16 [Oryza sativa Japonica Group]	-	-	-	-	-	-	-
MSTRG.9724	162	193	152	0	0	0	8.347	8.135	7.387	0	0	0	7.95633	0.001	-12.9579	1.15014e-16	1.84463e-14	--	Os04g0323500 [Oryza sativa Japonica Group]	-	-	-	-	-	-	-
MSTRG.22144	124	282	231	0	0	0	3.113	5.551	5.37	0	0	0	4.678	0.001	-12.1917	1.34861e-16	2.14944e-14	--	zinc finger MYM-type protein 1-like [Panicum virgatum]	-	-	-	-	GO:0043231//intracellular membrane-bounded organelle	-	-
ncbi_4348192	197	127	314	3	0	1	12.84	6.733	19.177	0.174	0	0.058	12.9167	0.0773333	-7.38393	1.55215e-16	2.45848e-14	LOC4348192	uncharacterized LOC4348192	-	-	-	-	GO:0016020//membrane	-	-
ncbi_4351172	0	0	0	221	311	217	0	0	0	2.853	4.339	2.802	0.001	3.33133	11.7019	1.57219e-16	2.47485e-14	LOC4351172	receptor kinase-like protein Xa21	-	-	-	-	-	GO:0004672//protein kinase activity;GO:0005515//protein binding;GO:0005524//ATP binding;GO:0016709//oxidoreductase activity, acting on paired donors, with incorporation or reduction of molecular oxygen, NAD(P)H as one donor, and incorporation of one atom of oxygen	GO:0006468//protein phosphorylation;GO:0006744//ubiquinone biosynthetic process
ncbi_4337166	180	992	361	8	16	17	3.338	14.964	6.274	0.132	0.285	0.28	8.192	0.232333	-5.13995	1.60183e-16	2.50603e-14	LOC4337166	beta-D-xylosidase 4	Metabolism;Metabolism	Global and overview maps;Carbohydrate metabolism	ko01100//Metabolic pathways;ko00520//Amino sugar and nucleotide sugar metabolism	K15920;K15920	GO:0005575//cellular_component;GO:0005576//extracellular region	GO:0003674//molecular_function;GO:0003824//catalytic activity;GO:0004553//hydrolase activity, hydrolyzing O-glycosyl compounds;GO:0009044//xylan 1,4-beta-xylosidase activity;GO:0016787//hydrolase activity;GO:0016798//hydrolase activity, acting on glycosyl bonds;GO:0046556//alpha-L-arabinofuranosidase activity;GO:0097599//xylanase activity	GO:0000272//polysaccharide catabolic process;GO:0005975//carbohydrate metabolic process;GO:0005976//polysaccharide metabolic process;GO:0008150//biological_process;GO:0008152//metabolic process;GO:0009056//catabolic process;GO:0009057//macromolecule catabolic process;GO:0009987//cellular process;GO:0010383//cell wall polysaccharide metabolic process;GO:0010410//hemicellulose metabolic process;GO:…
ncbi_4330977	48	95	104	662	496	582	0.881	1.419	1.789	10.821	8.743	9.502	1.363	9.68867	2.82951	1.67387e-16	2.60277e-14	LOC4330977	serine/threonine-protein kinase BLUS1, transcript variant X1	-	-	-	-	GO:0005575//cellular_component;GO:0005622//intracellular;GO:0005623//cell;GO:0005737//cytoplasm;GO:0044424//intracellular part;GO:0044464//cell part	GO:0000166//nucleotide binding;GO:0003674//molecular_function;GO:0003824//catalytic activity;GO:0004672//protein kinase activity;GO:0004674//protein serine/threonine kinase activity;GO:0005488//binding;GO:0005524//ATP binding;GO:0008144//drug binding;GO:0016301//kinase activity;GO:0016709//oxidoreductase activity, acting on paired donors, with incorporation or reduction of molecular oxygen, NAD(P…	GO:0001932//regulation of protein phosphorylation;GO:0001934//positive regulation of protein phosphorylation;GO:0006464//cellular protein modification process;GO:0006468//protein phosphorylation;GO:0006744//ubiquinone biosynthetic process;GO:0006793//phosphorus metabolic process;GO:0006796//phosphate-containing compound metabolic process;GO:0006807//nitrogen compound metabolic process;GO:0006950/…
MSTRG.22851	7	10	11	113	81	115	0.16	0.186	0.236	2.301	1.778	2.338	0.194	2.139	3.46281	1.77891e-16	2.74933e-14	--	Os12g0171900, partial [Oryza sativa Japonica Group]	-	-	-	-	-	-	-
ncbi_4326300	69	101	63	2	5	3	2.304	2.744	1.972	0.059	0.16	0.089	2.34	0.102667	-4.51047	1.95509e-16	3.00341e-14	LOC4326300	uncharacterized LOC4326300, transcript variant X1	-	-	-	-	-	-	-
ncbi_9268156	93	82	78	2	1	4	0.995	0.716	0.785	0.019	0.01	0.04	0.832	0.023	-5.17688	2.18342e-16	3.33409e-14	LOC9268156	putative disease resistance protein RGA4, transcript variant X1	-	-	-	-	-	GO:0003674//molecular_function;GO:0005515//protein binding;GO:0005524//ATP binding;GO:0005525//GTP binding;GO:0016887//ATPase activity;GO:0043531//ADP binding	GO:0015074//DNA integration
MSTRG.4433	0	0	0	298	320	177	0	0	0	7.723	8.942	4.581	0.001	7.082	12.7899	2.73338e-16	4.14904e-14	--	Os07g0418100, partial [Oryza sativa Japonica Group]	Genetic Information Processing;Genetic Information Processing;Genetic Information Processing;Genetic Information Processing	Replication and repair;Replication and repair;Replication and repair;Replication and repair	ko03420//Nucleotide excision repair;ko03440//Homologous recombination;ko03030//DNA replication;ko03430//Mismatch repair	K07466;K07466;K07466;K07466	GO:0043231//intracellular membrane-bounded organelle	GO:0004386//helicase activity	GO:0009987//cellular process
ncbi_4336657	636	264	370	6261	5632	10127	11.024	3.722	6.01	96.643	93.738	156.125	6.91867	115.502	4.06128	3.49317e-16	5.27097e-14	LOC4336657	prolyl endopeptidase	-	-	-	-	-	GO:0004252//serine-type endopeptidase activity;GO:0008236//serine-type peptidase activity	GO:0006508//proteolysis
ncbi_107277906	861	260	213	0	0	0	13.263	3.268	3.175	0	0	0	6.56867	0.001	-12.6814	3.88804e-16	5.8323e-14	LOC107277906	glutathione S-transferase T3, transcript variant X2	-	-	-	-	-	-	-
ncbi_4338935	37	304	169	8477	6870	4849	1.15	7.686	4.922	234.643	205.045	134.055	4.586	191.248	5.38206	3.98195e-16	5.93822e-14	LOC4338935	solute carrier family 35 member F2	-	-	-	-	GO:0031410//cytoplasmic vesicle	-	-
ncbi_4342178	143	165	139	0	0	0	2.16	2.027	1.967	0	0	0	2.05133	0.001	-11.0023	4.24974e-16	6.30074e-14	LOC4342178	uncharacterized LOC4342178, transcript variant X1	-	-	-	-	-	GO:0003677//DNA binding;GO:0004803//transposase activity	GO:0006313//transposition, DNA-mediated
ncbi_4352701	85	129	91	466	458	385	2.87	3.543	2.879	14.011	14.848	11.561	3.09733	13.4733	2.12101	4.62307e-16	6.81461e-14	LOC4352701	calcineurin B-like protein 2, transcript variant X1	-	-	-	-	GO:0000325//plant-type vacuole;GO:0005575//cellular_component;GO:0005622//intracellular;GO:0005623//cell;GO:0005737//cytoplasm;GO:0005773//vacuole;GO:0005774//vacuolar membrane;GO:0005829//cytosol;GO:0005840//ribosome;GO:0009705//plant-type vacuole membrane;GO:0012506//vesicle membrane;GO:0016020//membrane;GO:0022626//cytosolic ribosome;GO:0030659//cytoplasmic vesicle membrane;GO:0031090//organel…	GO:0003674//molecular_function;GO:0005488//binding;GO:0005509//calcium ion binding;GO:0005515//protein binding;GO:0043167//ion binding;GO:0043169//cation binding;GO:0046872//metal ion binding	GO:0007154//cell communication;GO:0007165//signal transduction;GO:0008150//biological_process;GO:0009987//cellular process;GO:0019722//calcium-mediated signaling;GO:0019932//second-messenger-mediated signaling;GO:0023052//signaling;GO:0035556//intracellular signal transduction;GO:0042592//homeostatic process;GO:0048878//chemical homeostasis;GO:0050789//regulation of biological process;GO:0050794/…
ncbi_4344755	214	603	353	0	1	0	5.7	13.063	8.81	0	0.026	0	9.191	0.00866667	-10.0505	4.7083e-16	6.90037e-14	LOC4344755	zingiberene synthase	-	-	-	-	-	GO:0000287//magnesium ion binding;GO:0010333//terpene synthase activity;GO:0016829//lyase activity	-
MSTRG.22997	261	187	139	0	0	0	6.049	3.525	3.019	0	0	0	4.19767	0.001	-12.0354	5.2155e-16	7.60003e-14	--	Os12g0219700, partial [Oryza sativa Japonica Group]	-	-	-	-	-	-	-
ncbi_4351087	73	162	127	1	0	4	2.869	5.179	4.677	0.035	0	0.14	4.24167	0.0583333	-6.18417	5.56856e-16	8.06841e-14	LOC4351087	uncharacterized LOC4351087	-	-	-	-	-	GO:0004672//protein kinase activity;GO:0005524//ATP binding	GO:0006468//protein phosphorylation
MSTRG.20125	200	137	219	0	0	0	3.981	2.218	4.085	0	0	0	3.428	0.001	-11.7432	5.80007e-16	8.35636e-14	--	Os10g0317300 [Oryza sativa Japonica Group]	-	-	-	-	-	-	-
ncbi_4350888	156	809	507	1	1	0	2.071	8.734	6.306	0.012	0.013	0	5.70367	0.00833333	-9.41878	6.04758e-16	8.664e-14	LOC4350888	disease resistance protein Pikm1-TS-like	-	-	-	-	GO:0005887//integral component of plasma membrane;GO:0048501//signal recognition particle, plasma membrane targeting;GO:0055051//ATP-binding cassette (ABC) transporter complex, integrated substrate binding	GO:0003678//DNA helicase activity;GO:0003924//GTPase activity;GO:0005048//signal sequence binding;GO:0005198//structural molecule activity;GO:0005515//protein binding;GO:0005524//ATP binding;GO:0016887//ATPase activity;GO:0017111//nucleoside-triphosphatase activity;GO:0033230//cysteine-transporting ATPase activity;GO:0043531//ADP binding	GO:0009306//protein secretion;GO:0031412//gas vesicle organization;GO:0033228//cysteine export across plasma membrane
MSTRG.22447	373	213	145	0	0	0	10.848	5.039	3.961	0	0	0	6.616	0.001	-12.6917	6.34681e-16	9.0419e-14	--	Os11g0689800, partial [Oryza sativa Japonica Group]	-	-	-	-	-	-	-
MSTRG.17531	2	8	11	134	98	150	0.244	0.794	1.258	14.56	11.482	16.279	0.765333	14.107	4.20418	7.50538e-16	1.0633e-13	--	-	-	-	-	-	-	-	-
MSTRG.18910	201	505	325	0	0	1	2.934	5.991	4.446	0	0	0.013	4.457	0.00433333	-10.0064	7.73614e-16	1.08994e-13	ZMYM1	zinc finger MYM-type protein 1-like [Oryza sativa Japonica Group]	-	-	-	-	GO:0005911//cell-cell junction	-	-
ncbi_112938628	0	0	0	230	179	170	0	0	0	6.136	5.041	4.314	0.001	5.16367	12.3342	7.8338e-16	1.09764e-13	LOC112938628	uncharacterized LOC112938628, transcript variant X1	-	-	-	-	GO:0000325//plant-type vacuole;GO:0005575//cellular_component;GO:0005622//intracellular;GO:0005623//cell;GO:0005737//cytoplasm;GO:0005773//vacuole;GO:0005774//vacuolar membrane;GO:0005911//cell-cell junction;GO:0009506//plasmodesma;GO:0009705//plant-type vacuole membrane;GO:0016020//membrane;GO:0030054//cell junction;GO:0031090//organelle membrane;GO:0043226//organelle;GO:0043227//membrane-bounde…	GO:0003674//molecular_function;GO:0003824//catalytic activity;GO:0004620//phospholipase activity;GO:0005488//binding;GO:0008970//phospholipase A1 activity;GO:0016298//lipase activity;GO:0016787//hydrolase activity;GO:0016788//hydrolase activity, acting on ester bonds;GO:0043167//ion binding;GO:0043169//cation binding;GO:0046872//metal ion binding;GO:0052689//carboxylic ester hydrolase activity	GO:0006629//lipid metabolic process;GO:0006996//organelle organization;GO:0008150//biological_process;GO:0008152//metabolic process;GO:0009056//catabolic process;GO:0009581//detection of external stimulus;GO:0009582//detection of abiotic stimulus;GO:0009590//detection of gravity;GO:0009605//response to external stimulus;GO:0009606//tropism;GO:0009628//response to abiotic stimulus;GO:0009629//resp…
ncbi_107276613	132	311	192	2	12	3	9.922	19.014	13.524	0.134	0.866	0.201	14.1533	0.400333	-5.1438	9.17408e-16	1.2784e-13	LOC107276613	non-specific lipid-transfer protein	-	-	-	-	GO:0031410//cytoplasmic vesicle	-	-
ncbi_9269106	1761	2150	2087	899	756	718	28.77	28.569	31.951	13.078	11.863	10.441	29.7633	11.794	-1.33548	9.99394e-16	1.38508e-13	LOC9269106	uncharacterized LOC9269106	Genetic Information Processing;Genetic Information Processing;Genetic Information Processing;Genetic Information Processing	Replication and repair;Replication and repair;Replication and repair;Replication and repair	ko03420//Nucleotide excision repair;ko03440//Homologous recombination;ko03030//DNA replication;ko03430//Mismatch repair	K07466;K07466;K07466;K07466	-	GO:0003723//RNA binding	GO:0006260//DNA replication
MSTRG.3218	88	111	112	439	319	440	3.73	3.826	4.448	16.568	12.982	16.586	4.00133	15.3787	1.94238	1.01172e-15	1.39459e-13	RPL7A-1	60S ribosomal protein [Saccharum hybrid cultivar R570]	Genetic Information Processing	Translation	ko03010//Ribosome	K02936	GO:0015934//large ribosomal subunit;GO:0031090//organelle membrane;GO:0043231//intracellular membrane-bounded organelle	GO:0005198//structural molecule activity;GO:0046914//transition metal ion binding	GO:0009451//RNA modification;GO:0010467//gene expression;GO:0022613//ribonucleoprotein complex biogenesis
MSTRG.7872	183	492	434	0	1	0	1.981	4.331	4.4	0	0.01	0	3.57067	0.00333333	-10.065	1.07201e-15	1.46975e-13	Os03g0733400	Os01g0290300 [Oryza sativa Japonica Group]	-	-	-	-	-	-	-
MSTRG.15201	0	0	0	173	191	174	0	0	0	10.539	12.546	10.587	0.001	11.224	13.4543	1.13101e-15	1.54234e-13	--	Os03g0426350, partial [Oryza sativa Japonica Group]	-	-	-	-	-	-	-
ncbi_4350667	0	0	0	180	220	168	0	0	0	3.252	4.286	3.063	0.001	3.53367	11.787	1.33595e-15	1.81214e-13	LOC4350667	aminopeptidase P1, transcript variant X1	-	-	-	-	-	GO:0016787//hydrolase activity	GO:0006464//cellular protein modification process;GO:0042400//ectoine catabolic process
ncbi_4341223	205	264	228	59	29	60	12.126	12.702	12.638	3.108	1.647	3.157	12.4887	2.63733	-2.24347	1.41213e-15	1.90533e-13	LOC4341223	uncharacterized LOC4341223	-	-	-	-	-	-	-
ncbi_4349602	2155	2652	3325	14758	10526	12978	130.112	130.236	188.116	793.515	610.25	696.935	149.488	700.233	2.22781	1.47751e-15	1.98305e-13	LOC4349602	non-specific lipid-transfer protein 1-like	-	-	-	-	GO:0031410//cytoplasmic vesicle	-	-
MSTRG.9783	0	0	0	177	159	168	0	0	0	7.665	7.424	7.266	0.001	7.45167	12.8633	1.56166e-15	2.08503e-13	--	Os04g0355401, partial [Oryza sativa Japonica Group]	-	-	-	-	-	-	-
ncbi_107279951	167	188	104	0	0	0	4.03	3.69	2.352	0	0	0	3.35733	0.001	-11.7131	1.95348e-15	2.59457e-13	LOC107279951	calcium-binding protein KRP1-like	-	-	-	-	-	GO:0005509//calcium ion binding	-
ncbi_4346338	453	683	558	2883	2437	1979	13.002	15.945	15.008	73.69	67.165	50.521	14.6517	63.792	2.12231	2.02737e-15	2.66736e-13	LOC4346338	protein DETOXIFICATION 34	-	-	-	-	GO:0031410//cytoplasmic vesicle	-	-
MSTRG.20107	15	28	21	161	121	134	0.626	0.968	0.84	5.927	4.817	4.944	0.811333	5.22933	2.68826	2.02921e-15	2.66736e-13	--	Os10g0206000 [Oryza sativa Japonica Group]	-	-	-	-	GO:0043231//intracellular membrane-bounded organelle	GO:0005488//binding	GO:0003006//developmental process involved in reproduction;GO:0009668//plastid membrane organization
ncbi_4351095	622	775	717	197	192	299	23.228	23.54	25.09	6.551	6.885	9.931	23.9527	7.789	-1.62068	2.09757e-15	2.74309e-13	LOC4351095	cell number regulator 13, transcript variant X2	-	-	-	-	-	-	GO:0006915//apoptotic process
ncbi_4345406	100	410	200	0	0	0	6.878	22.952	12.877	0	0	0	14.2357	0.001	-13.7972	2.35407e-15	3.06281e-13	LOC4345406	uncharacterized LOC4345406, transcript variant X1	-	-	-	-	-	GO:0016702//oxidoreductase activity, acting on single donors with incorporation of molecular oxygen, incorporation of two atoms of oxygen	GO:0055114//oxidation-reduction process
ncbi_4341965	222	206	158	49	33	39	2.955	2.23	1.971	0.581	0.422	0.462	2.38533	0.488333	-2.28825	3.06374e-15	3.94588e-13	LOC4341965	cadmium/zinc-transporting ATPase HMA2-like	-	-	-	-	GO:0005575//cellular_component;GO:0005623//cell;GO:0005886//plasma membrane;GO:0016020//membrane;GO:0016021//integral component of membrane;GO:0031004//potassium ion-transporting ATPase complex;GO:0031224//intrinsic component of membrane;GO:0044425//membrane part;GO:0044464//cell part;GO:0071944//cell periphery	GO:0000166//nucleotide binding;GO:0003674//molecular_function;GO:0003824//catalytic activity;GO:0004008//copper-exporting ATPase activity;GO:0004647//phosphoserine phosphatase activity;GO:0005215//transporter activity;GO:0005375//copper ion transmembrane transporter activity;GO:0005385//zinc ion transmembrane transporter activity;GO:0005388//calcium-transporting ATPase activity;GO:0005488//bindin…	GO:0000041//transition metal ion transport;GO:0006545//glycine biosynthetic process;GO:0006564//L-serine biosynthetic process;GO:0006810//transport;GO:0006811//ion transport;GO:0006812//cation transport;GO:0006813//potassium ion transport;GO:0006816//calcium ion transport;GO:0006825//copper ion transport;GO:0006829//zinc ion transport;GO:0008150//biological_process;GO:0008152//metabolic process;G…
MSTRG.17659	86	229	167	0	1	2	1.427	3.09	2.596	0	0.016	0.03	2.371	0.0153333	-7.27268	3.19438e-15	4.09346e-13	--	Os07g0152301, partial [Oryza sativa Japonica Group]	-	-	-	-	-	-	-
ncbi_4328400	162	443	383	0	1	0	6.42	14.279	14.222	0	0.038	0	11.6403	0.0126667	-9.84388	3.36623e-15	4.29211e-13	LOC4328400	uncharacterized LOC4328400	-	-	-	-	GO:0005739//mitochondrion;GO:0009536//plastid	-	-
ncbi_4351878	123	175	157	46	43	48	6.605	7.622	7.901	2.2	2.217	2.293	7.376	2.23667	-1.72149	3.84189e-15	4.87423e-13	LOC4351878	uncharacterized LOC4351878, transcript variant X1	-	-	-	-	GO:0005730//nucleolus;GO:0030686//90S preribosome;GO:0030688//preribosome, small subunit precursor	-	GO:0000462//maturation of SSU-rRNA from tricistronic rRNA transcript (SSU-rRNA, 5.8S rRNA, LSU-rRNA);GO:0010112//regulation of systemic acquired resistance
ncbi_4349529	823	1041	910	183	271	177	11.333	10.813	10.862	2.477	3.966	2.48	11.0027	2.97433	-1.88721	3.97085e-15	5.0129e-13	LOC4349529	uncharacterized LOC4349529, transcript variant X1	Genetic Information Processing;Genetic Information Processing	Translation;Translation	ko03013//Nucleocytoplasmic transport;ko03008//Ribosome biogenesis in eukaryotes	K03539;K03539	-	GO:0004526//ribonuclease P activity;GO:0005515//protein binding	GO:0008033//tRNA processing
ncbi_112936077	88	110	96	17	8	20	1.237	1.26	1.273	0.209	0.102	0.254	1.25667	0.188333	-2.73824	4.14708e-15	5.20319e-13	LOC112936077	putative metallophosphoesterase At3g03305	-	-	-	-	-	GO:0016787//hydrolase activity	-
ncbi_4339342	32	95	66	620	446	852	0.791	2.083	1.532	13.528	10.488	18.555	1.46867	14.1903	3.27233	4.16239e-15	5.20319e-13	LOC4339342	protein DJ-1 homolog C, transcript variant X1	-	-	-	-	GO:0009536//plastid	-	-
ncbi_9269515	606	978	919	253	276	298	18.177	23.867	25.85	6.763	7.955	7.956	22.6313	7.558	-1.58225	6.1858e-15	7.69483e-13	LOC9269515	probable cinnamyl alcohol dehydrogenase 8C	Metabolism;Metabolism;Metabolism	Global and overview maps;Global and overview maps;Biosynthesis of other secondary metabolites	ko01100//Metabolic pathways;ko01110//Biosynthesis of secondary metabolites;ko00940//Phenylpropanoid biosynthesis	K00083;K00083;K00083	-	GO:0003674//molecular_function;GO:0003824//catalytic activity;GO:0004024//alcohol dehydrogenase activity, zinc-dependent;GO:0004617//phosphoglycerate dehydrogenase activity;GO:0005488//binding;GO:0008270//zinc ion binding;GO:0008743//L-threonine 3-dehydrogenase activity;GO:0016491//oxidoreductase activity;GO:0016614//oxidoreductase activity, acting on CH-OH group of donors;GO:0016616//oxidoreduct…	GO:0006113//fermentation;GO:0006564//L-serine biosynthetic process;GO:0006567//threonine catabolic process;GO:0006631//fatty acid metabolic process;GO:0006725//cellular aromatic compound metabolic process;GO:0008150//biological_process;GO:0008152//metabolic process;GO:0009058//biosynthetic process;GO:0009404//toxin metabolic process;GO:0009698//phenylpropanoid metabolic process;GO:0009699//phenyl…
ncbi_4350105	189	254	196	0	0	1	2.278	2.49	2.214	0	0	0.011	2.32733	0.00366667	-9.30999	6.39391e-15	7.91511e-13	LOC4350105	disease resistance protein RGA5-like	-	-	-	-	-	GO:0005515//protein binding;GO:0043531//ADP binding	-
MSTRG.15696	146	209	90	0	0	0	3.75	5.29	2.717	0	0	0	3.919	0.001	-11.9363	6.62189e-15	8.15772e-13	SORBIDRAFT_0019s002010	expressed protein, having alternative splicing products [Oryza sativa Japonica Group]	Metabolism;Metabolism	Global and overview maps;Amino acid metabolism	ko01100//Metabolic pathways;ko00270//Cysteine and methionine metabolism	K16054;K16054	-	-	-
MSTRG.3409	170	256	251	0	0	1	2.302	2.847	3.206	0	0	0.013	2.785	0.00433333	-9.32798	6.86424e-15	8.41563e-13	--	OSJNBa0043L09.11 [Oryza sativa Japonica Group]	-	-	-	-	-	-	-
MSTRG.11737	0	0	0	132	159	165	0	0	0	10.471	13.6	13.073	0.001	12.3813	13.5959	7.035e-15	8.58371e-13	--	hypothetical protein [Oryza sativa Japonica Group]	-	-	-	-	-	-	-
ncbi_4345004	82	208	195	0	0	0	1.76	3.632	3.923	0	0	0	3.105	0.001	-11.6004	7.28323e-15	8.84427e-13	LOC4345004	uncharacterized LOC4345004	-	-	-	-	GO:0009536//plastid	-	-
ncbi_4336986	797	773	678	2624	2265	2394	13.466	10.23	9.953	38.387	35.382	34.879	11.2163	36.216	1.69103	7.7656e-15	9.38534e-13	LOC4336986	uncharacterized LOC4336986, transcript variant X6	-	-	-	-	-	-	-
ncbi_4334900	0	0	0	128	147	175	0	0	0	5.707	7.067	7.793	0.001	6.85567	12.7431	8.44698e-15	1.01607e-12	LOC4334900	WASH complex subunit 3	-	-	-	-	GO:0009536//plastid	-	-
ncbi_4350112	0	0	0	137	144	148	0	0	0	1.471	1.667	1.587	0.001	1.575	10.6211	8.99394e-15	1.07678e-12	LOC4350112	disease resistance protein RGA5-like	-	-	-	-	GO:0005575//cellular_component;GO:0005623//cell;GO:0005886//plasma membrane;GO:0016020//membrane;GO:0044464//cell part;GO:0071944//cell periphery	GO:0000166//nucleotide binding;GO:0003674//molecular_function;GO:0004672//protein kinase activity;GO:0005488//binding;GO:0005515//protein binding;GO:0005524//ATP binding;GO:0016887//ATPase activity;GO:0017076//purine nucleotide binding;GO:0030554//adenyl nucleotide binding;GO:0032553//ribonucleotide binding;GO:0032555//purine ribonucleotide binding;GO:0032559//adenyl ribonucleotide binding;GO:003…	GO:0006468//protein phosphorylation;GO:0006950//response to stress;GO:0006952//defense response;GO:0007154//cell communication;GO:0007165//signal transduction;GO:0008150//biological_process;GO:0009987//cellular process;GO:0023052//signaling;GO:0050789//regulation of biological process;GO:0050794//regulation of cellular process;GO:0050896//response to stimulus;GO:0051716//cellular response to stim…
ncbi_4325466	134	224	192	0	2	0	6.577	8.942	8.83	0	0.094	0	8.11633	0.0313333	-8.01699	9.14768e-15	1.09007e-12	LOC4325466	glucose-induced degradation protein 4 homolog	-	-	-	-	-	-	-
ncbi_107276529	1	0	1	211	263	222	0.021	0	0.02	3.936	5.289	4.136	0.0136667	4.45367	8.34819	9.44881e-15	1.12072e-12	LOC107276529	putative disease resistance protein RGA3	-	-	-	-	-	GO:0005515//protein binding;GO:0043531//ADP binding	-
ncbi_4347708	6898	18382	11506	1916	884	1817	335.111	726.349	523.788	82.891	41.238	78.512	528.416	67.547	-2.96771	9.81624e-15	1.15891e-12	LOC4347708	ribonuclease 3	-	-	-	-	GO:0031410//cytoplasmic vesicle	GO:0003723//RNA binding	-
ncbi_4330605	0	2	0	222	186	258	0	0.079	0	9.165	8.231	10.793	0.0263333	9.39633	8.47906	9.88211e-15	1.16131e-12	LOC4330605	mediator of RNA polymerase II transcription subunit 11, transcript variant X2	-	-	-	-	GO:0016592//mediator complex	GO:0003712//transcription coregulator activity	GO:0006357//regulation of transcription by RNA polymerase II
ncbi_4340667	12	15	28	163	171	191	0.403	0.41	0.878	4.863	5.506	5.685	0.563667	5.35133	3.24698	1.10622e-14	1.29403e-12	LOC4340667	1-aminocyclopropane-1-carboxylate oxidase homolog 4, transcript variant X1	-	-	-	-	GO:0009536//plastid	-	-
MSTRG.10044	0	0	0	142	129	142	0	0	0	2.58	2.527	2.576	0.001	2.561	11.3225	1.16144e-14	1.35242e-12	--	hypothetical protein DAI22_09g083700 [Oryza sativa Japonica Group]	-	-	-	-	-	-	-
MSTRG.6063	386	578	537	167	183	199	7.925	9.637	10.314	3.045	3.596	3.628	9.292	3.423	-1.44073	1.28045e-14	1.47909e-12	--	Os01g0254800, partial [Oryza sativa Japonica Group]	-	-	-	-	-	-	-
MSTRG.17887	78	217	248	0	0	0	1.432	3.241	4.268	0	0	0	2.98033	0.001	-11.5413	1.28183e-14	1.47909e-12	--	Os08g0421400 [Oryza sativa Japonica Group]	-	-	-	-	-	-	-
ncbi_107278115	87	123	92	0	1	2	0.84	0.966	0.833	0	0.009	0.017	0.879667	0.00866667	-6.66534	1.39537e-14	1.60286e-12	LOC107278115	disease resistance protein PIK6-NP-like	-	-	-	-	-	-	-
MSTRG.17438	83	108	67	2	0	2	3.247	3.395	2.465	0.078	0	0.049	3.03567	0.0423333	-6.16408	1.42864e-14	1.63371e-12	--	expressed protein [Oryza sativa Japonica Group]	-	-	-	-	-	-	-
ncbi_9270434	302	147	105	1	0	3	4.682	1.854	1.526	0.014	0	0.041	2.68733	0.0183333	-7.19556	1.52726e-14	1.73869e-12	LOC9270434	disease resistance protein RGA4-like	-	-	-	-	-	GO:0005515//protein binding;GO:0005524//ATP binding;GO:0016887//ATPase activity;GO:0043531//ADP binding	-
ncbi_4333711	16	22	23	179	122	261	0.923	1.032	1.243	9.191	6.754	13.385	1.066	9.77667	3.19714	1.75563e-14	1.98979e-12	LOC4333711	ATP-dependent RNA helicase A	-	-	-	-	-	-	-
ncbi_9272159	343	231	185	0	0	1	4.05	2.223	2.053	0	0	0.011	2.77533	0.00366667	-9.56398	1.81944e-14	2.05298e-12	LOC9272159	uncharacterized LOC9272159, transcript variant X4	-	-	-	-	-	-	-
ncbi_4350116	0	0	0	148	114	139	0	0	0	1.799	1.495	1.646	0.001	1.64667	10.6853	1.90833e-14	2.1438e-12	LOC4350116	disease resistance protein RGA5-like, transcript variant X1	-	-	-	-	-	GO:0003697//single-stranded DNA binding;GO:0005524//ATP binding;GO:0016887//ATPase activity;GO:0043531//ADP binding	GO:0006281//DNA repair
ncbi_4350095	16	34	39	243	235	207	0.902	1.558	2.06	12.195	12.717	10.376	1.50667	11.7627	2.96478	2.04851e-14	2.29118e-12	LOC4350095	uncharacterized LOC4350095	-	-	-	-	GO:0009536//plastid	-	-
MSTRG.1707	129	362	271	26	23	39	2.982	6.805	5.869	0.535	0.51	0.802	5.21867	0.615667	-3.08346	2.30989e-14	2.57105e-12	--	Os01g0606400 [Oryza sativa Japonica Group]	-	-	-	-	-	-	-
MSTRG.23092	0	0	0	138	137	123	0	0	0	2.255	2.414	2.008	0.001	2.22567	11.12	2.41906e-14	2.6705e-12	--	Os12g0255600 [Oryza sativa Japonica Group]	-	-	-	-	-	-	-
ncbi_107280154	73	185	142	0	0	0	0.88	1.811	1.602	0	0	0	1.431	0.001	-10.4828	2.47184e-14	2.717e-12	LOC107280154	uncharacterized LOC107280154	-	-	-	-	-	-	-
ncbi_4324417	151	153	128	35	37	44	1.45	1.214	1.168	0.305	0.341	0.376	1.27733	0.340667	-1.9067	2.48385e-14	2.71848e-12	LOC4324417	protein BREAST CANCER SUSCEPTIBILITY 2 homolog B, transcript variant X1	Genetic Information Processing	Replication and repair	ko03440//Homologous recombination	K08775	GO:0000228//nuclear chromosome;GO:0000781//chromosome, telomeric region;GO:0000784//nuclear chromosome, telomeric region;GO:0000793//condensed chromosome;GO:0000794//condensed nuclear chromosome;GO:0000795//synaptonemal complex;GO:0000800//lateral element;GO:0005575//cellular_component;GO:0005622//intracellular;GO:0005623//cell;GO:0005634//nucleus;GO:0005654//nucleoplasm;GO:0005694//chromosome;GO…	GO:0002020//protease binding;GO:0003674//molecular_function;GO:0003676//nucleic acid binding;GO:0003677//DNA binding;GO:0003697//single-stranded DNA binding;GO:0003824//catalytic activity;GO:0004402//histone acetyltransferase activity;GO:0005488//binding;GO:0005515//protein binding;GO:0008022//protein C-terminus binding;GO:0008080//N-acetyltransferase activity;GO:0008092//cytoskeletal protein bin…	GO:0000003//reproduction;GO:0000075//cell cycle checkpoint;GO:0000226//microtubule cytoskeleton organization;GO:0000278//mitotic cell cycle;GO:0000280//nuclear division;GO:0000281//mitotic cytokinesis;GO:0000711//meiotic DNA repair synthesis;GO:0000722//telomere maintenance via recombination;GO:0000723//telomere maintenance;GO:0000724//double-strand break repair via homologous recombination;GO:00…
MSTRG.14354	75	142	154	0	0	0	1.497	2.305	2.88	0	0	0	2.22733	0.001	-11.1211	3.01369e-14	3.28428e-12	--	Os06g0539100 [Oryza sativa Japonica Group]	-	-	-	-	-	-	-
ncbi_107279348	91	130	104	16	3	10	1.917	2.215	2.058	0.299	0.059	0.185	2.06333	0.181	-3.51092	4.06948e-14	4.41599e-12	LOC107279348	replication factor A 51 kDa subunit, transcript variant X3	Genetic Information Processing;Genetic Information Processing;Genetic Information Processing;Genetic Information Processing	Replication and repair;Replication and repair;Replication and repair;Replication and repair	ko03420//Nucleotide excision repair;ko03440//Homologous recombination;ko03030//DNA replication;ko03430//Mismatch repair	K07466;K07466;K07466;K07466	GO:0005737//cytoplasm	GO:0051536//iron-sulfur cluster binding	GO:0016226//iron-sulfur cluster assembly
ncbi_4345556	239	200	163	1	0	0	3.453	2.35	2.206	0.013	0	0	2.66967	0.00433333	-9.26697	4.1094e-14	4.44041e-12	LOC4345556	disease resistance protein RGA5-like, transcript variant X1	-	-	-	-	-	GO:0003674//molecular_function;GO:0003924//GTPase activity;GO:0005515//protein binding;GO:0005524//ATP binding;GO:0005525//GTP binding;GO:0009378//four-way junction helicase activity;GO:0016772//transferase activity, transferring phosphorus-containing groups;GO:0016887//ATPase activity;GO:0043531//ADP binding	GO:0006281//DNA repair;GO:0006310//DNA recombination;GO:0009306//protein secretion;GO:0015809//arginine transport;GO:0015819//lysine transport;GO:0015822//ornithine transport;GO:0019079//viral genome replication
MSTRG.17401	225	202	154	1	0	0	7.96	5.813	5.105	0.032	0	0	6.29267	0.0106667	-9.20442	4.98209e-14	5.36069e-12	--	unnamed protein product [Oryza sativa Japonica Group]	-	-	-	-	-	-	-
ncbi_4352177	1164	770	124	0	4	0	33.686	18.125	3.363	0	0.111	0	18.3913	0.037	-8.95729	5.98729e-14	6.4152e-12	LOC4352177	spermidine hydroxycinnamoyltransferase 2-like	-	-	-	-	-	GO:0003674//molecular_function;GO:0003824//catalytic activity;GO:0016740//transferase activity;GO:0016746//transferase activity, transferring acyl groups;GO:0016747//transferase activity, transferring acyl groups other than amino-acyl groups;GO:0050734//hydroxycinnamoyltransferase activity	-
ncbi_9269466	96	91	100	0	0	0	7.932	6.116	7.742	0	0	0	7.26333	0.001	-12.8264	6.93102e-14	7.39531e-12	LOC9269466	basic proline-rich protein	-	-	-	-	GO:0005575//cellular_component;GO:0005622//intracellular;GO:0005623//cell;GO:0005737//cytoplasm;GO:0044424//intracellular part;GO:0044464//cell part	GO:0000287//magnesium ion binding;GO:0003674//molecular_function;GO:0003824//catalytic activity;GO:0005488//binding;GO:0010333//terpene synthase activity;GO:0016829//lyase activity;GO:0016835//carbon-oxygen lyase activity;GO:0016838//carbon-oxygen lyase activity, acting on phosphates;GO:0043167//ion binding;GO:0043169//cation binding;GO:0046872//metal ion binding	GO:0006629//lipid metabolic process;GO:0006720//isoprenoid metabolic process;GO:0006721//terpenoid metabolic process;GO:0006950//response to stress;GO:0006952//defense response;GO:0008150//biological_process;GO:0008152//metabolic process;GO:0008299//isoprenoid biosynthetic process;GO:0008610//lipid biosynthetic process;GO:0009058//biosynthetic process;GO:0009987//cellular process;GO:0016114//terp…
ncbi_4343322	39	163	89	1556	1449	956	0.881	2.992	1.879	31.295	31.416	19.196	1.91733	27.3023	3.83185	7.75899e-14	8.24425e-12	LOC4343322	anthocyanidin 3-O-glucosyltransferase 2	-	-	-	-	-	GO:0008194//UDP-glycosyltransferase activity;GO:0016758//transferase activity, transferring hexosyl groups	-
ncbi_4350133	768	269	173	0	1	0	12.209	3.641	2.673	0	0.016	0	6.17433	0.00533333	-10.177	9.42468e-14	9.97256e-12	LOC4350133	disease resistance protein RPM1, transcript variant X1	-	-	-	-	-	GO:0005524//ATP binding	GO:0006915//apoptotic process;GO:0006952//defense response
ncbi_4342403	397	1199	410	60	76	52	3.758	9.229	3.635	0.506	0.691	0.438	5.54067	0.545	-3.34573	1.25572e-13	1.32323e-11	LOC4342403	187-kDa microtubule-associated protein AIR9, transcript variant X1	-	-	-	-	GO:0005575//cellular_component;GO:0005622//intracellular;GO:0005623//cell;GO:0005737//cytoplasm;GO:0005856//cytoskeleton;GO:0005874//microtubule;GO:0005881//cytoplasmic microtubule;GO:0005886//plasma membrane;GO:0005911//cell-cell junction;GO:0005938//cell cortex;GO:0009506//plasmodesma;GO:0009524//phragmoplast;GO:0009574//preprophase band;GO:0015630//microtubule cytoskeleton;GO:0016020//membrane…	GO:0005515//protein binding	GO:0007049//cell cycle;GO:0007275//multicellular organism development;GO:0008150//biological_process;GO:0009653//anatomical structure morphogenesis;GO:0009719//response to endogenous stimulus;GO:0009725//response to hormone;GO:0009733//response to auxin;GO:0009791//post-embryonic development;GO:0009987//cellular process;GO:0010015//root morphogenesis;GO:0010033//response to organic substance;GO:0…
ncbi_112938812	113	96	79	0	0	0	3.12	2.156	2.044	0	0	0	2.44	0.001	-11.2527	1.2947e-13	1.35868e-11	LOC112938812	uncharacterized LOC112938812	-	-	-	-	-	-	-
ncbi_4342850	869	1015	849	241	319	220	11.401	10.832	10.438	2.816	4.019	2.567	10.8903	3.134	-1.79697	1.49978e-13	1.56745e-11	LOC4342850	probable cellulose synthase A catalytic subunit 6 [UDP-forming]	-	-	-	-	GO:0000109//nucleotide-excision repair complex;GO:0005575//cellular_component;GO:0005622//intracellular;GO:0005623//cell;GO:0005675//transcription factor TFIIH holo complex;GO:0005737//cytoplasm;GO:0005794//Golgi apparatus;GO:0005886//plasma membrane;GO:0012505//endomembrane system;GO:0016020//membrane;GO:0016021//integral component of membrane;GO:0031224//intrinsic component of membrane;GO:00432…	GO:0003674//molecular_function;GO:0003824//catalytic activity;GO:0004693//cyclin-dependent protein serine/threonine kinase activity;GO:0005488//binding;GO:0008194//UDP-glycosyltransferase activity;GO:0008375//acetylglucosaminyltransferase activity;GO:0016740//transferase activity;GO:0016757//transferase activity, transferring glycosyl groups;GO:0016758//transferase activity, transferring hexosyl …	GO:0000271//polysaccharide biosynthetic process;GO:0000278//mitotic cell cycle;GO:0000281//mitotic cytokinesis;GO:0000910//cytokinesis;GO:0005975//carbohydrate metabolic process;GO:0005976//polysaccharide metabolic process;GO:0006073//cellular glucan metabolic process;GO:0006289//nucleotide-excision repair;GO:0006352//DNA-templated transcription, initiation;GO:0007049//cell cycle;GO:0008150//biol…
ncbi_4335355	35	51	58	209	201	261	1.587	1.853	2.396	8.46	8.798	10.53	1.94533	9.26267	2.25141	1.59664e-13	1.66188e-11	LOC4335355	probable carbohydrate esterase At4g34215, transcript variant X1	-	-	-	-	GO:0005739//mitochondrion	-	-
ncbi_112938234	160	134	66	0	0	0	4.352	2.964	1.682	0	0	0	2.99933	0.001	-11.5504	1.89789e-13	1.9674e-11	LOC112938234	AT-rich interactive domain-containing protein 1B-like	-	-	-	-	-	-	-
ncbi_4348172	89	31	21	1077	1288	1155	2.716	0.77	0.601	29.274	37.749	31.355	1.36233	32.7927	4.58922	2.14693e-13	2.21655e-11	LOC4348172	geraniol 8-hydroxylase	-	-	-	-	-	GO:0005506//iron ion binding;GO:0016705//oxidoreductase activity, acting on paired donors, with incorporation or reduction of molecular oxygen;GO:0020037//heme binding	GO:0055114//oxidation-reduction process
MSTRG.20108	228	482	416	98	67	77	4.159	6.638	6.009	1.02	0.798	0.833	5.602	0.883667	-2.66437	3.02263e-13	3.10807e-11	--	Os10g0205900 [Oryza sativa Japonica Group]	-	-	-	-	-	-	-
ncbi_4343730	107	245	154	0	0	1	2.768	5.156	3.733	0	0	0.023	3.88567	0.00766667	-8.98535	3.94311e-13	4.0061e-11	LOC4343730	proline-rich receptor-like protein kinase PERK2	-	-	-	-	-	-	-
MSTRG.2990	3	5	8	79	60	83	0.077	0.105	0.193	1.816	1.487	1.905	0.125	1.736	3.79577	4.17094e-13	4.22076e-11	TGAL3	Os01g0882200, partial [Oryza sativa Japonica Group]	Environmental Information Processing	Signal transduction	ko04075//Plant hormone signal transduction	K14431	GO:0043231//intracellular membrane-bounded organelle	GO:0003677//DNA binding	GO:0007165//signal transduction;GO:0010468//regulation of gene expression;GO:0034645//cellular macromolecule biosynthetic process;GO:0042221//response to chemical;GO:0048449//floral organ formation;GO:0048580//regulation of post-embryonic development
ncbi_4342820	0	0	0	101	100	93	0	0	0	2.755	2.941	2.534	0.001	2.74333	11.4217	4.42816e-13	4.46334e-11	LOC4342820	benzyl alcohol O-benzoyltransferase	-	-	-	-	-	GO:0016747//transferase activity, transferring acyl groups other than amino-acyl groups	-
ncbi_4331138	485	1436	555	111	115	110	5.916	14.226	6.344	1.206	1.344	1.191	8.82867	1.247	-2.82373	4.60418e-13	4.62249e-11	LOC4331138	CLIP-associated protein, transcript variant X1	-	-	-	-	GO:0030117//membrane coat	GO:0005515//protein binding	GO:0006886//intracellular protein transport;GO:0016192//vesicle-mediated transport
ncbi_4343038	333	298	281	102	101	105	8.495	6.082	6.746	2.33	2.475	2.405	7.10767	2.40333	-1.56434	5.02066e-13	5.02086e-11	LOC4343038	sterol 3-beta-glucosyltransferase UGT80A2, transcript variant X1	-	-	-	-	-	GO:0008194//UDP-glycosyltransferase activity;GO:0016758//transferase activity, transferring hexosyl groups	GO:0005975//carbohydrate metabolic process;GO:0030259//lipid glycosylation
MSTRG.1841	2	0	0	201	142	148	0.042	0	0	3.801	2.895	2.795	0.014	3.16367	7.82003	5.28513e-13	5.25167e-11	SPBC16G5.07c	Os01g0637300, partial [Oryza sativa Japonica Group]	-	-	-	-	-	-	GO:0019538//protein metabolic process
ncbi_4350154	83	97	61	0	0	0	1.272	1.241	0.888	0	0	0	1.13367	0.001	-10.1468	5.29265e-13	5.25167e-11	LOC4350154	disease resistance protein Pik-2-like, transcript variant X1	-	-	-	-	-	GO:0043531//ADP binding	-
MSTRG.9725	55	105	105	0	0	0	1.16	1.83	2.079	0	0	0	1.68967	0.001	-10.7225	5.43502e-13	5.37203e-11	--	Os07g0184500 [Oryza sativa Japonica Group]	-	-	-	-	-	-	-
ncbi_4350521	699	140	258	11	14	10	15.055	2.453	5.207	0.211	0.29	0.192	7.57167	0.231	-5.03465	5.53084e-13	5.44564e-11	LOC4350521	cytochrome P450 94B3	-	-	-	-	GO:0031410//cytoplasmic vesicle	-	-
MSTRG.21939	71	65	114	2	0	4	1.096	0.816	1.648	0.027	0	0.055	1.18667	0.0273333	-5.44011	5.75927e-13	5.64873e-11	--	hypothetical protein DAI22_11g135200 [Oryza sativa Japonica Group]	-	-	-	-	-	-	-
MSTRG.5697	1	10	7	88	80	105	0.019	0.156	0.125	1.499	1.469	1.786	0.1	1.58467	3.98611	6.03825e-13	5.89968e-11	--	-	-	-	-	-	-	-	-
ncbi_4324625	200	327	242	85	95	89	3.035	4.037	3.442	1.149	1.384	1.201	3.50467	1.24467	-1.49352	6.68282e-13	6.50452e-11	LOC4324625	cellulose synthase A catalytic subunit 4 [UDP-forming]-like	-	-	-	-	GO:0005575//cellular_component;GO:0005618//cell wall;GO:0005622//intracellular;GO:0005623//cell;GO:0005737//cytoplasm;GO:0005794//Golgi apparatus;GO:0005886//plasma membrane;GO:0012505//endomembrane system;GO:0016020//membrane;GO:0016021//integral component of membrane;GO:0030312//external encapsulating structure;GO:0031224//intrinsic component of membrane;GO:0043226//organelle;GO:0043227//membra…	GO:0003674//molecular_function;GO:0003824//catalytic activity;GO:0005488//binding;GO:0005515//protein binding;GO:0008194//UDP-glycosyltransferase activity;GO:0008375//acetylglucosaminyltransferase activity;GO:0016740//transferase activity;GO:0016757//transferase activity, transferring glycosyl groups;GO:0016758//transferase activity, transferring hexosyl groups;GO:0016759//cellulose synthase acti…	GO:0000271//polysaccharide biosynthetic process;GO:0000278//mitotic cell cycle;GO:0000281//mitotic cytokinesis;GO:0000910//cytokinesis;GO:0001101//response to acid chemical;GO:0005975//carbohydrate metabolic process;GO:0005976//polysaccharide metabolic process;GO:0006073//cellular glucan metabolic process;GO:0006950//response to stress;GO:0006952//defense response;GO:0006970//response to osmotic …
ncbi_4325250	357	156	147	0	0	1	9.241	3.284	3.565	0	0	0.023	5.36333	0.00766667	-9.45031	6.7863e-13	6.58013e-11	LOC4325250	uncharacterized LOC4325250	-	-	-	-	-	-	-
MSTRG.19999	51	146	98	0	0	0	1.727	4.321	3.382	0	0	0	3.14333	0.001	-11.6181	7.77167e-13	7.50702e-11	MAIL3	Os10g0162233 [Oryza sativa Japonica Group]	-	-	-	-	-	GO:0016160//amylase activity;GO:0046914//transition metal ion binding	GO:0044238//primary metabolic process
ncbi_4335490	53	80	50	7	8	8	1.581	1.936	1.402	0.195	0.221	0.217	1.63967	0.211	-2.95809	8.23179e-13	7.92147e-11	LOC4335490	tRNA (adenine(58)-N(1))-methyltransferase catalytic subunit TRMT61A	-	-	-	-	GO:0005575//cellular_component;GO:0005622//intracellular;GO:0005623//cell;GO:0005634//nucleus;GO:0005654//nucleoplasm;GO:0005737//cytoplasm;GO:0031515//tRNA (m1A) methyltransferase complex;GO:0031974//membrane-enclosed lumen;GO:0031981//nuclear lumen;GO:0032991//protein-containing complex;GO:0034708//methyltransferase complex;GO:0043226//organelle;GO:0043227//membrane-bounded organelle;GO:0043229…	GO:0000179//rRNA (adenine-N6,N6-)-dimethyltransferase activity;GO:0003674//molecular_function;GO:0003824//catalytic activity;GO:0004719//protein-L-isoaspartate (D-aspartate) O-methyltransferase activity;GO:0008168//methyltransferase activity;GO:0008173//RNA methyltransferase activity;GO:0008174//mRNA methyltransferase activity;GO:0008175//tRNA methyltransferase activity;GO:0008757//S-adenosylmeth…	GO:0000154//rRNA modification;GO:0001510//RNA methylation;GO:0006139//nucleobase-containing compound metabolic process;GO:0006396//RNA processing;GO:0006399//tRNA metabolic process;GO:0006400//tRNA modification;GO:0006412//translation;GO:0006464//cellular protein modification process;GO:0006725//cellular aromatic compound metabolic process;GO:0006807//nitrogen compound metabolic process;GO:000803…
MSTRG.12586	0	0	0	97	74	108	0	0	0	8.108	6.669	9.016	0.001	7.931	12.9533	8.64283e-13	8.28575e-11	--	Os05g0475600 [Oryza sativa Japonica Group]	-	-	-	-	-	-	-
MSTRG.22254	19	12	15	117	94	144	0.589	0.302	0.436	3.229	2.797	3.969	0.442333	3.33167	2.91304	8.90679e-13	8.50682e-11	--	Os11g0611600, partial [Oryza sativa Japonica Group]	-	-	-	-	-	-	-
ncbi_4336202	90	135	109	439	298	429	3.55	4.332	4.029	15.422	11.288	15.053	3.97033	13.921	1.80993	9.67433e-13	9.20541e-11	LOC4336202	very-long-chain 3-oxoacyl-CoA reductase 1	Metabolism;Metabolism;Metabolism;Metabolism;Metabolism	Global and overview maps;Global and overview maps;Global and overview maps;Lipid metabolism;Lipid metabolism	ko01100//Metabolic pathways;ko01110//Biosynthesis of secondary metabolites;ko01212//Fatty acid metabolism;ko00062//Fatty acid elongation;ko01040//Biosynthesis of unsaturated fatty acids	K10251;K10251;K10251;K10251;K10251	-	GO:0004316//3-oxoacyl-[acyl-carrier-protein] reductase (NADPH) activity;GO:0004757//sepiapterin reductase activity;GO:0008667//2,3-dihydro-2,3-dihydroxybenzoate dehydrogenase activity;GO:0008678//2-deoxy-D-gluconate 3-dehydrogenase activity;GO:0016491//oxidoreductase activity;GO:0050662//coenzyme binding;GO:0051287//NAD binding	GO:0000272//polysaccharide catabolic process;GO:0006633//fatty acid biosynthetic process;GO:0006729//tetrahydrobiopterin biosynthetic process;GO:0055114//oxidation-reduction process
ncbi_4350665	2568	2391	2129	878	864	1098	54.003	40.896	41.948	16.442	17.446	20.53	45.6157	18.1393	-1.33041	1.0795e-12	1.02335e-10	LOC4350665	aminopeptidase P1	-	-	-	-	-	GO:0016787//hydrolase activity	GO:0006464//cellular protein modification process
MSTRG.11490	226	224	147	47	23	42	20.515	16.539	12.504	3.799	2.005	3.391	16.5193	3.065	-2.4302	1.09506e-12	1.03426e-10	--	Os05g0130200 [Oryza sativa Japonica Group]	-	-	-	-	-	-	-
MSTRG.17423	1	1	0	146	117	159	0.026	0.021	0	3.425	2.959	3.725	0.0156667	3.36967	7.74876	1.24821e-12	1.17456e-10	CSB	endo-1,3;1,4-beta-D-glucanase [Oryza sativa Japonica Group]	-	-	-	-	GO:0043231//intracellular membrane-bounded organelle	GO:0016787//hydrolase activity	-
ncbi_4325010	39	83	43	391	276	613	0.864	1.496	0.893	7.718	5.875	12.086	1.08433	8.55967	2.98075	1.32501e-12	1.24224e-10	LOC4325010	protein PLASTID TRANSCRIPTIONALLY ACTIVE 10	-	-	-	-	GO:0005739//mitochondrion	-	-
ncbi_107276046	270	185	261	46	52	46	7.156	3.968	6.464	1.156	1.418	1.154	5.86267	1.24267	-2.23812	1.3671e-12	1.27701e-10	LOC107276046	protein DETOXIFICATION 16, transcript variant X2	-	-	-	-	GO:0016020//membrane	GO:0015238//drug transmembrane transporter activity;GO:0015297//antiporter activity;GO:0042910//xenobiotic transmembrane transporter activity	GO:0006855//drug transmembrane transport;GO:0042493//response to drug;GO:0055085//transmembrane transport
ncbi_4337529	430	862	716	20	80	38	11.208	18.274	17.487	0.464	2.002	0.881	15.6563	1.11567	-3.81077	1.42322e-12	1.32458e-10	LOC4337529	jasmonate O-methyltransferase	Metabolism;Metabolism	Global and overview maps;Lipid metabolism	ko01110//Biosynthesis of secondary metabolites;ko00592//alpha-Linolenic acid metabolism	K08241;K08241	GO:0005575//cellular_component;GO:0005622//intracellular;GO:0005623//cell;GO:0005634//nucleus;GO:0005737//cytoplasm;GO:0043226//organelle;GO:0043227//membrane-bounded organelle;GO:0043229//intracellular organelle;GO:0043231//intracellular membrane-bounded organelle;GO:0044424//intracellular part;GO:0044464//cell part	GO:0003674//molecular_function;GO:0003824//catalytic activity;GO:0008168//methyltransferase activity;GO:0008757//S-adenosylmethionine-dependent methyltransferase activity;GO:0016740//transferase activity;GO:0016741//transferase activity, transferring one-carbon groups;GO:0030795//jasmonate O-methyltransferase activity;GO:0102078//methyl jasmonate methylesterase activity	GO:0006082//organic acid metabolic process;GO:0006629//lipid metabolic process;GO:0006631//fatty acid metabolic process;GO:0006633//fatty acid biosynthetic process;GO:0006950//response to stress;GO:0008150//biological_process;GO:0008152//metabolic process;GO:0008610//lipid biosynthetic process;GO:0009058//biosynthetic process;GO:0009611//response to wounding;GO:0009694//jasmonic acid metabolic pr…
MSTRG.21722	0	0	0	107	73	88	0	0	0	4.508	3.316	3.703	0.001	3.84233	11.9078	1.50101e-12	1.3919e-10	CSB	DNA excision repair protein CSB isoform X2 [Oryza brachyantha]	Genetic Information Processing	Replication and repair	ko03420//Nucleotide excision repair	K10841	-	-	-
MSTRG.15744	68	70	62	0	0	0	1.289	1.08	1.102	0	0	0	1.157	0.001	-10.1762	1.90767e-12	1.76259e-10	GOS2	Os07g0277600, partial [Oryza sativa Japonica Group]	Genetic Information Processing	Translation	ko03013//Nucleocytoplasmic transport	K03113	GO:0044424//intracellular part	GO:0008135//translation factor activity, RNA binding	GO:0006412//translation;GO:0016192//vesicle-mediated transport;GO:0061024//membrane organization
MSTRG.17663	43	206	122	0	0	0	1.736	6.381	4.243	0	0	0	4.12	0.001	-12.0084	2.10452e-12	1.93449e-10	--	Os02g0554400 [Oryza sativa Japonica Group]	-	-	-	-	-	-	-
ncbi_4335153	74	68	62	0	0	0	1.072	0.801	0.842	0	0	0	0.905	0.001	-9.82177	2.10889e-12	1.93449e-10	LOC4335153	G-type lectin S-receptor-like serine/threonine-protein kinase LECRK4	-	-	-	-	GO:0031410//cytoplasmic vesicle	-	-
MSTRG.20003	953	1558	1388	526	485	436	24.316	29.49	31.318	10.69	10.641	8.841	28.3747	10.0573	-1.49636	2.67347e-12	2.44359e-10	APY2	pentatricopeptide repeat-containing protein At4g28010 [Oryza sativa Japonica Group]	Metabolism;Metabolism;Metabolism	Global and overview maps;Nucleotide metabolism;Nucleotide metabolism	ko01100//Metabolic pathways;ko00230//Purine metabolism;ko00240//Pyrimidine metabolism	K14641;K14641;K14641	-	-	-
MSTRG.20061	0	0	0	84	68	89	0	0	0	3.268	2.853	3.44	0.001	3.187	11.638	2.82212e-12	2.57024e-10	--	Os04g0268300 [Oryza sativa Japonica Group]	-	-	-	-	-	-	-
ncbi_107278634	21	30	32	154	203	149	0.191	0.222	0.273	1.247	1.773	1.205	0.228667	1.40833	2.62267	2.94672e-12	2.67417e-10	LOC107278634	uncharacterized LOC107278634	-	-	-	-	-	GO:0005515//protein binding	-
ncbi_4342909	47	74	69	3	1	0	0.532	0.681	0.731	0.03	0.011	0	0.648	0.0136667	-5.56726	3.01935e-12	2.73037e-10	LOC4342909	transposon Ty3-G Gag-Pol polyprotein	-	-	-	-	-	GO:0004190//aspartic-type endopeptidase activity	GO:0006508//proteolysis;GO:0008150//biological_process;GO:0015074//DNA integration
ncbi_4341398	53	82	57	0	0	0	0.774	0.974	0.78	0	0	0	0.842667	0.001	-9.71882	3.27352e-12	2.94975e-10	LOC4341398	receptor kinase-like protein Xa21	-	-	-	-	-	GO:0004413//homoserine kinase activity;GO:0004672//protein kinase activity;GO:0005515//protein binding;GO:0005524//ATP binding	GO:0006468//protein phosphorylation;GO:0009088//threonine biosynthetic process
MSTRG.17359	30	86	54	348	343	323	0.166	0.386	0.279	1.711	1.819	1.586	0.277	1.70533	2.6221	3.53753e-12	3.17643e-10	TY3B-G	Os06g0493000 [Oryza sativa Japonica Group]	-	-	-	-	-	GO:0003676//nucleic acid binding	-
ncbi_9266289	143	71	65	0	0	0	4.4	1.777	1.874	0	0	0	2.68367	0.001	-11.39	3.76981e-12	3.37312e-10	LOC9266289	homeobox-leucine zipper protein HOX25	-	-	-	-	GO:0005575//cellular_component;GO:0005622//intracellular;GO:0005623//cell;GO:0005634//nucleus;GO:0043226//organelle;GO:0043227//membrane-bounded organelle;GO:0043229//intracellular organelle;GO:0043231//intracellular membrane-bounded organelle;GO:0044424//intracellular part;GO:0044464//cell part	GO:0003674//molecular_function;GO:0003676//nucleic acid binding;GO:0003677//DNA binding;GO:0003700//DNA-binding transcription factor activity;GO:0005488//binding;GO:0043565//sequence-specific DNA binding;GO:0097159//organic cyclic compound binding;GO:0140110//transcription regulator activity;GO:1901363//heterocyclic compound binding	GO:0006139//nucleobase-containing compound metabolic process;GO:0006351//transcription, DNA-templated;GO:0006355//regulation of transcription, DNA-templated;GO:0006725//cellular aromatic compound metabolic process;GO:0006807//nitrogen compound metabolic process;GO:0008150//biological_process;GO:0008152//metabolic process;GO:0009058//biosynthetic process;GO:0009059//macromolecule biosynthetic proc…
ncbi_4336903	68	261	226	2	0	0	1.428	4.457	4.446	0.037	0	0	3.44367	0.0123333	-8.12524	4.02317e-12	3.58724e-10	LOC4336903	xyloglucan endotransglucosylase/hydrolase protein 24, transcript variant X1	-	-	-	-	GO:0031410//cytoplasmic vesicle	-	-
MSTRG.17819	63	61	63	0	0	0	2.837	2.234	2.659	0	0	0	2.57667	0.001	-11.3313	4.14288e-12	3.6811e-10	--	Os08g0396100, partial [Oryza sativa Japonica Group]	-	-	-	-	-	-	-
ncbi_4350103	66	65	54	0	0	0	0.967	0.774	0.741	0	0	0	0.827333	0.001	-9.69232	4.95414e-12	4.38665e-10	LOC4350103	disease resistance protein RGA4-like	-	-	-	-	-	GO:0003824//catalytic activity;GO:0005515//protein binding;GO:0005524//ATP binding;GO:0005525//GTP binding;GO:0043531//ADP binding	GO:0006777//Mo-molybdopterin cofactor biosynthetic process
MSTRG.866	74	85	46	0	0	0	5.334	5.007	3.07	0	0	0	4.47033	0.001	-12.1262	5.03473e-12	4.44258e-10	--	Os01g0247600 [Oryza sativa Japonica Group]	-	-	-	-	-	-	-
MSTRG.20068	75	191	137	1	0	0	1.639	3.395	2.805	0.019	0	0	2.613	0.00633333	-8.68853	5.0957e-12	4.48087e-10	Pol	Os03g0643433 [Oryza sativa Japonica Group]	-	-	-	-	-	-	-
MSTRG.2961	120	167	137	53	52	50	7.762	8.822	7.394	3.197	4.343	3.215	7.99267	3.585	-1.1567	5.82553e-12	5.10505e-10	--	Os01g0876650, partial [Oryza sativa Japonica Group]	-	-	-	-	-	-	-
ncbi_9272695	13	12	8	83	84	78	0.263	0.197	0.151	1.493	1.63	1.402	0.203667	1.50833	2.88867	5.849e-12	5.10806e-10	LOC9272695	DNA polymerase epsilon subunit B-like	-	-	-	-	-	-	-
MSTRG.18570	1	0	0	122	130	147	0.087	0	0	5.709	7.879	9.146	0.029	7.578	8.02962	6.5463e-12	5.69751e-10	--	P0460E08.17 [Oryza sativa Japonica Group]	-	-	-	-	-	-	-
MSTRG.11934	0	0	0	69	78	75	0	0	0	1.092	1.331	1.185	0.001	1.20267	10.232	6.97297e-12	6.04822e-10	OBGM	Os05g0277350, partial [Oryza sativa Japonica Group]	-	-	-	-	-	-	-
ncbi_9268890	66	87	44	0	0	0	1.902	2.039	1.188	0	0	0	1.70967	0.001	-10.7395	7.34818e-12	6.35206e-10	LOC9268890	spidroin-1	-	-	-	-	GO:0005739//mitochondrion	-	-
ncbi_4350530	48	72	54	0	0	0	0.764	0.933	0.806	0	0	0	0.834333	0.001	-9.70448	7.52799e-12	6.48552e-10	LOC4350530	ATPase 3, plasma membrane-type	Metabolism;Metabolism	Global and overview maps;Energy metabolism	ko01100//Metabolic pathways;ko00190//Oxidative phosphorylation	K01535;K01535	GO:0016020//membrane	-	-
MSTRG.4562	121	56	70	0	0	0	3.065	0.868	1.522	0	0	0	1.81833	0.001	-10.8284	7.97771e-12	6.84982e-10	Os08g0191100	Os02g0438650 [Oryza sativa Japonica Group]	Metabolism;Metabolism;Metabolism;Metabolism;Metabolism;Metabolism;Metabolism	Global and overview maps;Global and overview maps;Global and overview maps;Global and overview maps;Carbohydrate metabolism;Carbohydrate metabolism;Global and overview maps	ko01100//Metabolic pathways;ko01110//Biosynthesis of secondary metabolites;ko01200//Carbon metabolism;ko01230//Biosynthesis of amino acids;ko00630//Glyoxylate and dicarboxylate metabolism;ko00020//Citrate cycle (TCA cycle);ko01210//2-Oxocarboxylic acid metabolism	K01681;K01681;K01681;K01681;K01681;K01681;K01681	-	-	-
ncbi_4333632	222	610	241	49	56	40	6.361	14.217	6.471	1.252	1.541	1.021	9.01633	1.27133	-2.8262	8.02579e-12	6.86798e-10	LOC4333632	tubulin beta-8 chain-like	Cellular Processes	Transport and catabolism	ko04145//Phagosome	K07375	GO:0005575//cellular_component;GO:0005622//intracellular;GO:0005623//cell;GO:0005737//cytoplasm;GO:0005856//cytoskeleton;GO:0005874//microtubule;GO:0015630//microtubule cytoskeleton;GO:0043226//organelle;GO:0043228//non-membrane-bounded organelle;GO:0043229//intracellular organelle;GO:0043232//intracellular non-membrane-bounded organelle;GO:0044422//organelle part;GO:0044424//intracellular part;G…	GO:0000166//nucleotide binding;GO:0001882//nucleoside binding;GO:0001883//purine nucleoside binding;GO:0003674//molecular_function;GO:0003824//catalytic activity;GO:0003924//GTPase activity;GO:0005198//structural molecule activity;GO:0005200//structural constituent of cytoskeleton;GO:0005488//binding;GO:0005525//GTP binding;GO:0016462//pyrophosphatase activity;GO:0016787//hydrolase activity;GO:00…	GO:0000910//cytokinesis;GO:0006996//organelle organization;GO:0007010//cytoskeleton organization;GO:0007017//microtubule-based process;GO:0008150//biological_process;GO:0009987//cellular process;GO:0016043//cellular component organization;GO:0071840//cellular component organization or biogenesis
ncbi_112939256	58	96	88	480	266	464	3.589	4.831	5.102	26.447	15.803	25.534	4.50733	22.5947	2.32564	8.27732e-12	7.05953e-10	LOC112939256	uncharacterized LOC112939256	-	-	-	-	-	-	-
ncbi_4350770	44	72	47	5	6	2	1.102	1.463	1.1	0.103	0.144	0.045	1.22167	0.0973333	-3.64977	8.35026e-12	7.098e-10	LOC4350770	uncharacterized LOC4350770, transcript variant X1	-	-	-	-	-	GO:0005515//protein binding	-
MSTRG.20062	0	0	0	73	61	81	0	0	0	2.679	2.414	2.986	0.001	2.693	11.395	8.49022e-12	7.19299e-10	--	Os10g0187701 [Oryza sativa Japonica Group]	-	-	-	-	-	-	-
MSTRG.19991	0	0	0	76	93	66	0	0	0	1.853	2.445	1.608	0.001	1.96867	10.943	8.86804e-12	7.48821e-10	--	hypothetical protein LOC_Os11g06480 [Oryza sativa Japonica Group]	-	-	-	-	-	-	-
ncbi_9271293	588	560	393	165	167	177	8.59	6.685	5.405	2.101	2.347	2.24	6.89333	2.22933	-1.62859	1.03258e-11	8.66175e-10	LOC9271293	disease resistance protein RGA4-like, transcript variant X1	-	-	-	-	-	GO:0003924//GTPase activity;GO:0005047//signal recognition particle binding;GO:0005515//protein binding;GO:0043531//ADP binding	GO:0009306//protein secretion
MSTRG.16046	0	0	0	105	71	63	0	0	0	3.694	2.694	2.214	0.001	2.86733	11.4855	1.06561e-11	8.90957e-10	--	Os07g0495700 [Oryza sativa Japonica Group]	-	-	-	-	-	-	-
MSTRG.7859	59	55	56	0	0	0	2.809	2.13	2.498	0	0	0	2.479	0.001	-11.2755	1.10688e-11	9.22435e-10	TPS8	Os03g0431800 [Oryza sativa Japonica Group]	Metabolism;Metabolism;Metabolism	Global and overview maps;Global and overview maps;Carbohydrate metabolism	ko01100//Metabolic pathways;ko01110//Biosynthesis of secondary metabolites;ko00500//Starch and sucrose metabolism	K16055;K16055;K16055	-	GO:0003824//catalytic activity	GO:0005991//trehalose metabolic process
MSTRG.20142	42	68	65	0	0	0	1.061	1.398	1.539	0	0	0	1.33267	0.001	-10.3801	1.14439e-11	9.50588e-10	Os10g0323000	RecName: Full=B3 domain-containing protein Os10g0323000 [Oryza sativa Japonica Group]	-	-	-	-	GO:0043231//intracellular membrane-bounded organelle	GO:0003676//nucleic acid binding	GO:0010468//regulation of gene expression;GO:0034645//cellular macromolecule biosynthetic process
ncbi_4334952	842	1017	623	289	196	323	78.052	76.68	54.116	23.857	17.446	26.631	69.616	22.6447	-1.62025	1.28029e-11	1.06002e-09	LOC4334952	uncharacterized LOC4334952	-	-	-	-	GO:0000276//mitochondrial proton-transporting ATP synthase complex, coupling factor F(o)	GO:0015078//proton transmembrane transporter activity	GO:0015986//ATP synthesis coupled proton transport
ncbi_4350850	40	80	60	0	0	0	0.404	0.666	0.572	0	0	0	0.547333	0.001	-9.09628	1.29713e-11	1.07049e-09	LOC4350850	disease resistance protein Pik-2-like	-	-	-	-	-	GO:0005515//protein binding;GO:0043531//ADP binding	-
ncbi_4326162	85	167	38	0	0	0	3.798	6.054	1.591	0	0	0	3.81433	0.001	-11.8972	1.37867e-11	1.13411e-09	LOC4326162	transcription factor bHLH167, transcript variant X1	-	-	-	-	-	GO:0046983//protein dimerization activity	-
ncbi_4336998	80	58	50	0	0	0	1.266	0.764	0.759	0	0	0	0.929667	0.001	-9.86057	1.46266e-11	1.19933e-09	LOC4336998	probable LRR receptor-like serine/threonine-protein kinase At1g56130, transcript variant X2	-	-	-	-	GO:0016010//dystrophin-associated glycoprotein complex	GO:0004672//protein kinase activity;GO:0005515//protein binding;GO:0005524//ATP binding	GO:0006468//protein phosphorylation
ncbi_107277177	52	133	77	3	0	0	0.884	1.839	1.226	0.045	0	0	1.31633	0.015	-6.45542	1.51479e-11	1.2381e-09	LOC107277177	uncharacterized LOC107277177	-	-	-	-	GO:0016020//membrane	-	-
ncbi_4334784	41	67	58	0	0	0	0.449	0.596	0.6	0	0	0	0.548333	0.001	-9.09891	1.56863e-11	1.27801e-09	LOC4334784	disease resistance protein RGA2-like, transcript variant X1	-	-	-	-	-	GO:0005515//protein binding;GO:0043531//ADP binding	-
ncbi_4324057	37	100	67	0	0	0	0.555	1.219	0.941	0	0	0	0.905	0.001	-9.82177	1.60775e-11	1.30571e-09	LOC4324057	receptor like protein 22	-	-	-	-	-	GO:0003677//DNA binding;GO:0005515//protein binding	-
ncbi_4346313	121	225	139	43	19	34	7.306	11.049	7.864	2.312	1.102	1.826	8.73967	1.74667	-2.32297	1.74402e-11	1.40793e-09	LOC4346313	uncharacterized protein At2g27730, mitochondrial	-	-	-	-	GO:0005739//mitochondrion	-	-
ncbi_4324554	425	561	323	73	125	106	15.659	16.812	11.152	2.395	4.422	3.474	14.541	3.43033	-2.08371	1.74466e-11	1.40793e-09	LOC4324554	cationic peroxidase SPC4	Metabolism;Metabolism;Metabolism	Global and overview maps;Global and overview maps;Biosynthesis of other secondary metabolites	ko01100//Metabolic pathways;ko01110//Biosynthesis of secondary metabolites;ko00940//Phenylpropanoid biosynthesis	K00430;K00430;K00430	-	GO:0004601//peroxidase activity;GO:0020037//heme binding	GO:0006979//response to oxidative stress;GO:0055114//oxidation-reduction process
ncbi_4346822	57	163	46	0	0	0	1.035	2.406	0.78	0	0	0	1.407	0.001	-10.4584	1.78594e-11	1.4367e-09	LOC4346822	probable LRR receptor-like serine/threonine-protein kinase At1g05700, transcript variant X1	-	-	-	-	-	GO:0004672//protein kinase activity;GO:0005515//protein binding;GO:0005524//ATP binding	GO:0006468//protein phosphorylation
ncbi_4350117	0	0	0	53	77	93	0	0	0	0.707	1.107	1.239	0.001	1.01767	9.99105	2.03374e-11	1.6309e-09	LOC4350117	disease resistance protein RGA4-like	-	-	-	-	-	GO:0043531//ADP binding	-
ncbi_9269943	59	49	57	0	0	0	2.59	1.75	2.345	0	0	0	2.22833	0.001	-11.1217	2.09507e-11	1.67481e-09	LOC9269943	beta-hexosaminidase 3, transcript variant X1	-	-	-	-	-	GO:0004553//hydrolase activity, hydrolyzing O-glycosyl compounds	GO:0005975//carbohydrate metabolic process
ncbi_4350847	150	98	78	0	1	1	2.475	1.315	1.206	0	0.016	0.015	1.66533	0.0103333	-7.33236	2.23878e-11	1.7841e-09	LOC4350847	uncharacterized LOC4350847	-	-	-	-	-	-	-
ncbi_9270508	46	82	43	0	0	0	1.533	2.223	1.343	0	0	0	1.69967	0.001	-10.731	2.43651e-11	1.93562e-09	LOC9270508	myosin heavy chain IB	-	-	-	-	-	-	-
MSTRG.6226	43	106	74	6	5	11	1.211	3.581	2.865	0.15	0.135	0.276	2.55233	0.187	-3.77071	2.51301e-11	1.9902e-09	--	Os02g0825301 [Oryza sativa Japonica Group]	-	-	-	-	-	-	-
ncbi_9270081	0	0	0	55	77	73	0	0	0	5.069	7.652	6.719	0.001	6.48	12.6618	2.57787e-11	2.03524e-09	LOC9270081	stem 28 kDa glycoprotein	-	-	-	-	-	GO:0008967//phosphoglycolate phosphatase activity	GO:0009853//photorespiration;GO:0015671//oxygen transport
ncbi_107281446	326	67	67	0	0	0	9.206	1.549	1.782	0	0	0	4.179	0.001	-12.0289	2.59974e-11	2.04112e-09	LOC107281446	uncharacterized LOC107281446, transcript variant X1	-	-	-	-	-	-	-
MSTRG.20595	39	102	53	0	0	0	3.082	6.556	3.924	0	0	0	4.52067	0.001	-12.1423	2.60133e-11	2.04112e-09	--	Os10g0485400 [Oryza sativa Japonica Group]	-	-	-	-	-	-	-
ncbi_9271423	43	79	74	10	5	10	1.265	1.937	1.937	0.23	0.124	0.23	1.713	0.194667	-3.13745	2.61189e-11	2.04312e-09	LOC9271423	uncharacterized LOC9271423, transcript variant X1	-	-	-	-	-	-	-
ncbi_4352609	35	94	63	0	0	0	2.783	6.121	4.76	0	0	0	4.55467	0.001	-12.1531	2.67781e-11	2.08828e-09	LOC4352609	uncharacterized LOC4352609	-	-	-	-	-	-	-
ncbi_107278320	41	56	65	0	0	0	0.464	0.518	0.687	0	0	0	0.556333	0.001	-9.11981	2.7025e-11	2.10111e-09	LOC107278320	disease resistance protein PIK5-NP-like, transcript variant X1	-	-	-	-	GO:0009898//cytoplasmic side of plasma membrane;GO:0043190//ATP-binding cassette (ABC) transporter complex	GO:0004798//thymidylate kinase activity;GO:0005515//protein binding;GO:0005524//ATP binding;GO:0005525//GTP binding;GO:0008134//transcription factor binding;GO:0015413//nickel-transporting ATPase activity;GO:0016887//ATPase activity;GO:0043214//bacteriocin-transporting ATPase activity;GO:0043531//ADP binding	GO:0006355//regulation of transcription, DNA-templated;GO:0015675//nickel cation transport;GO:0015949//nucleobase-containing small molecule interconversion;GO:0043213//bacteriocin transport
MSTRG.18219	0	0	0	57	71	65	0	0	0	2.671	3.588	3.042	0.001	3.10033	11.5982	3.24413e-11	2.51455e-09	--	Os11g0115532 [Oryza sativa Japonica Group]	-	-	-	-	-	-	-
MSTRG.17593	44	66	42	0	0	0	0.787	0.96	0.704	0	0	0	0.817	0.001	-9.67419	3.48643e-11	2.69417e-09	FRS5	far-red impaired response-like [Oryza sativa Japonica Group]	-	-	-	-	-	-	-
ncbi_9267436	58	56	76	2	0	1	1.248	0.98	1.533	0.038	0	0.019	1.25367	0.019	-6.04401	3.51538e-11	2.70833e-09	LOC9267436	uncharacterized LOC9267436	-	-	-	-	-	-	-
ncbi_4350780	75	75	36	0	0	0	1.773	1.442	0.797	0	0	0	1.33733	0.001	-10.3851	3.52978e-11	2.71124e-09	LOC4350780	probable F-box protein At4g22165	-	-	-	-	-	GO:0005515//protein binding	-
ncbi_4327242	363	294	285	87	97	73	8.988	5.921	6.613	1.918	2.306	1.608	7.174	1.944	-1.88375	3.63969e-11	2.77891e-09	LOC4327242	probable glucuronosyltransferase Os01g0926600	-	-	-	-	GO:0031410//cytoplasmic vesicle	-	-
MSTRG.1296	48	197	71	1	5	2	1.746	5.83	2.421	0.032	0.175	0.065	3.33233	0.0906667	-5.19982	3.71206e-11	2.82571e-09	PER24	peroxidase 24-like [Oryza brachyantha]	Metabolism;Metabolism;Metabolism	Global and overview maps;Global and overview maps;Biosynthesis of other secondary metabolites	ko01100//Metabolic pathways;ko01110//Biosynthesis of secondary metabolites;ko00940//Phenylpropanoid biosynthesis	K00430;K00430;K00430	-	GO:0005488//binding	-
ncbi_4340662	0	0	0	58	53	89	0	0	0	1.666	1.641	2.553	0.001	1.95333	10.9317	3.91349e-11	2.97018e-09	LOC4340662	cysteine-rich repeat secretory protein 12	-	-	-	-	-	-	-
ncbi_4326992	57	90	47	2	8	6	1.268	1.629	0.98	0.04	0.171	0.119	1.29233	0.11	-3.5544	3.93829e-11	2.98013e-09	LOC4326992	probable receptor-like protein kinase At5g18500	-	-	-	-	GO:0009536//plastid	GO:0004674//protein serine/threonine kinase activity;GO:0004713//protein tyrosine kinase activity;GO:0005524//ATP binding	GO:0006468//protein phosphorylation
ncbi_4351881	73	121	96	6	5	19	2.36	3.237	3.001	0.197	0.177	0.623	2.866	0.332333	-3.10834	4.11465e-11	3.10437e-09	LOC4351881	mediator of RNA polymerase II transcription subunit 15a, transcript variant X2	-	-	-	-	GO:0016592//mediator complex;GO:0043231//intracellular membrane-bounded organelle	GO:0003712//transcription coregulator activity;GO:0051537//2 iron, 2 sulfur cluster binding	GO:0006357//regulation of transcription by RNA polymerase II
ncbi_9269324	28	156	110	0	0	0	0.567	2.571	2.062	0	0	0	1.73333	0.001	-10.7593	4.12719e-11	3.10465e-09	LOC9269324	glutamate receptor 2.5, transcript variant X1	-	-	-	-	GO:0016020//membrane	GO:0004970//ionotropic glutamate receptor activity;GO:0015276//ligand-gated ion channel activity	-
ncbi_4328124	1775	419	332	2	21	3	43.316	8.317	7.592	0.043	0.492	0.065	19.7417	0.2	-6.6251	4.22979e-11	3.17247e-09	LOC4328124	S-(+)-linalool synthase, chloroplastic-like	Metabolism;Metabolism	Global and overview maps;Metabolism of terpenoids and polyketides	ko01110//Biosynthesis of secondary metabolites;ko00902//Monoterpenoid biosynthesis	K15086;K15086	GO:0005575//cellular_component;GO:0005622//intracellular;GO:0005623//cell;GO:0005737//cytoplasm;GO:0009507//chloroplast;GO:0009536//plastid;GO:0043226//organelle;GO:0043227//membrane-bounded organelle;GO:0043229//intracellular organelle;GO:0043231//intracellular membrane-bounded organelle;GO:0044424//intracellular part;GO:0044444//cytoplasmic part;GO:0044464//cell part	GO:0000287//magnesium ion binding;GO:0003674//molecular_function;GO:0003824//catalytic activity;GO:0005488//binding;GO:0010333//terpene synthase activity;GO:0016829//lyase activity;GO:0016835//carbon-oxygen lyase activity;GO:0016838//carbon-oxygen lyase activity, acting on phosphates;GO:0034007//S-linalool synthase activity;GO:0043167//ion binding;GO:0043169//cation binding;GO:0046872//metal ion …	GO:0006629//lipid metabolic process;GO:0006720//isoprenoid metabolic process;GO:0006721//terpenoid metabolic process;GO:0006950//response to stress;GO:0006952//defense response;GO:0008150//biological_process;GO:0008152//metabolic process;GO:0008299//isoprenoid biosynthetic process;GO:0008610//lipid biosynthetic process;GO:0009058//biosynthetic process;GO:0009605//response to external stimulus;GO:…
ncbi_4324841	1200	821	1542	271	257	282	24.253	13.496	29.203	4.878	4.988	5.069	22.3173	4.97833	-2.16443	4.44198e-11	3.32185e-09	LOC4324841	UDP-glucuronate:xylan alpha-glucuronosyltransferase 1	-	-	-	-	-	GO:0016757//transferase activity, transferring glycosyl groups	-
ncbi_4352166	67	159	100	8	18	15	3.748	7.234	5.241	0.398	0.967	0.746	5.40767	0.703667	-2.94204	4.76581e-11	3.55359e-09	LOC4352166	uclacyanin-2	-	-	-	-	GO:0031410//cytoplasmic vesicle	-	-
ncbi_4335746	358	241	355	24	51	17	11.566	6.333	10.747	0.69	1.582	0.489	9.54867	0.920333	-3.37507	4.90383e-11	3.64584e-09	LOC4335746	heparan-alpha-glucosaminide N-acetyltransferase	-	-	-	-	GO:0016020//membrane	-	-
ncbi_4345842	201	339	294	814	703	921	4.597	6.306	6.301	16.579	15.439	18.736	5.73467	16.918	1.56078	5.22419e-11	3.87274e-09	LOC4345842	glucose-6-phosphate isomerase 1, chloroplastic	Metabolism;Metabolism;Metabolism;Metabolism;Metabolism;Metabolism;Metabolism	Global and overview maps;Global and overview maps;Global and overview maps;Carbohydrate metabolism;Carbohydrate metabolism;Carbohydrate metabolism;Carbohydrate metabolism	ko01100//Metabolic pathways;ko01110//Biosynthesis of secondary metabolites;ko01200//Carbon metabolism;ko00520//Amino sugar and nucleotide sugar metabolism;ko00500//Starch and sucrose metabolism;ko00010//Glycolysis / Gluconeogenesis;ko00030//Pentose phosphate pathway	K01810;K01810;K01810;K01810;K01810;K01810;K01810	GO:0009536//plastid	-	-
ncbi_4339400	227	328	254	740	558	748	11.608	13.643	12.171	33.699	27.4	34.022	12.474	31.707	1.34588	5.38288e-11	3.9788e-09	LOC4339400	50S ribosomal protein L9	Genetic Information Processing	Translation	ko03010//Ribosome	K02939	GO:0000311//plastid large ribosomal subunit;GO:0022625//cytosolic large ribosomal subunit	GO:0003735//structural constituent of ribosome;GO:0008565//protein transporter activity	GO:0006412//translation;GO:0030253//protein secretion by the type I secretion system
ncbi_9272507	66	40	38	268	450	438	0.954	0.47	0.515	3.45	6.246	5.631	0.646333	5.109	2.98269	5.41201e-11	3.98878e-09	LOC9272507	receptor like protein 26	-	-	-	-	-	GO:0005515//protein binding	-
ncbi_4337134	12	20	11	86	115	91	1.067	1.447	0.917	6.811	9.82	7.198	1.14367	7.943	2.79602	6.24429e-11	4.56263e-09	LOC4337134	uncharacterized LOC4337134	-	-	-	-	-	-	-
ncbi_4350701	146	160	214	55	38	49	4.279	3.815	5.878	1.436	1.07	1.277	4.65733	1.261	-1.88494	6.36004e-11	4.63392e-09	LOC4350701	maf-like protein DDB_G0281937, transcript variant X1	-	-	-	-	GO:0030428//cell septum	GO:0047429//nucleoside-triphosphate diphosphatase activity	GO:0000917//division septum assembly
ncbi_4350768	15	19	19	112	73	124	0.426	0.439	0.505	2.84	1.989	3.13	0.456667	2.653	2.53841	6.49927e-11	4.72187e-09	LOC4350768	uncharacterized LOC4350768	-	-	-	-	-	GO:0005515//protein binding	-
ncbi_4334783	34	230	70	0	0	0	0.364	2	0.701	0	0	0	1.02167	0.001	-9.99671	6.98908e-11	5.06234e-09	LOC4334783	putative disease resistance protein RGA3	-	-	-	-	-	GO:0005524//ATP binding	GO:0006915//apoptotic process
ncbi_4342136	543	635	618	306	283	257	4.591	4.379	4.908	2.298	2.311	1.935	4.626	2.18133	-1.08456	7.52341e-11	5.41962e-09	LOC4342136	callose synthase 3, transcript variant X1	-	-	-	-	GO:0016020//membrane	-	-
ncbi_4349555	898	2276	2134	363	393	385	13.438	26.299	27.462	5.625	6.485	5.767	22.3997	5.959	-1.91034	7.61866e-11	5.47277e-09	LOC4349555	uncharacterized LOC4349555, transcript variant X2	-	-	-	-	GO:0000775//chromosome, centromeric region;GO:0009279//cell outer membrane;GO:0019867//outer membrane	GO:0003677//DNA binding;GO:0003682//chromatin binding	-
ncbi_107277545	7	10	9	70	64	60	0.298	0.346	0.359	2.65	2.613	2.269	0.334333	2.51067	2.90871	7.94062e-11	5.68227e-09	LOC107277545	uncharacterized LOC107277545	-	-	-	-	-	GO:0005515//protein binding	-
ncbi_4350779	92	50	44	0	0	0	0.945	0.414	0.424	0	0	0	0.594333	0.001	-9.21513	7.95487e-11	5.68227e-09	LOC4350779	disease resistance protein Pik-2-like	-	-	-	-	GO:0031410//cytoplasmic vesicle	-	-
ncbi_4344767	1496	446	459	1	5	28	20.737	5.041	5.96	0.013	0.069	0.345	10.5793	0.142333	-6.21583	7.99676e-11	5.69624e-09	LOC4344767	disease resistance protein RGA5-like, transcript variant X1	-	-	-	-	-	GO:0005524//ATP binding;GO:0016887//ATPase activity;GO:0043531//ADP binding	-
MSTRG.12041	172	341	326	60	77	63	4.568	7.321	8.181	1.427	1.994	1.48	6.69	1.63367	-2.03389	8.12984e-11	5.7749e-09	RLT1	homeobox-DDT domain protein RLT2 isoform X1 [Oryza sativa Japonica Group]	-	-	-	-	-	-	-
ncbi_4324159	91	91	110	423	292	362	2.866	2.331	3.246	11.863	8.83	10.14	2.81433	10.2777	1.86865	9.15842e-11	6.48747e-09	LOC4324159	BURP domain-containing protein 3-like	-	-	-	-	-	-	-
ncbi_4352463	184	121	104	22	15	8	3.224	1.711	1.707	0.345	0.254	0.125	2.214	0.241333	-3.19756	9.26242e-11	6.54296e-09	LOC4352463	uncharacterized LOC4352463, transcript variant X1	-	-	-	-	GO:0016020//membrane	-	-
MSTRG.17442	2	0	0	87	92	171	0.124	0	0	4.799	5.472	9.421	0.0413333	6.564	7.31113	9.37848e-11	6.60665e-09	--	hypothetical protein [Oryza sativa Japonica Group]	-	-	-	-	-	-	-
ncbi_4345710	189	334	210	719	645	738	4.291	6.168	4.468	14.537	14.061	14.903	4.97567	14.5003	1.54312	9.46239e-11	6.64739e-09	LOC4345710	D-3-phosphoglycerate dehydrogenase 1, chloroplastic	Metabolism;Metabolism;Metabolism;Metabolism;Metabolism;Metabolism	Global and overview maps;Global and overview maps;Global and overview maps;Global and overview maps;Amino acid metabolism;Amino acid metabolism	ko01100//Metabolic pathways;ko01110//Biosynthesis of secondary metabolites;ko01200//Carbon metabolism;ko01230//Biosynthesis of amino acids;ko00270//Cysteine and methionine metabolism;ko00260//Glycine, serine and threonine metabolism	K00058;K00058;K00058;K00058;K00058;K00058	GO:0009536//plastid	-	-
MSTRG.23256	2	0	0	121	93	85	0.037	0	0	1.977	1.638	1.387	0.0123333	1.66733	7.07884	9.71593e-11	6.80676e-09	--	Os12g0435000 [Oryza sativa Japonica Group]	-	-	-	-	-	GO:0046914//transition metal ion binding	-
ncbi_4343699	84	127	73	340	272	414	1.724	2.12	1.404	6.215	5.361	7.559	1.74933	6.37833	1.86637	9.94449e-11	6.9478e-09	LOC4343699	L-type lectin-domain containing receptor kinase IV.1	-	-	-	-	GO:0031410//cytoplasmic vesicle	-	-
ncbi_4336333	368	441	317	155	174	168	6.742	6.636	5.471	2.486	3.021	2.723	6.283	2.74333	-1.19552	1.00289e-10	6.98759e-09	LOC4336333	filament-like plant protein 7, transcript variant X2	-	-	-	-	-	GO:0005524//ATP binding	GO:0007059//chromosome segregation;GO:0030261//chromosome condensation
ncbi_4345570	107	97	61	0	0	1	3.23	2.382	1.726	0	0	0.027	2.446	0.009	-8.08628	1.01852e-10	7.07716e-09	LOC4345570	uncharacterized LOC4345570	-	-	-	-	-	-	-
ncbi_9268709	35	55	53	4	5	7	2.449	3.12	3.509	0.227	0.356	0.452	3.026	0.345	-3.13274	1.03122e-10	7.14594e-09	LOC9268709	uncharacterized LOC9268709, transcript variant X1	-	-	-	-	-	-	-
ncbi_4327527	666	579	708	261	166	228	28.455	20.121	28.346	9.931	6.81	8.664	25.6407	8.46833	-1.59828	1.11783e-10	7.72515e-09	LOC4327527	cinnamoyl-CoA reductase 1	-	-	-	-	-	GO:0003824//catalytic activity;GO:0003854//3-beta-hydroxy-delta5-steroid dehydrogenase activity;GO:0003978//UDP-glucose 4-epimerase activity;GO:0008446//GDP-mannose 4,6-dehydratase activity;GO:0008460//dTDP-glucose 4,6-dehydratase activity;GO:0008667//2,3-dihydro-2,3-dihydroxybenzoate dehydrogenase activity;GO:0008712//ADP-glyceromanno-heptose 6-epimerase activity;GO:0016616//oxidoreductase activ…	GO:0000271//polysaccharide biosynthetic process;GO:0005975//carbohydrate metabolic process;GO:0006012//galactose metabolic process;GO:0006694//steroid biosynthetic process;GO:0008152//metabolic process;GO:0009243//O antigen biosynthetic process;GO:0009244//lipopolysaccharide core region biosynthetic process;GO:0019305//dTDP-rhamnose biosynthetic process;GO:0055114//oxidation-reduction process
ncbi_4351501	108	166	128	43	24	21	0.672	0.84	0.746	0.238	0.143	0.116	0.752667	0.165667	-2.18373	1.15162e-10	7.93715e-09	LOC4351501	uncharacterized LOC4351501	-	-	-	-	-	GO:0004386//helicase activity;GO:0060090//molecular adaptor activity	GO:0015074//DNA integration;GO:0043248//proteasome assembly
ncbi_4347685	565	812	584	187	272	218	13.99	16.353	13.55	4.123	6.467	4.801	14.631	5.13033	-1.5119	1.17159e-10	8.05302e-09	LOC4347685	endoglucanase 24-like	-	-	-	-	GO:0031410//cytoplasmic vesicle	-	-
ncbi_4324522	42	63	37	2	1	1	1.832	2.253	1.588	0.045	0.024	0.022	1.891	0.0303333	-5.9621	1.24689e-10	8.54758e-09	LOC4324522	very-long-chain (3R)-3-hydroxyacyl-CoA dehydratase PASTICCINO 2A-like, transcript variant X2	Metabolism;Metabolism;Metabolism;Metabolism;Metabolism	Global and overview maps;Global and overview maps;Global and overview maps;Lipid metabolism;Lipid metabolism	ko01100//Metabolic pathways;ko01110//Biosynthesis of secondary metabolites;ko01212//Fatty acid metabolism;ko00062//Fatty acid elongation;ko01040//Biosynthesis of unsaturated fatty acids	K10703;K10703;K10703;K10703;K10703	-	GO:0005506//iron ion binding;GO:0016705//oxidoreductase activity, acting on paired donors, with incorporation or reduction of molecular oxygen;GO:0020037//heme binding	GO:0055114//oxidation-reduction process
ncbi_4341008	31	29	17	163	109	181	0.494	0.376	0.254	2.318	1.673	2.571	0.374667	2.18733	2.54549	1.26957e-10	8.67971e-09	LOC4341008	1,4-alpha-glucan-branching enzyme 3, chloroplastic/amyloplastic, transcript variant X1	Metabolism;Metabolism;Metabolism	Global and overview maps;Global and overview maps;Carbohydrate metabolism	ko01100//Metabolic pathways;ko01110//Biosynthesis of secondary metabolites;ko00500//Starch and sucrose metabolism	K00700;K00700;K00700	GO:0009536//plastid	-	-
ncbi_9267626	214	1331	907	57	46	83	8.16	41.28	32.407	1.936	1.684	2.815	27.2823	2.145	-3.66892	1.28233e-10	8.74349e-09	LOC9267626	uncharacterized LOC9267626	-	-	-	-	GO:0009279//cell outer membrane	GO:0005515//protein binding	-
ncbi_9266693	30	60	56	0	0	0	2.619	4.26	4.581	0	0	0	3.82	0.001	-11.8994	1.30541e-10	8.87716e-09	LOC9266693	uncharacterized LOC9266693, transcript variant X1	-	-	-	-	-	-	-
ncbi_9270976	96	170	125	29	34	46	4.671	6.776	5.716	1.247	1.578	2.007	5.721	1.61067	-1.82861	1.37715e-10	9.34006e-09	LOC9270976	serine/arginine repetitive matrix protein 1	-	-	-	-	-	-	-
ncbi_4340663	3618	7081	5263	2125	2075	2150	181.133	288.343	246.903	94.737	99.752	95.737	238.793	96.742	-1.30355	1.42695e-10	9.63274e-09	LOC4340663	probable peroxygenase 4	Metabolism	Lipid metabolism	ko00073//Cutin, suberine and wax biosynthesis	K17991	-	GO:0005509//calcium ion binding	-
MSTRG.8743	0	0	1	102	78	102	0	0	0.023	2.24	1.847	2.237	0.00766667	2.108	8.10306	1.4298e-10	9.63274e-09	--	Os03g0774900 [Oryza sativa Japonica Group]	-	-	-	-	-	-	-
ncbi_4326148	65	179	68	0	1	0	2.489	5.576	2.44	0	0.037	0	3.50167	0.0123333	-8.14934	1.43163e-10	9.63274e-09	LOC4326148	isoflavone reductase homolog IRL	-	-	-	-	GO:0005576//extracellular region	GO:0003824//catalytic activity;GO:0003854//3-beta-hydroxy-delta5-steroid dehydrogenase activity;GO:0003978//UDP-glucose 4-epimerase activity;GO:0008460//dTDP-glucose 4,6-dehydratase activity;GO:0016616//oxidoreductase activity, acting on the CH-OH group of donors, NAD or NADP as acceptor;GO:0016757//transferase activity, transferring glycosyl groups;GO:0051287//NAD binding	GO:0005975//carbohydrate metabolic process;GO:0006012//galactose metabolic process;GO:0006694//steroid biosynthetic process;GO:0009243//O antigen biosynthetic process;GO:0019305//dTDP-rhamnose biosynthetic process;GO:0019731//antibacterial humoral response;GO:0055114//oxidation-reduction process
MSTRG.15757	0	0	0	66	42	58	0	0	0	2.432	1.669	2.135	0.001	2.07867	11.0214	1.49557e-10	1.00364e-08	--	Os07g0283300 [Oryza sativa Japonica Group]	-	-	-	-	-	-	-
ncbi_4337596	196	321	189	78	72	99	13.235	17.63	11.959	4.69	4.668	5.946	14.2747	5.10133	-1.48451	1.5624e-10	1.04574e-08	LOC4337596	metallothionein-like protein 2C	-	-	-	-	GO:0005575//cellular_component;GO:0005622//intracellular;GO:0005623//cell;GO:0005737//cytoplasm;GO:0005829//cytosol;GO:0044424//intracellular part;GO:0044444//cytoplasmic part;GO:0044464//cell part	GO:0003674//molecular_function;GO:0005488//binding;GO:0043167//ion binding;GO:0043169//cation binding;GO:0046872//metal ion binding	GO:0008150//biological_process;GO:0008152//metabolic process;GO:0009987//cellular process;GO:0044237//cellular metabolic process;GO:0072593//reactive oxygen species metabolic process
ncbi_4328255	57	108	69	15	15	20	1.547	2.384	1.755	0.363	0.391	0.483	1.89533	0.412333	-2.20057	1.57096e-10	1.04872e-08	LOC4328255	aspartate--tRNA ligase 2, cytoplasmic	Genetic Information Processing	Translation	ko00970//Aminoacyl-tRNA biosynthesis	K22503	GO:0005737//cytoplasm;GO:0009328//phenylalanine-tRNA ligase complex	GO:0000049//tRNA binding;GO:0000166//nucleotide binding;GO:0003676//nucleic acid binding;GO:0004812//aminoacyl-tRNA ligase activity;GO:0004815//aspartate-tRNA ligase activity;GO:0004816//asparagine-tRNA ligase activity;GO:0004824//lysine-tRNA ligase activity;GO:0004826//phenylalanine-tRNA ligase activity;GO:0005524//ATP binding;GO:0043767//pyrrolysyl-tRNA synthetase activity;GO:0050560//aspartate…	GO:0006418//tRNA aminoacylation for protein translation;GO:0006421//asparaginyl-tRNA aminoacylation;GO:0006422//aspartyl-tRNA aminoacylation;GO:0006430//lysyl-tRNA aminoacylation;GO:0006432//phenylalanyl-tRNA aminoacylation;GO:0043039//tRNA aminoacylation
ncbi_4335151	4	0	0	66	105	172	0.075	0	0	1.091	1.883	2.851	0.025	1.94167	6.27922	1.86052e-10	1.23878e-08	LOC4335151	G-type lectin S-receptor-like serine/threonine-protein kinase LECRK3	-	-	-	-	GO:0005575//cellular_component;GO:0005623//cell;GO:0005886//plasma membrane;GO:0016020//membrane;GO:0016021//integral component of membrane;GO:0031224//intrinsic component of membrane;GO:0044425//membrane part;GO:0044464//cell part;GO:0071944//cell periphery	GO:0000166//nucleotide binding;GO:0003674//molecular_function;GO:0003824//catalytic activity;GO:0004672//protein kinase activity;GO:0004674//protein serine/threonine kinase activity;GO:0005488//binding;GO:0005524//ATP binding;GO:0008144//drug binding;GO:0016301//kinase activity;GO:0016740//transferase activity;GO:0016772//transferase activity, transferring phosphorus-containing groups;GO:0016773/…	GO:0006464//cellular protein modification process;GO:0006468//protein phosphorylation;GO:0006793//phosphorus metabolic process;GO:0006796//phosphate-containing compound metabolic process;GO:0006807//nitrogen compound metabolic process;GO:0006950//response to stress;GO:0006952//defense response;GO:0008150//biological_process;GO:0008152//metabolic process;GO:0009987//cellular process;GO:0016310//ph…
ncbi_4339971	391	508	260	105	80	54	11.391	12.037	7.098	2.724	2.238	1.399	10.1753	2.12033	-2.26271	1.93825e-10	1.28383e-08	LOC4339971	BAG family molecular chaperone regulator 3	-	-	-	-	GO:0031410//cytoplasmic vesicle	-	-
ncbi_107279590	1939	625	86	2	9	0	55.837	14.639	2.321	0.051	0.249	0	24.2657	0.1	-7.92277	2.00297e-10	1.32326e-08	LOC107279590	spermidine hydroxycinnamoyltransferase 1	-	-	-	-	-	GO:0016747//transferase activity, transferring acyl groups other than amino-acyl groups	-
MSTRG.16552	0	1	0	86	112	89	0	0.059	0	5.535	7.772	5.721	0.0196667	6.34267	8.33319	2.03575e-10	1.34144e-08	GLO4	peroxisomal (S)-2-hydroxy-acid oxidase GLO4 [Oryza brachyantha]	Metabolism;Metabolism;Metabolism;Cellular Processes;Metabolism	Global and overview maps;Global and overview maps;Global and overview maps;Transport and catabolism;Carbohydrate metabolism	ko01100//Metabolic pathways;ko01110//Biosynthesis of secondary metabolites;ko01200//Carbon metabolism;ko04146//Peroxisome;ko00630//Glyoxylate and dicarboxylate metabolism	K11517;K11517;K11517;K11517;K11517	-	GO:0003973//(S)-2-hydroxy-acid oxidase activity	GO:0016032//viral process;GO:0043094//cellular metabolic compound salvage
MSTRG.12390	0	0	0	61	83	44	0	0	0	1.652	2.424	1.19	0.001	1.75533	10.7775	2.07667e-10	1.36445e-08	--	Os05g0425650 [Oryza sativa Japonica Group]	-	-	-	-	-	-	-
ncbi_4342095	610	455	410	0	0	13	17.008	10.332	10.729	0	0	0.316	12.6897	0.105333	-6.91255	2.08137e-10	1.36445e-08	LOC4342095	uncharacterized LOC4342095, transcript variant X1	-	-	-	-	-	-	-
ncbi_107281025	241	163	237	54	40	61	3.167	1.743	2.919	0.632	0.505	0.713	2.60967	0.616667	-2.0813	2.81235e-10	1.83421e-08	LOC107281025	uncharacterized LOC107281025, transcript variant X2	-	-	-	-	GO:0005886//plasma membrane;GO:0031514//motile cilium	GO:0005524//ATP binding;GO:0022857//transmembrane transporter activity;GO:0033094//butane-1,4-diamine:2-oxoglutarate aminotransferase activity	GO:0007059//chromosome segregation;GO:0009447//putrescine catabolic process;GO:0030261//chromosome condensation;GO:0048309//endoplasmic reticulum inheritance;GO:0048870//cell motility;GO:0051028//mRNA transport;GO:0055085//transmembrane transport
ncbi_4345831	0	0	0	51	47	48	0	0	0	1.444	1.435	1.358	0.001	1.41233	10.4639	2.9498e-10	1.91895e-08	LOC4345831	patatin-like protein 2	-	-	-	-	GO:0009536//plastid	-	-
ncbi_4344204	362	227	90	0	6	0	14.179	7.197	3.303	0	0.225	0	8.22633	0.075	-6.77722	2.998e-10	1.94534e-08	LOC4344204	momilactone A synthase-like, transcript variant X1	-	-	-	-	-	GO:0003824//catalytic activity;GO:0003854//3-beta-hydroxy-delta5-steroid dehydrogenase activity;GO:0003978//UDP-glucose 4-epimerase activity;GO:0004316//3-oxoacyl-[acyl-carrier-protein] reductase (NADPH) activity;GO:0008667//2,3-dihydro-2,3-dihydroxybenzoate dehydrogenase activity;GO:0008678//2-deoxy-D-gluconate 3-dehydrogenase activity;GO:0016491//oxidoreductase activity;GO:0016616//oxidoreducta…	GO:0000272//polysaccharide catabolic process;GO:0006012//galactose metabolic process;GO:0006633//fatty acid biosynthetic process;GO:0006694//steroid biosynthetic process;GO:0015995//chlorophyll biosynthetic process;GO:0055114//oxidation-reduction process
MSTRG.18904	0	0	0	47	48	50	0	0	0	1.468	1.616	1.56	0.001	1.548	10.5962	3.13438e-10	2.02868e-08	--	Os09g0353500 [Oryza sativa Japonica Group]	-	-	-	-	-	-	-
ncbi_4329889	269	217	128	41	35	48	7.092	4.65	3.162	0.963	0.886	1.126	4.968	0.991667	-2.32474	3.18971e-10	2.05926e-08	LOC4329889	glucose-6-phosphate 1-dehydrogenase, cytoplasmic isoform, transcript variant X1	Metabolism;Metabolism;Metabolism;Metabolism;Metabolism	Global and overview maps;Global and overview maps;Global and overview maps;Metabolism of other amino acids;Carbohydrate metabolism	ko01100//Metabolic pathways;ko01110//Biosynthesis of secondary metabolites;ko01200//Carbon metabolism;ko00480//Glutathione metabolism;ko00030//Pentose phosphate pathway	K00036;K00036;K00036;K00036;K00036	GO:0009536//plastid	-	-
ncbi_4335079	28	70	42	0	0	0	0.905	1.841	1.272	0	0	0	1.33933	0.001	-10.3873	3.21456e-10	2.07006e-08	LOC4335079	probable inactive methyltransferase Os04g0175900	-	-	-	-	-	GO:0003674//molecular_function;GO:0003824//catalytic activity;GO:0005488//binding;GO:0005515//protein binding;GO:0008168//methyltransferase activity;GO:0008171//O-methyltransferase activity;GO:0008757//S-adenosylmethionine-dependent methyltransferase activity;GO:0016740//transferase activity;GO:0016741//transferase activity, transferring one-carbon groups;GO:0046983//protein dimerization activity	GO:0006725//cellular aromatic compound metabolic process;GO:0008150//biological_process;GO:0008152//metabolic process;GO:0009058//biosynthetic process;GO:0009987//cellular process;GO:0016051//carbohydrate biosynthetic process;GO:0019438//aromatic compound biosynthetic process;GO:0032259//methylation;GO:0044237//cellular metabolic process;GO:0044249//cellular biosynthetic process
MSTRG.9634	133	54	35	0	0	0	4.809	1.588	1.186	0	0	0	2.52767	0.001	-11.3036	3.37041e-10	2.16116e-08	--	OSJNBa0019J05.12 [Oryza sativa Japonica Group]	-	-	-	-	-	-	-
ncbi_4325739	106	138	140	386	304	368	3.16	3.346	3.911	10.247	8.702	9.758	3.47233	9.569	1.46246	3.37297e-10	2.16116e-08	LOC4325739	uridine 5'-monophosphate synthase-like	Metabolism;Metabolism	Global and overview maps;Nucleotide metabolism	ko01100//Metabolic pathways;ko00240//Pyrimidine metabolism	K13421;K13421	GO:0005737//cytoplasm	GO:0000310//xanthine phosphoribosyltransferase activity;GO:0003674//molecular_function;GO:0003824//catalytic activity;GO:0003999//adenine phosphoribosyltransferase activity;GO:0004588//orotate phosphoribosyltransferase activity;GO:0004590//orotidine-5'-phosphate decarboxylase activity;GO:0016740//transferase activity;GO:0016757//transferase activity, transferring glycosyl groups;GO:0016763//trans…	GO:0006139//nucleobase-containing compound metabolic process;GO:0006166//purine ribonucleoside salvage;GO:0006206//pyrimidine nucleobase metabolic process;GO:0006207//'de novo' pyrimidine nucleobase biosynthetic process;GO:0006213//pyrimidine nucleoside metabolic process;GO:0006220//pyrimidine nucleotide metabolic process;GO:0006221//pyrimidine nucleotide biosynthetic process;GO:0006222//UMP bios…
ncbi_4350109	9	1	3	88	103	88	0.125	0.011	0.039	1.089	1.374	1.087	0.0583333	1.18333	4.34239	3.46962e-10	2.21751e-08	LOC4350109	disease resistance protein RPM1	-	-	-	-	-	GO:0005515//protein binding;GO:0005524//ATP binding;GO:0043531//ADP binding	-
MSTRG.3606	0	0	0	64	53	40	0	0	0	0.444	0.396	0.277	0.001	0.372333	8.54045	3.97864e-10	2.53649e-08	RGA3	Os02g0118800 [Oryza sativa Japonica Group]	-	-	-	-	-	-	-
ncbi_4347115	466	686	522	1230	1191	1222	9.992	11.964	10.488	23.486	24.521	23.305	10.8147	23.7707	1.13619	4.00832e-10	2.54903e-08	LOC4347115	protein ECERIFERUM 3	-	-	-	-	GO:0016020//membrane	-	-
MSTRG.17411	117	170	139	58	37	59	1.236	1.442	1.387	0.561	0.386	0.57	1.355	0.505667	-1.42203	4.04168e-10	2.56385e-08	sti1	tankyrase-2 [Sorghum bicolor]	-	-	-	-	-	-	-
MSTRG.13846	0	0	0	46	40	60	0	0	0	1.582	1.483	2.06	0.001	1.70833	10.7384	4.10565e-10	2.59797e-08	--	expressed protein [Oryza sativa Japonica Group]	-	-	-	-	-	-	-
ncbi_4352303	23	33	21	152	98	215	1.653	1.929	1.414	9.729	6.763	13.744	1.66533	10.0787	2.59742	4.43557e-10	2.79979e-08	LOC4352303	upstream activation factor subunit spp27	-	-	-	-	GO:0000120//RNA polymerase I transcription factor complex;GO:0000500//RNA polymerase I upstream activating factor complex;GO:0005575//cellular_component;GO:0005622//intracellular;GO:0005623//cell;GO:0005634//nucleus;GO:0005667//transcription factor complex;GO:0005730//nucleolus;GO:0031974//membrane-enclosed lumen;GO:0031981//nuclear lumen;GO:0032991//protein-containing complex;GO:0043226//organel…	GO:0005515//protein binding	GO:0006139//nucleobase-containing compound metabolic process;GO:0006351//transcription, DNA-templated;GO:0006355//regulation of transcription, DNA-templated;GO:0006356//regulation of transcription by RNA polymerase I;GO:0006725//cellular aromatic compound metabolic process;GO:0006807//nitrogen compound metabolic process;GO:0008150//biological_process;GO:0008152//metabolic process;GO:0009058//bios…
MSTRG.364	0	2	0	88	65	92	0	0.04	0	1.929	1.537	2.015	0.0133333	1.827	7.0983	4.57724e-10	2.88208e-08	--	hypothetical protein [Oryza glaberrima]	-	-	-	-	-	-	-
MSTRG.21217	0	0	0	52	47	43	0	0	0	2.357	2.297	1.946	0.001	2.2	11.1033	4.59348e-10	2.88518e-08	--	hypothetical protein OsI_34905 [Oryza sativa Indica Group]	-	-	-	-	-	-	-
ncbi_4329882	19	116	138	0	0	0	0.861	4.275	5.859	0	0	0	3.665	0.001	-11.8396	4.61566e-10	2.89199e-08	LOC4329882	uncharacterized LOC4329882	-	-	-	-	-	-	-
ncbi_4341402	86	34	47	0	0	0	1.37	0.441	0.702	0	0	0	0.837667	0.001	-9.71023	4.62943e-10	2.8935e-08	LOC4341402	receptor kinase-like protein Xa21	-	-	-	-	-	GO:0004413//homoserine kinase activity;GO:0004672//protein kinase activity;GO:0005515//protein binding;GO:0005524//ATP binding	GO:0006468//protein phosphorylation;GO:0009088//threonine biosynthetic process
ncbi_4340333	48	79	97	0	0	1	1.21	1.619	2.291	0	0	0.022	1.70667	0.00733333	-7.8625	4.75205e-10	2.96289e-08	LOC4340333	putrescine hydroxycinnamoyltransferase 1-like	-	-	-	-	-	GO:0003674//molecular_function;GO:0003824//catalytic activity;GO:0016740//transferase activity;GO:0016746//transferase activity, transferring acyl groups;GO:0016747//transferase activity, transferring acyl groups other than amino-acyl groups;GO:0050734//hydroxycinnamoyltransferase activity	-
ncbi_4340570	330	772	196	45	54	25	9.572	18.737	5.763	1.196	1.436	0.777	11.3573	1.13633	-3.32117	5.32971e-10	3.31495e-08	LOC4340570	probable glucomannan 4-beta-mannosyltransferase 3, transcript variant X1	-	-	-	-	-	GO:0008375//acetylglucosaminyltransferase activity;GO:0008565//protein transporter activity	GO:0009877//nodulation;GO:0019835//cytolysis;GO:0042710//biofilm formation
ncbi_4345559	39	40	36	1	2	2	2.37	1.977	2.056	0.054	0.117	0.108	2.13433	0.093	-4.52041	5.4161e-10	3.36049e-08	LOC4345559	mitochondrial pyruvate carrier 1, transcript variant X1	-	-	-	-	GO:0005743//mitochondrial inner membrane	-	GO:0006850//mitochondrial pyruvate transmembrane transport
ncbi_4331449	34	70	30	0	0	0	1.125	1.884	0.93	0	0	0	1.313	0.001	-10.3587	5.49931e-10	3.40383e-08	LOC4331449	homeobox protein knotted-1-like 3	-	-	-	-	GO:0005575//cellular_component;GO:0005622//intracellular;GO:0005623//cell;GO:0005634//nucleus;GO:0043226//organelle;GO:0043227//membrane-bounded organelle;GO:0043229//intracellular organelle;GO:0043231//intracellular membrane-bounded organelle;GO:0044424//intracellular part;GO:0044464//cell part	GO:0003674//molecular_function;GO:0003676//nucleic acid binding;GO:0003677//DNA binding;GO:0003700//DNA-binding transcription factor activity;GO:0005488//binding;GO:0097159//organic cyclic compound binding;GO:0140110//transcription regulator activity;GO:1901363//heterocyclic compound binding	GO:0006355//regulation of transcription, DNA-templated;GO:0008150//biological_process;GO:0008152//metabolic process;GO:0009058//biosynthetic process;GO:0009888//tissue development;GO:0009889//regulation of biosynthetic process;GO:0009890//negative regulation of biosynthetic process;GO:0009892//negative regulation of metabolic process;GO:0009987//cellular process;GO:0010087//phloem or xylem histog…
ncbi_4329684	45	53	36	3	0	5	1.639	1.661	1.247	0.103	0	0.172	1.51567	0.0916667	-4.04741	5.5463e-10	3.4246e-08	LOC4329684	putative 12-oxophytodienoate reductase 8, transcript variant X5	Metabolism;Metabolism;Metabolism	Global and overview maps;Global and overview maps;Lipid metabolism	ko01100//Metabolic pathways;ko01110//Biosynthesis of secondary metabolites;ko00592//alpha-Linolenic acid metabolism	K05894;K05894;K05894	GO:0005739//mitochondrion	-	-
ncbi_4346129	2605	1986	1362	513	541	461	60.962	37.802	29.867	10.691	12.157	9.596	42.877	10.8147	-1.98721	5.77804e-10	3.5505e-08	LOC4346129	nucleotide pyrophosphatase/phosphodiesterase	-	-	-	-	-	GO:0003993//acid phosphatase activity;GO:0016787//hydrolase activity;GO:0046872//metal ion binding	-
ncbi_4332734	480	886	748	308	244	262	12.425	18.651	18.144	7.097	6.065	6.028	16.4067	6.39667	-1.35889	5.83381e-10	3.57615e-08	LOC4332734	cytochrome P450 714B2, transcript variant X1	-	-	-	-	GO:0031410//cytoplasmic vesicle	-	-
ncbi_9266608	50	110	89	17	16	16	0.774	1.385	1.291	0.239	0.238	0.224	1.15	0.233667	-2.29911	5.9757e-10	3.64561e-08	LOC9266608	G-type lectin S-receptor-like serine/threonine-protein kinase LECRK2	-	-	-	-	GO:0031410//cytoplasmic vesicle	-	-
ncbi_9268308	0	0	0	72	42	42	0	0	0	2.545	1.601	1.483	0.001	1.87633	10.8737	6.21046e-10	3.77978e-08	LOC9268308	uncharacterized LOC9268308	-	-	-	-	-	-	-
ncbi_4332697	7883	2767	2819	0	65	23	160.881	45.929	53.907	0	1.278	0.425	86.9057	0.567667	-7.25826	6.72023e-10	4.0803e-08	LOC4332697	ETHYLENE INSENSITIVE 3-like 1 protein	Environmental Information Processing;Environmental Information Processing	Signal transduction;Signal transduction	ko04075//Plant hormone signal transduction;ko04016//MAPK signaling pathway - plant	K14514;K14514	GO:0005634//nucleus	-	-
ncbi_112937910	469	698	464	251	169	267	25.984	31.454	24.089	12.384	8.991	13.157	27.1757	11.5107	-1.23934	6.73762e-10	4.08114e-08	LOC112937910	uncharacterized LOC112937910	-	-	-	-	-	-	-
ncbi_9269151	44	99	91	7	3	0	2.052	3.755	3.977	0.291	0.134	0	3.26133	0.141667	-4.52489	6.75864e-10	4.08417e-08	LOC9269151	acid phosphatase 1	-	-	-	-	-	-	-
ncbi_4334367	154	211	100	27	38	22	3.873	4.317	2.357	0.605	0.918	0.492	3.51567	0.671667	-2.38798	7.03217e-10	4.23942e-08	LOC4334367	fasciclin-like arabinogalactan protein 16	-	-	-	-	-	-	-
MSTRG.17495	353	193	223	61	35	48	6.822	3.03	4.04	1.046	0.657	0.831	4.63067	0.844667	-2.45477	7.16643e-10	4.30253e-08	--	Os08g0254200 [Oryza sativa Japonica Group]	-	-	-	-	-	-	-
MSTRG.22253	0	0	0	38	45	56	0	0	0	2.011	2.553	2.904	0.001	2.48933	11.2815	7.1706e-10	4.30253e-08	--	-	-	-	-	-	-	-	-
ncbi_4325794	4448	1080	749	114	117	115	316.655	62.536	49.965	7.227	7.998	7.282	143.052	7.50233	-4.25306	7.40769e-10	4.43435e-08	LOC4325794	Bowman-Birk type wound-induced proteinase inhibitor WIP1	-	-	-	-	GO:0031410//cytoplasmic vesicle	-	-
MSTRG.9400	48	80	59	2	0	0	2.743	3.719	3.16	0.102	0	0	3.20733	0.034	-6.5597	7.439e-10	4.44267e-08	--	Os04g0166300, partial [Oryza sativa Japonica Group]	-	-	-	-	-	-	-
ncbi_4342778	297	435	540	70	39	117	3.518	4.186	5.749	0.677	0.407	1.131	4.48433	0.738333	-2.60255	7.77705e-10	4.6337e-08	LOC4342778	uncharacterized LOC4342778, transcript variant X1	-	-	-	-	-	-	-
ncbi_4351814	24	57	42	0	0	0	0.682	1.412	1.177	0	0	0	1.09033	0.001	-10.0906	8.12808e-10	4.83157e-08	LOC4351814	2-alkenal reductase (NADP(+)-dependent), transcript variant X1	-	-	-	-	-	GO:0004024//alcohol dehydrogenase activity, zinc-dependent;GO:0008270//zinc ion binding;GO:0008743//L-threonine 3-dehydrogenase activity;GO:0016655//oxidoreductase activity, acting on NAD(P)H, quinone or similar compound as acceptor	GO:0006113//fermentation;GO:0006567//threonine catabolic process;GO:0008152//metabolic process;GO:0055114//oxidation-reduction process
ncbi_4335660	572	484	437	211	145	161	22.506	15.492	16.135	7.387	5.474	5.629	18.0443	6.16333	-1.54976	8.29618e-10	4.92002e-08	LOC4335660	truncated transcription factor CAULIFLOWER D-like, transcript variant X1	-	-	-	-	GO:0005634//nucleus	GO:0003677//DNA binding;GO:0003700//DNA-binding transcription factor activity;GO:0046983//protein dimerization activity	GO:0006355//regulation of transcription, DNA-templated
MSTRG.22204	17	287	94	0	0	0	0.322	4.428	1.671	0	0	0	2.14033	0.001	-11.0636	8.34909e-10	4.93991e-08	PIK-2	Os11g0597700, partial [Oryza sativa Japonica Group]	-	-	-	-	-	-	-
ncbi_4331361	68	260	117	0	8	6	3.353	10.428	5.406	0	0.379	0.263	6.39567	0.214	-4.90141	8.50353e-10	5.01964e-08	LOC4331361	remorin	-	-	-	-	-	-	-
ncbi_4341060	204	263	193	98	105	98	4.547	5.096	4.09	2.006	2.184	1.946	4.57767	2.04533	-1.16228	8.61686e-10	5.07479e-08	LOC4341060	protein SAWADEE HOMEODOMAIN HOMOLOG 2, transcript variant X1	-	-	-	-	GO:0005739//mitochondrion	-	-
ncbi_9272383	498	54	105	3	6	4	18.505	1.632	3.656	0.099	0.214	0.132	7.931	0.148333	-5.74059	8.9171e-10	5.23951e-08	LOC9272383	geranylgeranyl pyrophosphate synthase 7, chloroplastic	Metabolism;Metabolism;Metabolism	Global and overview maps;Global and overview maps;Metabolism of terpenoids and polyketides	ko01100//Metabolic pathways;ko01110//Biosynthesis of secondary metabolites;ko00900//Terpenoid backbone biosynthesis	K13789;K13789;K13789	GO:0016021//integral component of membrane	GO:0000010//trans-hexaprenyltranstransferase activity;GO:0016765//transferase activity, transferring alkyl or aryl (other than methyl) groups;GO:0050347//trans-octaprenyltranstransferase activity	GO:0008299//isoprenoid biosynthetic process;GO:0009234//menaquinone biosynthetic process;GO:0010236//plastoquinone biosynthetic process
ncbi_4338644	1283	403	357	72	46	60	36.036	9.207	9.396	1.801	1.241	1.499	18.213	1.51367	-3.58885	1.05429e-09	6.18054e-08	LOC4338644	annexin D4	-	-	-	-	GO:0005575//cellular_component;GO:0005911//cell-cell junction;GO:0009506//plasmodesma;GO:0030054//cell junction;GO:0055044//symplast	GO:0003674//molecular_function;GO:0003676//nucleic acid binding;GO:0003723//RNA binding;GO:0003729//mRNA binding;GO:0005488//binding;GO:0005509//calcium ion binding;GO:0005543//phospholipid binding;GO:0005544//calcium-dependent phospholipid binding;GO:0008289//lipid binding;GO:0043167//ion binding;GO:0043168//anion binding;GO:0043169//cation binding;GO:0046872//metal ion binding;GO:0097159//organ…	GO:0001101//response to acid chemical;GO:0006950//response to stress;GO:0006970//response to osmotic stress;GO:0008150//biological_process;GO:0009266//response to temperature stimulus;GO:0009408//response to heat;GO:0009409//response to cold;GO:0009414//response to water deprivation;GO:0009415//response to water;GO:0009628//response to abiotic stimulus;GO:0009651//response to salt stress;GO:00097…
MSTRG.12456	336	212	268	66	53	33	7.818	3.884	5.678	1.624	1.435	0.84	5.79333	1.29967	-2.15625	1.05683e-09	6.18125e-08	At2g27500	Os05g0443400, partial [Oryza sativa Japonica Group]	-	-	-	-	GO:0031225//anchored component of membrane;GO:0044424//intracellular part;GO:0071944//cell periphery	GO:0008422//beta-glucosidase activity	GO:0006950//response to stress;GO:0007165//signal transduction;GO:0044238//primary metabolic process;GO:0071310//cellular response to organic substance
ncbi_4351068	316	16	130	0	0	0	6.741	0.283	2.357	0	0	0	3.127	0.001	-11.6106	1.1064e-09	6.45634e-08	LOC4351068	uncharacterized LOC4351068, transcript variant X1	-	-	-	-	-	-	-
ncbi_4335063	61	925	515	9	18	21	0.84	10.357	6.646	0.11	0.238	0.257	5.94767	0.201667	-4.88228	1.17101e-09	6.81777e-08	LOC4335063	tyrosine N-monooxygenase	-	-	-	-	-	GO:0005506//iron ion binding;GO:0016705//oxidoreductase activity, acting on paired donors, with incorporation or reduction of molecular oxygen;GO:0020037//heme binding	GO:0055114//oxidation-reduction process
MSTRG.23010	0	0	0	46	32	74	0	0	0	2.912	2.185	4.679	0.001	3.25867	11.6701	1.2501e-09	7.26168e-08	--	Os12g0223100 [Oryza sativa Japonica Group]	-	-	-	-	-	-	-
ncbi_4330017	68	91	71	14	24	18	1.238	1.348	1.212	0.227	0.42	0.292	1.266	0.313	-2.01604	1.26107e-09	7.30874e-08	LOC4330017	long-chain-alcohol oxidase FAO2	-	-	-	-	GO:0005739//mitochondrion	-	-
ncbi_4326096	474	522	471	1057	927	1154	15.169	13.398	14.324	30.094	28.685	32.53	14.297	30.4363	1.09008	1.31059e-09	7.57856e-08	LOC4326096	rust resistance kinase Lr10, transcript variant X1	-	-	-	-	-	GO:0004672//protein kinase activity;GO:0005524//ATP binding;GO:0030247//polysaccharide binding	GO:0006468//protein phosphorylation
ncbi_4340980	500	1052	543	151	171	87	19.648	33.624	19.876	5.28	6.452	3.039	24.3827	4.92367	-2.30805	1.32531e-09	7.64634e-08	LOC4340980	GDSL esterase/lipase EXL1, transcript variant X2	-	-	-	-	-	GO:0016788//hydrolase activity, acting on ester bonds	-
ncbi_107277018	45	37	28	0	0	0	0.696	0.465	0.406	0	0	0	0.522333	0.001	-9.02883	1.36545e-09	7.86012e-08	LOC107277018	receptor like protein 22	-	-	-	-	-	GO:0005515//protein binding	-
ncbi_4343463	63	107	82	307	214	350	2.657	3.671	3.241	11.531	8.667	13.13	3.18967	11.1093	1.80029	1.44044e-09	8.27311e-08	LOC4343463	thylakoid lumenal 15.0 kDa protein 2, chloroplastic	-	-	-	-	GO:0005575//cellular_component;GO:0005622//intracellular;GO:0005623//cell;GO:0005737//cytoplasm;GO:0009507//chloroplast;GO:0009534//chloroplast thylakoid;GO:0009536//plastid;GO:0009543//chloroplast thylakoid lumen;GO:0009579//thylakoid;GO:0031976//plastid thylakoid;GO:0031977//thylakoid lumen;GO:0031978//plastid thylakoid lumen;GO:0031984//organelle subcompartment;GO:0043226//organelle;GO:0043227…	-	-
ncbi_4350420	24	40	45	0	0	0	0.597	0.809	1.049	0	0	0	0.818333	0.001	-9.67654	1.567e-09	8.9798e-08	LOC4350420	probable apyrase 3	-	-	-	-	GO:0031410//cytoplasmic vesicle	-	-
ncbi_4327480	576	798	633	2869	2558	1777	23.647	26.647	24.352	104.891	100.84	64.887	24.882	90.206	1.85812	1.61711e-09	9.24615e-08	LOC4327480	NADH--cytochrome b5 reductase 1	Metabolism	Carbohydrate metabolism	ko00520//Amino sugar and nucleotide sugar metabolism	K00326	GO:0031410//cytoplasmic vesicle	-	-
MSTRG.13648	0	0	0	42	32	59	0	0	0	1.103	0.904	1.549	0.001	1.18533	10.2111	1.62638e-09	9.27838e-08	GLR2.8	glutamate receptor 2.9 [Oryza sativa Japonica Group]	-	-	-	-	-	-	-
ncbi_4340386	1966	3466	2309	6564	6509	6740	35.037	50.259	38.506	104.387	111.392	106.972	41.2673	107.584	1.38239	1.72346e-09	9.81028e-08	LOC4340386	sucrose synthase 2-like, transcript variant X1	Metabolism;Metabolism;Metabolism	Global and overview maps;Global and overview maps;Carbohydrate metabolism	ko01100//Metabolic pathways;ko01110//Biosynthesis of secondary metabolites;ko00500//Starch and sucrose metabolism	K00695;K00695;K00695	GO:0005739//mitochondrion	-	-
ncbi_107277466	0	0	0	43	33	46	0	0	0	1.119	0.926	1.196	0.001	1.08033	10.0773	1.73434e-09	9.85018e-08	LOC107277466	uncharacterized LOC107277466	-	-	-	-	-	GO:0005515//protein binding	-
ncbi_4350129	97	33	36	0	0	0	1.819	0.499	0.637	0	0	0	0.985	0.001	-9.94398	1.8329e-09	1.03868e-07	LOC4350129	uncharacterized LOC4350129	-	-	-	-	GO:0009536//plastid	-	-
MSTRG.22476	65	27	42	0	0	0	3.279	1.124	1.988	0	0	0	2.13033	0.001	-11.0569	1.90632e-09	1.0779e-07	--	Os11g0697400 [Oryza sativa Japonica Group]	-	-	-	-	-	-	-
MSTRG.17489	20	91	46	0	0	0	0.759	2.808	1.635	0	0	0	1.734	0.001	-10.7599	1.9597e-09	1.10563e-07	--	-	-	-	-	-	-	-	-
ncbi_4326743	8	7	6	85	47	59	0.138	0.098	0.097	1.306	0.778	0.905	0.111	0.996333	3.16607	1.98522e-09	1.11755e-07	LOC4326743	uncharacterized LOC4326743	-	-	-	-	GO:0000502//proteasome complex;GO:0009368//endopeptidase Clp complex;GO:0009376//HslUV protease complex;GO:0009379//Holliday junction helicase complex;GO:0033104//type VI protein secretion system complex	GO:0003677//DNA binding;GO:0003678//DNA helicase activity;GO:0003688//DNA replication origin binding;GO:0003723//RNA binding;GO:0003724//RNA helicase activity;GO:0004176//ATP-dependent peptidase activity;GO:0004222//metalloendopeptidase activity;GO:0004252//serine-type endopeptidase activity;GO:0005198//structural molecule activity;GO:0005524//ATP binding;GO:0008134//transcription factor binding;…	GO:0002949//tRNA threonylcarbamoyladenosine modification;GO:0006270//DNA replication initiation;GO:0006275//regulation of DNA replication;GO:0006281//DNA repair;GO:0006310//DNA recombination;GO:0006355//regulation of transcription, DNA-templated;GO:0006457//protein folding;GO:0006508//proteolysis;GO:0009306//protein secretion;GO:0010498//proteasomal protein catabolic process;GO:0019079//viral gen…
ncbi_107276314	2	6	4	55	43	44	0.03	0.073	0.047	0.724	0.621	0.578	0.05	0.641	3.68032	2.00542e-09	1.12644e-07	LOC107276314	disease resistance protein Pik-2-like, transcript variant X1	-	-	-	-	-	GO:0003677//DNA binding;GO:0005515//protein binding;GO:0005524//ATP binding;GO:0009378//four-way junction helicase activity;GO:0016787//hydrolase activity;GO:0043531//ADP binding;GO:0050487//sulfoacetaldehyde acetyltransferase activity	GO:0006281//DNA repair;GO:0006310//DNA recombination;GO:0019529//taurine catabolic process
MSTRG.23031	30	31	37	0	0	0	1.493	1.297	1.783	0	0	0	1.52433	0.001	-10.574	2.01251e-09	1.12793e-07	--	Os12g0229150 [Oryza sativa Japonica Group]	-	-	-	-	-	-	-
ncbi_4342621	6774	6401	5701	3164	2485	3482	109.527	84.18	86.376	45.557	38.581	50.075	93.361	44.7377	-1.06133	2.01915e-09	1.12917e-07	LOC4342621	plasma membrane ATPase 1	Metabolism;Metabolism	Global and overview maps;Energy metabolism	ko01100//Metabolic pathways;ko00190//Oxidative phosphorylation	K01535;K01535	GO:0016020//membrane	-	-
ncbi_4332246	0	0	0	37	36	46	0	0	0	1.072	1.124	1.331	0.001	1.17567	10.1993	2.04502e-09	1.14114e-07	LOC4332246	uncharacterized LOC4332246	-	-	-	-	-	-	-
ncbi_9270232	283	174	110	16	25	33	6.518	3.26	2.374	0.328	0.553	0.676	4.05067	0.519	-2.96435	2.10302e-09	1.17094e-07	LOC9270232	4-coumarate--CoA ligase-like 5, transcript variant X1	-	-	-	-	-	GO:0000166//nucleotide binding;GO:0003674//molecular_function;GO:0003824//catalytic activity;GO:0003987//acetate-CoA ligase activity;GO:0005488//binding;GO:0005524//ATP binding;GO:0008144//drug binding;GO:0008668//(2,3-dihydroxybenzoyl)adenylate synthase activity;GO:0008756//o-succinylbenzoate-CoA ligase activity;GO:0016874//ligase activity;GO:0017076//purine nucleotide binding;GO:0030554//adenyl…	GO:0008150//biological_process;GO:0008152//metabolic process;GO:0009234//menaquinone biosynthetic process;GO:0010124//phenylacetate catabolic process;GO:0019287//isopentenyl diphosphate biosynthetic process, mevalonate pathway;GO:0019290//siderophore biosynthetic process;GO:0019350//teichoic acid biosynthetic process;GO:0019427//acetyl-CoA biosynthetic process from acetate
ncbi_4326612	399	641	745	211	176	228	15.348	20.055	26.853	7.228	6.501	7.801	20.752	7.17667	-1.53186	2.11341e-09	1.17416e-07	LOC4326612	probable aldo-keto reductase 1	-	-	-	-	-	GO:0047834//D-threo-aldose 1-dehydrogenase activity	-
ncbi_4352160	732	173	128	12	21	10	16.274	3.125	2.659	0.249	0.447	0.197	7.35267	0.297667	-4.6265	2.35079e-09	1.30321e-07	LOC4352160	alpha-dioxygenase 1, transcript variant X1	Metabolism	Lipid metabolism	ko00592//alpha-Linolenic acid metabolism	K10529	GO:0005575//cellular_component;GO:0005622//intracellular;GO:0005623//cell;GO:0005811//lipid droplet;GO:0012511//monolayer-surrounded lipid storage body;GO:0043226//organelle;GO:0043228//non-membrane-bounded organelle;GO:0043229//intracellular organelle;GO:0043232//intracellular non-membrane-bounded organelle;GO:0044424//intracellular part;GO:0044464//cell part	GO:0003674//molecular_function;GO:0003824//catalytic activity;GO:0004601//peroxidase activity;GO:0005488//binding;GO:0016209//antioxidant activity;GO:0016491//oxidoreductase activity;GO:0016684//oxidoreductase activity, acting on peroxide as acceptor;GO:0016701//oxidoreductase activity, acting on single donors with incorporation of molecular oxygen;GO:0016702//oxidoreductase activity, acting on s…	GO:0000302//response to reactive oxygen species;GO:0001101//response to acid chemical;GO:0001561//fatty acid alpha-oxidation;GO:0001676//long-chain fatty acid metabolic process;GO:0002376//immune system process;GO:0006082//organic acid metabolic process;GO:0006629//lipid metabolic process;GO:0006631//fatty acid metabolic process;GO:0006633//fatty acid biosynthetic process;GO:0006636//unsaturated …
MSTRG.7522	4	7	2	52	39	57	0.151	0.208	0.068	1.689	1.366	1.856	0.142333	1.637	3.52371	2.41358e-09	1.33222e-07	--	Os03g0339150 [Oryza sativa Japonica Group]	-	-	-	-	-	-	-
MSTRG.20178	185	488	384	22	40	6	3.354	7.195	6.531	0.35	0.699	0.094	5.69333	0.381	-3.90141	2.42225e-09	1.33412e-07	--	Os10g0343000, partial [Oryza sativa Japonica Group]	-	-	-	-	-	-	-
ncbi_4327181	164	473	457	66	54	83	3.434	8.055	8.966	1.231	1.086	1.546	6.81833	1.28767	-2.40466	2.46312e-09	1.35371e-07	LOC4327181	cytochrome P450 71A1	-	-	-	-	GO:0031410//cytoplasmic vesicle	-	-
MSTRG.347	1	2	0	65	64	43	0.032	0.052	0	1.746	1.821	1.14	0.028	1.569	5.80827	2.59546e-09	1.41728e-07	LRK10L-2.8	Os01g0137500, partial [Oryza sativa Japonica Group]	-	-	-	-	-	GO:0004672//protein kinase activity;GO:0043167//ion binding;GO:0097159//organic cyclic compound binding;GO:1901363//heterocyclic compound binding	-
ncbi_4345078	498	667	415	228	140	233	45.127	49.161	35.239	18.399	12.182	18.779	43.1757	16.4533	-1.39184	2.83018e-09	1.54215e-07	LOC4345078	ATP synthase subunit epsilon, mitochondrial	Metabolism;Metabolism	Global and overview maps;Energy metabolism	ko01100//Metabolic pathways;ko00190//Oxidative phosphorylation	K02135;K02135	GO:0000275//mitochondrial proton-transporting ATP synthase complex, catalytic core F(1);GO:0005575//cellular_component;GO:0005622//intracellular;GO:0005623//cell;GO:0005737//cytoplasm;GO:0005739//mitochondrion;GO:0005740//mitochondrial envelope;GO:0005743//mitochondrial inner membrane;GO:0005753//mitochondrial proton-transporting ATP synthase complex;GO:0005756//mitochondrial proton-transporting …	GO:0003674//molecular_function;GO:0003824//catalytic activity;GO:0005215//transporter activity;GO:0008324//cation transmembrane transporter activity;GO:0015075//ion transmembrane transporter activity;GO:0015077//monovalent inorganic cation transmembrane transporter activity;GO:0015078//proton transmembrane transporter activity;GO:0015318//inorganic molecular entity transmembrane transporter activ…	GO:0006091//generation of precursor metabolites and energy;GO:0006119//oxidative phosphorylation;GO:0006139//nucleobase-containing compound metabolic process;GO:0006163//purine nucleotide metabolic process;GO:0006164//purine nucleotide biosynthetic process;GO:0006725//cellular aromatic compound metabolic process;GO:0006753//nucleoside phosphate metabolic process;GO:0006754//ATP biosynthetic proce…
ncbi_4335481	44	37	24	0	0	0	1.69	1.153	0.874	0	0	0	1.239	0.001	-10.275	2.92377e-09	1.58975e-07	LOC4335481	cysteine-rich receptor-like protein kinase 6	-	-	-	-	GO:0031410//cytoplasmic vesicle	-	-
MSTRG.22991	35	37	24	0	0	0	1.337	1.15	0.859	0	0	0	1.11533	0.001	-10.1233	3.10297e-09	1.68359e-07	--	Os12g0216500, partial [Oryza sativa Japonica Group]	-	-	-	-	-	-	-
ncbi_107279559	207	333	396	1221	1368	1143	6.413	8.378	11.485	33.614	40.628	31.433	8.75867	35.225	2.00782	3.10957e-09	1.68359e-07	LOC107279559	uncharacterized LOC107279559	-	-	-	-	-	-	-
ncbi_4330643	128	34	33	0	0	0	7.26	1.569	1.754	0	0	0	3.52767	0.001	-11.7845	3.1289e-09	1.69047e-07	LOC4330643	probable peroxygenase 5	Metabolism	Lipid metabolism	ko00073//Cutin, suberine and wax biosynthesis	K17991	-	GO:0005509//calcium ion binding	-
ncbi_9272414	74	155	123	401	344	421	1.786	3.043	2.782	8.618	7.972	9.037	2.537	8.54233	1.75151	3.51442e-09	1.89474e-07	LOC9272414	uncharacterized LOC9272414	-	-	-	-	GO:0030288//outer membrane-bounded periplasmic space	GO:0004252//serine-type endopeptidase activity;GO:0005515//protein binding;GO:0008236//serine-type peptidase activity;GO:0045152//antisigma factor binding	GO:0006508//proteolysis;GO:0006950//response to stress
ncbi_112937408	33	39	23	0	0	0	1.1	1.057	0.718	0	0	0	0.958333	0.001	-9.90438	3.58197e-09	1.92708e-07	LOC112937408	protein ALP1-like	-	-	-	-	-	GO:0016788//hydrolase activity, acting on ester bonds	-
ncbi_9270552	1251	469	909	53	106	147	38.139	11.63	25.968	1.439	3.103	3.986	25.2457	2.84267	-3.15072	3.73076e-09	2.00291e-07	LOC9270552	indole-3-glycerol phosphate lyase, chloroplastic	-	-	-	-	-	GO:0000107//imidazoleglycerol-phosphate synthase activity;GO:0003949//1-(5-phosphoribosyl)-5-[(5-phosphoribosylamino)methylideneamino]imidazole-4-carboxamide isomerase activity;GO:0004425//indole-3-glycerol-phosphate synthase activity;GO:0004834//tryptophan synthase activity;GO:0016765//transferase activity, transferring alkyl or aryl (other than methyl) groups	GO:0000105//histidine biosynthetic process;GO:0000162//tryptophan biosynthetic process;GO:0006568//tryptophan metabolic process
ncbi_4334663	0	0	0	24	106	74	0	0	0	1.28	6.096	3.942	0.001	3.77267	11.8814	3.76082e-09	2.0148e-07	LOC4334663	cell number regulator 10	-	-	-	-	-	-	-
ncbi_4340661	394	100	113	7	10	18	24.464	5.05	6.575	0.387	0.596	0.994	12.0297	0.659	-4.19017	3.77409e-09	2.01768e-07	LOC4340661	16.0 kDa heat shock protein, peroxisomal-like	Genetic Information Processing	Folding, sorting and degradation	ko04141//Protein processing in endoplasmic reticulum	K13993	GO:0005575//cellular_component;GO:0005622//intracellular;GO:0005623//cell;GO:0005737//cytoplasm;GO:0005777//peroxisome;GO:0005782//peroxisomal matrix;GO:0031907//microbody lumen;GO:0031974//membrane-enclosed lumen;GO:0042579//microbody;GO:0043226//organelle;GO:0043227//membrane-bounded organelle;GO:0043229//intracellular organelle;GO:0043231//intracellular membrane-bounded organelle;GO:0043233//o…	-	GO:0000302//response to reactive oxygen species;GO:0006457//protein folding;GO:0006950//response to stress;GO:0006979//response to oxidative stress;GO:0008150//biological_process;GO:0009266//response to temperature stimulus;GO:0009408//response to heat;GO:0009628//response to abiotic stimulus;GO:0009987//cellular process;GO:0042221//response to chemical;GO:0050896//response to stimulus;GO:1901700…
ncbi_4331847	215	93	125	21	14	26	7.922	2.787	4.316	0.689	0.495	0.852	5.00833	0.678667	-2.88356	3.9137e-09	2.08793e-07	LOC4331847	ethylene-responsive transcription factor ERF073	-	-	-	-	-	GO:0003700//DNA-binding transcription factor activity	GO:0006355//regulation of transcription, DNA-templated
ncbi_4351072	57	38	23	0	0	0	1.221	0.72	0.512	0	0	0	0.817667	0.001	-9.67537	3.94823e-09	2.10196e-07	LOC4351072	uncharacterized LOC4351072, transcript variant X1	-	-	-	-	-	GO:0005516//calmodulin binding	-
ncbi_4350889	165	546	387	73	70	75	2.506	6.744	5.507	0.993	1.014	1.018	4.919	1.00833	-2.28639	3.9726e-09	2.11053e-07	LOC4350889	disease resistance protein Pik-2-like	-	-	-	-	-	GO:0005515//protein binding;GO:0043531//ADP binding;GO:0050487//sulfoacetaldehyde acetyltransferase activity	GO:0019529//taurine catabolic process
MSTRG.23307	45	15	20	292	265	232	0.564	0.153	0.235	3.261	3.191	2.588	0.317333	3.01333	3.24729	4.03386e-09	2.13862e-07	Os03g0733400	Os06g0170650 [Oryza sativa Japonica Group]	-	-	-	-	-	GO:0003676//nucleic acid binding;GO:0005515//protein binding	-
ncbi_4325624	244	288	169	687	913	915	5.084	4.881	3.3	12.746	18.266	16.958	4.42167	15.99	1.85451	4.29174e-09	2.27061e-07	LOC4325624	subtilisin-like protease SBT3.5	-	-	-	-	GO:0031410//cytoplasmic vesicle	GO:0004252//serine-type endopeptidase activity;GO:0008233//peptidase activity	GO:0006508//proteolysis
ncbi_4338096	155	187	79	31	27	19	3.207	3.147	1.532	0.571	0.536	0.35	2.62867	0.485667	-2.43629	4.4163e-09	2.33168e-07	LOC4338096	TPR repeat-containing thioredoxin TTL1, transcript variant X1	-	-	-	-	GO:0005737//cytoplasm	GO:0003756//protein disulfide isomerase activity;GO:0004163//diphosphomevalonate decarboxylase activity;GO:0004674//protein serine/threonine kinase activity;GO:0005515//protein binding;GO:0015036//disulfide oxidoreductase activity	GO:0000184//nuclear-transcribed mRNA catabolic process, nonsense-mediated decay;GO:0006457//protein folding;GO:0016310//phosphorylation;GO:0019287//isopentenyl diphosphate biosynthetic process, mevalonate pathway;GO:0055114//oxidation-reduction process
ncbi_4324880	62	91	74	22	25	18	4.562	5.447	5.103	1.442	1.767	1.178	5.03733	1.46233	-1.78439	4.43241e-09	2.33535e-07	LOC4324880	cytochrome c-like	-	-	-	-	GO:0005746//mitochondrial respiratory chain	GO:0009055//electron transfer activity	GO:0022900//electron transport chain
ncbi_4329101	51	55	65	214	157	254	1.533	1.345	1.831	5.73	4.533	6.793	1.56967	5.68533	1.85679	4.65641e-09	2.44831e-07	LOC4329101	nicotianamine aminotransferase A	Metabolism;Metabolism;Metabolism;Metabolism;Metabolism;Metabolism;Metabolism;Metabolism;Metabolism;Metabolism	Global and overview maps;Global and overview maps;Global and overview maps;Amino acid metabolism;Amino acid metabolism;Metabolism of cofactors and vitamins;Amino acid metabolism;Amino acid metabolism;Biosynthesis of other secondary metabolites;Biosynthesis of other secondary metabolites	ko01100//Metabolic pathways;ko01110//Biosynthesis of secondary metabolites;ko01230//Biosynthesis of amino acids;ko00270//Cysteine and methionine metabolism;ko00400//Phenylalanine, tyrosine and tryptophan biosynthesis;ko00130//Ubiquinone and other terpenoid-quinone biosynthesis;ko00360//Phenylalanine metabolism;ko00350//Tyrosine metabolism;ko00960//Tropane, piperidine and pyridine alkaloid biosynt…	K00815;K00815;K00815;K00815;K00815;K00815;K00815;K00815;K00815;K00815	GO:0005737//cytoplasm	GO:0003824//catalytic activity;GO:0004400//histidinol-phosphate transaminase activity;GO:0004837//tyrosine decarboxylase activity;GO:0004838//L-tyrosine:2-oxoglutarate aminotransferase activity;GO:0009016//succinyldiaminopimelate transaminase activity;GO:0016829//lyase activity;GO:0016835//carbon-oxygen lyase activity;GO:0030170//pyridoxal phosphate binding;GO:0031071//cysteine desulfurase activi…	GO:0000105//histidine biosynthetic process;GO:0006520//cellular amino acid metabolic process;GO:0006531//aspartate metabolic process;GO:0006559//L-phenylalanine catabolic process;GO:0006572//tyrosine catabolic process;GO:0008652//cellular amino acid biosynthetic process;GO:0009058//biosynthetic process;GO:0009236//cobalamin biosynthetic process;GO:0019346//transsulfuration;GO:0019877//diaminopime…
ncbi_4334899	35	37	27	157	229	140	0.634	0.545	0.473	2.533	3.999	2.256	0.550667	2.92933	2.41132	4.74477e-09	2.48964e-07	LOC4334899	G-type lectin S-receptor-like serine/threonine-protein kinase At2g19130, transcript variant X1	-	-	-	-	-	GO:0004672//protein kinase activity;GO:0005524//ATP binding	GO:0006468//protein phosphorylation;GO:0048544//recognition of pollen
MSTRG.9338	28	32	26	0	0	0	2.777	2.581	2.416	0	0	0	2.59133	0.001	-11.3395	4.91103e-09	2.57159e-07	--	Os04g0166300, partial [Oryza sativa Japonica Group]	-	-	-	-	-	-	-
MSTRG.22049	31	40	33	0	2	3	1.606	1.662	1.586	0	0.102	0.158	1.618	0.0866667	-4.22259	4.96211e-09	2.59301e-07	--	Os11g0542701 [Oryza sativa Japonica Group]	-	-	-	-	-	-	-
ncbi_4352058	234	335	264	674	543	792	6.261	7.29	6.619	16.059	13.95	18.847	6.72333	16.2853	1.27632	5.09614e-09	2.6576e-07	LOC4352058	serine hydroxymethyltransferase 4	Metabolism;Metabolism;Metabolism;Metabolism;Metabolism;Metabolism;Metabolism;Metabolism	Global and overview maps;Global and overview maps;Global and overview maps;Global and overview maps;Carbohydrate metabolism;Amino acid metabolism;Metabolism of other amino acids;Metabolism of cofactors and vitamins	ko01100//Metabolic pathways;ko01110//Biosynthesis of secondary metabolites;ko01200//Carbon metabolism;ko01230//Biosynthesis of amino acids;ko00630//Glyoxylate and dicarboxylate metabolism;ko00260//Glycine, serine and threonine metabolism;ko00460//Cyanoamino acid metabolism;ko00670//One carbon pool by folate	K00600;K00600;K00600;K00600;K00600;K00600;K00600;K00600	GO:0005739//mitochondrion;GO:0009536//plastid	-	-
ncbi_4326771	17	34	20	102	104	97	0.295	0.479	0.325	1.575	1.732	1.496	0.366333	1.601	2.12774	5.54911e-09	2.88203e-07	LOC4326771	ankyrin repeat, SAM and basic leucine zipper domain-containing protein 1	-	-	-	-	-	GO:0005515//protein binding	-
ncbi_107282066	17	68	42	0	0	0	0.43	1.4	0.996	0	0	0	0.942	0.001	-9.87958	5.6362e-09	2.92132e-07	LOC107282066	uncharacterized LOC107282066	-	-	-	-	-	GO:0003676//nucleic acid binding;GO:0004505//phenylalanine 4-monooxygenase activity;GO:0008270//zinc ion binding	GO:0006559//L-phenylalanine catabolic process
MSTRG.5787	0	0	0	33	30	52	0	0	0	0.993	0.983	1.558	0.001	1.178	10.2021	5.69212e-09	2.94432e-07	--	protein ANTAGONIST OF LIKE HETEROCHROMATIN PROTEIN 1-like [Triticum aestivum]	-	-	-	-	-	-	-
ncbi_4340498	12	21	16	110	73	76	0.623	0.887	0.779	5.089	3.641	3.512	0.763	4.08067	2.41905	5.75379e-09	2.97019e-07	LOC4340498	protein CURVATURE THYLAKOID 1A, chloroplastic	-	-	-	-	GO:0009536//plastid	-	-
ncbi_4340664	177	705	346	79	54	51	9.467	30.71	17.347	3.766	2.773	2.426	19.1747	2.98833	-2.68179	5.86926e-09	3.02368e-07	LOC4340664	probable peroxygenase 5, transcript variant X1	Metabolism	Lipid metabolism	ko00073//Cutin, suberine and wax biosynthesis	K17991	-	GO:0005509//calcium ion binding	-
MSTRG.20083	17	51	45	0	0	0	0.809	1.973	2.006	0	0	0	1.596	0.001	-10.6402	6.12498e-09	3.14905e-07	--	zinc finger MYM-type protein 1-like [Oryza sativa Japonica Group]	-	-	-	-	-	-	-
ncbi_9268211	0	0	0	53	32	32	0	0	0	2.743	1.788	1.687	0.001	2.07267	11.0173	6.14312e-09	3.15203e-07	LOC9268211	sterol 3-beta-glucosyltransferase UGT80A2	-	-	-	-	-	GO:0008194//UDP-glycosyltransferase activity;GO:0016758//transferase activity, transferring hexosyl groups	GO:0005975//carbohydrate metabolic process;GO:0009236//cobalamin biosynthetic process;GO:0030259//lipid glycosylation
ncbi_9267579	392	354	351	124	155	116	9.743	7.156	8.175	2.745	3.699	2.564	8.358	3.00267	-1.47691	6.27891e-09	3.21523e-07	LOC9267579	aspartic proteinase-like protein 2	-	-	-	-	GO:0031410//cytoplasmic vesicle	-	-
ncbi_9266918	53	84	58	18	12	21	0.69	0.889	0.707	0.209	0.15	0.243	0.762	0.200667	-1.92499	6.48306e-09	3.31312e-07	LOC9266918	LRR receptor-like serine/threonine-protein kinase EFR	-	-	-	-	-	-	-
ncbi_107279353	0	0	0	43	24	74	0	0	0	5.178	3.116	8.859	0.001	5.71767	12.4812	7.33916e-09	3.74312e-07	LOC107279353	mini-ribonuclease 3-like	-	-	-	-	-	GO:0004525//ribonuclease III activity	GO:0006396//RNA processing
ncbi_9266802	53	87	83	23	18	16	0.364	0.486	0.535	0.141	0.119	0.098	0.461667	0.119333	-1.95185	7.41382e-09	3.77365e-07	LOC9266802	disease resistance protein RGA2	-	-	-	-	-	GO:0003678//DNA helicase activity;GO:0004386//helicase activity;GO:0005524//ATP binding;GO:0016887//ATPase activity;GO:0043531//ADP binding	GO:0006281//DNA repair
MSTRG.7674	0	0	0	58	50	25	0	0	0	1.775	1.65	0.764	0.001	1.39633	10.4474	7.4944e-09	3.7995e-07	--	putative polyprotein [Oryza sativa Japonica Group]	-	-	-	-	-	-	-
MSTRG.17488	20	90	31	0	0	0	1.497	5.479	2.174	0	0	0	3.05	0.001	-11.5746	7.66591e-09	3.87874e-07	--	hypothetical protein DAI22_08g086150 [Oryza sativa Japonica Group]	-	-	-	-	-	-	-
ncbi_9271049	260	996	288	8	37	4	12.061	37.581	12.519	0.33	1.648	0.165	20.7203	0.714333	-4.85831	7.93519e-09	3.99911e-07	LOC9271049	dirigent protein 1	-	-	-	-	-	-	-
ncbi_4349739	504	337	246	88	77	102	16.607	9.032	7.59	2.566	2.44	2.991	11.0763	2.66567	-2.05491	7.98404e-09	4.0158e-07	LOC4349739	PP2A regulatory subunit TAP46-like, transcript variant X1	-	-	-	-	-	-	GO:0009966//regulation of signal transduction
ncbi_107278106	30	26	28	0	0	0	0.462	0.326	0.406	0	0	0	0.398	0.001	-8.63662	8.14668e-09	4.08954e-07	LOC107278106	wall-associated receptor kinase 3, transcript variant X1	-	-	-	-	-	GO:0004672//protein kinase activity;GO:0005524//ATP binding;GO:0030247//polysaccharide binding	GO:0006468//protein phosphorylation
ncbi_4336396	189	164	123	49	50	56	4.986	3.519	3.04	1.151	1.266	1.314	3.84833	1.24367	-1.62963	8.32036e-09	4.16852e-07	LOC4336396	casein kinase 1-like	-	-	-	-	-	GO:0004672//protein kinase activity;GO:0005524//ATP binding	GO:0006468//protein phosphorylation
ncbi_107276707	0	5	2	48	39	45	0	0.105	0.049	1.108	0.971	1.038	0.0513333	1.039	4.33916	8.97537e-09	4.48786e-07	LOC107276707	potassium channel KAT4	-	-	-	-	GO:0005575//cellular_component;GO:0005623//cell;GO:0005886//plasma membrane;GO:0005887//integral component of plasma membrane;GO:0016020//membrane;GO:0016021//integral component of membrane;GO:0031224//intrinsic component of membrane;GO:0031226//intrinsic component of plasma membrane;GO:0044425//membrane part;GO:0044459//plasma membrane part;GO:0044464//cell part;GO:0071944//cell periphery	GO:0003674//molecular_function;GO:0005215//transporter activity;GO:0005216//ion channel activity;GO:0005244//voltage-gated ion channel activity;GO:0005249//voltage-gated potassium channel activity;GO:0005261//cation channel activity;GO:0005267//potassium channel activity;GO:0008324//cation transmembrane transporter activity;GO:0015075//ion transmembrane transporter activity;GO:0015077//monovalent…	GO:0006810//transport;GO:0006811//ion transport;GO:0006812//cation transport;GO:0006813//potassium ion transport;GO:0008150//biological_process;GO:0009987//cellular process;GO:0015672//monovalent inorganic cation transport;GO:0030001//metal ion transport;GO:0032879//regulation of localization;GO:0034220//ion transmembrane transport;GO:0034762//regulation of transmembrane transport;GO:0034765//reg…
ncbi_4350668	264	352	215	2	4	30	8.102	8.772	6.165	0.055	0.118	0.822	7.67967	0.331667	-4.53324	9.12854e-09	4.54662e-07	LOC4350668	putative UPF0481 protein At3g02645, transcript variant X1	-	-	-	-	-	-	-
MSTRG.22310	5	25	14	119	101	104	0.159	0.647	0.417	3.372	3.086	2.943	0.407667	3.13367	2.94239	9.23798e-09	4.59216e-07	--	Os05g0203500, partial [Oryza sativa Japonica Group]	-	-	-	-	-	-	-
MSTRG.22654	22	157	83	1519	1003	765	0.595	3.435	2.082	36.417	25.933	18.32	2.03733	26.89	3.72232	1.02774e-08	5.09891e-07	DTX21	protein DETOXIFICATION 21 [Oryza sativa Japonica Group]	-	-	-	-	GO:0031224//intrinsic component of membrane	GO:0015291//secondary active transmembrane transporter activity	GO:0000097//sulfur amino acid biosynthetic process;GO:0009608//response to symbiont
ncbi_4351976	3642	4688	3679	11810	7750	13078	90.993	95.267	86.132	262.765	185.929	290.62	90.7973	246.438	1.4405	1.03614e-08	5.13063e-07	LOC4351976	ruBisCO large subunit-binding protein subunit alpha, chloroplastic	-	-	-	-	GO:0009536//plastid	-	-
ncbi_4326450	29	34	41	1	3	4	0.863	0.823	1.143	0.026	0.086	0.106	0.943	0.0726667	-3.69789	1.04592e-08	5.16899e-07	LOC4326450	uncharacterized LOC4326450	-	-	-	-	-	-	-
ncbi_4324917	8	0	1	146	95	110	0.283	0	0.036	4.804	3.365	3.606	0.106333	3.925	5.20603	1.06413e-08	5.24881e-07	LOC4324917	putative exosome complex component rrp40, transcript variant X1	Genetic Information Processing	Folding, sorting and degradation	ko03018//RNA degradation	K03681	-	GO:0003723//RNA binding	-
MSTRG.21905	18	17	17	80	72	127	0.118	0.091	0.105	0.468	0.454	0.742	0.104667	0.554667	2.40582	1.10308e-08	5.43042e-07	--	hypothetical protein DAI22_11g131100 [Oryza sativa Japonica Group]	-	-	-	-	-	-	-
ncbi_4344091	70	211	85	10	21	11	3.899	9.559	4.436	0.496	1.123	0.545	5.96467	0.721333	-3.0477	1.13546e-08	5.57907e-07	LOC4344091	uncharacterized GPI-anchored protein At5g19250	-	-	-	-	GO:0031410//cytoplasmic vesicle	-	-
MSTRG.4580	0	0	0	26	37	42	0	0	0	0.718	1.101	1.158	0.001	0.992333	9.95468	1.15295e-08	5.65409e-07	--	DNA-binding protein-like [Oryza sativa Japonica Group]	-	-	-	-	-	-	-
ncbi_4334427	1584	131	186	4	4	23	59.321	3.99	6.527	0.133	0.144	0.766	23.2793	0.347667	-6.0652	1.15805e-08	5.6682e-07	LOC4334427	indole-3-glycerol phosphate lyase, chloroplastic	-	-	-	-	-	GO:0000107//imidazoleglycerol-phosphate synthase activity;GO:0003949//1-(5-phosphoribosyl)-5-[(5-phosphoribosylamino)methylideneamino]imidazole-4-carboxamide isomerase activity;GO:0004425//indole-3-glycerol-phosphate synthase activity;GO:0004807//triose-phosphate isomerase activity;GO:0004834//tryptophan synthase activity;GO:0016491//oxidoreductase activity;GO:0016765//transferase activity, trans…	GO:0000105//histidine biosynthetic process;GO:0000162//tryptophan biosynthetic process;GO:0005975//carbohydrate metabolic process;GO:0006051//N-acetylmannosamine metabolic process;GO:0006096//glycolytic process;GO:0006568//tryptophan metabolic process
ncbi_4334114	10654	8457	5537	1550	2212	1085	240.013	152.899	116.297	31.375	47.694	22.164	169.736	33.7443	-2.33058	1.25526e-08	6.13182e-07	LOC4334114	beta-glucosidase BoGH3B, transcript variant X2	Metabolism;Metabolism;Metabolism;Metabolism;Metabolism	Global and overview maps;Global and overview maps;Biosynthesis of other secondary metabolites;Carbohydrate metabolism;Metabolism of other amino acids	ko01100//Metabolic pathways;ko01110//Biosynthesis of secondary metabolites;ko00940//Phenylpropanoid biosynthesis;ko00500//Starch and sucrose metabolism;ko00460//Cyanoamino acid metabolism	K05349;K05349;K05349;K05349;K05349	GO:0031410//cytoplasmic vesicle	GO:0004553//hydrolase activity, hydrolyzing O-glycosyl compounds;GO:0004812//aminoacyl-tRNA ligase activity;GO:0005524//ATP binding	GO:0005975//carbohydrate metabolic process
MSTRG.4690	17	47	31	0	0	0	0.276	0.621	0.472	0	0	0	0.456333	0.001	-8.83394	1.25758e-08	6.13182e-07	--	transposon protein [Oryza rufipogon]	-	-	-	-	-	-	-
ncbi_4337868	33	44	48	178	120	223	0.989	1.096	1.362	4.779	3.466	5.943	1.149	4.72933	2.04126	1.26439e-08	6.1533e-07	LOC4337868	uncharacterized LOC4337868, transcript variant X1	-	-	-	-	GO:0009538//photosystem I reaction center;GO:0016020//membrane	GO:0005506//iron ion binding;GO:0009055//electron transfer activity;GO:0009973//adenylyl-sulfate reductase activity;GO:0016695//oxidoreductase activity, acting on hydrogen as donor;GO:0018492//carbon-monoxide dehydrogenase (acceptor) activity;GO:0050136//NADH dehydrogenase (quinone) activity;GO:0051539//4 iron, 4 sulfur cluster binding;GO:0052693//epoxyqueuosine reductase activity	GO:0006085//acetyl-CoA biosynthetic process;GO:0008616//queuosine biosynthetic process;GO:0009773//photosynthetic electron transport in photosystem I;GO:0019420//dissimilatory sulfate reduction;GO:0043687//post-translational protein modification;GO:0046500//S-adenosylmethionine metabolic process;GO:0055114//oxidation-reduction process
ncbi_4342285	55	99	106	17	19	9	0.825	1.208	1.49	0.227	0.274	0.12	1.17433	0.207	-2.50414	1.28917e-08	6.26194e-07	LOC4342285	receptor kinase-like protein Xa21	-	-	-	-	-	GO:0003674//molecular_function;GO:0004413//homoserine kinase activity;GO:0004672//protein kinase activity;GO:0005515//protein binding;GO:0005524//ATP binding	GO:0006468//protein phosphorylation;GO:0009088//threonine biosynthetic process;GO:0009306//protein secretion
ncbi_4326722	45	78	35	0	2	0	0.823	1.161	0.6	0	0.035	0	0.861333	0.0116667	-6.20611	1.33283e-08	6.46168e-07	LOC4326722	probable beta-D-xylosidase 2	Metabolism;Metabolism	Global and overview maps;Carbohydrate metabolism	ko01100//Metabolic pathways;ko00520//Amino sugar and nucleotide sugar metabolism	K15920;K15920	-	GO:0004553//hydrolase activity, hydrolyzing O-glycosyl compounds	GO:0005975//carbohydrate metabolic process
MSTRG.18681	32	50	17	0	0	0	0.994	0.912	0.564	0	0	0	0.823333	0.001	-9.68533	1.40937e-08	6.81979e-07	--	-	-	-	-	-	-	-	-
ncbi_4347890	8	46	16	201	182	251	0.264	1.234	0.494	5.903	5.763	7.362	0.664	6.34267	3.25583	1.48772e-08	7.18528e-07	LOC4347890	GDSL esterase/lipase At5g03610	-	-	-	-	GO:0031410//cytoplasmic vesicle	-	-
ncbi_9267894	259	580	385	1427	1708	1369	14.982	27.313	20.851	73.508	94.901	70.445	21.0487	79.618	1.91937	1.51823e-08	7.30499e-07	LOC9267894	non-specific lipid-transfer protein 2	-	-	-	-	GO:0005575//cellular_component;GO:0016020//membrane	GO:0003674//molecular_function;GO:0005488//binding;GO:0008289//lipid binding	GO:0006810//transport;GO:0006869//lipid transport;GO:0008150//biological_process;GO:0010876//lipid localization;GO:0033036//macromolecule localization;GO:0051179//localization;GO:0051234//establishment of localization;GO:0071702//organic substance transport
ncbi_4351273	106	135	93	28	32	49	6.048	6.443	5.168	1.486	1.84	2.557	5.88633	1.961	-1.58578	1.54437e-08	7.41677e-07	LOC4351273	macrophage migration inhibitory factor homolog, transcript variant X1	-	-	-	-	-	-	-
ncbi_9266262	75	26	25	0	0	0	1.031	0.291	0.322	0	0	0	0.548	0.001	-9.09803	1.79487e-08	8.58742e-07	LOC9266262	receptor-like protein EIX1	-	-	-	-	GO:0031410//cytoplasmic vesicle	-	-
ncbi_9267138	18	48	25	0	0	0	0.323	0.678	0.407	0	0	0	0.469333	0.001	-8.87447	1.82566e-08	8.71838e-07	LOC9267138	probable LRR receptor-like serine/threonine-protein kinase At3g47570, transcript variant X1	-	-	-	-	-	GO:0004672//protein kinase activity;GO:0005515//protein binding;GO:0005524//ATP binding;GO:0016709//oxidoreductase activity, acting on paired donors, with incorporation or reduction of molecular oxygen, NAD(P)H as one donor, and incorporation of one atom of oxygen	GO:0006468//protein phosphorylation;GO:0006744//ubiquinone biosynthetic process
ncbi_4337732	46	84	90	19	14	17	1.689	2.509	3.096	0.621	0.494	0.555	2.43133	0.556667	-2.12686	1.90556e-08	9.08295e-07	LOC4337732	peroxidase 5	Metabolism;Metabolism;Metabolism	Global and overview maps;Global and overview maps;Biosynthesis of other secondary metabolites	ko01100//Metabolic pathways;ko01110//Biosynthesis of secondary metabolites;ko00940//Phenylpropanoid biosynthesis	K00430;K00430;K00430	-	GO:0004601//peroxidase activity;GO:0020037//heme binding	GO:0006979//response to oxidative stress;GO:0055114//oxidation-reduction process
ncbi_107281835	40	32	30	3	4	3	1.007	0.66	0.707	0.07	0.097	0.07	0.791333	0.079	-3.32436	1.95296e-08	9.29149e-07	LOC107281835	uncharacterized LOC107281835, transcript variant X1	-	-	-	-	-	-	-
ncbi_9267529	55	26	27	204	225	279	0.669	0.257	0.308	2.209	2.628	3.018	0.411333	2.61833	2.67027	1.96286e-08	9.32123e-07	LOC9267529	putative disease resistance RPP13-like protein 1	-	-	-	-	-	GO:0005524//ATP binding;GO:0043531//ADP binding	-
ncbi_4332831	3125	6209	3615	1579	1694	1280	83.696	135.258	90.725	37.66	43.566	30.492	103.226	37.2393	-1.47091	1.97742e-08	9.37291e-07	LOC4332831	alpha-humulene synthase	-	-	-	-	-	GO:0000150//recombinase activity;GO:0000287//magnesium ion binding;GO:0003677//DNA binding;GO:0010333//terpene synthase activity;GO:0016829//lyase activity	GO:0006310//DNA recombination
MSTRG.21951	11	70	88	0	0	0	0.334	1.577	2.437	0	0	0	1.44933	0.001	-10.5012	2.01053e-08	9.51215e-07	--	Os07g0297400 [Oryza sativa Japonica Group]	-	-	-	-	-	-	-
MSTRG.17860	22	127	67	0	0	1	0.629	2.946	1.797	0	0	0.026	1.79067	0.00866667	-7.6908	2.03899e-08	9.62894e-07	--	Os08g0145600 [Oryza sativa Japonica Group]	-	-	-	-	-	-	-
MSTRG.8363	59	64	45	208	144	236	3.73	3.291	2.666	11.709	8.741	13.269	3.229	11.2397	1.79944	2.04918e-08	9.6592e-07	--	Os03g0701300, partial [Oryza sativa Japonica Group]	-	-	-	-	GO:0005634//nucleus;GO:0009536//plastid	GO:0003682//chromatin binding;GO:0016818//hydrolase activity, acting on acid anhydrides, in phosphorus-containing anhydrides;GO:0097159//organic cyclic compound binding;GO:1901363//heterocyclic compound binding	GO:0006338//chromatin remodeling
ncbi_4326086	5	4	1	43	49	119	0.11	0.072	0.021	0.843	1.036	2.329	0.0676667	1.40267	4.37358	2.06809e-08	9.72019e-07	LOC4326086	rust resistance kinase Lr10	-	-	-	-	-	GO:0004672//protein kinase activity;GO:0005524//ATP binding;GO:0030247//polysaccharide binding	GO:0006468//protein phosphorylation
ncbi_107278233	22	31	21	0	0	0	0.435	0.499	0.389	0	0	0	0.441	0.001	-8.78463	2.16444e-08	1.01462e-06	LOC107278233	receptor-like protein 6	-	-	-	-	-	GO:0005515//protein binding	-
ncbi_4325218	10623	18172	16373	7864	6141	7853	777.352	1081.58	1122.7	512.43	431.471	511.102	993.878	485.001	-1.03508	2.19872e-08	1.0288e-06	LOC4325218	metallothionein-like protein 2A	-	-	-	-	GO:0005575//cellular_component;GO:0005623//cell	GO:0003674//molecular_function;GO:0005488//binding;GO:0005507//copper ion binding;GO:0008270//zinc ion binding;GO:0043167//ion binding;GO:0043169//cation binding;GO:0046872//metal ion binding;GO:0046914//transition metal ion binding	GO:0006873//cellular ion homeostasis;GO:0006875//cellular metal ion homeostasis;GO:0006878//cellular copper ion homeostasis;GO:0008150//biological_process;GO:0009987//cellular process;GO:0019725//cellular homeostasis;GO:0030003//cellular cation homeostasis;GO:0042592//homeostatic process;GO:0046916//cellular transition metal ion homeostasis;GO:0048878//chemical homeostasis;GO:0050801//ion homeost…
ncbi_107277925	14	44	44	0	0	0	0.874	2.235	2.575	0	0	0	1.89467	0.001	-10.8877	2.29022e-08	1.06965e-06	LOC107277925	ADP-ribosylation factor-like protein 6-interacting protein 4	-	-	-	-	GO:0016020//membrane;GO:0030123//AP-3 adaptor complex	GO:0005319//lipid transporter activity;GO:0008948//oxaloacetate decarboxylase activity;GO:0015081//sodium ion transmembrane transporter activity	GO:0006869//lipid transport;GO:0015031//protein transport;GO:0036376//sodium ion export across plasma membrane
ncbi_4351074	19	2	2	262	267	207	0.401	0.038	0.044	5.333	5.828	4.244	0.161	5.135	4.99523	2.51376e-08	1.17191e-06	LOC4351074	calmodulin-binding protein 60 B, transcript variant X1	-	-	-	-	-	GO:0005516//calmodulin binding	-
ncbi_9269730	78	36	21	364	463	473	1.646	0.617	0.407	6.706	9.241	8.796	0.89	8.24767	3.21211	2.5223e-08	1.17375e-06	LOC9269730	LRR receptor-like serine/threonine-protein kinase HSL2, transcript variant X1	-	-	-	-	-	GO:0003674//molecular_function;GO:0004413//homoserine kinase activity;GO:0004672//protein kinase activity;GO:0005524//ATP binding	GO:0006468//protein phosphorylation;GO:0009088//threonine biosynthetic process;GO:0009306//protein secretion
ncbi_4335583	44	61	65	14	15	10	1.992	2.246	2.757	0.564	0.652	0.403	2.33167	0.539667	-2.11122	2.64411e-08	1.22819e-06	LOC4335583	reticulon-like protein B12, transcript variant X1	-	-	-	-	GO:0016020//membrane	-	-
ncbi_9270393	55	35	47	0	1	1	0.895	0.463	0.716	0	0.016	0.014	0.691333	0.01	-6.11131	2.85344e-08	1.32061e-06	LOC9270393	uncharacterized LOC9270393	-	-	-	-	-	-	-
ncbi_4347709	87	575	293	28	3	14	3.922	21.081	12.376	1.124	0.13	0.561	12.4597	0.605	-4.36419	2.8946e-08	1.33723e-06	LOC4347709	ribonuclease 1	-	-	-	-	-	GO:0003723//RNA binding;GO:0033897//ribonuclease T2 activity	-
ncbi_107281619	2	1	0	43	41	39	0.025	0.01	0	0.456	0.477	0.422	0.0116667	0.451667	5.27479	3.13058e-08	1.44103e-06	LOC107281619	uncharacterized LOC107281619, transcript variant X1	-	-	-	-	-	-	-
ncbi_112936343	13	70	35	0	0	0	1.048	4.589	2.643	0	0	0	2.76	0.001	-11.4305	3.50142e-08	1.60883e-06	LOC112936343	proline-, glutamic acid- and leucine-rich protein 1-like	-	-	-	-	-	GO:0003676//nucleic acid binding	-
MSTRG.5527	38	43	33	1	0	0	1.529	1.407	1.244	0.036	0	0	1.39333	0.012	-6.85936	3.56931e-08	1.63707e-06	AAP3	amino acid transporter-like [Oryza sativa Japonica Group]	-	-	-	-	GO:0016020//membrane;GO:0044424//intracellular part	-	GO:0006865//amino acid transport;GO:0043067//regulation of programmed cell death;GO:0061024//membrane organization
ncbi_4327859	166	259	205	548	422	639	5.764	7.315	6.67	16.945	14.071	19.735	6.583	16.917	1.36166	3.64643e-08	1.66674e-06	LOC4327859	1,4-dihydroxy-2-naphthoyl-CoA synthase, peroxisomal	Metabolism;Metabolism;Metabolism	Global and overview maps;Global and overview maps;Metabolism of cofactors and vitamins	ko01100//Metabolic pathways;ko01110//Biosynthesis of secondary metabolites;ko00130//Ubiquinone and other terpenoid-quinone biosynthesis	K01661;K01661;K01661	GO:0005575//cellular_component;GO:0005622//intracellular;GO:0005623//cell;GO:0005737//cytoplasm;GO:0005777//peroxisome;GO:0016021//integral component of membrane;GO:0016507//mitochondrial fatty acid beta-oxidation multienzyme complex;GO:0042579//microbody;GO:0043226//organelle;GO:0043227//membrane-bounded organelle;GO:0043229//intracellular organelle;GO:0043231//intracellular membrane-bounded org…	GO:0003674//molecular_function;GO:0003824//catalytic activity;GO:0003857//3-hydroxyacyl-CoA dehydrogenase activity;GO:0003860//3-hydroxyisobutyryl-CoA hydrolase activity;GO:0004165//dodecenoyl-CoA delta-isomerase activity;GO:0004300//enoyl-CoA hydratase activity;GO:0008233//peptidase activity;GO:0008692//3-hydroxybutyryl-CoA epimerase activity;GO:0008935//1,4-dihydroxy-2-naphthoyl-CoA synthase ac…	GO:0006465//signal peptide processing;GO:0006508//proteolysis;GO:0006635//fatty acid beta-oxidation;GO:0006732//coenzyme metabolic process;GO:0006766//vitamin metabolic process;GO:0008150//biological_process;GO:0008152//metabolic process;GO:0009058//biosynthetic process;GO:0009062//fatty acid catabolic process;GO:0009108//coenzyme biosynthetic process;GO:0009110//vitamin biosynthetic process;GO:0…
MSTRG.14464	60	56	28	1	6	3	1.394	1.058	0.61	0.021	0.134	0.062	1.02067	0.0723333	-3.81871	3.64708e-08	1.66674e-06	RE1	Os06g0583500, partial [Oryza sativa Japonica Group]	-	-	-	-	-	-	GO:0006259//DNA metabolic process
ncbi_4344783	147	64	54	3	5	12	3.562	1.262	1.226	0.065	0.116	0.259	2.01667	0.146667	-3.78136	3.88595e-08	1.77141e-06	LOC4344783	anthocyanin 5-aromatic acyltransferase	-	-	-	-	-	GO:0016747//transferase activity, transferring acyl groups other than amino-acyl groups	-
ncbi_4338598	375	177	182	47	50	46	9.536	3.647	4.321	1.133	1.277	1.086	5.83467	1.16533	-2.32391	3.89e-08	1.77141e-06	LOC4338598	uncharacterized LOC4338598, transcript variant X1	-	-	-	-	-	GO:0008017//microtubule binding	GO:0006260//DNA replication;GO:0007059//chromosome segregation;GO:0051301//cell division
ncbi_4337756	142	424	95	35	21	21	2.061	5.005	1.292	0.452	0.293	0.271	2.786	0.338667	-3.04026	4.19945e-08	1.90892e-06	LOC4337756	transcription factor MYB61, transcript variant X1	-	-	-	-	-	-	-
MSTRG.11755	769	104	282	3	18	1	34.872	3.836	11.983	0.121	0.784	0.04	16.897	0.315	-5.74527	4.63944e-08	2.0977e-06	APS1	stem 28 kDa glycoprotein-like [Oryza brachyantha]	-	-	-	-	GO:0043231//intracellular membrane-bounded organelle	-	GO:0006796//phosphate-containing compound metabolic process
ncbi_107276021	20	28	44	697	149	296	0.566	0.644	1.166	17.556	4.047	7.446	0.792	9.683	3.61188	4.94309e-08	2.23104e-06	LOC107276021	amino acid transporter AVT1H	-	-	-	-	GO:0005575//cellular_component;GO:0016020//membrane;GO:0016021//integral component of membrane;GO:0031224//intrinsic component of membrane;GO:0044425//membrane part	GO:0003674//molecular_function;GO:0005215//transporter activity;GO:0005342//organic acid transmembrane transporter activity;GO:0008509//anion transmembrane transporter activity;GO:0008514//organic anion transmembrane transporter activity;GO:0015075//ion transmembrane transporter activity;GO:0015171//amino acid transmembrane transporter activity;GO:0015318//inorganic molecular entity transmembrane…	GO:0003333//amino acid transmembrane transport;GO:0006810//transport;GO:0006811//ion transport;GO:0006820//anion transport;GO:0006865//amino acid transport;GO:0008150//biological_process;GO:0015711//organic anion transport;GO:0015849//organic acid transport;GO:0034220//ion transmembrane transport;GO:0046942//carboxylic acid transport;GO:0051179//localization;GO:0051234//establishment of localizat…
ncbi_4346840	66	34	15	0	0	0	3.487	1.461	0.743	0	0	0	1.897	0.001	-10.8895	4.95289e-08	2.23151e-06	LOC4346840	disease resistance protein PIK6-NP-like	-	-	-	-	-	GO:0043531//ADP binding	GO:0007155//cell adhesion
MSTRG.9790	32	37	41	1	0	0	1.771	1.67	2.127	0.049	0	0	1.856	0.0163333	-6.82823	5.12188e-08	2.30358e-06	--	Os04g0363200 [Oryza sativa Japonica Group]	-	-	-	-	-	-	-
MSTRG.21607	49	59	21	0	1	3	5.18	5.073	2.083	0	0.102	0.284	4.112	0.128667	-4.99813	5.14587e-08	2.3103e-06	--	-	-	-	-	-	-	-	-
ncbi_4325602	691	926	881	2314	1780	1841	18.605	20.285	22.245	55.507	46.038	44.108	20.3783	48.551	1.25246	5.1967e-08	2.32902e-06	LOC4325602	O-acyltransferase WSD1	-	-	-	-	GO:0016021//integral component of membrane	GO:0003824//catalytic activity;GO:0004144//diacylglycerol O-acyltransferase activity;GO:0005451//monovalent cation:proton antiporter activity	GO:0006812//cation transport;GO:0045017//glycerolipid biosynthetic process
ncbi_4350835	42	36	26	0	1	2	1.052	0.733	0.61	0	0.024	0.045	0.798333	0.023	-5.11729	5.22345e-08	2.3369e-06	LOC4350835	F-box protein SKIP23	-	-	-	-	-	GO:0005515//protein binding	-
ncbi_4325160	4	13	11	65	141	616	0.126	0.333	0.324	1.822	4.261	17.244	0.261	7.77567	4.89684	5.26893e-08	2.35312e-06	LOC4325160	acyl transferase 4-like	-	-	-	-	-	GO:0003674//molecular_function;GO:0003824//catalytic activity;GO:0016410//N-acyltransferase activity;GO:0016740//transferase activity;GO:0016746//transferase activity, transferring acyl groups;GO:0016747//transferase activity, transferring acyl groups other than amino-acyl groups	GO:0006725//cellular aromatic compound metabolic process;GO:0008150//biological_process;GO:0008152//metabolic process;GO:0009058//biosynthetic process;GO:0009698//phenylpropanoid metabolic process;GO:0009699//phenylpropanoid biosynthetic process;GO:0009808//lignin metabolic process;GO:0009809//lignin biosynthetic process;GO:0009987//cellular process;GO:0019438//aromatic compound biosynthetic proc…
ncbi_4324360	4813	5749	4837	2253	1736	3162	369.73	359.21	348.185	154.127	128.054	216.043	359.042	166.075	-1.11232	5.31587e-08	2.36993e-06	LOC4324360	small ubiquitin-related modifier 1-like	Genetic Information Processing	Translation	ko03013//Nucleocytoplasmic transport	K12160	GO:0005575//cellular_component;GO:0005622//intracellular;GO:0005623//cell;GO:0005634//nucleus;GO:0005737//cytoplasm;GO:0043226//organelle;GO:0043227//membrane-bounded organelle;GO:0043229//intracellular organelle;GO:0043231//intracellular membrane-bounded organelle;GO:0044424//intracellular part;GO:0044464//cell part	GO:0003674//molecular_function;GO:0005515//protein binding;GO:0031386//protein tag	GO:0006464//cellular protein modification process;GO:0006807//nitrogen compound metabolic process;GO:0008150//biological_process;GO:0008152//metabolic process;GO:0009987//cellular process;GO:0016925//protein sumoylation;GO:0018193//peptidyl-amino acid modification;GO:0018205//peptidyl-lysine modification;GO:0019538//protein metabolic process;GO:0032446//protein modification by small protein conju…
ncbi_4339265	147	156	121	371	336	343	3.95	3.557	2.962	8.61	8.606	7.978	3.48967	8.398	1.26696	5.45575e-08	2.42805e-06	LOC4339265	low-temperature-induced cysteine proteinase, transcript variant X1	-	-	-	-	GO:0000323//lytic vacuole;GO:0005575//cellular_component;GO:0005576//extracellular region;GO:0005615//extracellular space;GO:0005622//intracellular;GO:0005623//cell;GO:0005737//cytoplasm;GO:0005764//lysosome;GO:0005773//vacuole;GO:0043226//organelle;GO:0043227//membrane-bounded organelle;GO:0043229//intracellular organelle;GO:0043231//intracellular membrane-bounded organelle;GO:0044421//extracell…	GO:0003674//molecular_function;GO:0003824//catalytic activity;GO:0004175//endopeptidase activity;GO:0004197//cysteine-type endopeptidase activity;GO:0008233//peptidase activity;GO:0008234//cysteine-type peptidase activity;GO:0016787//hydrolase activity;GO:0070011//peptidase activity, acting on L-amino acid peptides;GO:0140096//catalytic activity, acting on a protein	GO:0006508//proteolysis;GO:0006807//nitrogen compound metabolic process;GO:0008150//biological_process;GO:0008152//metabolic process;GO:0009056//catabolic process;GO:0009057//macromolecule catabolic process;GO:0009987//cellular process;GO:0019538//protein metabolic process;GO:0030163//protein catabolic process;GO:0043170//macromolecule metabolic process;GO:0044237//cellular metabolic process;GO:0…
MSTRG.12721	0	0	0	33	22	28	0	0	0	2.257	1.585	1.848	0.001	1.89667	10.8893	5.72439e-08	2.53923e-06	--	hypothetical protein [Oryza sativa Japonica Group]	-	-	-	-	-	-	-
ncbi_4343837	53	189	131	12	21	22	0.867	2.516	2.009	0.175	0.33	0.32	1.79733	0.275	-2.70835	5.72549e-08	2.53923e-06	LOC4343837	protein LONGIFOLIA 1	-	-	-	-	-	-	-
ncbi_4324856	1121	75	327	24	16	24	50.573	2.752	13.824	0.964	0.693	0.963	22.383	0.873333	-4.67973	5.7626e-08	2.55125e-06	LOC4324856	ras-related protein Rab2BV	-	-	-	-	-	GO:0003677//DNA binding;GO:0005525//GTP binding	GO:0000160//phosphorelay signal transduction system;GO:0006355//regulation of transcription, DNA-templated;GO:0007264//small GTPase mediated signal transduction
MSTRG.17894	16	25	33	0	0	0	0.424	0.539	0.82	0	0	0	0.594333	0.001	-9.21513	5.95336e-08	2.63114e-06	FKBP16-1	Os08g0422950 [Oryza sativa Japonica Group]	-	-	-	-	-	-	-
ncbi_112936931	0	0	0	41	18	35	0	0	0	2.834	1.336	2.412	0.001	2.194	11.0993	6.29659e-08	2.77801e-06	LOC112936931	uncharacterized LOC112936931	-	-	-	-	-	-	GO:0006310//DNA recombination;GO:0042138//meiotic DNA double-strand break formation
ncbi_4345986	164	164	153	81	55	77	3.883	3.091	3.337	1.671	1.25	1.585	3.437	1.502	-1.19427	6.42044e-08	2.82309e-06	LOC4345986	cytochrome P450 76M5-like, transcript variant X2	-	-	-	-	-	GO:0005506//iron ion binding;GO:0016705//oxidoreductase activity, acting on paired donors, with incorporation or reduction of molecular oxygen;GO:0020037//heme binding	GO:0055114//oxidation-reduction process
ncbi_4349534	77	56	65	327	361	227	2.289	1.351	1.798	8.652	10.285	6.001	1.81267	8.31267	2.1972	6.42256e-08	2.82309e-06	LOC4349534	uncharacterized LOC4349534	-	-	-	-	-	GO:0003700//DNA-binding transcription factor activity;GO:0008234//cysteine-type peptidase activity;GO:0043565//sequence-specific DNA binding	GO:0006355//regulation of transcription, DNA-templated;GO:0006508//proteolysis
MSTRG.22453	26	32	15	0	0	0	0.381	0.382	0.206	0	0	0	0.323	0.001	-8.33539	6.43197e-08	2.82309e-06	XA21	receptor kinase TRKa [Oryza sativa Indica Group]	-	-	-	-	GO:0031224//intrinsic component of membrane;GO:0043231//intracellular membrane-bounded organelle	GO:0004672//protein kinase activity;GO:0032550//purine ribonucleoside binding	GO:0006464//cellular protein modification process
ncbi_107280153	47	96	42	11	11	14	1.033	1.719	0.861	0.216	0.233	0.274	1.20433	0.241	-2.32113	6.52465e-08	2.85885e-06	LOC107280153	uncharacterized LOC107280153	-	-	-	-	-	-	-
MSTRG.390	17	24	25	0	0	0	0.958	1.1	1.32	0	0	0	1.126	0.001	-10.137	6.56636e-08	2.87217e-06	--	Os01g0146101, partial [Oryza sativa Japonica Group]	-	-	-	-	-	-	-
MSTRG.15745	61	17	28	0	0	0	2.203	0.499	0.947	0	0	0	1.21633	0.001	-10.2483	6.57758e-08	2.87217e-06	--	expressed protein [Oryza sativa Japonica Group]	-	-	-	-	-	-	-
ncbi_9266122	0	0	0	27	31	24	0	0	0	0.821	0.993	0.729	0.001	0.847667	9.72735	6.75915e-08	2.94641e-06	LOC9266122	putative cysteine-rich receptor-like protein kinase 16, transcript variant X2	-	-	-	-	-	GO:0004672//protein kinase activity;GO:0005524//ATP binding	GO:0006468//protein phosphorylation
ncbi_4350979	851	5682	2688	224	287	485	23.099	125.443	68.368	5.414	7.48	11.709	72.3033	8.201	-3.14019	6.91388e-08	3.00872e-06	LOC4350979	cytochrome P450 71D10	-	-	-	-	GO:0031410//cytoplasmic vesicle	-	-
ncbi_112938273	1	15	3	106	78	99	0.045	0.429	0.113	3.289	2.622	3.077	0.195667	2.996	3.93657	6.94342e-08	3.01642e-06	LOC112938273	uncharacterized LOC112938273	-	-	-	-	-	GO:0003676//nucleic acid binding;GO:0008270//zinc ion binding	-
ncbi_4345769	12	57	31	0	0	0	0.341	1.32	0.825	0	0	0	0.828667	0.001	-9.69465	7.03494e-08	3.05098e-06	LOC4345769	uncharacterized LOC4345769, transcript variant X1	-	-	-	-	-	GO:0005515//protein binding	-
ncbi_4340180	736	1583	637	10	80	6	24.849	43.486	20.153	0.301	2.586	0.18	29.496	1.02233	-4.85058	7.35969e-08	3.18641e-06	LOC4340180	GDSL esterase/lipase At5g45910, transcript variant X1	-	-	-	-	GO:0031410//cytoplasmic vesicle	-	-
ncbi_4324510	329	214	142	49	21	52	17.821	9.434	7.212	2.343	1.113	2.486	11.489	1.98067	-2.5362	7.37609e-08	3.18809e-06	LOC4324510	histone H2B.3	-	-	-	-	GO:0005669//transcription factor TFIID complex	GO:0003677//DNA binding	GO:0006352//DNA-templated transcription, initiation
MSTRG.4689	12	44	32	0	0	0	0.374	1.116	0.935	0	0	0	0.808333	0.001	-9.65881	7.39358e-08	3.19025e-06	--	Os02g0496300, partial [Oryza sativa Japonica Group]	-	-	-	-	-	-	-
ncbi_4337187	14	30	67	0	0	0	0.577	1.006	2.588	0	0	0	1.39033	0.001	-10.4412	7.43319e-08	3.19652e-06	LOC4337187	36.4 kDa proline-rich protein	-	-	-	-	GO:0016020//membrane;GO:0031410//cytoplasmic vesicle	-	-
ncbi_4348312	11	68	35	0	0	0	0.271	1.351	0.805	0	0	0	0.809	0.001	-9.66	7.53266e-08	3.23384e-06	LOC4348312	uncharacterized LOC4348312, transcript variant X2	-	-	-	-	-	-	-
ncbi_4343349	200	291	261	820	549	1075	6.718	7.95	8.215	24.528	17.707	32.117	7.62767	24.784	1.7001	7.75742e-08	3.32474e-06	LOC4343349	methionine aminopeptidase 1B, chloroplastic	-	-	-	-	-	-	GO:0006464//cellular protein modification process;GO:0042400//ectoine catabolic process
MSTRG.20139	13	34	29	0	0	0	0.306	0.654	0.613	0	0	0	0.524333	0.001	-9.03434	7.87584e-08	3.36983e-06	--	hAT family dimerisation domain containing protein, expressed [Oryza sativa Japonica Group]	-	-	-	-	-	-	-
ncbi_107276072	13	31	44	0	0	0	1.272	2.542	4.142	0	0	0	2.652	0.001	-11.3729	7.90502e-08	3.37665e-06	LOC107276072	probable WRKY transcription factor 53	-	-	-	-	-	GO:0003700//DNA-binding transcription factor activity;GO:0043531//ADP binding;GO:0043565//sequence-specific DNA binding	GO:0006355//regulation of transcription, DNA-templated
ncbi_4350510	86	119	92	42	37	50	1.284	1.445	1.287	0.558	0.53	0.664	1.33867	0.584	-1.19676	7.98993e-08	3.40152e-06	LOC4350510	disease resistance protein Pik-2-like	-	-	-	-	-	GO:0005515//protein binding;GO:0043531//ADP binding	-
ncbi_4325189	39	96	86	294	261	427	2.116	4.237	4.372	14.206	13.598	20.607	3.575	16.137	2.17436	8.1855e-08	3.47897e-06	LOC4325189	thioredoxin H4-1-like	-	-	-	-	GO:0005575//cellular_component;GO:0005622//intracellular;GO:0005623//cell;GO:0005737//cytoplasm;GO:0044424//intracellular part;GO:0044464//cell part;GO:0046540//U4/U6 x U5 tri-snRNP complex	GO:0003674//molecular_function;GO:0003756//protein disulfide isomerase activity;GO:0003824//catalytic activity;GO:0004791//thioredoxin-disulfide reductase activity;GO:0015035//protein disulfide oxidoreductase activity;GO:0015036//disulfide oxidoreductase activity;GO:0016209//antioxidant activity;GO:0016491//oxidoreductase activity;GO:0016651//oxidoreductase activity, acting on NAD(P)H;GO:0016667/…	GO:0000398//mRNA splicing, via spliceosome;GO:0006457//protein folding;GO:0006662//glycerol ether metabolic process;GO:0006950//response to stress;GO:0006979//response to oxidative stress;GO:0008150//biological_process;GO:0008152//metabolic process;GO:0009636//response to toxic substance;GO:0009987//cellular process;GO:0018904//ether metabolic process;GO:0019725//cellular homeostasis;GO:0033554//…
ncbi_4345696	243	387	303	182	155	172	10.705	12.993	12.717	6.099	5.699	6.349	12.1383	6.049	-1.0048	8.68308e-08	3.68431e-06	LOC4345696	calcineurin subunit B, transcript variant X2	-	-	-	-	-	-	-
ncbi_4337177	398	459	410	1273	801	1184	12.497	11.722	12.063	35.595	24.15	33.066	12.094	30.937	1.35504	9.01956e-08	3.81439e-06	LOC4337177	glutamyl-tRNA(Gln) amidotransferase subunit A, chloroplastic/mitochondrial-like	-	-	-	-	GO:0005575//cellular_component;GO:0005622//intracellular;GO:0005623//cell;GO:0005737//cytoplasm;GO:0005739//mitochondrion;GO:0009507//chloroplast;GO:0009532//plastid stroma;GO:0009536//plastid;GO:0009570//chloroplast stroma;GO:0030956//glutamyl-tRNA(Gln) amidotransferase complex;GO:0032991//protein-containing complex;GO:0043226//organelle;GO:0043227//membrane-bounded organelle;GO:0043229//intrace…	GO:0000166//nucleotide binding;GO:0003674//molecular_function;GO:0003824//catalytic activity;GO:0004039//allophanate hydrolase activity;GO:0004040//amidase activity;GO:0005488//binding;GO:0005524//ATP binding;GO:0008144//drug binding;GO:0016787//hydrolase activity;GO:0016810//hydrolase activity, acting on carbon-nitrogen (but not peptide) bonds;GO:0016811//hydrolase activity, acting on carbon-nit…	GO:0006412//translation;GO:0006424//glutamyl-tRNA aminoacylation;GO:0006518//peptide metabolic process;GO:0006807//nitrogen compound metabolic process;GO:0008150//biological_process;GO:0008152//metabolic process;GO:0009058//biosynthetic process;GO:0009059//macromolecule biosynthetic process;GO:0009987//cellular process;GO:0010467//gene expression;GO:0019538//protein metabolic process;GO:0019627//…
ncbi_112938203	0	0	0	41	26	21	0	0	0	2.653	1.814	1.357	0.001	1.94133	10.9228	9.19013e-08	3.88009e-06	LOC112938203	uncharacterized LOC112938203	-	-	-	-	-	-	-
ncbi_9266196	27	159	72	0	4	0	1.198	5.741	2.995	0	0.17	0	3.31133	0.0566667	-5.86877	9.35445e-08	3.94294e-06	LOC9266196	classical arabinogalactan protein 9	-	-	-	-	-	-	-
ncbi_4324056	1530	97	179	0	0	0	34.994	1.804	3.836	0	0	0	13.5447	0.001	-13.7254	9.52017e-08	4.00617e-06	LOC4324056	arginine--tRNA ligase, cytoplasmic	-	-	-	-	GO:0005737//cytoplasm	GO:0000166//nucleotide binding;GO:0003677//DNA binding;GO:0004814//arginine-tRNA ligase activity;GO:0005524//ATP binding	GO:0006420//arginyl-tRNA aminoacylation
ncbi_4350156	31	37	25	1	3	5	0.175	0.17	0.132	0.005	0.016	0.025	0.159	0.0153333	-3.37428	9.80142e-08	4.11773e-06	LOC4350156	disease resistance protein RGA5-like	-	-	-	-	-	GO:0000309//nicotinamide-nucleotide adenylyltransferase activity;GO:0003924//GTPase activity;GO:0005515//protein binding;GO:0005524//ATP binding;GO:0018835//carbon phosphorus lyase activity;GO:0019001//guanyl nucleotide binding;GO:0031683//G-protein beta/gamma-subunit complex binding;GO:0043531//ADP binding	GO:0007186//G protein-coupled receptor signaling pathway;GO:0009435//NAD biosynthetic process;GO:0019634//organic phosphonate metabolic process
ncbi_107277723	52	22	18	0	0	0	0.87	0.262	0.312	0	0	0	0.481333	0.001	-8.91089	9.86463e-08	4.13747e-06	LOC107277723	uncharacterized LOC107277723, transcript variant X1	-	-	-	-	-	-	-
MSTRG.9737	15	24	27	0	0	0	0.553	0.72	0.933	0	0	0	0.735333	0.001	-9.52225	9.96062e-08	4.17087e-06	--	hypothetical protein OsI_00161 [Oryza sativa Indica Group]	-	-	-	-	-	-	-
ncbi_4327467	42	24	16	0	0	0	1.1	0.511	0.393	0	0	0	0.668	0.001	-9.3837	1.00819e-07	4.21472e-06	LOC4327467	protein HESO1	-	-	-	-	-	-	-
ncbi_107280697	39	30	35	0	1	0	0.254	0.159	0.214	0	0.006	0	0.209	0.002	-6.70736	1.07359e-07	4.47918e-06	LOC107280697	uncharacterized LOC107280697	-	-	-	-	-	-	-
ncbi_4346790	14	68	22	0	0	0	0.251	0.991	0.378	0	0	0	0.54	0.001	-9.07682	1.07496e-07	4.47918e-06	LOC4346790	protein ACCELERATED CELL DEATH 6, transcript variant X1	-	-	-	-	GO:0009536//plastid;GO:0016020//membrane	-	-
ncbi_4349304	63	124	81	279	232	384	1.31	2.097	1.578	5.167	4.633	7.103	1.66167	5.63433	1.76161	1.14217e-07	4.75147e-06	LOC4349304	UDP-N-acetylmuramoyl-L-alanyl-D-glutamate--2,6-diaminopimelate ligase MurE homolog, chloroplastic-like	-	-	-	-	GO:0009536//plastid	-	-
ncbi_4342872	10	22	21	90	64	88	0.164	0.357	0.268	1.343	1.141	1.529	0.263	1.33767	2.34658	1.15995e-07	4.81757e-06	LOC4342872	phospholipase D delta, transcript variant X1	Metabolism;Metabolism;Cellular Processes;Metabolism;Metabolism	Global and overview maps;Global and overview maps;Transport and catabolism;Lipid metabolism;Lipid metabolism	ko01100//Metabolic pathways;ko01110//Biosynthesis of secondary metabolites;ko04144//Endocytosis;ko00564//Glycerophospholipid metabolism;ko00565//Ether lipid metabolism	K01115;K01115;K01115;K01115;K01115	-	GO:0003824//catalytic activity	-
MSTRG.16072	0	0	0	27	18	38	0	0	0	1.721	1.237	2.419	0.001	1.79233	10.8076	1.19616e-07	4.95987e-06	--	Os12g0247366 [Oryza sativa Japonica Group]	-	-	-	-	-	-	-
ncbi_107277702	452	290	150	63	37	62	6.776	3.536	2.107	0.841	0.533	0.827	4.13967	0.733667	-2.49632	1.20806e-07	5.00108e-06	LOC107277702	uncharacterized LOC107277702, transcript variant X1	-	-	-	-	-	-	-
ncbi_107277031	0	0	0	36	17	31	0	0	0	0.7	0.36	0.593	0.001	0.551	9.10591	1.21238e-07	5.01083e-06	LOC107277031	cysteine synthase, transcript variant X4	Metabolism;Metabolism;Metabolism;Metabolism;Metabolism;Metabolism	Global and overview maps;Global and overview maps;Global and overview maps;Global and overview maps;Amino acid metabolism;Energy metabolism	ko01100//Metabolic pathways;ko01110//Biosynthesis of secondary metabolites;ko01200//Carbon metabolism;ko01230//Biosynthesis of amino acids;ko00270//Cysteine and methionine metabolism;ko00920//Sulfur metabolism	K01738;K01738;K01738;K01738;K01738;K01738	-	-	-
ncbi_9269780	42	92	78	17	4	9	0.508	0.935	0.881	0.183	0.048	0.098	0.774667	0.109667	-2.82045	1.24169e-07	5.12368e-06	LOC9269780	uncharacterized LOC9269780, transcript variant X1	-	-	-	-	-	-	-
ncbi_9272295	103	294	156	881	630	762	2.698	6.232	3.816	20.469	15.783	17.683	4.24867	17.9783	2.08118	1.27149e-07	5.23815e-06	LOC9272295	ATP-citrate synthase alpha chain protein 2-like	Metabolism;Metabolism;Metabolism	Global and overview maps;Global and overview maps;Carbohydrate metabolism	ko01100//Metabolic pathways;ko01110//Biosynthesis of secondary metabolites;ko00020//Citrate cycle (TCA cycle)	K01648;K01648;K01648	GO:0005575//cellular_component;GO:0005622//intracellular;GO:0005623//cell;GO:0005737//cytoplasm;GO:0005829//cytosol;GO:0009346//citrate lyase complex;GO:0032991//protein-containing complex;GO:0044424//intracellular part;GO:0044444//cytoplasmic part;GO:0044464//cell part	GO:0000166//nucleotide binding;GO:0003674//molecular_function;GO:0003824//catalytic activity;GO:0003878//ATP citrate synthase activity;GO:0004774//succinate-CoA ligase activity;GO:0004775//succinate-CoA ligase (ADP-forming) activity;GO:0004776//succinate-CoA ligase (GDP-forming) activity;GO:0005488//binding;GO:0005524//ATP binding;GO:0008144//drug binding;GO:0016740//transferase activity;GO:00167…	GO:0006082//organic acid metabolic process;GO:0006084//acetyl-CoA metabolic process;GO:0006085//acetyl-CoA biosynthetic process;GO:0006099//tricarboxylic acid cycle;GO:0006139//nucleobase-containing compound metabolic process;GO:0006163//purine nucleotide metabolic process;GO:0006164//purine nucleotide biosynthetic process;GO:0006629//lipid metabolic process;GO:0006631//fatty acid metabolic proce…
ncbi_4334968	127	176	120	331	282	337	3.433	3.87	3.04	7.968	7.32	8.102	3.44767	7.79667	1.17724	1.29047e-07	5.3078e-06	LOC4334968	pyruvate dehydrogenase E1 component subunit alpha-3, chloroplastic-like	Metabolism;Metabolism;Metabolism;Metabolism;Metabolism;Metabolism	Global and overview maps;Global and overview maps;Global and overview maps;Carbohydrate metabolism;Carbohydrate metabolism;Carbohydrate metabolism	ko01100//Metabolic pathways;ko01110//Biosynthesis of secondary metabolites;ko01200//Carbon metabolism;ko00010//Glycolysis / Gluconeogenesis;ko00620//Pyruvate metabolism;ko00020//Citrate cycle (TCA cycle)	K00161;K00161;K00161;K00161;K00161;K00161	GO:0009536//plastid	-	-
ncbi_107276842	12	30	32	0	0	0	0.268	0.522	0.652	0	0.01	0.01	0.480667	0.00666667	-6.17193	1.34404e-07	5.51033e-06	LOC107276842	wall-associated receptor kinase 3, transcript variant X1	-	-	-	-	-	GO:0004672//protein kinase activity;GO:0005509//calcium ion binding;GO:0005524//ATP binding;GO:0030247//polysaccharide binding	GO:0006468//protein phosphorylation
ncbi_107279840	12	30	32	0	0	0	0.268	0.522	0.652	0	0.01	0.01	0.480667	0.00666667	-6.17193	1.34404e-07	5.51033e-06	LOC107279840	wall-associated receptor kinase 3-like	-	-	-	-	-	GO:0004672//protein kinase activity;GO:0005509//calcium ion binding;GO:0005524//ATP binding;GO:0030247//polysaccharide binding	GO:0006468//protein phosphorylation
ncbi_4351204	100	93	90	42	26	32	4.017	3.039	3.388	1.503	1.003	1.143	3.48133	1.21633	-1.5171	1.45228e-07	5.94455e-06	LOC4351204	RING-H2 finger protein ATL63	-	-	-	-	GO:0000109//nucleotide-excision repair complex;GO:0005680//anaphase-promoting complex;GO:0005887//integral component of plasma membrane;GO:0033179//proton-transporting V-type ATPase, V0 domain	GO:0008270//zinc ion binding;GO:0015078//proton transmembrane transporter activity;GO:0046872//metal ion binding;GO:0061630//ubiquitin protein ligase activity;GO:0097602//cullin family protein binding	GO:0006289//nucleotide-excision repair;GO:0031145//anaphase-promoting complex-dependent catabolic process;GO:1902600//proton transmembrane transport
ncbi_3131451	37	79	23	0	1	1	6.407	11.127	3.797	0	0.18	0.171	7.11033	0.117	-5.92534	1.4653e-07	5.98825e-06	OrsajCp007	--	-	-	-	-	-	-	-
MSTRG.22474	55	31	23	1	1	1	4.769	2.214	1.867	0.047	0.083	0.077	2.95	0.069	-5.41797	1.5401e-07	6.28384e-06	--	Os11g0697400 [Oryza sativa Japonica Group]	-	-	-	-	-	-	-
ncbi_107278724	167	150	212	690	463	613	6.257	4.579	7.442	23.072	16.676	20.477	6.09267	20.075	1.72025	1.56006e-07	6.35512e-06	LOC107278724	monooxygenase 1	-	-	-	-	GO:0009331//glycerol-3-phosphate dehydrogenase complex;GO:0016021//integral component of membrane	GO:0003824//catalytic activity;GO:0004148//dihydrolipoyl dehydrogenase activity;GO:0004368//glycerol-3-phosphate dehydrogenase (quinone) activity;GO:0004506//squalene monooxygenase activity;GO:0004729//oxygen-dependent protoporphyrinogen oxidase activity;GO:0015036//disulfide oxidoreductase activity;GO:0016152//mercury (II) reductase activity;GO:0016166//phytoene dehydrogenase activity;GO:0016491…	GO:0006071//glycerol metabolic process;GO:0006096//glycolytic process;GO:0006744//ubiquinone biosynthetic process;GO:0006779//porphyrin-containing compound biosynthetic process;GO:0006790//sulfur compound metabolic process;GO:0006805//xenobiotic metabolic process;GO:0009228//thiamine biosynthetic process;GO:0009398//FMN biosynthetic process;GO:0015995//chlorophyll biosynthetic process;GO:0016117/…
ncbi_4344873	24	45	21	3	2	2	0.611	0.94	0.601	0.068	0.072	0.067	0.717333	0.069	-3.37798	1.5908e-07	6.47003e-06	LOC4344873	putative F-box/LRR-repeat protein 23, transcript variant X1	-	-	-	-	-	GO:0005515//protein binding	-
ncbi_9268028	13	32	21	0	0	0	0.357	0.715	0.542	0	0	0	0.538	0.001	-9.07146	1.64605e-07	6.68406e-06	LOC9268028	uncharacterized LOC9268028, transcript variant X1	-	-	-	-	-	GO:0008270//zinc ion binding	-
ncbi_107278735	2	6	9	50	38	58	0.036	0.088	0.152	0.805	0.659	0.932	0.092	0.798667	3.11789	1.6506e-07	6.69187e-06	LOC107278735	G-type lectin S-receptor-like serine/threonine-protein kinase LECRK3	-	-	-	-	-	GO:0004672//protein kinase activity;GO:0005524//ATP binding	GO:0006468//protein phosphorylation;GO:0048544//recognition of pollen
ncbi_9267322	0	2	0	44	33	82	0	0.035	0	0.849	0.686	1.58	0.0116667	1.03833	6.47573	1.89588e-07	7.67409e-06	LOC9267322	probable LRR receptor-like serine/threonine-protein kinase At1g74360	-	-	-	-	-	GO:0005515//protein binding	-
ncbi_9269807	0	0	0	19	23	33	0	0	0	0.328	0.428	0.569	0.001	0.441667	8.78681	1.96052e-07	7.92317e-06	LOC9269807	protein argonaute MEL1-like	-	-	-	-	-	GO:0003676//nucleic acid binding;GO:0005515//protein binding	-
ncbi_4340179	30	63	22	0	1	0	1.368	2.336	0.94	0	0.044	0	1.548	0.0146667	-6.72172	1.98237e-07	7.99881e-06	LOC4340179	GDSL esterase/lipase At5g45920	-	-	-	-	-	GO:0003674//molecular_function;GO:0003824//catalytic activity;GO:0016787//hydrolase activity;GO:0016788//hydrolase activity, acting on ester bonds	GO:0006629//lipid metabolic process;GO:0008150//biological_process;GO:0008152//metabolic process;GO:0009056//catabolic process;GO:0016042//lipid catabolic process;GO:0044238//primary metabolic process;GO:0071704//organic substance metabolic process;GO:1901575//organic substance catabolic process
ncbi_4338646	637	396	262	125	70	94	22.178	11.214	8.548	3.876	2.34	2.911	13.98	3.04233	-2.20011	2.01255e-07	8.10773e-06	LOC4338646	annexin D3	-	-	-	-	-	GO:0005509//calcium ion binding;GO:0005544//calcium-dependent phospholipid binding	-
ncbi_4338498	254	368	295	931	621	1202	7.881	9.287	8.577	25.724	18.502	33.171	8.58167	25.799	1.58799	2.04439e-07	8.21226e-06	LOC4338498	chlorophyll synthase, chloroplastic-like	Metabolism;Metabolism;Metabolism	Global and overview maps;Global and overview maps;Metabolism of cofactors and vitamins	ko01100//Metabolic pathways;ko01110//Biosynthesis of secondary metabolites;ko00860//Porphyrin metabolism	K04040;K04040;K04040	GO:0005575//cellular_component;GO:0005622//intracellular;GO:0005623//cell;GO:0005737//cytoplasm;GO:0009507//chloroplast;GO:0009526//plastid envelope;GO:0009534//chloroplast thylakoid;GO:0009536//plastid;GO:0009579//thylakoid;GO:0009941//chloroplast envelope;GO:0016020//membrane;GO:0016021//integral component of membrane;GO:0031090//organelle membrane;GO:0031224//intrinsic component of membrane;GO…	GO:0003674//molecular_function;GO:0003824//catalytic activity;GO:0004659//prenyltransferase activity;GO:0008412//4-hydroxybenzoate octaprenyltransferase activity;GO:0008495//protoheme IX farnesyltransferase activity;GO:0016740//transferase activity;GO:0016765//transferase activity, transferring alkyl or aryl (other than methyl) groups;GO:0016767//geranylgeranyl-diphosphate geranylgeranyltransfera…	GO:0006725//cellular aromatic compound metabolic process;GO:0006744//ubiquinone biosynthetic process;GO:0006778//porphyrin-containing compound metabolic process;GO:0006779//porphyrin-containing compound biosynthetic process;GO:0006783//heme biosynthetic process;GO:0006807//nitrogen compound metabolic process;GO:0008150//biological_process;GO:0008152//metabolic process;GO:0009058//biosynthetic pro…
ncbi_4351566	52	258	199	1390	1235	1045	0.984	3.969	3.527	23.412	22.43	17.58	2.82667	21.1407	2.90285	2.06521e-07	8.28065e-06	LOC4351566	BEL1-like homeodomain protein 1	-	-	-	-	-	GO:0003677//DNA binding	GO:0006355//regulation of transcription, DNA-templated
ncbi_4345681	214	298	379	122	97	130	5.628	6.375	9.34	2.857	2.45	3.041	7.11433	2.78267	-1.35426	2.10924e-07	8.44391e-06	LOC4345681	temperature-induced lipocalin-1	-	-	-	-	-	-	-
ncbi_9266369	7	26	15	112	94	77	0.265	0.8	0.532	3.773	3.414	2.591	0.532333	3.25933	2.61418	2.15819e-07	8.62635e-06	LOC9266369	uncharacterized LOC9266369	-	-	-	-	-	-	-
ncbi_4344321	156	90	49	15	9	17	6.585	3.09	1.938	0.564	0.365	0.638	3.871	0.522333	-2.88966	2.23753e-07	8.92946e-06	LOC4344321	thioredoxin-like 1-1, chloroplastic	-	-	-	-	GO:0005575//cellular_component;GO:0005622//intracellular;GO:0005623//cell;GO:0005737//cytoplasm;GO:0009507//chloroplast;GO:0009526//plastid envelope;GO:0009532//plastid stroma;GO:0009536//plastid;GO:0009570//chloroplast stroma;GO:0009941//chloroplast envelope;GO:0016020//membrane;GO:0031090//organelle membrane;GO:0031967//organelle envelope;GO:0031969//chloroplast membrane;GO:0031975//envelope;GO…	GO:0003674//molecular_function;GO:0003756//protein disulfide isomerase activity;GO:0003824//catalytic activity;GO:0015036//disulfide oxidoreductase activity;GO:0016491//oxidoreductase activity;GO:0016667//oxidoreductase activity, acting on a sulfur group of donors;GO:0016671//oxidoreductase activity, acting on a sulfur group of donors, disulfide as acceptor	GO:0006457//protein folding;GO:0008150//biological_process;GO:0008152//metabolic process;GO:0009987//cellular process;GO:0019725//cellular homeostasis;GO:0042592//homeostatic process;GO:0045454//cell redox homeostasis;GO:0050789//regulation of biological process;GO:0050794//regulation of cellular process;GO:0055114//oxidation-reduction process;GO:0065007//biological regulation;GO:0065008//regulat…
ncbi_4325998	2769	810	532	82	174	85	156.386	37.209	28.155	4.124	9.436	4.27	73.9167	5.94333	-3.63656	2.27844e-07	9.0785e-06	LOC4325998	Bowman-Birk type bran trypsin inhibitor	-	-	-	-	GO:0031410//cytoplasmic vesicle	-	-
ncbi_4332162	0	17	4	142	128	151	0	0.499	0.135	4.56	4.432	4.843	0.211333	4.61167	4.4477	2.31349e-07	9.20379e-06	LOC4332162	calcium uniporter protein 4, mitochondrial	-	-	-	-	-	-	-
ncbi_4324781	2003	37	370	7	16	25	70.302	1.058	12.219	0.216	0.534	0.77	27.8597	0.506667	-5.781	2.32318e-07	9.21596e-06	LOC4324781	NAC domain-containing protein 90, transcript variant X1	-	-	-	-	-	GO:0003677//DNA binding	GO:0006355//regulation of transcription, DNA-templated
ncbi_4328273	26	65	56	10	3	6	0.744	1.513	1.502	0.255	0.082	0.153	1.253	0.163333	-2.9395	2.32378e-07	9.21596e-06	LOC4328273	uncharacterized LOC4328273	-	-	-	-	-	GO:0005515//protein binding	-
ncbi_4341953	36	60	61	149	152	176	1.356	1.838	2.153	4.998	5.497	5.896	1.78233	5.46367	1.6161	2.38231e-07	9.43217e-06	LOC4341953	GATA transcription factor 20-like	-	-	-	-	GO:0000775//chromosome, centromeric region;GO:0005575//cellular_component;GO:0005622//intracellular;GO:0005623//cell;GO:0005634//nucleus;GO:0005667//transcription factor complex;GO:0016593//Cdc73/Paf1 complex;GO:0032991//protein-containing complex;GO:0043226//organelle;GO:0043227//membrane-bounded organelle;GO:0043229//intracellular organelle;GO:0043231//intracellular membrane-bounded organelle;G…	GO:0000976//transcription regulatory region sequence-specific DNA binding;GO:0000977//RNA polymerase II regulatory region sequence-specific DNA binding;GO:0000981//DNA-binding transcription factor activity, RNA polymerase II-specific;GO:0001012//RNA polymerase II regulatory region DNA binding;GO:0001067//regulatory region nucleic acid binding;GO:0001085//RNA polymerase II transcription factor bin…	GO:0006139//nucleobase-containing compound metabolic process;GO:0006351//transcription, DNA-templated;GO:0006355//regulation of transcription, DNA-templated;GO:0006357//regulation of transcription by RNA polymerase II;GO:0006366//transcription by RNA polymerase II;GO:0006368//transcription elongation from RNA polymerase II promoter;GO:0006725//cellular aromatic compound metabolic process;GO:00068…
ncbi_4337890	4107	10377	7197	2714	2364	2875	102.465	210.576	168.255	60.299	56.633	63.797	160.432	60.243	-1.4131	2.38569e-07	9.43217e-06	LOC4337890	probable GTP diphosphokinase CRSH2, chloroplastic	Metabolism;Metabolism	Global and overview maps;Nucleotide metabolism	ko01100//Metabolic pathways;ko00230//Purine metabolism	K00951;K00951	GO:0005575//cellular_component;GO:0005622//intracellular;GO:0005623//cell;GO:0005737//cytoplasm;GO:0009507//chloroplast;GO:0009536//plastid;GO:0043226//organelle;GO:0043227//membrane-bounded organelle;GO:0043229//intracellular organelle;GO:0043231//intracellular membrane-bounded organelle;GO:0044424//intracellular part;GO:0044444//cytoplasmic part;GO:0044464//cell part	GO:0000166//nucleotide binding;GO:0001882//nucleoside binding;GO:0001883//purine nucleoside binding;GO:0003674//molecular_function;GO:0003824//catalytic activity;GO:0005488//binding;GO:0005509//calcium ion binding;GO:0005524//ATP binding;GO:0005525//GTP binding;GO:0008144//drug binding;GO:0008728//GTP diphosphokinase activity;GO:0016301//kinase activity;GO:0016740//transferase activity;GO:0016772…	GO:0006139//nucleobase-containing compound metabolic process;GO:0006163//purine nucleotide metabolic process;GO:0006725//cellular aromatic compound metabolic process;GO:0006753//nucleoside phosphate metabolic process;GO:0006793//phosphorus metabolic process;GO:0006796//phosphate-containing compound metabolic process;GO:0006807//nitrogen compound metabolic process;GO:0008150//biological_process;GO…
ncbi_107279397	6	10	12	67	69	45	0.21	0.296	0.398	2.21	2.436	1.486	0.301333	2.044	2.76196	2.40813e-07	9.49146e-06	LOC107279397	uncharacterized LOC107279397	-	-	-	-	-	GO:0003676//nucleic acid binding;GO:0008270//zinc ion binding	-
ncbi_4342235	533	187	159	43	40	41	15.528	4.431	4.34	1.116	1.119	1.06	8.09967	1.09833	-2.88255	2.41731e-07	9.51293e-06	LOC4342235	flavin-containing monooxygenase FMO GS-OX-like 8	-	-	-	-	GO:0009331//glycerol-3-phosphate dehydrogenase complex;GO:0009342//glutamate synthase complex (NADPH)	GO:0000104//succinate dehydrogenase activity;GO:0003824//catalytic activity;GO:0004148//dihydrolipoyl dehydrogenase activity;GO:0004355//glutamate synthase (NADPH) activity;GO:0004368//glycerol-3-phosphate dehydrogenase (quinone) activity;GO:0004455//ketol-acid reductoisomerase activity;GO:0004499//N,N-dimethylaniline monooxygenase activity;GO:0004729//oxygen-dependent protoporphyrinogen oxidase …	GO:0006071//glycerol metabolic process;GO:0006096//glycolytic process;GO:0006099//tricarboxylic acid cycle;GO:0006400//tRNA modification;GO:0006537//glutamate biosynthetic process;GO:0006744//ubiquinone biosynthetic process;GO:0006779//porphyrin-containing compound biosynthetic process;GO:0006790//sulfur compound metabolic process;GO:0006805//xenobiotic metabolic process;GO:0006813//potassium ion…
ncbi_4349611	1561	248	232	34	39	58	67.235	8.673	9.367	1.296	1.622	2.209	28.425	1.709	-4.05594	2.63238e-07	1.03274e-05	LOC4349611	probable WRKY transcription factor 67	-	-	-	-	-	GO:0003700//DNA-binding transcription factor activity;GO:0043565//sequence-specific DNA binding	GO:0006355//regulation of transcription, DNA-templated
ncbi_112937816	340	11	47	0	0	1	7.414	0.195	0.96	0	0	0.019	2.85633	0.00633333	-8.81698	2.75713e-07	1.08003e-05	LOC112937816	uncharacterized LOC112937816	-	-	-	-	-	-	-
ncbi_4334937	143	82	77	28	16	17	3.18	1.485	1.605	0.555	0.342	0.337	2.09	0.411333	-2.34512	2.7663e-07	1.08196e-05	LOC4334937	putative disease resistance protein RGA4, transcript variant X1	-	-	-	-	-	GO:0005524//ATP binding;GO:0043531//ADP binding;GO:0047590//5-dehydro-2-deoxygluconokinase activity	GO:0002949//tRNA threonylcarbamoyladenosine modification;GO:0019310//inositol catabolic process
MSTRG.23102	0	0	0	20	22	25	0	0	0	0.655	0.777	0.818	0.001	0.75	9.55075	2.83376e-07	1.10664e-05	--	hypothetical protein DAI22_12g088000 [Oryza sativa Japonica Group]	-	-	-	-	-	-	-
ncbi_4350534	500	3774	2348	171	88	334	11.979	73.542	52.712	3.648	2.024	7.117	46.0777	4.263	-3.43413	2.85754e-07	1.11422e-05	LOC4350534	cytochrome P450 78A5	-	-	-	-	-	GO:0003674//molecular_function;GO:0003824//catalytic activity;GO:0004497//monooxygenase activity;GO:0005488//binding;GO:0005506//iron ion binding;GO:0016491//oxidoreductase activity;GO:0016705//oxidoreductase activity, acting on paired donors, with incorporation or reduction of molecular oxygen;GO:0020037//heme binding;GO:0043167//ion binding;GO:0043169//cation binding;GO:0046872//metal ion bindi…	GO:0008150//biological_process;GO:0008152//metabolic process;GO:0055114//oxidation-reduction process
ncbi_107277838	135	11	79	1	0	0	6.387	0.423	3.502	0.042	0	0	3.43733	0.014	-7.93972	2.86742e-07	1.11637e-05	LOC107277838	receptor-like protein 7	-	-	-	-	-	GO:0005515//protein binding	-
MSTRG.21807	44	21	14	0	0	0	5.151	2.026	1.489	0	0	0	2.88867	0.001	-11.4962	2.88994e-07	1.12342e-05	--	transposon protein, putative, CACTA, En/Spm sub-class [Oryza sativa Japonica Group]	-	-	-	-	-	-	-
ncbi_4350749	34	47	22	1	1	0	0.546	0.582	0.334	0.018	0.014	0	0.487333	0.0106667	-5.51373	2.97524e-07	1.15307e-05	LOC4350749	receptor kinase-like protein Xa21, transcript variant X1	-	-	-	-	-	GO:0004413//homoserine kinase activity;GO:0004672//protein kinase activity;GO:0005515//protein binding;GO:0005524//ATP binding	GO:0006468//protein phosphorylation;GO:0009088//threonine biosynthetic process
ncbi_107280684	49	94	64	23	21	23	1.502	2.303	1.806	0.617	0.645	0.616	1.87033	0.626	-1.57906	3.00745e-07	1.16378e-05	LOC107280684	uncharacterized LOC107280684, transcript variant X1	-	-	-	-	GO:0005876//spindle microtubule;GO:0019012//virion;GO:0030867//rough endoplasmic reticulum membrane;GO:0042729//DASH complex	GO:0003677//DNA binding;GO:0003700//DNA-binding transcription factor activity;GO:0004674//protein serine/threonine kinase activity;GO:0005198//structural molecule activity;GO:0005524//ATP binding;GO:0046983//protein dimerization activity	GO:0006355//regulation of transcription, DNA-templated;GO:0006468//protein phosphorylation;GO:0008608//attachment of spindle microtubules to kinetochore;GO:0019068//virion assembly;GO:0023041//neuronal signal transduction
ncbi_4331836	75	236	206	867	823	761	1.988	5.089	5.118	20.47	20.952	17.945	4.065	19.789	2.28337	3.01263e-07	1.16402e-05	LOC4331836	3-ketoacyl-CoA synthase 10	Metabolism;Metabolism;Organismal Systems;Metabolism	Global and overview maps;Global and overview maps;Environmental adaptation;Lipid metabolism	ko01100//Metabolic pathways;ko01110//Biosynthesis of secondary metabolites;ko04626//Plant-pathogen interaction;ko00062//Fatty acid elongation	K15397;K15397;K15397;K15397	GO:0016020//membrane	-	-
ncbi_4342166	176	299	400	1117	953	1236	4.785	6.752	10.677	28.464	26.055	31.282	7.40467	28.6003	1.94953	3.12858e-07	1.20699e-05	LOC4342166	probable proline transporter 2, transcript variant X1	-	-	-	-	GO:0016020//membrane;GO:0031410//cytoplasmic vesicle	-	-
ncbi_4350772	174	386	290	856	851	838	1.358	2.45	2.11	5.944	6.357	5.807	1.97267	6.036	1.61345	3.14817e-07	1.21271e-05	LOC4350772	uncharacterized LOC4350772, transcript variant X1	-	-	-	-	-	GO:0005515//protein binding	GO:0006457//protein folding;GO:0007218//neuropeptide signaling pathway;GO:0009408//response to heat
ncbi_4346989	11	27	25	0	0	0	0.38	0.742	0.779	0	0	0	0.633667	0.001	-9.30758	3.1931e-07	1.22817e-05	LOC4346989	probable cinnamyl alcohol dehydrogenase 8B	Metabolism;Metabolism;Metabolism	Global and overview maps;Global and overview maps;Biosynthesis of other secondary metabolites	ko01100//Metabolic pathways;ko01110//Biosynthesis of secondary metabolites;ko00940//Phenylpropanoid biosynthesis	K00083;K00083;K00083	-	GO:0003674//molecular_function;GO:0003824//catalytic activity;GO:0004024//alcohol dehydrogenase activity, zinc-dependent;GO:0004617//phosphoglycerate dehydrogenase activity;GO:0005488//binding;GO:0008270//zinc ion binding;GO:0008743//L-threonine 3-dehydrogenase activity;GO:0016491//oxidoreductase activity;GO:0016614//oxidoreductase activity, acting on CH-OH group of donors;GO:0016616//oxidoreduct…	GO:0006113//fermentation;GO:0006564//L-serine biosynthetic process;GO:0006567//threonine catabolic process;GO:0006631//fatty acid metabolic process;GO:0006725//cellular aromatic compound metabolic process;GO:0008150//biological_process;GO:0008152//metabolic process;GO:0009058//biosynthetic process;GO:0009404//toxin metabolic process;GO:0009698//phenylpropanoid metabolic process;GO:0009699//phenyl…
ncbi_4329678	462	914	712	2258	2482	1830	8.171	13.119	11.816	35.092	41.65	28.432	11.0353	35.058	1.66761	3.27841e-07	1.25718e-05	LOC4329678	chloride channel protein CLC-c, transcript variant X1	-	-	-	-	GO:0016020//membrane	GO:0004122//cystathionine beta-synthase activity;GO:0005247//voltage-gated chloride channel activity	GO:0006821//chloride transport;GO:0019344//cysteine biosynthetic process;GO:0055085//transmembrane transport
ncbi_4347962	856	2502	951	74	190	22	30.2	71.87	31.476	2.33	6.446	0.692	44.5153	3.156	-3.81813	3.28674e-07	1.25849e-05	LOC4347962	peroxidase A2, transcript variant X1	Metabolism;Metabolism;Metabolism	Global and overview maps;Global and overview maps;Biosynthesis of other secondary metabolites	ko01100//Metabolic pathways;ko01110//Biosynthesis of secondary metabolites;ko00940//Phenylpropanoid biosynthesis	K00430;K00430;K00430	GO:0031410//cytoplasmic vesicle	-	-
ncbi_4332572	507	236	346	95	96	84	10.339	3.914	6.611	1.725	1.88	1.524	6.95467	1.70967	-2.02427	3.33856e-07	1.2745e-05	LOC4332572	probable galacturonosyltransferase-like 7	-	-	-	-	GO:0031410//cytoplasmic vesicle	-	-
ncbi_4344073	790	713	732	2056	1848	1748	8.847	6.497	7.683	20.337	19.706	17.254	7.67567	19.099	1.31513	3.47175e-07	1.32337e-05	LOC4344073	GDSL esterase/lipase At5g45910, transcript variant X1	-	-	-	-	-	GO:0016788//hydrolase activity, acting on ester bonds	-
MSTRG.9835	0	0	0	26	24	18	0	0	0	3.192	3.251	2.23	0.001	2.891	11.4974	3.59985e-07	1.37015e-05	--	hypothetical protein DAI22_08g141300 [Oryza sativa Japonica Group]	-	-	-	-	-	-	-
ncbi_4333428	113	183	138	63	70	72	3.299	4.294	3.793	1.61	1.929	1.851	3.79533	1.79667	-1.0789	3.6217e-07	1.37641e-05	LOC4333428	uncharacterized LOC4333428, transcript variant X1	-	-	-	-	GO:0030288//outer membrane-bounded periplasmic space	GO:0004252//serine-type endopeptidase activity;GO:0005515//protein binding;GO:0008236//serine-type peptidase activity;GO:0045152//antisigma factor binding	GO:0006508//proteolysis;GO:0006950//response to stress
ncbi_107279254	77	21	41	1	0	3	1.489	0.33	0.743	0.017	0	0.052	0.854	0.023	-5.21453	3.67161e-07	1.3933e-05	LOC107279254	uncharacterized LOC107279254	-	-	-	-	-	-	-
ncbi_4325999	1123	414	92	40	37	26	63.767	19.121	4.895	2.023	2.017	1.313	29.261	1.78433	-4.03552	3.74142e-07	1.41703e-05	LOC4325999	Bowman-Birk type bran trypsin inhibitor	-	-	-	-	GO:0031410//cytoplasmic vesicle	-	-
ncbi_4325039	412	656	486	231	219	331	23.581	31.108	25.254	10.198	10.743	15.289	26.6477	12.0767	-1.14179	3.74526e-07	1.41703e-05	LOC4325039	OTU domain-containing protein At3g57810, transcript variant X2	-	-	-	-	GO:0005739//mitochondrion	-	-
ncbi_4330472	41	46	23	150	130	126	2.404	2.172	1.263	7.83	7.305	6.549	1.94633	7.228	1.89284	3.75809e-07	1.41978e-05	LOC4330472	universal stress protein A-like protein	-	-	-	-	GO:0005575//cellular_component;GO:0005623//cell;GO:0005886//plasma membrane;GO:0016020//membrane;GO:0044464//cell part;GO:0071944//cell periphery	GO:0000166//nucleotide binding;GO:0003674//molecular_function;GO:0005488//binding;GO:0008144//drug binding;GO:0016208//AMP binding;GO:0017076//purine nucleotide binding;GO:0030554//adenyl nucleotide binding;GO:0032553//ribonucleotide binding;GO:0032555//purine ribonucleotide binding;GO:0032559//adenyl ribonucleotide binding;GO:0036094//small molecule binding;GO:0043167//ion binding;GO:0043168//an…	GO:0006950//response to stress;GO:0008150//biological_process;GO:0050896//response to stimulus
ncbi_4351121	40	82	62	11	7	1	0.401	0.66	0.574	0.099	0.068	0.009	0.545	0.0586667	-3.21564	4.16891e-07	1.57265e-05	LOC4351121	pentatricopeptide repeat-containing protein At3g24000, mitochondrial, transcript variant X5	-	-	-	-	-	GO:0008270//zinc ion binding;GO:0045182//translation regulator activity	GO:0006417//regulation of translation
ncbi_4349249	117	148	114	54	59	41	2.943	3.028	2.687	1.21	1.425	0.917	2.886	1.184	-1.2854	4.19578e-07	1.58045e-05	LOC4349249	calcium-dependent protein kinase 23-like	Organismal Systems	Environmental adaptation	ko04626//Plant-pathogen interaction	K13412	GO:0005575//cellular_component;GO:0005622//intracellular;GO:0005623//cell;GO:0005634//nucleus;GO:0005737//cytoplasm;GO:0016020//membrane;GO:0043226//organelle;GO:0043227//membrane-bounded organelle;GO:0043229//intracellular organelle;GO:0043231//intracellular membrane-bounded organelle;GO:0044424//intracellular part;GO:0044464//cell part	GO:0000166//nucleotide binding;GO:0003674//molecular_function;GO:0003676//nucleic acid binding;GO:0003824//catalytic activity;GO:0004523//RNA-DNA hybrid ribonuclease activity;GO:0004672//protein kinase activity;GO:0004674//protein serine/threonine kinase activity;GO:0004683//calmodulin-dependent protein kinase activity;GO:0004812//aminoacyl-tRNA ligase activity;GO:0005488//binding;GO:0005509//cal…	GO:0001101//response to acid chemical;GO:0006418//tRNA aminoacylation for protein translation;GO:0006464//cellular protein modification process;GO:0006468//protein phosphorylation;GO:0006793//phosphorus metabolic process;GO:0006796//phosphate-containing compound metabolic process;GO:0006807//nitrogen compound metabolic process;GO:0007154//cell communication;GO:0007165//signal transduction;GO:0008…
ncbi_9272091	2	5	1	51	45	26	0.082	0.166	0.038	1.853	1.763	0.943	0.0953333	1.51967	3.99463	4.23916e-07	1.59444e-05	LOC9272091	myb-related protein 308	-	-	-	-	GO:0009536//plastid	-	-
ncbi_4339757	161	96	93	14	31	15	2.679	1.299	1.45	0.207	0.495	0.222	1.80933	0.308	-2.55446	4.2964e-07	1.61359e-05	LOC4339757	uncharacterized LOC4339757	-	-	-	-	GO:0045250//cytosolic pyruvate dehydrogenase complex	GO:0004739//pyruvate dehydrogenase (acetyl-transferring) activity	GO:0006086//acetyl-CoA biosynthetic process from pyruvate;GO:0007275//multicellular organism development
ncbi_4330473	12	40	22	112	100	122	0.644	1.765	1.106	5.351	5.163	5.84	1.17167	5.45133	2.21805	4.31929e-07	1.6198e-05	LOC4330473	uncharacterized LOC4330473	-	-	-	-	-	-	-
ncbi_4334710	522	310	507	162	133	130	6.458	3.119	5.878	1.785	1.58	1.43	5.15167	1.59833	-1.68847	4.33679e-07	1.62397e-05	LOC4334710	probable cellulose synthase A catalytic subunit 5 [UDP-forming]	-	-	-	-	GO:0000109//nucleotide-excision repair complex;GO:0005575//cellular_component;GO:0005622//intracellular;GO:0005623//cell;GO:0005675//transcription factor TFIIH holo complex;GO:0005737//cytoplasm;GO:0005794//Golgi apparatus;GO:0005886//plasma membrane;GO:0012505//endomembrane system;GO:0016020//membrane;GO:0016021//integral component of membrane;GO:0031224//intrinsic component of membrane;GO:00432…	GO:0003674//molecular_function;GO:0003824//catalytic activity;GO:0004693//cyclin-dependent protein serine/threonine kinase activity;GO:0005488//binding;GO:0008194//UDP-glycosyltransferase activity;GO:0008375//acetylglucosaminyltransferase activity;GO:0016740//transferase activity;GO:0016757//transferase activity, transferring glycosyl groups;GO:0016758//transferase activity, transferring hexosyl …	GO:0000271//polysaccharide biosynthetic process;GO:0000278//mitotic cell cycle;GO:0000281//mitotic cytokinesis;GO:0000910//cytokinesis;GO:0005975//carbohydrate metabolic process;GO:0005976//polysaccharide metabolic process;GO:0006073//cellular glucan metabolic process;GO:0006289//nucleotide-excision repair;GO:0006352//DNA-templated transcription, initiation;GO:0007049//cell cycle;GO:0008150//biol…
ncbi_4330063	252	19	26	1	0	0	4.486	0.273	0.454	0.021	0	0	1.73767	0.007	-7.95558	4.35156e-07	1.62711e-05	LOC4330063	wall-associated receptor kinase 5, transcript variant X1	-	-	-	-	GO:0031410//cytoplasmic vesicle	-	-
ncbi_4324648	245	335	354	768	666	723	11.411	12.682	15.455	31.854	29.788	29.945	13.1827	30.529	1.21154	4.37218e-07	1.63243e-05	LOC4324648	bidirectional sugar transporter SWEET3b, transcript variant X2	-	-	-	-	GO:0016020//membrane	-	-
ncbi_4337686	380	947	199	88	89	81	9.588	19.515	4.474	2.19	2.323	1.868	11.1923	2.127	-2.39562	4.47697e-07	1.66911e-05	LOC4337686	phosphoinositide phospholipase C 2, transcript variant X1	Metabolism;Environmental Information Processing;Metabolism	Global and overview maps;Signal transduction;Carbohydrate metabolism	ko01100//Metabolic pathways;ko04070//Phosphatidylinositol signaling system;ko00562//Inositol phosphate metabolism	K05857;K05857;K05857	GO:0005575//cellular_component;GO:0005622//intracellular;GO:0005623//cell;GO:0005886//plasma membrane;GO:0016020//membrane;GO:0044464//cell part;GO:0071944//cell periphery	GO:0003674//molecular_function;GO:0003824//catalytic activity;GO:0004435//phosphatidylinositol phospholipase C activity;GO:0004620//phospholipase activity;GO:0004629//phospholipase C activity;GO:0008081//phosphoric diester hydrolase activity;GO:0016298//lipase activity;GO:0016787//hydrolase activity;GO:0016788//hydrolase activity, acting on ester bonds;GO:0042578//phosphoric ester hydrolase activ…	GO:0000003//reproduction;GO:0003006//developmental process involved in reproduction;GO:0006629//lipid metabolic process;GO:0006950//response to stress;GO:0006952//defense response;GO:0007049//cell cycle;GO:0007154//cell communication;GO:0007165//signal transduction;GO:0007275//multicellular organism development;GO:0008150//biological_process;GO:0008152//metabolic process;GO:0009056//catabolic pro…
ncbi_4351162	38	49	19	1	1	0	0.605	0.635	0.284	0.014	0.015	0	0.508	0.00966667	-5.71567	4.59743e-07	1.7101e-05	LOC4351162	probable LRR receptor-like serine/threonine-protein kinase At3g47570	-	-	-	-	-	GO:0004672//protein kinase activity;GO:0005515//protein binding;GO:0005524//ATP binding;GO:0016709//oxidoreductase activity, acting on paired donors, with incorporation or reduction of molecular oxygen, NAD(P)H as one donor, and incorporation of one atom of oxygen	GO:0006468//protein phosphorylation;GO:0006744//ubiquinone biosynthetic process
ncbi_4348090	173	85	111	28	30	29	1.383	0.553	0.831	0.199	0.23	0.206	0.922333	0.211667	-2.12349	4.68513e-07	1.73909e-05	LOC4348090	uncharacterized LOC4348090	-	-	-	-	GO:0005739//mitochondrion	GO:0004674//protein serine/threonine kinase activity;GO:0005524//ATP binding	GO:0006468//protein phosphorylation
ncbi_4339632	59	76	51	185	135	210	1.355	1.42	1.098	3.785	2.978	4.291	1.291	3.68467	1.51305	4.86283e-07	1.80243e-05	LOC4339632	uncharacterized LOC4339632	-	-	-	-	GO:0005575//cellular_component;GO:0005622//intracellular;GO:0005623//cell;GO:0005737//cytoplasm;GO:0005829//cytosol;GO:0005840//ribosome;GO:0032991//protein-containing complex;GO:0043226//organelle;GO:0043228//non-membrane-bounded organelle;GO:0043229//intracellular organelle;GO:0043232//intracellular non-membrane-bounded organelle;GO:0044424//intracellular part;GO:0044444//cytoplasmic part;GO:00…	GO:0003674//molecular_function;GO:0003723//RNA binding;GO:0003824//catalytic activity;GO:0003977//UDP-N-acetylglucosamine diphosphorylase activity;GO:0005488//binding;GO:0016740//transferase activity;GO:0016772//transferase activity, transferring phosphorus-containing groups;GO:0016779//nucleotidyltransferase activity;GO:0043021//ribonucleoprotein complex binding;GO:0043022//ribosome binding;GO:0…	GO:0001700//embryonic development via the syncytial blastoderm;GO:0001838//embryonic epithelial tube formation;GO:0002009//morphogenesis of an epithelium;GO:0006022//aminoglycan metabolic process;GO:0006023//aminoglycan biosynthetic process;GO:0006030//chitin metabolic process;GO:0006031//chitin biosynthetic process;GO:0006034//cuticle chitin metabolic process;GO:0006035//cuticle chitin biosynthe…
ncbi_9267409	31	47	43	150	96	171	1.041	1.283	1.353	4.484	3.094	5.106	1.22567	4.228	1.78641	5.04082e-07	1.86569e-05	LOC9267409	uncharacterized protein YnbB, transcript variant X2	-	-	-	-	-	GO:0003674//molecular_function;GO:0003824//catalytic activity;GO:0003962//cystathionine gamma-synthase activity;GO:0004121//cystathionine beta-lyase activity;GO:0004123//cystathionine gamma-lyase activity;GO:0005488//binding;GO:0008144//drug binding;GO:0016740//transferase activity;GO:0016765//transferase activity, transferring alkyl or aryl (other than methyl) groups;GO:0016829//lyase activity;G…	GO:0006531//aspartate metabolic process;GO:0009086//methionine biosynthetic process;GO:0009087//methionine catabolic process;GO:0009093//cysteine catabolic process;GO:0019344//cysteine biosynthetic process;GO:0019346//transsulfuration
ncbi_4330914	16	70	27	1	1	1	0.684	2.433	1.081	0.038	0.041	0.038	1.39933	0.039	-5.16512	5.34016e-07	1.97076e-05	LOC4330914	subtilisin-like protease SBT1.4	-	-	-	-	GO:0031410//cytoplasmic vesicle	-	-
ncbi_4324944	285	219	139	72	55	69	6.945	4.341	3.174	1.563	1.287	1.496	4.82	1.44867	-1.73431	5.37288e-07	1.97997e-05	LOC4324944	protein NRT1/ PTR FAMILY 5.10	-	-	-	-	GO:0016020//membrane	-	-
ncbi_4341944	321	352	346	7	52	7	13.026	11.618	13.156	0.253	2.026	0.253	12.6	0.844	-3.90004	5.38521e-07	1.98165e-05	LOC4341944	probable xyloglucan endotransglucosylase/hydrolase protein 25	-	-	-	-	GO:0031410//cytoplasmic vesicle	-	-
ncbi_4338269	25	29	29	120	83	88	0.645	0.595	0.678	2.577	1.948	1.893	0.639333	2.13933	1.74252	5.4086e-07	1.98739e-05	LOC4338269	uncharacterized LOC4338269, transcript variant X1	-	-	-	-	-	-	-
ncbi_4347547	8	37	33	0	0	0	0.207	0.777	0.799	0	0	0	0.594333	0.001	-9.21513	5.55668e-07	2.03593e-05	LOC4347547	probable inactive beta-glucosidase 33, transcript variant X1	Metabolism;Metabolism;Metabolism;Metabolism;Metabolism	Global and overview maps;Global and overview maps;Biosynthesis of other secondary metabolites;Carbohydrate metabolism;Metabolism of other amino acids	ko01100//Metabolic pathways;ko01110//Biosynthesis of secondary metabolites;ko00940//Phenylpropanoid biosynthesis;ko00500//Starch and sucrose metabolism;ko00460//Cyanoamino acid metabolism	K01188;K01188;K01188;K01188;K01188	GO:0031410//cytoplasmic vesicle	-	-
ncbi_4346367	2	30	15	151	157	216	0.029	0.353	0.205	1.948	2.194	2.778	0.195667	2.30667	3.55934	5.72661e-07	2.0937e-05	LOC4346367	uncharacterized LOC4346367, transcript variant X1	-	-	-	-	GO:0005634//nucleus	-	-
ncbi_4334871	117	327	129	48	48	36	1.414	3.215	1.461	0.517	0.557	0.387	2.03	0.487	-2.05949	5.73078e-07	2.0937e-05	LOC4334871	COP1-interacting protein 7, transcript variant X4	-	-	-	-	-	-	-
ncbi_107277390	6	169	86	1	0	0	0.212	4.853	2.845	0.031	0	0	2.63667	0.0103333	-7.99527	5.74315e-07	2.09522e-05	LOC107277390	probable histidine kinase 4	-	-	-	-	GO:0005575//cellular_component;GO:0005622//intracellular;GO:0005623//cell;GO:0005886//plasma membrane;GO:0016020//membrane;GO:0016021//integral component of membrane;GO:0031224//intrinsic component of membrane;GO:0044425//membrane part;GO:0044464//cell part;GO:0071944//cell periphery	GO:0000155//phosphorelay sensor kinase activity;GO:0003674//molecular_function;GO:0003824//catalytic activity;GO:0004672//protein kinase activity;GO:0004673//protein histidine kinase activity;GO:0005488//binding;GO:0005515//protein binding;GO:0016301//kinase activity;GO:0016740//transferase activity;GO:0016772//transferase activity, transferring phosphorus-containing groups;GO:0016773//phosphotra…	GO:0000160//phosphorelay signal transduction system;GO:0006464//cellular protein modification process;GO:0006468//protein phosphorylation;GO:0006793//phosphorus metabolic process;GO:0006796//phosphate-containing compound metabolic process;GO:0006807//nitrogen compound metabolic process;GO:0007154//cell communication;GO:0007165//signal transduction;GO:0008150//biological_process;GO:0008152//metabo…
ncbi_4347972	204	223	145	88	85	90	13.28	11.807	8.845	5.101	5.313	5.211	11.3107	5.20833	-1.11879	5.82583e-07	2.12235e-05	LOC4347972	uncharacterized LOC4347972	-	-	-	-	GO:0005739//mitochondrion	-	-
ncbi_4328399	25	40	20	0	1	0	1.639	2.124	1.262	0	0.065	0	1.675	0.0216667	-6.27254	5.95642e-07	2.16683e-05	LOC4328399	uncharacterized LOC4328399, transcript variant X1	-	-	-	-	-	-	-
ncbi_4352618	51	158	38	5	8	13	1.71	4.308	1.194	0.149	0.258	0.388	2.404	0.265	-3.18137	6.01384e-07	2.1846e-05	LOC4352618	uncharacterized LOC4352618	-	-	-	-	GO:0016020//membrane	-	-
ncbi_4333402	35	63	51	208	126	292	0.794	1.162	1.084	4.202	2.744	5.891	1.01333	4.279	2.07816	6.10354e-07	2.21403e-05	LOC4333402	fructokinase-like 2, chloroplastic	-	-	-	-	GO:0000427//plastid-encoded plastid RNA polymerase complex;GO:0000428//DNA-directed RNA polymerase complex;GO:0005575//cellular_component;GO:0005622//intracellular;GO:0005623//cell;GO:0005737//cytoplasm;GO:0009295//nucleoid;GO:0009507//chloroplast;GO:0009532//plastid stroma;GO:0009536//plastid;GO:0009570//chloroplast stroma;GO:0030880//RNA polymerase complex;GO:0032991//protein-containing complex…	GO:0003674//molecular_function;GO:0003824//catalytic activity;GO:0004747//ribokinase activity;GO:0016301//kinase activity;GO:0016740//transferase activity;GO:0016772//transferase activity, transferring phosphorus-containing groups;GO:0016773//phosphotransferase activity, alcohol group as acceptor;GO:0047590//5-dehydro-2-deoxygluconokinase activity	GO:0006139//nucleobase-containing compound metabolic process;GO:0006351//transcription, DNA-templated;GO:0006355//regulation of transcription, DNA-templated;GO:0006725//cellular aromatic compound metabolic process;GO:0006793//phosphorus metabolic process;GO:0006796//phosphate-containing compound metabolic process;GO:0006807//nitrogen compound metabolic process;GO:0006996//organelle organization;G…
ncbi_107279689	1	0	0	75	50	20	0.011	0	0	0.721	0.519	0.192	0.00366667	0.477333	7.02438	6.1595e-07	2.23116e-05	LOC107279689	uncharacterized LOC107279689	-	-	-	-	-	GO:0003964//RNA-directed DNA polymerase activity;GO:0030598//rRNA N-glycosylase activity	GO:0000373//Group II intron splicing;GO:0017148//negative regulation of translation
ncbi_4344852	62	148	87	292	299	394	1.487	2.888	1.956	6.238	6.888	8.407	2.11033	7.17767	1.76604	6.20495e-07	2.24443e-05	LOC4344852	protein PIN-LIKES 2	-	-	-	-	GO:0005575//cellular_component;GO:0005622//intracellular;GO:0005623//cell;GO:0005737//cytoplasm;GO:0005783//endoplasmic reticulum;GO:0005789//endoplasmic reticulum membrane;GO:0012505//endomembrane system;GO:0016020//membrane;GO:0016021//integral component of membrane;GO:0031224//intrinsic component of membrane;GO:0031984//organelle subcompartment;GO:0042175//nuclear outer membrane-endoplasmic re…	GO:0003674//molecular_function;GO:0005215//transporter activity;GO:0010329//auxin efflux transmembrane transporter activity;GO:0015562//efflux transmembrane transporter activity;GO:0022857//transmembrane transporter activity;GO:0080161//auxin transmembrane transporter activity	GO:0006810//transport;GO:0007154//cell communication;GO:0007165//signal transduction;GO:0007275//multicellular organism development;GO:0008150//biological_process;GO:0009653//anatomical structure morphogenesis;GO:0009719//response to endogenous stimulus;GO:0009725//response to hormone;GO:0009733//response to auxin;GO:0009734//auxin-activated signaling pathway;GO:0009755//hormone-mediated signalin…
ncbi_4327860	97	58	70	21	18	19	2.773	1.349	1.875	0.535	0.494	0.483	1.999	0.504	-1.98778	6.27971e-07	2.26826e-05	LOC4327860	mannan endo-1,4-beta-mannosidase 1-like	Metabolism;Metabolism	Global and overview maps;Carbohydrate metabolism	ko01100//Metabolic pathways;ko00051//Fructose and mannose metabolism	K19355;K19355	GO:0031410//cytoplasmic vesicle	-	-
ncbi_4327304	24	26	31	96	81	145	0.656	0.578	0.794	2.337	2.127	3.526	0.676	2.66333	1.97814	6.37925e-07	2.30095e-05	LOC4327304	zinc finger CCCH domain-containing protein 2-like	-	-	-	-	GO:0005634//nucleus	GO:0003676//nucleic acid binding	GO:0009867//jasmonic acid mediated signaling pathway;GO:0010150//leaf senescence
ncbi_4335000	31	30	21	4	3	1	0.62	0.508	0.394	0.076	0.061	0.019	0.507333	0.052	-3.28635	6.43934e-07	2.31935e-05	LOC4335000	dynamin-related protein 4C, transcript variant X1	-	-	-	-	GO:0005737//cytoplasm	GO:0003924//GTPase activity;GO:0005525//GTP binding;GO:0043022//ribosome binding	GO:0042254//ribosome biogenesis
ncbi_3131443	17	68	11	0	0	0	1.214	4.018	0.778	0	0	0	2.00333	0.001	-10.9682	6.52639e-07	2.34738e-05	rps3	--	Genetic Information Processing	Translation	ko03010//Ribosome	K02982	GO:0000312//plastid small ribosomal subunit;GO:0005761//mitochondrial ribosome;GO:0022627//cytosolic small ribosomal subunit	GO:0003735//structural constituent of ribosome	GO:0006412//translation
ncbi_4331905	21	48	37	143	100	132	0.781	1.452	1.289	4.735	3.571	4.366	1.174	4.224	1.84718	7.03549e-07	2.52338e-05	LOC4331905	uncharacterized LOC4331905	-	-	-	-	-	GO:0005515//protein binding	-
ncbi_4351318	9653	11211	11597	28245	22195	22437	619.154	584.881	697.023	1613.32	1366.99	1280.02	633.686	1420.11	1.16416	7.18776e-07	2.57437e-05	LOC4351318	non-specific lipid-transfer protein 1-like	-	-	-	-	GO:0031410//cytoplasmic vesicle	-	-
ncbi_4324338	16	67	32	259	206	179	0.369	1.258	0.692	5.324	4.566	3.675	0.773	4.52167	2.54831	7.29194e-07	2.60802e-05	LOC4324338	uncharacterized LOC4324338	-	-	-	-	-	-	-
ncbi_4346918	106	429	360	1729	1718	1572	1.834	6.036	5.836	26.635	28.537	24.187	4.56867	26.453	2.53359	7.33953e-07	2.62136e-05	LOC4346918	potassium transporter 23-like	-	-	-	-	GO:0005575//cellular_component;GO:0005622//intracellular;GO:0005623//cell;GO:0005737//cytoplasm;GO:0005886//plasma membrane;GO:0009507//chloroplast;GO:0009536//plastid;GO:0016020//membrane;GO:0016021//integral component of membrane;GO:0031224//intrinsic component of membrane;GO:0043226//organelle;GO:0043227//membrane-bounded organelle;GO:0043229//intracellular organelle;GO:0043231//intracellular …	GO:0003674//molecular_function;GO:0005215//transporter activity;GO:0008324//cation transmembrane transporter activity;GO:0015075//ion transmembrane transporter activity;GO:0015077//monovalent inorganic cation transmembrane transporter activity;GO:0015079//potassium ion transmembrane transporter activity;GO:0015318//inorganic molecular entity transmembrane transporter activity;GO:0022857//transmem…	GO:0006810//transport;GO:0006811//ion transport;GO:0006812//cation transport;GO:0006813//potassium ion transport;GO:0008150//biological_process;GO:0009987//cellular process;GO:0015672//monovalent inorganic cation transport;GO:0030001//metal ion transport;GO:0034220//ion transmembrane transport;GO:0051179//localization;GO:0051234//establishment of localization;GO:0055085//transmembrane transport;G…
ncbi_4335602	46	74	55	1	4	13	1.1	1.439	1.232	0.021	0.092	0.277	1.257	0.13	-3.2734	7.3499e-07	2.62139e-05	LOC4335602	protein DETOXIFICATION 16	-	-	-	-	GO:0016020//membrane	GO:0015238//drug transmembrane transporter activity;GO:0015297//antiporter activity;GO:0042910//xenobiotic transmembrane transporter activity	GO:0006855//drug transmembrane transport;GO:0042493//response to drug;GO:0055085//transmembrane transport
ncbi_9271584	5	16	11	76	42	83	0.155	0.402	0.319	2.093	1.247	2.282	0.292	1.874	2.68208	7.40005e-07	2.63559e-05	LOC9271584	ankyrin repeat and protein kinase domain-containing protein 1	-	-	-	-	GO:0045203//integral component of cell outer membrane	GO:0005215//transporter activity;GO:0005515//protein binding	GO:0015774//polysaccharide transport;GO:0042710//biofilm formation
MSTRG.18008	77	78	76	34	30	32	1.882	1.705	1.53	0.729	0.665	0.654	1.70567	0.682667	-1.32108	7.42703e-07	2.64151e-05	--	F-box protein family-like [Oryza sativa Japonica Group]	-	-	-	-	-	-	-
ncbi_4325244	1342	3145	2721	919	863	964	29.585	59.256	58.599	18.912	19.507	19.856	49.1467	19.425	-1.33918	7.62762e-07	2.70908e-05	LOC4325244	E3 ubiquitin-protein ligase RGLG3, transcript variant X1	-	-	-	-	-	GO:0046872//metal ion binding	-
MSTRG.18829	42	108	80	23	15	20	2.105	4.402	3.757	1.026	0.722	0.891	3.42133	0.879667	-1.95953	7.66589e-07	2.71888e-05	--	Os09g0321500, partial [Oryza sativa Japonica Group]	-	-	-	-	-	-	-
ncbi_9271191	77	29	67	399	265	416	2.136	0.65	1.736	9.797	7.007	10.201	1.50733	9.00167	2.57819	7.682e-07	2.72082e-05	LOC9271191	protein DETOXIFICATION 16	-	-	-	-	GO:0016020//membrane	-	-
ncbi_4335223	253	120	72	19	18	30	9.577	3.695	2.554	0.641	0.654	1.01	5.27533	0.768333	-2.77946	7.73051e-07	2.7342e-05	LOC4335223	probable cinnamyl alcohol dehydrogenase 6	Metabolism;Metabolism;Metabolism	Global and overview maps;Global and overview maps;Biosynthesis of other secondary metabolites	ko01100//Metabolic pathways;ko01110//Biosynthesis of secondary metabolites;ko00940//Phenylpropanoid biosynthesis	K00083;K00083;K00083	-	GO:0003674//molecular_function;GO:0003824//catalytic activity;GO:0004024//alcohol dehydrogenase activity, zinc-dependent;GO:0005488//binding;GO:0008270//zinc ion binding;GO:0008743//L-threonine 3-dehydrogenase activity;GO:0016491//oxidoreductase activity;GO:0016614//oxidoreductase activity, acting on CH-OH group of donors;GO:0016616//oxidoreductase activity, acting on the CH-OH group of donors, N…	GO:0006113//fermentation;GO:0006567//threonine catabolic process;GO:0006631//fatty acid metabolic process;GO:0006725//cellular aromatic compound metabolic process;GO:0008150//biological_process;GO:0008152//metabolic process;GO:0009058//biosynthetic process;GO:0009404//toxin metabolic process;GO:0009698//phenylpropanoid metabolic process;GO:0009699//phenylpropanoid biosynthetic process;GO:0009808/…
ncbi_4344980	71	48	45	8	4	15	1.537	0.845	0.913	0.154	0.083	0.289	1.09833	0.175333	-2.64714	7.867e-07	2.77862e-05	LOC4344980	BTB/POZ and MATH domain-containing protein 1	-	-	-	-	-	GO:0005515//protein binding	-
ncbi_107278350	0	2	2	34	21	42	0	0.057	0.066	1.079	0.701	1.318	0.041	1.03267	4.65461	7.87833e-07	2.77877e-05	LOC107278350	uncharacterized LOC107278350	-	-	-	-	-	-	-
ncbi_4345339	8360	12600	9463	5104	5164	3609	227.977	279.474	241.847	123.949	135.221	87.536	249.766	115.569	-1.11183	7.93422e-07	2.79462e-05	LOC4345339	glucose-1-phosphate adenylyltransferase small subunit 2, chloroplastic/amyloplastic/cytosolic-like, transcript variant X1	Metabolism;Metabolism;Metabolism;Metabolism	Global and overview maps;Global and overview maps;Carbohydrate metabolism;Carbohydrate metabolism	ko01100//Metabolic pathways;ko01110//Biosynthesis of secondary metabolites;ko00520//Amino sugar and nucleotide sugar metabolism;ko00500//Starch and sucrose metabolism	K00975;K00975;K00975;K00975	GO:0005575//cellular_component;GO:0005622//intracellular;GO:0005623//cell;GO:0005737//cytoplasm;GO:0005829//cytosol;GO:0009501//amyloplast;GO:0009507//chloroplast;GO:0009536//plastid;GO:0043226//organelle;GO:0043227//membrane-bounded organelle;GO:0043229//intracellular organelle;GO:0043231//intracellular membrane-bounded organelle;GO:0044424//intracellular part;GO:0044444//cytoplasmic part;GO:004…	GO:0000166//nucleotide binding;GO:0003674//molecular_function;GO:0003824//catalytic activity;GO:0003977//UDP-N-acetylglucosamine diphosphorylase activity;GO:0003983//UTP:glucose-1-phosphate uridylyltransferase activity;GO:0005488//binding;GO:0005524//ATP binding;GO:0008144//drug binding;GO:0008878//glucose-1-phosphate adenylyltransferase activity;GO:0008879//glucose-1-phosphate thymidylyltransfer…	GO:0000271//polysaccharide biosynthetic process;GO:0005975//carbohydrate metabolic process;GO:0005976//polysaccharide metabolic process;GO:0005977//glycogen metabolic process;GO:0005978//glycogen biosynthetic process;GO:0005982//starch metabolic process;GO:0006073//cellular glucan metabolic process;GO:0006091//generation of precursor metabolites and energy;GO:0006112//energy reserve metabolic pro…
ncbi_4339528	44	20	29	0	0	1	1.485	0.585	0.905	0	0	0.043	0.991667	0.0143333	-6.11241	8.00772e-07	2.81662e-05	LOC4339528	LEAF RUST 10 DISEASE-RESISTANCE LOCUS RECEPTOR-LIKE PROTEIN KINASE-like 2.1, transcript variant X1	-	-	-	-	GO:0031410//cytoplasmic vesicle	-	-
ncbi_4342381	31850	28597	20439	11463	11696	14172	1174.34	857.614	706.17	376.384	414.092	464.762	912.708	418.413	-1.12523	8.0218e-07	2.81769e-05	LOC4342381	uncharacterized oxidoreductase At1g06690, chloroplastic	-	-	-	-	-	GO:0047834//D-threo-aldose 1-dehydrogenase activity	-
ncbi_4347164	983	87	214	9	21	34	39.102	2.815	7.977	0.319	0.802	1.203	16.6313	0.774667	-4.42418	8.24034e-07	2.88649e-05	LOC4347164	protein TIFY 10c-like	Environmental Information Processing	Signal transduction	ko04075//Plant hormone signal transduction	K13464	GO:0005575//cellular_component;GO:0005622//intracellular;GO:0005623//cell;GO:0005634//nucleus;GO:0005737//cytoplasm;GO:0005829//cytosol;GO:0043226//organelle;GO:0043227//membrane-bounded organelle;GO:0043229//intracellular organelle;GO:0043231//intracellular membrane-bounded organelle;GO:0044424//intracellular part;GO:0044444//cytoplasmic part;GO:0044464//cell part	GO:0003674//molecular_function;GO:0003712//transcription coregulator activity;GO:0003714//transcription corepressor activity;GO:0140110//transcription regulator activity	GO:0006139//nucleobase-containing compound metabolic process;GO:0006351//transcription, DNA-templated;GO:0006355//regulation of transcription, DNA-templated;GO:0006725//cellular aromatic compound metabolic process;GO:0006807//nitrogen compound metabolic process;GO:0006950//response to stress;GO:0006952//defense response;GO:0008150//biological_process;GO:0008152//metabolic process;GO:0009058//bios…
ncbi_107276439	0	0	0	18	23	19	0	0	0	0.653	0.908	0.673	0.001	0.744667	9.54045	8.35617e-07	2.92305e-05	LOC107276439	uncharacterized LOC107276439	-	-	-	-	-	-	-
ncbi_9271252	472	807	630	1891	1226	2129	27.701	38.522	34.646	98.831	69.09	111.133	33.623	93.018	1.46806	8.3689e-07	2.9235e-05	LOC9271252	50S ribosomal protein L12, chloroplastic-like	Genetic Information Processing	Translation	ko03010//Ribosome	K02935	GO:0009536//plastid	-	-
ncbi_4337753	1	6	6	53	31	40	0.03	0.148	0.171	1.433	0.904	1.08	0.116333	1.139	3.29143	8.59694e-07	2.99905e-05	LOC4337753	F-box protein At5g07610	-	-	-	-	-	GO:0005515//protein binding	-
ncbi_4335090	48	93	22	2	7	5	0.91	1.419	0.387	0.033	0.127	0.097	0.905333	0.0856667	-3.40164	8.67702e-07	3.02285e-05	LOC4335090	syn-copalyl diphosphate synthase-like, transcript variant X1	Metabolism;Metabolism	Global and overview maps;Metabolism of terpenoids and polyketides	ko01110//Biosynthesis of secondary metabolites;ko00904//Diterpenoid biosynthesis	K14043;K14043	-	GO:0000287//magnesium ion binding;GO:0003674//molecular_function;GO:0003824//catalytic activity;GO:0010333//terpene synthase activity;GO:0016829//lyase activity;GO:0016835//carbon-oxygen lyase activity;GO:0016838//carbon-oxygen lyase activity, acting on phosphates;GO:0016853//isomerase activity;GO:0016872//intramolecular lyase activity;GO:0051007//squalene-hopene cyclase activity;GO:0051498//syn-…	GO:0006950//response to stress;GO:0006952//defense response;GO:0008150//biological_process;GO:0008152//metabolic process;GO:0019746//hopanoid biosynthetic process;GO:0050896//response to stimulus
ncbi_4335099	508	102	170	24	35	20	17.769	2.902	5.572	0.748	1.176	0.622	8.74767	0.848667	-3.36563	8.75792e-07	3.04687e-05	LOC4335099	1-aminocyclopropane-1-carboxylate oxidase homolog 1	-	-	-	-	-	GO:0016491//oxidoreductase activity	GO:0055114//oxidation-reduction process
ncbi_4328236	783	1396	1144	3221	2199	3658	37.676	54.654	51.581	138.063	101.628	156.618	47.9703	132.103	1.46145	8.83389e-07	3.06912e-05	LOC4328236	50S ribosomal protein L3, chloroplastic	Genetic Information Processing	Translation	ko03010//Ribosome	K02906	GO:0005575//cellular_component;GO:0005622//intracellular;GO:0005623//cell;GO:0005737//cytoplasm;GO:0005840//ribosome;GO:0009507//chloroplast;GO:0009526//plastid envelope;GO:0009532//plastid stroma;GO:0009536//plastid;GO:0009570//chloroplast stroma;GO:0009941//chloroplast envelope;GO:0016020//membrane;GO:0022625//cytosolic large ribosomal subunit;GO:0031967//organelle envelope;GO:0031975//envelope…	GO:0003674//molecular_function;GO:0003676//nucleic acid binding;GO:0003723//RNA binding;GO:0003735//structural constituent of ribosome;GO:0005198//structural molecule activity;GO:0005488//binding;GO:0019843//rRNA binding;GO:0097159//organic cyclic compound binding;GO:1901363//heterocyclic compound binding	GO:0006412//translation;GO:0006518//peptide metabolic process;GO:0006807//nitrogen compound metabolic process;GO:0008150//biological_process;GO:0008152//metabolic process;GO:0009058//biosynthetic process;GO:0009059//macromolecule biosynthetic process;GO:0009987//cellular process;GO:0010467//gene expression;GO:0019538//protein metabolic process;GO:0034641//cellular nitrogen compound metabolic proc…
MSTRG.14551	536	742	515	1310	1025	1245	34.719	39.092	31.259	75.566	63.753	71.728	35.0233	70.349	1.00621	9.18556e-07	3.18695e-05	--	Os06g0514700, partial [Oryza sativa Japonica Group]	-	-	-	-	-	-	-
MSTRG.17444	0	0	0	20	34	16	0	0	0	0.504	0.924	0.403	0.001	0.610333	9.25345	9.28061e-07	3.21555e-05	CSB	Os08g0236900, partial [Oryza sativa Japonica Group]	Genetic Information Processing	Replication and repair	ko03420//Nucleotide excision repair	K10841	-	GO:0003824//catalytic activity	GO:0008152//metabolic process
ncbi_4329874	3	4	5	41	35	28	0.041	0.044	0.063	0.493	0.454	0.336	0.0493333	0.427667	3.11585	9.45022e-07	3.26988e-05	LOC4329874	B3 domain-containing protein Os02g0598200-like, transcript variant X1	-	-	-	-	GO:0005575//cellular_component;GO:0005622//intracellular;GO:0005623//cell;GO:0005634//nucleus;GO:0043226//organelle;GO:0043227//membrane-bounded organelle;GO:0043229//intracellular organelle;GO:0043231//intracellular membrane-bounded organelle;GO:0044424//intracellular part;GO:0044464//cell part	GO:0003674//molecular_function;GO:0003676//nucleic acid binding;GO:0003677//DNA binding;GO:0005488//binding;GO:0097159//organic cyclic compound binding;GO:1901363//heterocyclic compound binding	GO:0006139//nucleobase-containing compound metabolic process;GO:0006351//transcription, DNA-templated;GO:0006355//regulation of transcription, DNA-templated;GO:0006725//cellular aromatic compound metabolic process;GO:0006807//nitrogen compound metabolic process;GO:0008150//biological_process;GO:0008152//metabolic process;GO:0009058//biosynthetic process;GO:0009059//macromolecule biosynthetic proc…
ncbi_4346246	69	90	58	179	172	183	3.297	3.498	2.597	7.617	7.892	7.778	3.13067	7.76233	1.31002	9.94967e-07	3.43803e-05	LOC4346246	myb-related protein Zm38	-	-	-	-	GO:0005634//nucleus	GO:0003676//nucleic acid binding;GO:0005524//ATP binding;GO:0016818//hydrolase activity, acting on acid anhydrides, in phosphorus-containing anhydrides	GO:0006338//chromatin remodeling
ncbi_4351203	13	18	15	0	0	0	0.657	0.74	0.71	0	0	0	0.702333	0.001	-9.45601	1.0969e-06	3.78513e-05	LOC4351203	osmotin-like protein	-	-	-	-	-	-	-
ncbi_4329482	319	153	221	1099	973	1034	5.32	2.07	3.453	16.337	15.594	15.35	3.61433	15.7603	2.1245	1.14655e-06	3.95109e-05	LOC4329482	uncharacterized LOC4329482, transcript variant X1	-	-	-	-	-	-	-
ncbi_107276397	0	0	0	14	31	22	0	0	0	0.152	0.364	0.239	0.001	0.251667	7.97537	1.15071e-06	3.96007e-05	LOC107276397	ABC transporter G family member 47	-	-	-	-	GO:0005575//cellular_component;GO:0005623//cell;GO:0005737//cytoplasm;GO:0005886//plasma membrane;GO:0005887//integral component of plasma membrane;GO:0009379//Holliday junction helicase complex;GO:0009380//excinuclease repair complex;GO:0009898//cytoplasmic side of plasma membrane;GO:0016020//membrane;GO:0016021//integral component of membrane;GO:0031224//intrinsic component of membrane;GO:00431…	GO:0000166//nucleotide binding;GO:0003674//molecular_function;GO:0003723//RNA binding;GO:0003724//RNA helicase activity;GO:0003824//catalytic activity;GO:0003924//GTPase activity;GO:0004386//helicase activity;GO:0005215//transporter activity;GO:0005260//intracellularly ATP-gated chloride channel activity;GO:0005319//lipid transporter activity;GO:0005488//binding;GO:0005524//ATP binding;GO:0005525…	GO:0000910//cytokinesis;GO:0001887//selenium compound metabolic process;GO:0002949//tRNA threonylcarbamoyladenosine modification;GO:0006281//DNA repair;GO:0006289//nucleotide-excision repair;GO:0006310//DNA recombination;GO:0006400//tRNA modification;GO:0006412//translation;GO:0006464//cellular protein modification process;GO:0006576//cellular biogenic amine metabolic process;GO:0006810//transpor…
ncbi_4332290	176	213	189	450	335	430	6.067	5.972	6.105	13.815	11.089	13.184	6.048	12.696	1.06984	1.156e-06	3.97293e-05	LOC4332290	protein CHAPERONE-LIKE PROTEIN OF POR1, chloroplastic	-	-	-	-	GO:0009536//plastid;GO:0016020//membrane	-	-
ncbi_9272485	9	35	18	0	0	0	0.266	0.889	0.519	0	0	0	0.558	0.001	-9.12412	1.16845e-06	4.01032e-05	LOC9272485	ATP-citrate synthase subunit alpha chain protein 1-like	Metabolism;Metabolism;Metabolism	Global and overview maps;Global and overview maps;Carbohydrate metabolism	ko01100//Metabolic pathways;ko01110//Biosynthesis of secondary metabolites;ko00020//Citrate cycle (TCA cycle)	K01648;K01648;K01648	GO:0005575//cellular_component;GO:0005622//intracellular;GO:0005623//cell;GO:0005737//cytoplasm;GO:0005829//cytosol;GO:0009346//citrate lyase complex;GO:0032991//protein-containing complex;GO:0044424//intracellular part;GO:0044444//cytoplasmic part;GO:0044464//cell part	GO:0000166//nucleotide binding;GO:0003674//molecular_function;GO:0003824//catalytic activity;GO:0003878//ATP citrate synthase activity;GO:0004774//succinate-CoA ligase activity;GO:0004775//succinate-CoA ligase (ADP-forming) activity;GO:0004776//succinate-CoA ligase (GDP-forming) activity;GO:0005488//binding;GO:0005524//ATP binding;GO:0008144//drug binding;GO:0016740//transferase activity;GO:00167…	GO:0006082//organic acid metabolic process;GO:0006084//acetyl-CoA metabolic process;GO:0006085//acetyl-CoA biosynthetic process;GO:0006099//tricarboxylic acid cycle;GO:0006139//nucleobase-containing compound metabolic process;GO:0006163//purine nucleotide metabolic process;GO:0006164//purine nucleotide biosynthetic process;GO:0006629//lipid metabolic process;GO:0006631//fatty acid metabolic proce…
ncbi_4350706	172	246	173	551	390	736	14.966	17.41	14.105	42.695	32.585	56.959	15.4937	44.0797	1.50843	1.18321e-06	4.05553e-05	LOC4350706	50S ribosomal protein 6, chloroplastic	-	-	-	-	GO:0005575//cellular_component;GO:0005622//intracellular;GO:0005623//cell;GO:0005737//cytoplasm;GO:0005840//ribosome;GO:0009507//chloroplast;GO:0009536//plastid;GO:0032991//protein-containing complex;GO:0043226//organelle;GO:0043227//membrane-bounded organelle;GO:0043228//non-membrane-bounded organelle;GO:0043229//intracellular organelle;GO:0043231//intracellular membrane-bounded organelle;GO:004…	GO:0003674//molecular_function;GO:0003676//nucleic acid binding;GO:0003723//RNA binding;GO:0003735//structural constituent of ribosome;GO:0005198//structural molecule activity;GO:0005488//binding;GO:0019843//rRNA binding;GO:0097159//organic cyclic compound binding;GO:1901363//heterocyclic compound binding	GO:0006412//translation;GO:0006518//peptide metabolic process;GO:0006807//nitrogen compound metabolic process;GO:0008150//biological_process;GO:0008152//metabolic process;GO:0009058//biosynthetic process;GO:0009059//macromolecule biosynthetic process;GO:0009987//cellular process;GO:0010467//gene expression;GO:0019538//protein metabolic process;GO:0034641//cellular nitrogen compound metabolic proc…
ncbi_4344371	3048	348	947	112	154	100	177.887	16.519	51.79	5.821	8.63	5.191	82.0653	6.54733	-3.64779	1.19455e-06	4.08888e-05	LOC4344371	uncharacterized LOC4344371	-	-	-	-	-	-	-
ncbi_4340298	273	1276	380	111	98	127	5.141	19.545	6.706	1.862	1.772	2.127	10.464	1.92033	-2.44601	1.19913e-06	4.09905e-05	LOC4340298	pyrophosphate-energized vacuolar membrane proton pump	-	-	-	-	GO:0005887//integral component of plasma membrane;GO:0016020//membrane	GO:0004427//inorganic diphosphatase activity;GO:0009678//hydrogen-translocating pyrophosphatase activity	GO:1902600//proton transmembrane transport
ncbi_4342551	870	1690	2482	9023	5651	9502	42.032	66.43	112.353	388.183	262.17	408.311	73.605	352.888	2.26133	1.27265e-06	4.34456e-05	LOC4342551	low molecular mass early light-inducible protein HV60, chloroplastic	-	-	-	-	GO:0009536//plastid	-	-
ncbi_4345744	0	0	0	21	13	26	0	0	0	1.015	0.677	1.255	0.001	0.982333	9.94007	1.30776e-06	4.4525e-05	LOC4345744	uncharacterized LOC4345744	-	-	-	-	-	-	-
ncbi_107275653	54	12	16	0	0	0	0.826	0.149	0.229	0	0	0	0.401333	0.001	-8.64866	1.31513e-06	4.46568e-05	LOC107275653	receptor kinase-like protein Xa21	-	-	-	-	-	-	-
ncbi_4324501	3	0	1	33	38	26	0.032	0	0.01	0.311	0.386	0.245	0.014	0.314	4.48727	1.35205e-06	4.58494e-05	LOC4324501	receptor kinase-like protein Xa21	-	-	-	-	-	GO:0003677//DNA binding;GO:0004674//protein serine/threonine kinase activity;GO:0005524//ATP binding	GO:0006306//DNA methylation;GO:0006468//protein phosphorylation
ncbi_9269553	31	19	27	0	0	1	0.64	0.319	0.523	0	0	0.018	0.494	0.006	-6.3634	1.4399e-06	4.87636e-05	LOC9269553	wall-associated receptor kinase 2	-	-	-	-	GO:0031410//cytoplasmic vesicle	-	-
ncbi_4344366	46	154	116	467	413	451	1.227	3.341	2.899	11.093	10.578	10.7	2.489	10.7903	2.1161	1.45112e-06	4.90784e-05	LOC4344366	probable protein phosphatase 2C 33	-	-	-	-	GO:0005739//mitochondrion	-	-
ncbi_4333464	82	50	45	13	6	15	1.067	0.554	0.56	0.149	0.078	0.182	0.727	0.136333	-2.41482	1.47658e-06	4.98731e-05	LOC4333464	B3 domain-containing protein Os03g0619600-like, transcript variant X1	-	-	-	-	GO:0005575//cellular_component;GO:0005622//intracellular;GO:0005623//cell;GO:0005634//nucleus;GO:0043226//organelle;GO:0043227//membrane-bounded organelle;GO:0043229//intracellular organelle;GO:0043231//intracellular membrane-bounded organelle;GO:0044424//intracellular part;GO:0044464//cell part	GO:0003674//molecular_function;GO:0003676//nucleic acid binding;GO:0003677//DNA binding;GO:0005488//binding;GO:0097159//organic cyclic compound binding;GO:1901363//heterocyclic compound binding	GO:0006139//nucleobase-containing compound metabolic process;GO:0006351//transcription, DNA-templated;GO:0006355//regulation of transcription, DNA-templated;GO:0006725//cellular aromatic compound metabolic process;GO:0006807//nitrogen compound metabolic process;GO:0008150//biological_process;GO:0008152//metabolic process;GO:0009058//biosynthetic process;GO:0009059//macromolecule biosynthetic proc…
ncbi_4346839	12	19	14	0	0	0	0.325	0.419	0.356	0	0	0	0.366667	0.001	-8.51833	1.48712e-06	5.01622e-05	LOC4346839	disease resistance protein RGA5-like	-	-	-	-	GO:0005739//mitochondrion	-	-
ncbi_4345596	120	134	95	50	49	63	4.518	4.102	3.351	1.664	1.756	2.087	3.99033	1.83567	-1.12021	1.48907e-06	5.01622e-05	LOC4345596	chromatin remodeling protein EBS, transcript variant X2	-	-	-	-	-	GO:0003682//chromatin binding	-
ncbi_4330542	266	49	48	2	7	0	8.923	1.337	1.509	0.06	0.225	0	3.923	0.095	-5.36789	1.49158e-06	5.01803e-05	LOC4330542	anthranilate O-methyltransferase 1	-	-	-	-	-	GO:0008168//methyltransferase activity	-
ncbi_4351818	3593	7336	4680	2529	2534	2501	138.005	229.184	168.442	86.504	93.459	85.441	178.544	88.468	-1.01305	1.51318e-06	5.08399e-05	LOC4351818	2-alkenal reductase (NADP(+)-dependent)	-	-	-	-	-	GO:0008743//L-threonine 3-dehydrogenase activity;GO:0016655//oxidoreductase activity, acting on NAD(P)H, quinone or similar compound as acceptor	GO:0006567//threonine catabolic process;GO:0008152//metabolic process;GO:0055114//oxidation-reduction process
ncbi_4349100	155	226	103	48	58	35	2.198	2.607	1.369	0.606	0.79	0.441	2.058	0.612333	-1.74885	1.54772e-06	5.19321e-05	LOC4349100	kinesin-like protein KIN-7K, chloroplastic	-	-	-	-	GO:0005575//cellular_component;GO:0005622//intracellular;GO:0005623//cell;GO:0005737//cytoplasm;GO:0005739//mitochondrion;GO:0005856//cytoskeleton;GO:0005871//kinesin complex;GO:0005874//microtubule;GO:0005875//microtubule associated complex;GO:0009507//chloroplast;GO:0009536//plastid;GO:0015630//microtubule cytoskeleton;GO:0032991//protein-containing complex;GO:0042025//host cell nucleus;GO:0043…	GO:0000166//nucleotide binding;GO:0003674//molecular_function;GO:0003700//DNA-binding transcription factor activity;GO:0003774//motor activity;GO:0003777//microtubule motor activity;GO:0003824//catalytic activity;GO:0005488//binding;GO:0005515//protein binding;GO:0005524//ATP binding;GO:0008017//microtubule binding;GO:0008092//cytoskeletal protein binding;GO:0008144//drug binding;GO:0015631//tubu…	GO:0006355//regulation of transcription, DNA-templated;GO:0006928//movement of cell or subcellular component;GO:0007017//microtubule-based process;GO:0007018//microtubule-based movement;GO:0007059//chromosome segregation;GO:0008150//biological_process;GO:0009987//cellular process;GO:0030261//chromosome condensation;GO:0031347//regulation of defense response;GO:0048583//regulation of response to s…
ncbi_4324576	31	88	46	5	12	4	0.935	2.106	1.315	0.131	0.342	0.113	1.452	0.195333	-2.89403	1.60661e-06	5.38372e-05	LOC4324576	protein trichome birefringence-like 41, transcript variant X1	-	-	-	-	-	-	GO:0009292//genetic transfer
MSTRG.15820	17	31	28	3	0	3	0.357	0.53	0.552	0.056	0	0.056	0.479667	0.0373333	-3.6835	1.61155e-06	5.39318e-05	Os03g0733400	Os07g0414900 [Oryza sativa Japonica Group]	-	-	-	-	GO:0043231//intracellular membrane-bounded organelle	GO:0003676//nucleic acid binding	GO:0009987//cellular process
ncbi_4350867	59	89	56	164	153	185	1.536	1.885	1.366	3.803	3.825	4.285	1.59567	3.971	1.31534	1.62256e-06	5.42293e-05	LOC4350867	probable tRNA-splicing endonuclease subunit Sen2	-	-	-	-	GO:0000145//exocyst;GO:0000214//tRNA-intron endonuclease complex	GO:0000213//tRNA-intron endonuclease activity	GO:0006388//tRNA splicing, via endonucleolytic cleavage and ligation;GO:0006887//exocytosis
MSTRG.4146	17	41	28	126	83	109	0.722	1.416	1.114	4.763	3.383	4.115	1.084	4.087	1.91468	1.68737e-06	5.63213e-05	--	Os02g0212300 [Oryza sativa Japonica Group]	-	-	-	-	-	-	-
ncbi_4327479	6	6	6	37	29	52	0.183	0.149	0.172	1.007	0.851	1.414	0.168	1.09067	2.69868	1.7177e-06	5.72456e-05	LOC4327479	cysteine synthase-like	Metabolism;Metabolism;Metabolism	Global and overview maps;Global and overview maps;Amino acid metabolism	ko01100//Metabolic pathways;ko01230//Biosynthesis of amino acids;ko00270//Cysteine and methionine metabolism	K22846;K22846;K22846	GO:0009536//plastid	-	-
ncbi_4325585	11230	1997	5053	755	879	866	219.772	31.788	92.663	13.158	16.518	15.074	114.741	14.9167	-2.94338	1.71954e-06	5.72456e-05	LOC4325585	type IV inositol polyphosphate 5-phosphatase 3	-	-	-	-	GO:0009536//plastid	-	-
ncbi_4338509	61	71	51	23	20	27	1.51	1.43	1.183	0.507	0.476	0.595	1.37433	0.526	-1.3856	1.73455e-06	5.76699e-05	LOC4338509	probable inactive receptor-like protein kinase At3g56050	-	-	-	-	-	GO:0004672//protein kinase activity;GO:0005524//ATP binding	GO:0006468//protein phosphorylation
ncbi_4326127	22	92	83	7	10	9	0.461	1.535	1.596	0.128	0.197	0.164	1.19733	0.163	-2.87688	1.75657e-06	5.83259e-05	LOC4326127	rust resistance kinase Lr10	-	-	-	-	-	GO:0004672//protein kinase activity;GO:0005524//ATP binding	GO:0006468//protein phosphorylation
ncbi_112936134	116	183	138	71	72	56	2.34	3.003	2.609	1.275	1.395	1.005	2.65067	1.225	-1.11357	1.7676e-06	5.8616e-05	LOC112936134	G-type lectin S-receptor-like serine/threonine-protein kinase At1g11330	-	-	-	-	-	GO:0004672//protein kinase activity;GO:0004674//protein serine/threonine kinase activity;GO:0005524//ATP binding	GO:0006468//protein phosphorylation;GO:0048544//recognition of pollen
MSTRG.1999	17	7	13	55	102	117	0.245	0.082	0.175	0.705	1.41	1.498	0.167333	1.20433	2.84744	1.782e-06	5.90167e-05	--	Os05g0557500, partial [Oryza sativa Japonica Group]	-	-	-	-	-	-	-
ncbi_9269725	270	9	84	3	4	4	3.95	0.107	1.152	0.039	0.056	0.052	1.73633	0.049	-5.14712	1.83515e-06	6.06247e-05	LOC9269725	uncharacterized LOC9269725	-	-	-	-	-	GO:0005506//iron ion binding;GO:0016705//oxidoreductase activity, acting on paired donors, with incorporation or reduction of molecular oxygen;GO:0020037//heme binding	GO:0055114//oxidation-reduction process
ncbi_4324802	45	530	372	10	34	18	1.139	10.916	8.827	0.226	0.827	0.405	6.96067	0.486	-3.8402	1.83531e-06	6.06247e-05	LOC4324802	laccase-7-like	-	-	-	-	GO:0005575//cellular_component;GO:0005576//extracellular region;GO:0048046//apoplast	GO:0003674//molecular_function;GO:0003824//catalytic activity;GO:0005375//copper ion transmembrane transporter activity;GO:0005488//binding;GO:0005507//copper ion binding;GO:0016491//oxidoreductase activity;GO:0016679//oxidoreductase activity, acting on diphenols and related substances as donors;GO:0016682//oxidoreductase activity, acting on diphenols and related substances as donors, oxygen as a…	GO:0006725//cellular aromatic compound metabolic process;GO:0006825//copper ion transport;GO:0008150//biological_process;GO:0008152//metabolic process;GO:0009056//catabolic process;GO:0009698//phenylpropanoid metabolic process;GO:0009808//lignin metabolic process;GO:0009987//cellular process;GO:0019439//aromatic compound catabolic process;GO:0019748//secondary metabolic process;GO:0044237//cellul…
ncbi_4324430	38	58	27	3	9	8	1.521	1.888	1.013	0.107	0.346	0.285	1.474	0.246	-2.58301	1.86158e-06	6.14128e-05	LOC4324430	pathogen-related protein	-	-	-	-	-	-	GO:0030638//polyketide metabolic process
ncbi_9269261	105	196	153	76	62	69	4.041	6.171	5.541	2.61	2.296	2.34	5.251	2.41533	-1.12037	1.87772e-06	6.18654e-05	LOC9269261	dolichol-phosphate mannose synthase subunit 2, transcript variant X2	Metabolism;Metabolism;Metabolism	Global and overview maps;Glycan biosynthesis and metabolism;Glycan biosynthesis and metabolism	ko01100//Metabolic pathways;ko00510//N-Glycan biosynthesis;ko00563//Glycosylphosphatidylinositol (GPI)-anchor biosynthesis	K09658;K09658;K09658	GO:0000506//glycosylphosphatidylinositol-N-acetylglucosaminyltransferase (GPI-GnT) complex;GO:0005575//cellular_component;GO:0005622//intracellular;GO:0005623//cell;GO:0005737//cytoplasm;GO:0005783//endoplasmic reticulum;GO:0005789//endoplasmic reticulum membrane;GO:0012505//endomembrane system;GO:0016020//membrane;GO:0016021//integral component of membrane;GO:0030176//integral component of endop…	GO:0000030//mannosyltransferase activity;GO:0003674//molecular_function;GO:0003824//catalytic activity;GO:0004582//dolichyl-phosphate beta-D-mannosyltransferase activity;GO:0016740//transferase activity;GO:0016757//transferase activity, transferring glycosyl groups;GO:0016758//transferase activity, transferring hexosyl groups;GO:0030234//enzyme regulator activity;GO:0097713//dolichol-phosphate-ma…	GO:0006066//alcohol metabolic process;GO:0006464//cellular protein modification process;GO:0006486//protein glycosylation;GO:0006487//protein N-linked glycosylation;GO:0006493//protein O-linked glycosylation;GO:0006497//protein lipidation;GO:0006505//GPI anchor metabolic process;GO:0006506//GPI anchor biosynthetic process;GO:0006629//lipid metabolic process;GO:0006643//membrane lipid metabolic pr…
ncbi_107278175	24	34	17	100	71	138	1.413	1.628	0.938	5.244	4.015	7.228	1.32633	5.49567	2.05085	1.92251e-06	6.32592e-05	LOC107278175	uncharacterized LOC107278175	-	-	-	-	-	-	-
ncbi_4338133	197	285	265	650	490	540	3.645	4.289	4.594	10.709	8.705	8.886	4.176	9.43333	1.17565	1.95403e-06	6.42134e-05	LOC4338133	ABC transporter G family member 12	-	-	-	-	GO:0005575//cellular_component;GO:0005623//cell;GO:0005886//plasma membrane;GO:0005887//integral component of plasma membrane;GO:0005911//cell-cell junction;GO:0009380//excinuclease repair complex;GO:0009506//plasmodesma;GO:0009898//cytoplasmic side of plasma membrane;GO:0016020//membrane;GO:0016021//integral component of membrane;GO:0030054//cell junction;GO:0031224//intrinsic component of membr…	GO:0000166//nucleotide binding;GO:0003674//molecular_function;GO:0003824//catalytic activity;GO:0003924//GTPase activity;GO:0004127//cytidylate kinase activity;GO:0004527//exonuclease activity;GO:0005198//structural molecule activity;GO:0005215//transporter activity;GO:0005260//intracellularly ATP-gated chloride channel activity;GO:0005319//lipid transporter activity;GO:0005488//binding;GO:000552…	GO:0000910//cytokinesis;GO:0003002//regionalization;GO:0006139//nucleobase-containing compound metabolic process;GO:0006260//DNA replication;GO:0006289//nucleotide-excision repair;GO:0006310//DNA recombination;GO:0006412//translation;GO:0006810//transport;GO:0006817//phosphate ion transport;GO:0006824//cobalt ion transport;GO:0006855//drug transmembrane transport;GO:0006869//lipid transport;GO:00…
ncbi_107276212	20	38	21	94	75	134	0.916	1.415	0.901	3.832	3.297	5.457	1.07733	4.19533	1.96132	1.96314e-06	6.44298e-05	LOC107276212	uncharacterized LOC107276212	-	-	-	-	-	-	-
ncbi_4343370	11	19	14	0	0	0	0.235	0.331	0.281	0	0	0	0.282333	0.001	-8.14126	1.97695e-06	6.47997e-05	LOC4343370	uncharacterized LOC4343370, transcript variant X1	-	-	-	-	-	GO:0005515//protein binding	GO:0006457//protein folding;GO:0009408//response to heat
ncbi_4348564	115	11	54	0	2	2	2.85	0.222	1.254	0	0.048	0.044	1.442	0.0306667	-5.55526	1.99202e-06	6.51261e-05	LOC4348564	tyrosine decarboxylase 1	Metabolism;Metabolism;Metabolism;Metabolism;Metabolism;Metabolism;Metabolism	Global and overview maps;Global and overview maps;Amino acid metabolism;Amino acid metabolism;Amino acid metabolism;Biosynthesis of other secondary metabolites;Biosynthesis of other secondary metabolites	ko01100//Metabolic pathways;ko01110//Biosynthesis of secondary metabolites;ko00380//Tryptophan metabolism;ko00360//Phenylalanine metabolism;ko00350//Tyrosine metabolism;ko00950//Isoquinoline alkaloid biosynthesis;ko00965//Betalain biosynthesis	K01593;K01593;K01593;K01593;K01593;K01593;K01593	-	GO:0004351//glutamate decarboxylase activity;GO:0004837//tyrosine decarboxylase activity;GO:0016829//lyase activity;GO:0016831//carboxy-lyase activity;GO:0030170//pyridoxal phosphate binding	GO:0006520//cellular amino acid metabolic process;GO:0006540//glutamate decarboxylation to succinate;GO:0006572//tyrosine catabolic process;GO:0009058//biosynthetic process;GO:0015940//pantothenate biosynthetic process;GO:0019752//carboxylic acid metabolic process;GO:0051188//cofactor biosynthetic process
ncbi_9267649	12	33	11	0	0	0	0.39	0.873	0.335	0	0	0	0.532667	0.001	-9.05709	1.99829e-06	6.51753e-05	LOC9267649	uncharacterized LOC9267649	-	-	-	-	-	GO:0046983//protein dimerization activity	-
ncbi_4327243	174	284	178	43	88	74	4.54	6.027	4.352	0.999	2.205	1.717	4.973	1.64033	-1.60013	1.99863e-06	6.51753e-05	LOC4327243	probable glucuronosyltransferase Os01g0926700	-	-	-	-	GO:0000139//Golgi membrane;GO:0005575//cellular_component;GO:0005622//intracellular;GO:0005623//cell;GO:0005737//cytoplasm;GO:0005794//Golgi apparatus;GO:0012505//endomembrane system;GO:0016020//membrane;GO:0016021//integral component of membrane;GO:0031090//organelle membrane;GO:0031224//intrinsic component of membrane;GO:0031984//organelle subcompartment;GO:0043226//organelle;GO:0043227//membra…	GO:0003674//molecular_function;GO:0003824//catalytic activity;GO:0016740//transferase activity;GO:0016757//transferase activity, transferring glycosyl groups	GO:0006464//cellular protein modification process;GO:0006486//protein glycosylation;GO:0006807//nitrogen compound metabolic process;GO:0008150//biological_process;GO:0008152//metabolic process;GO:0009058//biosynthetic process;GO:0009059//macromolecule biosynthetic process;GO:0009100//glycoprotein metabolic process;GO:0009101//glycoprotein biosynthetic process;GO:0009987//cellular process;GO:00160…
ncbi_4338807	97	117	112	353	271	667	3.213	3.152	3.476	10.413	8.619	19.651	3.28033	12.8943	1.97482	2.03236e-06	6.61907e-05	LOC4338807	thioredoxin-like fold domain-containing protein MRL7L homolog, chloroplastic	-	-	-	-	GO:0009536//plastid	-	-
ncbi_9266843	116	170	151	55	64	85	10.147	12.109	12.399	4.29	5.369	6.62	11.5517	5.42633	-1.09005	2.064e-06	6.71354e-05	LOC9266843	uncharacterized LOC9266843, transcript variant X1	-	-	-	-	-	-	-
ncbi_4324058	28	47	50	123	123	128	0.461	0.63	0.772	1.805	1.946	1.876	0.621	1.87567	1.59474	2.06716e-06	6.71525e-05	LOC4324058	NF-X1-type zinc finger protein NFXL2	-	-	-	-	GO:0005575//cellular_component;GO:0005622//intracellular;GO:0005623//cell;GO:0005634//nucleus;GO:0016020//membrane;GO:0016021//integral component of membrane;GO:0031224//intrinsic component of membrane;GO:0043226//organelle;GO:0043227//membrane-bounded organelle;GO:0043229//intracellular organelle;GO:0043231//intracellular membrane-bounded organelle;GO:0044424//intracellular part;GO:0044425//memb…	GO:0000976//transcription regulatory region sequence-specific DNA binding;GO:0000977//RNA polymerase II regulatory region sequence-specific DNA binding;GO:0000981//DNA-binding transcription factor activity, RNA polymerase II-specific;GO:0000982//transcription factor activity, RNA polymerase II proximal promoter sequence-specific DNA binding;GO:0001012//RNA polymerase II regulatory region DNA bind…	GO:0000122//negative regulation of transcription by RNA polymerase II;GO:0006139//nucleobase-containing compound metabolic process;GO:0006351//transcription, DNA-templated;GO:0006355//regulation of transcription, DNA-templated;GO:0006357//regulation of transcription by RNA polymerase II;GO:0006366//transcription by RNA polymerase II;GO:0006464//cellular protein modification process;GO:0006725//ce…
ncbi_4328899	105	4	669	3	3	6	7.705	0.239	46.002	0.196	0.211	0.392	17.982	0.266333	-6.07718	2.14267e-06	6.95168e-05	LOC4328899	uncharacterized LOC4328899	-	-	-	-	-	-	-
ncbi_107276783	26	14	87	0	0	1	0.343	0.15	1.076	0	0	0.012	0.523	0.004	-7.03067	2.15696e-06	6.98915e-05	LOC107276783	serine/arginine repetitive matrix protein 1	-	-	-	-	-	-	-
MSTRG.18898	73	22	7	0	0	0	5.357	1.313	0.481	0	0	0	2.38367	0.001	-11.219	2.17188e-06	7.01091e-05	--	Os03g0561415, partial [Oryza sativa Japonica Group]	-	-	-	-	-	-	-
ncbi_4345081	194	254	220	120	77	137	8.13	8.658	8.639	4.478	3.098	5.106	8.47567	4.22733	-1.00358	2.17192e-06	7.01091e-05	LOC4345081	thioredoxin domain-containing protein 9 homolog	-	-	-	-	GO:0005575//cellular_component;GO:0005622//intracellular;GO:0005623//cell;GO:0005737//cytoplasm;GO:0044424//intracellular part;GO:0044464//cell part	GO:0015036//disulfide oxidoreductase activity	GO:0006139//nucleobase-containing compound metabolic process;GO:0006725//cellular aromatic compound metabolic process;GO:0006807//nitrogen compound metabolic process;GO:0008150//biological_process;GO:0008152//metabolic process;GO:0008616//queuosine biosynthetic process;GO:0009058//biosynthetic process;GO:0009116//nucleoside metabolic process;GO:0009119//ribonucleoside metabolic process;GO:0009163…
ncbi_107276018	0	2	0	46	20	46	0	0.082	0	2.055	0.963	2.052	0.0273333	1.69	5.95022	2.26094e-06	7.27983e-05	LOC107276018	uncharacterized LOC107276018	-	-	-	-	-	GO:0008270//zinc ion binding	-
ncbi_4351105	32	108	77	6	11	1	0.286	0.783	0.648	0.048	0.097	0.008	0.572333	0.051	-3.48829	2.29396e-06	7.37682e-05	LOC4351105	putative disease resistance protein RGA3	-	-	-	-	-	GO:0005515//protein binding;GO:0005524//ATP binding;GO:0005525//GTP binding;GO:0016887//ATPase activity;GO:0017111//nucleoside-triphosphatase activity;GO:0043531//ADP binding	-
ncbi_4339629	257	698	518	2063	1300	2662	5.69	12.568	10.746	40.671	27.635	52.416	9.668	40.2407	2.05736	2.3098e-06	7.41248e-05	LOC4339629	uncharacterized LOC4339629	-	-	-	-	GO:0005737//cytoplasm	GO:0000166//nucleotide binding;GO:0003674//molecular_function;GO:0003824//catalytic activity;GO:0004616//phosphogluconate dehydrogenase (decarboxylating) activity;GO:0005488//binding;GO:0008442//3-hydroxyisobutyrate dehydrogenase activity;GO:0008677//2-dehydropantoate 2-reductase activity;GO:0008679//2-hydroxy-3-oxopropionate reductase activity;GO:0016491//oxidoreductase activity;GO:0016614//oxid…	GO:0006098//pentose-phosphate shunt;GO:0006574//valine catabolic process;GO:0006631//fatty acid metabolic process;GO:0008150//biological_process;GO:0008152//metabolic process;GO:0015940//pantothenate biosynthetic process;GO:0055114//oxidation-reduction process
ncbi_4348055	17	28	36	126	81	179	0.618	0.828	1.227	4.08	2.828	5.789	0.891	4.23233	2.24796	2.31086e-06	7.41248e-05	LOC4348055	uncharacterized LOC4348055	-	-	-	-	-	GO:0043531//ADP binding	-
ncbi_107277277	1	1	0	32	21	63	0.039	0.032	0	1.119	0.792	2.201	0.0236667	1.37067	5.85588	2.32989e-06	7.45257e-05	LOC107277277	uncharacterized LOC107277277	-	-	-	-	-	GO:0004672//protein kinase activity;GO:0005524//ATP binding;GO:0030247//polysaccharide binding	GO:0006468//protein phosphorylation
ncbi_4336297	1	3	3	21	34	35	0.044	0.106	0.123	0.757	1.346	1.288	0.091	1.13033	3.63474	2.33116e-06	7.45257e-05	LOC4336297	protein CHROMOSOME TRANSMISSION FIDELITY 7, transcript variant X2	-	-	-	-	-	GO:0008080//N-acetyltransferase activity	-
ncbi_4346656	163	164	239	634	557	515	4.242	3.472	5.829	14.694	13.92	11.921	4.51433	13.5117	1.58162	2.35859e-06	7.52772e-05	LOC4346656	glucose-1-phosphate adenylyltransferase small subunit 1, chloroplastic/amyloplastic-like	Metabolism;Metabolism;Metabolism;Metabolism	Global and overview maps;Global and overview maps;Carbohydrate metabolism;Carbohydrate metabolism	ko01100//Metabolic pathways;ko01110//Biosynthesis of secondary metabolites;ko00520//Amino sugar and nucleotide sugar metabolism;ko00500//Starch and sucrose metabolism	K00975;K00975;K00975;K00975	GO:0005575//cellular_component;GO:0005576//extracellular region;GO:0005622//intracellular;GO:0005623//cell;GO:0005737//cytoplasm;GO:0009501//amyloplast;GO:0009507//chloroplast;GO:0009532//plastid stroma;GO:0009536//plastid;GO:0009570//chloroplast stroma;GO:0030929//ADPG pyrophosphorylase complex;GO:0030931//heterotetrameric ADPG pyrophosphorylase complex;GO:0032991//protein-containing complex;GO:…	GO:0000166//nucleotide binding;GO:0003674//molecular_function;GO:0003824//catalytic activity;GO:0003977//UDP-N-acetylglucosamine diphosphorylase activity;GO:0003983//UTP:glucose-1-phosphate uridylyltransferase activity;GO:0004476//mannose-6-phosphate isomerase activity;GO:0005488//binding;GO:0005524//ATP binding;GO:0008144//drug binding;GO:0008878//glucose-1-phosphate adenylyltransferase activity…	GO:0000003//reproduction;GO:0000271//polysaccharide biosynthetic process;GO:0003006//developmental process involved in reproduction;GO:0005975//carbohydrate metabolic process;GO:0005976//polysaccharide metabolic process;GO:0005977//glycogen metabolic process;GO:0005978//glycogen biosynthetic process;GO:0005982//starch metabolic process;GO:0006073//cellular glucan metabolic process;GO:0006091//gen…
ncbi_9269038	49	47	26	1	7	1	1.947	1.543	0.97	0.036	0.254	0.036	1.48667	0.108667	-3.7741	2.37744e-06	7.57837e-05	LOC9269038	fasciclin-like arabinogalactan protein 7, transcript variant X1	-	-	-	-	GO:0005576//extracellular region;GO:0042600//chorion	GO:0005213//structural constituent of chorion	GO:0007304//chorion-containing eggshell formation
ncbi_4342554	14	29	20	66	71	87	0.268	0.395	0.258	0.875	0.956	1.198	0.307	1.00967	1.71757	2.43002e-06	7.72605e-05	LOC4342554	pentatricopeptide repeat-containing protein At4g20740, transcript variant X2	-	-	-	-	GO:0005575//cellular_component;GO:0005622//intracellular;GO:0005623//cell;GO:0043226//organelle;GO:0043227//membrane-bounded organelle;GO:0043229//intracellular organelle;GO:0043231//intracellular membrane-bounded organelle;GO:0044424//intracellular part;GO:0044464//cell part	GO:0003674//molecular_function;GO:0003676//nucleic acid binding;GO:0003723//RNA binding;GO:0003824//catalytic activity;GO:0004518//nuclease activity;GO:0004519//endonuclease activity;GO:0005488//binding;GO:0005515//protein binding;GO:0016787//hydrolase activity;GO:0016788//hydrolase activity, acting on ester bonds;GO:0097159//organic cyclic compound binding;GO:1901363//heterocyclic compound bindi…	GO:0006139//nucleobase-containing compound metabolic process;GO:0006725//cellular aromatic compound metabolic process;GO:0006807//nitrogen compound metabolic process;GO:0008150//biological_process;GO:0008152//metabolic process;GO:0009451//RNA modification;GO:0009987//cellular process;GO:0016070//RNA metabolic process;GO:0034641//cellular nitrogen compound metabolic process;GO:0042981//regulation …
ncbi_9268479	26	27	16	2	0	2	0.723	0.612	0.412	0.05	0	0.049	0.582333	0.033	-4.14131	2.43093e-06	7.72605e-05	LOC9268479	F-box protein At3g07870, transcript variant X1	-	-	-	-	-	GO:0005515//protein binding	-
ncbi_4324409	18	14	12	0	0	0	1.033	0.654	0.645	0	0	0	0.777333	0.001	-9.60239	2.43285e-06	7.72605e-05	LOC4324409	receptor-like protein 43	-	-	-	-	-	GO:0005515//protein binding	-
MSTRG.13936	25	34	35	8	5	8	0.714	0.79	0.937	0.203	0.137	0.203	0.813667	0.181	-2.16845	2.4652e-06	7.81903e-05	At4g34880	Os06g0271300 [Oryza sativa Japonica Group]	Metabolism;Metabolism;Metabolism;Metabolism	Global and overview maps;Amino acid metabolism;Amino acid metabolism;Amino acid metabolism	ko01100//Metabolic pathways;ko00330//Arginine and proline metabolism;ko00380//Tryptophan metabolism;ko00360//Phenylalanine metabolism	K01426;K01426;K01426;K01426	-	GO:0003824//catalytic activity	-
MSTRG.6049	57	128	78	253	250	250	1.664	2.953	2.099	6.647	6.908	6.295	2.23867	6.61667	1.56346	2.49656e-06	7.89884e-05	--	hypothetical protein OsI_09299 [Oryza sativa Indica Group]	-	-	-	-	-	-	-
ncbi_4340574	101	101	69	20	36	22	4.545	3.746	2.935	0.809	1.555	0.909	3.742	1.091	-1.77816	2.57149e-06	8.12583e-05	LOC4340574	NEP1-interacting protein-like 2, transcript variant X1	-	-	-	-	GO:0000109//nucleotide-excision repair complex;GO:0005675//transcription factor TFIIH holo complex;GO:0005680//anaphase-promoting complex;GO:0019867//outer membrane	GO:0004693//cyclin-dependent protein serine/threonine kinase activity;GO:0008270//zinc ion binding;GO:0046872//metal ion binding;GO:0061630//ubiquitin protein ligase activity;GO:0097602//cullin family protein binding	GO:0006289//nucleotide-excision repair;GO:0006352//DNA-templated transcription, initiation;GO:0031145//anaphase-promoting complex-dependent catabolic process
ncbi_4331986	45	114	95	15	22	27	0.704	1.451	1.393	0.209	0.33	0.376	1.18267	0.305	-1.95516	2.60736e-06	8.22899e-05	LOC4331986	formin-like protein 8	-	-	-	-	GO:0031410//cytoplasmic vesicle	-	-
ncbi_107276641	1	1	1	37	22	24	0.029	0.024	0.028	0.972	0.623	0.63	0.027	0.741667	4.77974	2.64181e-06	8.32741e-05	LOC107276641	uncharacterized LOC107276641, transcript variant X2	-	-	-	-	-	GO:0005515//protein binding	-
ncbi_9270886	0	0	0	17	12	39	0	0	0	0.343	0.261	0.785	0.001	0.463	8.85487	2.68631e-06	8.45722e-05	LOC9270886	uncharacterized LOC9270886	-	-	-	-	-	GO:0005515//protein binding	-
ncbi_4348853	95	200	131	58	56	43	1.416	2.425	1.83	0.77	0.802	0.57	1.89033	0.714	-1.40464	2.73022e-06	8.58489e-05	LOC4348853	cellulose synthase A catalytic subunit 7 [UDP-forming]-like	-	-	-	-	GO:0016020//membrane	-	-
ncbi_9268184	10	19	14	0	0	0	0.384	0.593	0.504	0	0	0	0.493667	0.001	-8.94739	2.74262e-06	8.61326e-05	LOC9268184	uncharacterized LOC9268184	-	-	-	-	-	GO:0004842//ubiquitin-protein transferase activity	GO:0016567//protein ubiquitination
ncbi_4327529	50	58	60	174	116	190	2.366	2.232	2.66	7.331	5.27	7.995	2.41933	6.86533	1.50472	2.80795e-06	8.80757e-05	LOC4327529	thioredoxin-like fold domain-containing protein MRL7 homolog, chloroplastic, transcript variant X3	-	-	-	-	GO:0005737//cytoplasm	GO:0015036//disulfide oxidoreductase activity	GO:0055114//oxidation-reduction process
ncbi_9269491	56	221	128	646	509	669	1.355	4.35	2.903	13.922	11.828	14.4	2.86933	13.3833	2.22165	2.87312e-06	9.00092e-05	LOC9269491	amino acid transporter AVT1C	-	-	-	-	GO:0016020//membrane;GO:0031410//cytoplasmic vesicle	-	-
MSTRG.23298	41	45	10	1	0	0	2.537	2.265	0.58	0.055	0	0	1.794	0.0183333	-6.61257	2.94643e-06	9.21927e-05	--	-	-	-	-	-	-	-	-
ncbi_4337958	2793	4596	1835	1083	1080	692	36.94	49.442	22.742	12.756	13.716	8.14	36.3747	11.5373	-1.65662	2.97536e-06	9.28697e-05	LOC4337958	probable cellulose synthase A catalytic subunit 1 [UDP-forming]	-	-	-	-	GO:0005575//cellular_component;GO:0005622//intracellular;GO:0005623//cell;GO:0005737//cytoplasm;GO:0005768//endosome;GO:0005794//Golgi apparatus;GO:0005802//trans-Golgi network;GO:0005886//plasma membrane;GO:0012505//endomembrane system;GO:0016020//membrane;GO:0016021//integral component of membrane;GO:0031224//intrinsic component of membrane;GO:0031410//cytoplasmic vesicle;GO:0031982//vesicle;GO…	GO:0003674//molecular_function;GO:0003824//catalytic activity;GO:0005488//binding;GO:0008194//UDP-glycosyltransferase activity;GO:0008375//acetylglucosaminyltransferase activity;GO:0016740//transferase activity;GO:0016757//transferase activity, transferring glycosyl groups;GO:0016758//transferase activity, transferring hexosyl groups;GO:0016759//cellulose synthase activity;GO:0016760//cellulose s…	GO:0000271//polysaccharide biosynthetic process;GO:0000278//mitotic cell cycle;GO:0000281//mitotic cytokinesis;GO:0000910//cytokinesis;GO:0005975//carbohydrate metabolic process;GO:0005976//polysaccharide metabolic process;GO:0006073//cellular glucan metabolic process;GO:0006950//response to stress;GO:0006970//response to osmotic stress;GO:0006972//hyperosmotic response;GO:0007049//cell cycle;GO:…
MSTRG.19117	167	201	230	434	579	683	1.249	1.222	1.612	2.89	4.157	4.542	1.361	3.863	1.50505	2.98415e-06	9.30303e-05	--	Os09g0419100 [Oryza sativa Japonica Group]	-	-	-	-	-	-	-
ncbi_107279525	0	0	1	21	49	27	0	0	0.028	0.555	1.407	0.733	0.00933333	0.898333	6.58871	3.03698e-06	9.45615e-05	LOC107279525	uncharacterized LOC107279525	-	-	-	-	-	GO:0003676//nucleic acid binding;GO:0008270//zinc ion binding	-
ncbi_4330171	57	83	60	193	134	175	2.829	3.351	2.791	8.531	6.387	7.726	2.99033	7.548	1.33579	3.0514e-06	9.48948e-05	LOC4330171	putative glycine-rich cell wall structural protein 1	-	-	-	-	-	-	-
ncbi_107275286	37	31	36	134	116	98	2.511	1.711	2.29	8.1	7.56	5.916	2.17067	7.192	1.72825	3.06022e-06	9.50533e-05	LOC107275286	protein CASPARIAN STRIP INTEGRITY FACTOR 1	-	-	-	-	GO:0005575//cellular_component;GO:0045250//cytosolic pyruvate dehydrogenase complex	GO:0003674//molecular_function;GO:0004739//pyruvate dehydrogenase (acetyl-transferring) activity;GO:0016624//oxidoreductase activity, acting on the aldehyde or oxo group of donors, disulfide as acceptor	GO:0006086//acetyl-CoA biosynthetic process from pyruvate;GO:0030436//asexual sporulation
ncbi_4325067	4590	72	377	32	60	36	133.941	1.709	10.309	0.832	1.681	0.934	48.653	1.149	-5.40408	3.08143e-06	9.55955e-05	LOC4325067	hevamine-A	Metabolism;Metabolism	Global and overview maps;Carbohydrate metabolism	ko01100//Metabolic pathways;ko00520//Amino sugar and nucleotide sugar metabolism	K01183;K01183	GO:0031410//cytoplasmic vesicle	-	-
ncbi_4347960	14	25	9	0	0	0	0.503	0.707	0.303	0	0	0	0.504333	0.001	-8.97823	3.09841e-06	9.60055e-05	LOC4347960	acyl transferase 15-like, transcript variant X1	-	-	-	-	-	GO:0003674//molecular_function;GO:0003824//catalytic activity;GO:0016410//N-acyltransferase activity;GO:0016740//transferase activity;GO:0016746//transferase activity, transferring acyl groups;GO:0016747//transferase activity, transferring acyl groups other than amino-acyl groups	-
ncbi_9272105	47	53	46	16	17	9	1.718	1.576	1.576	0.521	0.597	0.293	1.62333	0.470333	-1.7872	3.12632e-06	9.67528e-05	LOC9272105	uncharacterized protein At1g66480	-	-	-	-	-	-	-
ncbi_4324772	76	104	98	234	190	320	1.545	1.632	1.898	4.06	3.325	5.468	1.69167	4.28433	1.34063	3.22055e-06	9.95482e-05	LOC4324772	5'-3' exonuclease, transcript variant X1	-	-	-	-	GO:0009536//plastid	-	-
ncbi_107280255	181	4	151	0	3	1	3.567	0.064	2.789	0	0.057	0.018	2.14	0.025	-6.41954	3.23781e-06	9.99606e-05	LOC107280255	receptor-like protein 33	-	-	-	-	-	GO:0005515//protein binding	-
ncbi_4349379	18	33	25	1	3	5	0.627	0.935	0.816	0.031	0.1	0.155	0.792667	0.0953333	-3.05566	3.24354e-06	0.000100016	LOC4349379	ethylene-responsive transcription factor ERF038	-	-	-	-	GO:0009536//plastid	-	-
ncbi_4337097	1810	610	508	144	163	207	52.323	14.343	13.761	3.707	4.525	5.322	26.809	4.518	-2.56896	3.3152e-06	0.000101642	LOC4337097	anthocyanidin reductase ((2S)-flavan-3-ol-forming)	-	-	-	-	-	GO:0003824//catalytic activity;GO:0003854//3-beta-hydroxy-delta5-steroid dehydrogenase activity;GO:0003978//UDP-glucose 4-epimerase activity;GO:0008460//dTDP-glucose 4,6-dehydratase activity;GO:0008712//ADP-glyceromanno-heptose 6-epimerase activity;GO:0016616//oxidoreductase activity, acting on the CH-OH group of donors, NAD or NADP as acceptor;GO:0016655//oxidoreductase activity, acting on NAD(P…	GO:0005975//carbohydrate metabolic process;GO:0006012//galactose metabolic process;GO:0006694//steroid biosynthetic process;GO:0008152//metabolic process;GO:0009243//O antigen biosynthetic process;GO:0009244//lipopolysaccharide core region biosynthetic process;GO:0019305//dTDP-rhamnose biosynthetic process;GO:0055114//oxidation-reduction process
ncbi_107276747	76	2	410	0	2	1	3.134	0.075	15.808	0	0.079	0.037	6.339	0.0386667	-7.35702	3.31618e-06	0.000101642	LOC107276747	E3 ubiquitin-protein ligase EL5	-	-	-	-	GO:0000109//nucleotide-excision repair complex;GO:0005680//anaphase-promoting complex	GO:0008270//zinc ion binding;GO:0046872//metal ion binding;GO:0061630//ubiquitin protein ligase activity;GO:0097602//cullin family protein binding	GO:0006289//nucleotide-excision repair;GO:0031145//anaphase-promoting complex-dependent catabolic process
ncbi_107276748	76	2	410	0	2	1	3.134	0.075	15.808	0	0.079	0.037	6.339	0.0386667	-7.35702	3.31618e-06	0.000101642	LOC107276748	E3 ubiquitin-protein ligase EL5	-	-	-	-	GO:0000109//nucleotide-excision repair complex;GO:0005680//anaphase-promoting complex	GO:0008270//zinc ion binding;GO:0046872//metal ion binding;GO:0061630//ubiquitin protein ligase activity;GO:0097602//cullin family protein binding	GO:0006289//nucleotide-excision repair;GO:0031145//anaphase-promoting complex-dependent catabolic process
ncbi_107276750	76	2	410	0	2	1	3.134	0.075	15.808	0	0.079	0.037	6.339	0.0386667	-7.35702	3.31618e-06	0.000101642	LOC107276750	E3 ubiquitin-protein ligase EL5	-	-	-	-	GO:0000109//nucleotide-excision repair complex;GO:0005680//anaphase-promoting complex	GO:0008270//zinc ion binding;GO:0046872//metal ion binding;GO:0061630//ubiquitin protein ligase activity;GO:0097602//cullin family protein binding	GO:0006289//nucleotide-excision repair;GO:0031145//anaphase-promoting complex-dependent catabolic process
ncbi_107276751	76	2	410	0	2	1	3.134	0.075	15.808	0	0.079	0.037	6.339	0.0386667	-7.35702	3.31618e-06	0.000101642	LOC107276751	E3 ubiquitin-protein ligase EL5	-	-	-	-	GO:0000109//nucleotide-excision repair complex;GO:0005680//anaphase-promoting complex	GO:0008270//zinc ion binding;GO:0046872//metal ion binding;GO:0061630//ubiquitin protein ligase activity;GO:0097602//cullin family protein binding	GO:0006289//nucleotide-excision repair;GO:0031145//anaphase-promoting complex-dependent catabolic process
MSTRG.11031	178	2	34	0	0	0	16.707	0.153	2.99	0	0	0	6.61667	0.001	-12.6919	3.40174e-06	0.000104139	--	Os04g0639000 [Oryza sativa Japonica Group]	-	-	-	-	-	-	-
MSTRG.17574	6	31	24	0	0	0	0.196	0.822	0.733	0	0	0	0.583667	0.001	-9.189	3.43206e-06	0.000104941	--	Os08g0290900, partial [Oryza sativa Japonica Group]	Genetic Information Processing	Transcription	ko03020//RNA polymerase	K03022	-	-	GO:0006631//fatty acid metabolic process;GO:0034645//cellular macromolecule biosynthetic process
ncbi_4325208	21	30	15	0	0	1	0.246	0.645	0.262	0	0	0.047	0.384333	0.0156667	-4.61659	3.44084e-06	0.000105084	LOC4325208	factor of DNA methylation 2, transcript variant X3	-	-	-	-	GO:0016021//integral component of membrane	-	GO:0031047//gene silencing by RNA
ncbi_4341678	468	15	119	3	7	11	14.936	0.389	3.559	0.085	0.215	0.312	6.29467	0.204	-4.94749	3.55676e-06	0.000108494	LOC4341678	WRKY transcription factor WRKY28-like	-	-	-	-	GO:0005575//cellular_component;GO:0005622//intracellular;GO:0005623//cell;GO:0005634//nucleus;GO:0043226//organelle;GO:0043227//membrane-bounded organelle;GO:0043229//intracellular organelle;GO:0043231//intracellular membrane-bounded organelle;GO:0044424//intracellular part;GO:0044464//cell part	GO:0003674//molecular_function;GO:0003676//nucleic acid binding;GO:0003677//DNA binding;GO:0003700//DNA-binding transcription factor activity;GO:0005488//binding;GO:0043565//sequence-specific DNA binding;GO:0097159//organic cyclic compound binding;GO:0140110//transcription regulator activity;GO:1901363//heterocyclic compound binding	GO:0002682//regulation of immune system process;GO:0002831//regulation of response to biotic stimulus;GO:0006139//nucleobase-containing compound metabolic process;GO:0006351//transcription, DNA-templated;GO:0006355//regulation of transcription, DNA-templated;GO:0006725//cellular aromatic compound metabolic process;GO:0006807//nitrogen compound metabolic process;GO:0006950//response to stress;GO:0…
ncbi_4350751	6436	185	680	45	127	69	81.86	1.908	8.103	0.508	1.552	0.781	30.6237	0.947	-5.01514	3.59285e-06	0.000109464	LOC4350751	receptor kinase-like protein Xa21, transcript variant X1	-	-	-	-	-	GO:0005515//protein binding	-
ncbi_4324747	29	11	13	0	0	0	0.86	0.271	0.382	0	0	0	0.504333	0.001	-8.97823	3.61974e-06	0.000110152	LOC4324747	uncharacterized LOC4324747, transcript variant X2	-	-	-	-	-	-	-
ncbi_4345414	1322	7	118	1	6	11	38.599	0.166	3.228	0.026	0.168	0.286	13.9977	0.16	-6.45097	3.651e-06	0.00011097	LOC4345414	putative serine/threonine-protein kinase-like protein CCR3	-	-	-	-	-	GO:0004672//protein kinase activity;GO:0005524//ATP binding	GO:0006468//protein phosphorylation
ncbi_4334722	26	57	45	120	134	197	0.657	1.171	1.065	2.699	3.25	4.426	0.964333	3.45833	1.84247	3.7041e-06	0.00011245	LOC4334722	protein DETOXIFICATION 54	-	-	-	-	GO:0005575//cellular_component;GO:0005622//intracellular;GO:0005623//cell;GO:0005737//cytoplasm;GO:0005777//peroxisome;GO:0005778//peroxisomal membrane;GO:0005886//plasma membrane;GO:0016020//membrane;GO:0016021//integral component of membrane;GO:0031090//organelle membrane;GO:0031224//intrinsic component of membrane;GO:0031903//microbody membrane;GO:0042579//microbody;GO:0043226//organelle;GO:00…	GO:0003674//molecular_function;GO:0005215//transporter activity;GO:0015238//drug transmembrane transporter activity;GO:0015291//secondary active transmembrane transporter activity;GO:0015297//antiporter activity;GO:0022804//active transmembrane transporter activity;GO:0022857//transmembrane transporter activity;GO:0042910//xenobiotic transmembrane transporter activity	GO:0006810//transport;GO:0006855//drug transmembrane transport;GO:0008150//biological_process;GO:0015893//drug transport;GO:0042221//response to chemical;GO:0042493//response to drug;GO:0050896//response to stimulus;GO:0051179//localization;GO:0051234//establishment of localization;GO:0055085//transmembrane transport
ncbi_4332559	233	188	375	12	63	34	9.955	6.533	15.014	0.457	2.585	1.292	10.5007	1.44467	-2.86167	3.71081e-06	0.00011252	LOC4332559	sex determination protein tasselseed-2	-	-	-	-	-	GO:0003674//molecular_function;GO:0003824//catalytic activity;GO:0003854//3-beta-hydroxy-delta5-steroid dehydrogenase activity;GO:0003978//UDP-glucose 4-epimerase activity;GO:0004316//3-oxoacyl-[acyl-carrier-protein] reductase (NADPH) activity;GO:0004757//sepiapterin reductase activity;GO:0008460//dTDP-glucose 4,6-dehydratase activity;GO:0008667//2,3-dihydro-2,3-dihydroxybenzoate dehydrogenase ac…	GO:0000272//polysaccharide catabolic process;GO:0006012//galactose metabolic process;GO:0006631//fatty acid metabolic process;GO:0006633//fatty acid biosynthetic process;GO:0006694//steroid biosynthetic process;GO:0006729//tetrahydrobiopterin biosynthetic process;GO:0008150//biological_process;GO:0008152//metabolic process;GO:0009243//O antigen biosynthetic process;GO:0015995//chlorophyll biosynt…
ncbi_4325683	11	8	13	51	45	50	0.464	0.275	0.514	1.917	1.824	1.877	0.417667	1.87267	2.16467	3.81204e-06	0.000115452	LOC4325683	uncharacterized LOC4325683	-	-	-	-	-	-	GO:0009401//phosphoenolpyruvate-dependent sugar phosphotransferase system;GO:0019064//fusion of virus membrane with host plasma membrane
ncbi_4348947	21	42	33	90	91	112	0.526	0.855	0.774	2.006	2.187	2.494	0.718333	2.229	1.63367	3.8891e-06	0.000117507	LOC4348947	cytochrome P450 86B1	Metabolism	Lipid metabolism	ko00073//Cutin, suberine and wax biosynthesis	K15402	GO:0005575//cellular_component;GO:0005622//intracellular;GO:0005623//cell;GO:0005737//cytoplasm;GO:0005783//endoplasmic reticulum;GO:0005789//endoplasmic reticulum membrane;GO:0012505//endomembrane system;GO:0016020//membrane;GO:0016021//integral component of membrane;GO:0031224//intrinsic component of membrane;GO:0031984//organelle subcompartment;GO:0042175//nuclear outer membrane-endoplasmic re…	GO:0003674//molecular_function;GO:0003824//catalytic activity;GO:0004497//monooxygenase activity;GO:0005488//binding;GO:0005506//iron ion binding;GO:0016491//oxidoreductase activity;GO:0016705//oxidoreductase activity, acting on paired donors, with incorporation or reduction of molecular oxygen;GO:0020037//heme binding;GO:0043167//ion binding;GO:0043169//cation binding;GO:0046872//metal ion bindi…	GO:0000038//very long-chain fatty acid metabolic process;GO:0006082//organic acid metabolic process;GO:0006629//lipid metabolic process;GO:0006631//fatty acid metabolic process;GO:0006633//fatty acid biosynthetic process;GO:0006725//cellular aromatic compound metabolic process;GO:0008150//biological_process;GO:0008152//metabolic process;GO:0008610//lipid biosynthetic process;GO:0009058//biosynthe…
ncbi_9266033	18	25	35	84	102	102	0.418	0.503	0.762	1.739	2.277	2.109	0.561	2.04167	1.86367	4.16642e-06	0.000125589	LOC9266033	putative receptor-like protein kinase At4g00960, transcript variant X1	-	-	-	-	-	GO:0004672//protein kinase activity;GO:0005524//ATP binding	GO:0006468//protein phosphorylation
ncbi_4332497	69	32	36	10	5	7	1.633	0.616	0.798	0.211	0.115	0.147	1.01567	0.157667	-2.68748	4.2231e-06	0.000126997	LOC4332497	phosphoinositide phospholipase C 4, transcript variant X4	Metabolism;Environmental Information Processing;Metabolism	Global and overview maps;Signal transduction;Carbohydrate metabolism	ko01100//Metabolic pathways;ko04070//Phosphatidylinositol signaling system;ko00562//Inositol phosphate metabolism	K05857;K05857;K05857	GO:0005739//mitochondrion	-	-
ncbi_4333827	1548	258	480	104	87	102	68.482	9.283	19.898	4.097	3.696	4.013	32.5543	3.93533	-3.04829	4.24554e-06	0.000127521	LOC4333827	uncharacterized LOC4333827	-	-	-	-	-	GO:0008967//phosphoglycolate phosphatase activity;GO:0016787//hydrolase activity	GO:0008152//metabolic process;GO:0009853//photorespiration;GO:0043094//cellular metabolic compound salvage
MSTRG.4919	0	1	1	30	46	22	0	0.051	0.059	1.685	2.785	1.234	0.0366667	1.90133	5.6964	4.2651e-06	0.000127958	--	Os02g0179250 [Oryza sativa Japonica Group]	-	-	-	-	-	-	-
ncbi_4350866	47	64	55	127	130	139	1.663	1.842	1.823	4.001	4.416	4.374	1.776	4.26367	1.26346	4.27527e-06	0.000128112	LOC4350866	receptor expression-enhancing protein 3-B	-	-	-	-	-	GO:0000213//tRNA-intron endonuclease activity	GO:0006388//tRNA splicing, via endonucleolytic cleavage and ligation
ncbi_9269147	1	0	0	48	29	17	0.024	0	0	1.01	0.658	0.357	0.008	0.675	6.39874	4.37798e-06	0.000131036	LOC9269147	L-type lectin-domain containing receptor kinase IV.1	-	-	-	-	-	GO:0004672//protein kinase activity;GO:0005524//ATP binding;GO:0030246//carbohydrate binding	GO:0006468//protein phosphorylation
ncbi_4337138	90	142	104	51	49	66	1.897	2.435	2.054	0.957	0.992	1.237	2.12867	1.062	-1.00317	4.41764e-06	0.000132068	LOC4337138	heterogeneous nuclear ribonucleoprotein U-like protein 1, transcript variant X1	-	-	-	-	GO:0005575//cellular_component;GO:0005622//intracellular;GO:0005623//cell;GO:0005634//nucleus;GO:0005654//nucleoplasm;GO:0019012//virion;GO:0019013//viral nucleocapsid;GO:0019028//viral capsid;GO:0031974//membrane-enclosed lumen;GO:0031981//nuclear lumen;GO:0043226//organelle;GO:0043227//membrane-bounded organelle;GO:0043229//intracellular organelle;GO:0043231//intracellular membrane-bounded orga…	GO:0000166//nucleotide binding;GO:0003674//molecular_function;GO:0003676//nucleic acid binding;GO:0003723//RNA binding;GO:0003873//6-phosphofructo-2-kinase activity;GO:0003924//GTPase activity;GO:0005048//signal sequence binding;GO:0005488//binding;GO:0005515//protein binding;GO:0005524//ATP binding;GO:0016301//kinase activity;GO:0016773//phosphotransferase activity, alcohol group as acceptor;GO:…	GO:0000012//single strand break repair;GO:0000375//RNA splicing, via transesterification reactions;GO:0000377//RNA splicing, via transesterification reactions with bulged adenosine as nucleophile;GO:0000398//mRNA splicing, via spliceosome;GO:0006000//fructose metabolic process;GO:0006139//nucleobase-containing compound metabolic process;GO:0006351//transcription, DNA-templated;GO:0006355//regulat…
ncbi_4333865	126	321	241	823	573	1063	5.612	11.629	10.058	32.643	24.506	42.111	9.09967	33.0867	1.86236	4.57455e-06	0.000136198	LOC4333865	peptidyl-prolyl cis-trans isomerase FKBP17-2, chloroplastic	-	-	-	-	GO:0009536//plastid	-	-
ncbi_4350786	57	25	28	5	5	5	2.492	0.889	1.147	0.195	0.21	0.194	1.50933	0.199667	-2.91825	4.57713e-06	0.000136198	LOC4350786	protein LIFEGUARD 1	-	-	-	-	GO:0016020//membrane	-	-
ncbi_4326757	827	1709	2379	7575	5125	9155	39.41	66.242	106.234	321.464	234.515	388.039	70.6287	314.673	2.15553	4.59995e-06	0.000136717	LOC4326757	high molecular mass early light-inducible protein HV58, chloroplastic	-	-	-	-	-	-	-
MSTRG.8436	0	0	0	9	29	26	0	0	0	0.385	1.338	1.111	0.001	0.944667	9.88366	4.6803e-06	0.000138943	--	Os09g0434550 [Oryza sativa Japonica Group]	-	-	-	-	-	GO:0016740//transferase activity	-
ncbi_4346596	2	1	4	26	25	29	0.061	0.025	0.114	0.707	0.733	0.787	0.0666667	0.742333	3.47703	4.93225e-06	0.000146253	LOC4346596	enoyl-[acyl-carrier-protein] reductase [NADH] 2, chloroplastic-like	Metabolism;Metabolism;Metabolism;Metabolism;Metabolism	Global and overview maps;Global and overview maps;Global and overview maps;Lipid metabolism;Metabolism of cofactors and vitamins	ko01100//Metabolic pathways;ko01110//Biosynthesis of secondary metabolites;ko01212//Fatty acid metabolism;ko00061//Fatty acid biosynthesis;ko00780//Biotin metabolism	K00208;K00208;K00208;K00208;K00208	GO:0009536//plastid	-	-
ncbi_107281299	0	0	3	23	29	39	0	0	0.059	0.427	0.581	0.723	0.0196667	0.577	4.87475	4.94461e-06	0.000146365	LOC107281299	receptor-like protein kinase	-	-	-	-	-	GO:0004672//protein kinase activity;GO:0005515//protein binding;GO:0005524//ATP binding	GO:0006468//protein phosphorylation
ncbi_4324190	30	58	37	106	122	135	0.596	0.938	0.689	1.877	2.329	2.387	0.741	2.19767	1.56843	4.94753e-06	0.000146365	LOC4324190	GPI mannosyltransferase 3, transcript variant X1	Metabolism;Metabolism	Global and overview maps;Glycan biosynthesis and metabolism	ko01100//Metabolic pathways;ko00563//Glycosylphosphatidylinositol (GPI)-anchor biosynthesis	K05286;K05286	GO:0016020//membrane	-	-
ncbi_4339045	3	4	4	45	18	45	0.049	0.054	0.062	0.66	0.285	0.659	0.055	0.534667	3.28114	4.99099e-06	0.00014748	LOC4339045	putative respiratory burst oxidase homolog protein H	-	-	-	-	GO:0016020//membrane	-	-
ncbi_9269465	2568	3	105	1	2	3	127.833	0.121	4.898	0.044	0.096	0.133	44.284	0.091	-8.9267	5.03412e-06	0.000148582	LOC9269465	transcription factor BHLH148-like	-	-	-	-	-	GO:0043565//sequence-specific DNA binding;GO:0046983//protein dimerization activity	-
ncbi_4325040	425	201	257	93	86	87	7.574	2.914	4.292	1.476	1.472	1.379	4.92667	1.44233	-1.77221	5.10081e-06	0.000150377	LOC4325040	U-box domain-containing protein 45	-	-	-	-	GO:0000109//nucleotide-excision repair complex	GO:0004842//ubiquitin-protein transferase activity;GO:0005515//protein binding;GO:0008270//zinc ion binding	GO:0006289//nucleotide-excision repair;GO:0016567//protein ubiquitination
ncbi_4346837	39	110	30	0	0	6	0.711	1.632	0.513	0	0	0.09	0.952	0.03	-4.98793	5.17858e-06	0.000152493	LOC4346837	probable LRR receptor-like serine/threonine-protein kinase At1g51810	-	-	-	-	GO:0031410//cytoplasmic vesicle	-	-
ncbi_4348200	49	251	174	21	32	27	1.392	5.799	4.632	0.531	0.873	0.682	3.941	0.695333	-2.50279	5.24767e-06	0.000154349	LOC4348200	UDP-glycosyltransferase 73C1	Metabolism;Metabolism	Global and overview maps;Metabolism of terpenoids and polyketides	ko01110//Biosynthesis of secondary metabolites;ko00908//Zeatin biosynthesis	K13496;K13496	-	GO:0008194//UDP-glycosyltransferase activity	-
ncbi_9267759	31	80	19	3	6	5	0.742	1.557	0.426	0.064	0.138	0.106	0.908333	0.102667	-3.14525	5.25735e-06	0.000154456	LOC9267759	beta-glucosidase 2-like	Metabolism;Metabolism;Metabolism;Metabolism;Metabolism	Global and overview maps;Global and overview maps;Biosynthesis of other secondary metabolites;Carbohydrate metabolism;Metabolism of other amino acids	ko01100//Metabolic pathways;ko01110//Biosynthesis of secondary metabolites;ko00940//Phenylpropanoid biosynthesis;ko00500//Starch and sucrose metabolism;ko00460//Cyanoamino acid metabolism	K01188;K01188;K01188;K01188;K01188	GO:0031410//cytoplasmic vesicle	GO:0003677//DNA binding	GO:0006310//DNA recombination
ncbi_4340665	856	496	523	195	213	114	41.585	19.599	23.809	8.436	9.936	4.926	28.331	7.766	-1.86714	5.35731e-06	0.000157031	LOC4340665	probable peroxygenase 4	Metabolism	Lipid metabolism	ko00073//Cutin, suberine and wax biosynthesis	K17991	-	GO:0005509//calcium ion binding	-
ncbi_4336977	100	394	117	27	41	44	2.543	8.15	2.788	0.612	1.001	0.995	4.49367	0.869333	-2.36991	5.54207e-06	0.00016226	LOC4336977	UDP-N-acetylglucosamine diphosphorylase 2	Metabolism;Metabolism	Global and overview maps;Carbohydrate metabolism	ko01100//Metabolic pathways;ko00520//Amino sugar and nucleotide sugar metabolism	K00972;K00972	-	GO:0005525//GTP binding;GO:0070568//guanylyltransferase activity;GO:0070569//uridylyltransferase activity	GO:0006777//Mo-molybdopterin cofactor biosynthetic process
ncbi_4348823	120	157	82	363	261	431	2.046	2.177	1.31	5.512	4.273	6.537	1.84433	5.44067	1.56068	5.7199e-06	0.000167274	LOC4348823	uncharacterized LOC4348823	-	-	-	-	GO:0005739//mitochondrion;GO:0009536//plastid	-	-
ncbi_4337904	702	503	341	140	109	226	23.454	13.626	10.668	4.135	3.491	6.667	15.916	4.76433	-1.74013	5.81245e-06	0.000169786	LOC4337904	acyl-coenzyme A oxidase 4, peroxisomal, transcript variant X1	Metabolism;Metabolism;Metabolism;Cellular Processes;Metabolism;Metabolism;Metabolism;Metabolism;Metabolism;Metabolism	Global and overview maps;Global and overview maps;Global and overview maps;Transport and catabolism;Global and overview maps;Lipid metabolism;Lipid metabolism;Metabolism of other amino acids;Carbohydrate metabolism;Lipid metabolism	ko01100//Metabolic pathways;ko01110//Biosynthesis of secondary metabolites;ko01200//Carbon metabolism;ko04146//Peroxisome;ko01212//Fatty acid metabolism;ko00592//alpha-Linolenic acid metabolism;ko00071//Fatty acid degradation;ko00410//beta-Alanine metabolism;ko00640//Propanoate metabolism;ko01040//Biosynthesis of unsaturated fatty acids	K00232;K00232;K00232;K00232;K00232;K00232;K00232;K00232;K00232;K00232	-	GO:0016491//oxidoreductase activity;GO:0016627//oxidoreductase activity, acting on the CH-CH group of donors;GO:0018515//pimeloyl-CoA dehydrogenase activity;GO:0050660//flavin adenine dinucleotide binding	GO:0006790//sulfur compound metabolic process;GO:0055114//oxidation-reduction process
ncbi_4335369	0	0	0	2	35	242	0	0	0	0.08	1.502	9.619	0.001	3.73367	11.8664	5.8506e-06	0.000170705	LOC4335369	putative F-box protein PP2-B12	-	-	-	-	-	-	-
ncbi_4338930	102	108	64	284	214	261	5.9	5.082	3.469	14.63	11.887	13.429	4.817	13.3153	1.46688	6.00078e-06	0.000174887	LOC4338930	ferredoxin-6, chloroplastic	Metabolism	Energy metabolism	ko00195//Photosynthesis	K02639	-	-	GO:0022900//electron transport chain
ncbi_4345338	208	386	319	681	667	742	4.256	6.425	6.117	12.41	13.106	13.505	5.59933	13.007	1.21596	6.10112e-06	0.000177608	LOC4345338	pyrophosphate--fructose 6-phosphate 1-phosphotransferase subunit alpha	Metabolism;Metabolism;Metabolism;Metabolism;Metabolism	Global and overview maps;Global and overview maps;Carbohydrate metabolism;Carbohydrate metabolism;Carbohydrate metabolism	ko01100//Metabolic pathways;ko01110//Biosynthesis of secondary metabolites;ko00010//Glycolysis / Gluconeogenesis;ko00051//Fructose and mannose metabolism;ko00030//Pentose phosphate pathway	K00895;K00895;K00895;K00895;K00895	GO:0009536//plastid	-	-
ncbi_4346032	50	61	51	135	130	224	1.893	1.878	1.809	4.551	4.725	7.542	1.86	5.606	1.59167	6.31417e-06	0.000183601	LOC4346032	transcription termination factor MTERF6, chloroplastic/mitochondrial	-	-	-	-	GO:0005575//cellular_component;GO:0005622//intracellular;GO:0005623//cell;GO:0005737//cytoplasm;GO:0005739//mitochondrion;GO:0009507//chloroplast;GO:0009536//plastid;GO:0043226//organelle;GO:0043227//membrane-bounded organelle;GO:0043229//intracellular organelle;GO:0043231//intracellular membrane-bounded organelle;GO:0044424//intracellular part;GO:0044444//cytoplasmic part;GO:0044464//cell part	GO:0003674//molecular_function;GO:0003676//nucleic acid binding;GO:0003677//DNA binding;GO:0003690//double-stranded DNA binding;GO:0003723//RNA binding;GO:0005488//binding;GO:0097159//organic cyclic compound binding;GO:1901363//heterocyclic compound binding	GO:0006139//nucleobase-containing compound metabolic process;GO:0006351//transcription, DNA-templated;GO:0006353//DNA-templated transcription, termination;GO:0006355//regulation of transcription, DNA-templated;GO:0006396//RNA processing;GO:0006399//tRNA metabolic process;GO:0006725//cellular aromatic compound metabolic process;GO:0006807//nitrogen compound metabolic process;GO:0008033//tRNA proce…
ncbi_4330628	68	35	152	10	14	10	1.386	0.58	2.903	0.182	0.274	0.181	1.623	0.212333	-2.93426	6.53953e-06	0.000189937	LOC4330628	U-box domain-containing protein 11	-	-	-	-	GO:0000109//nucleotide-excision repair complex;GO:0000221//vacuolar proton-transporting V-type ATPase, V1 domain;GO:0005575//cellular_component;GO:0005622//intracellular;GO:0005623//cell;GO:0005634//nucleus;GO:0005737//cytoplasm;GO:0043226//organelle;GO:0043227//membrane-bounded organelle;GO:0043229//intracellular organelle;GO:0043231//intracellular membrane-bounded organelle;GO:0044424//intracel…	GO:0003674//molecular_function;GO:0003824//catalytic activity;GO:0004674//protein serine/threonine kinase activity;GO:0004842//ubiquitin-protein transferase activity;GO:0005515//protein binding;GO:0008270//zinc ion binding;GO:0016740//transferase activity;GO:0019787//ubiquitin-like protein transferase activity;GO:0046961//proton-transporting ATPase activity, rotational mechanism;GO:0140096//catal…	GO:0006289//nucleotide-excision repair;GO:0006464//cellular protein modification process;GO:0006807//nitrogen compound metabolic process;GO:0008150//biological_process;GO:0008152//metabolic process;GO:0009987//cellular process;GO:0010033//response to organic substance;GO:0010200//response to chitin;GO:0010243//response to organonitrogen compound;GO:0016567//protein ubiquitination;GO:0019538//prot…
ncbi_4344854	104	217	129	441	358	378	2.517	4.253	3.078	9.717	8.374	8.18	3.28267	8.757	1.41557	6.59978e-06	0.000191469	LOC4344854	phosphoribosylamine--glycine ligase, transcript variant X1	Metabolism;Metabolism;Metabolism	Global and overview maps;Global and overview maps;Nucleotide metabolism	ko01100//Metabolic pathways;ko01110//Biosynthesis of secondary metabolites;ko00230//Purine metabolism	K01945;K01945;K01945	GO:0005737//cytoplasm;GO:0005951//carbamoyl-phosphate synthase complex;GO:0009317//acetyl-CoA carboxylase complex	GO:0003989//acetyl-CoA carboxylase activity;GO:0004075//biotin carboxylase activity;GO:0004088//carbamoyl-phosphate synthase (glutamine-hydrolyzing) activity;GO:0004637//phosphoribosylamine-glycine ligase activity;GO:0004644//phosphoribosylglycinamide formyltransferase activity;GO:0004736//pyruvate carboxylase activity;GO:0004774//succinate-CoA ligase activity;GO:0004775//succinate-CoA ligase (AD…	GO:0006094//gluconeogenesis;GO:0006099//tricarboxylic acid cycle;GO:0006189//'de novo' IMP biosynthetic process;GO:0006633//fatty acid biosynthetic process;GO:0009113//purine nucleobase biosynthetic process;GO:0009152//purine ribonucleotide biosynthetic process;GO:0009220//pyrimidine ribonucleotide biosynthetic process;GO:0009252//peptidoglycan biosynthetic process;GO:0019627//urea metabolic proc…
ncbi_9271926	855	926	774	317	444	247	19.823	17.341	16.715	6.497	9.835	5.045	17.9597	7.12567	-1.33366	6.75596e-06	0.000195333	LOC9271926	F-box/LRR-repeat protein At3g26922, transcript variant X1	-	-	-	-	GO:0005730//nucleolus	GO:0003677//DNA binding;GO:0005515//protein binding;GO:0008134//transcription factor binding	GO:0006355//regulation of transcription, DNA-templated
ncbi_4350540	12	20	16	55	49	81	0.362	0.491	0.453	1.479	1.42	2.175	0.435333	1.69133	1.95797	6.7861e-06	0.000195982	LOC4350540	probable methyltransferase At1g27930	-	-	-	-	GO:0031410//cytoplasmic vesicle	-	-
ncbi_4333984	14	45	33	144	96	132	0.436	1.019	0.83	3.527	2.475	3.173	0.761667	3.05833	2.00551	6.82004e-06	0.00019674	LOC4333984	transcription factor bHLH74, transcript variant X3	-	-	-	-	-	GO:0008168//methyltransferase activity;GO:0046983//protein dimerization activity;GO:0050415//formimidoylglutamase activity	GO:0006364//rRNA processing;GO:0019556//histidine catabolic process to glutamate and formamide
ncbi_4352122	25	20	19	68	92	78	0.286	0.188	0.205	0.698	1.01	0.793	0.226333	0.833667	1.88102	7.02139e-06	0.000201423	LOC4352122	serine/threonine-protein kinase TIO, transcript variant X1	-	-	-	-	GO:0005575//cellular_component;GO:0005622//intracellular;GO:0005623//cell;GO:0005737//cytoplasm;GO:0005856//cytoskeleton;GO:0005874//microtubule;GO:0005881//cytoplasmic microtubule;GO:0009524//phragmoplast;GO:0015630//microtubule cytoskeleton;GO:0043226//organelle;GO:0043228//non-membrane-bounded organelle;GO:0043229//intracellular organelle;GO:0043232//intracellular non-membrane-bounded organell…	GO:0000166//nucleotide binding;GO:0003674//molecular_function;GO:0003824//catalytic activity;GO:0004672//protein kinase activity;GO:0004674//protein serine/threonine kinase activity;GO:0005488//binding;GO:0005515//protein binding;GO:0005524//ATP binding;GO:0008092//cytoskeletal protein binding;GO:0008144//drug binding;GO:0016301//kinase activity;GO:0016740//transferase activity;GO:0016772//transf…	GO:0000003//reproduction;GO:0000278//mitotic cell cycle;GO:0000280//nuclear division;GO:0000281//mitotic cytokinesis;GO:0000910//cytokinesis;GO:0000911//cytokinesis by cell plate formation;GO:0001101//response to acid chemical;GO:0006464//cellular protein modification process;GO:0006468//protein phosphorylation;GO:0006793//phosphorus metabolic process;GO:0006796//phosphate-containing compound met…
ncbi_4352509	110	64	1	0	0	0	2.059	0.975	0.019	0	0	0	1.01767	0.001	-9.99105	7.03117e-06	0.000201463	LOC4352509	lipoxygenase 2.1, chloroplastic	Metabolism;Metabolism;Metabolism;Metabolism	Global and overview maps;Global and overview maps;Lipid metabolism;Lipid metabolism	ko01100//Metabolic pathways;ko01110//Biosynthesis of secondary metabolites;ko00592//alpha-Linolenic acid metabolism;ko00591//Linoleic acid metabolism	K00454;K00454;K00454;K00454	-	GO:0005515//protein binding;GO:0016702//oxidoreductase activity, acting on single donors with incorporation of molecular oxygen, incorporation of two atoms of oxygen;GO:0046872//metal ion binding	GO:0055114//oxidation-reduction process
ncbi_107275456	15	17	11	55	44	62	0.501	0.462	0.344	1.635	1.41	1.841	0.435667	1.62867	1.90239	7.05635e-06	0.000201957	LOC107275456	putative disease resistance protein RGA3	-	-	-	-	-	GO:0003924//GTPase activity;GO:0005525//GTP binding;GO:0019843//rRNA binding;GO:0043022//ribosome binding;GO:0043531//ADP binding	GO:0042254//ribosome biogenesis
ncbi_4326000	107	8	9	0	0	0	3.022	0.184	0.238	0	0	0	1.148	0.001	-10.1649	7.08619e-06	0.000202584	LOC4326000	Bowman-Birk type bran trypsin inhibitor-like	-	-	-	-	GO:0031410//cytoplasmic vesicle	-	-
ncbi_4351050	542	858	658	1514	1135	1696	17.162	22.097	19.524	42.691	34.509	47.765	19.5943	41.655	1.08805	7.15604e-06	0.000204352	LOC4351050	peptide chain release factor APG3, chloroplastic	-	-	-	-	GO:0009536//plastid	-	-
ncbi_4349388	104	134	134	277	276	262	4.057	4.252	4.898	9.623	10.338	9.09	4.40233	9.68367	1.13729	7.22392e-06	0.000205829	LOC4349388	homeobox-leucine zipper protein HOX1-like	-	-	-	-	GO:0005575//cellular_component;GO:0005615//extracellular space;GO:0005622//intracellular;GO:0005623//cell;GO:0005634//nucleus;GO:0043226//organelle;GO:0043227//membrane-bounded organelle;GO:0043229//intracellular organelle;GO:0043231//intracellular membrane-bounded organelle;GO:0044424//intracellular part;GO:0044464//cell part	GO:0003674//molecular_function;GO:0003676//nucleic acid binding;GO:0003677//DNA binding;GO:0003700//DNA-binding transcription factor activity;GO:0005488//binding;GO:0043565//sequence-specific DNA binding;GO:0097159//organic cyclic compound binding;GO:0140110//transcription regulator activity;GO:1901363//heterocyclic compound binding	GO:0006139//nucleobase-containing compound metabolic process;GO:0006351//transcription, DNA-templated;GO:0006355//regulation of transcription, DNA-templated;GO:0006725//cellular aromatic compound metabolic process;GO:0006807//nitrogen compound metabolic process;GO:0006914//autophagy;GO:0008150//biological_process;GO:0008152//metabolic process;GO:0009058//biosynthetic process;GO:0009059//macromole…
ncbi_4324345	1	1	0	27	39	21	0.075	0.061	0	1.806	2.815	1.394	0.0453333	2.005	5.46689	7.36161e-06	0.000209285	LOC4324345	EPIDERMAL PATTERNING FACTOR-like protein 9, transcript variant X1	-	-	-	-	GO:0005575//cellular_component;GO:0005576//extracellular region;GO:0048046//apoplast	GO:0003674//molecular_function;GO:0005102//signaling receptor binding;GO:0005488//binding;GO:0005515//protein binding;GO:0019899//enzyme binding;GO:0019900//kinase binding;GO:0019901//protein kinase binding;GO:0033612//receptor serine/threonine kinase binding	GO:0003002//regionalization;GO:0007154//cell communication;GO:0007267//cell-cell signaling;GO:0007275//multicellular organism development;GO:0007389//pattern specification process;GO:0008150//biological_process;GO:0009653//anatomical structure morphogenesis;GO:0009791//post-embryonic development;GO:0009888//tissue development;GO:0009987//cellular process;GO:0010016//shoot system morphogenesis;GO:…
ncbi_4352571	24	60	34	160	114	125	1.091	2.219	1.449	6.478	4.977	5.055	1.58633	5.50333	1.79461	7.39088e-06	0.000209883	LOC4352571	osmotin-like protein	-	-	-	-	GO:0031410//cytoplasmic vesicle	-	-
ncbi_4339746	37	56	63	169	179	136	1.75	2.155	2.793	7.12	8.132	5.723	2.23267	6.99167	1.64687	7.44883e-06	0.000211293	LOC4339746	uncharacterized LOC4339746	-	-	-	-	-	-	-
ncbi_4345631	107	185	130	320	300	477	3.398	4.779	3.869	9.051	9.149	13.474	4.01533	10.558	1.39474	7.64683e-06	0.000216188	LOC4345631	protein FLX-like 3	-	-	-	-	-	GO:0005524//ATP binding;GO:0008134//transcription factor binding;GO:0019901//protein kinase binding;GO:0042803//protein homodimerization activity;GO:0043565//sequence-specific DNA binding;GO:0070840//dynein complex binding	GO:0006260//DNA replication;GO:0006355//regulation of transcription, DNA-templated;GO:0006606//protein import into nucleus;GO:0007059//chromosome segregation;GO:0030261//chromosome condensation
ncbi_4351825	0	1	0	21	20	28	0	0.04	0	0.911	0.936	1.213	0.0133333	1.02	6.25739	7.75215e-06	0.000218923	LOC4351825	probable calcium-binding protein CML28	Organismal Systems	Environmental adaptation	ko04626//Plant-pathogen interaction	K13448	GO:0016020//membrane	GO:0003674//molecular_function;GO:0004553//hydrolase activity, hydrolyzing O-glycosyl compounds;GO:0005488//binding;GO:0005509//calcium ion binding;GO:0005515//protein binding;GO:0043167//ion binding;GO:0043169//cation binding;GO:0046872//metal ion binding	GO:0000272//polysaccharide catabolic process
ncbi_4329081	3	8	7	26	48	57	0.059	0.128	0.129	0.454	0.905	0.995	0.105333	0.784667	2.89712	7.96791e-06	0.000224767	LOC4329081	uncharacterized LOC4329081	-	-	-	-	-	-	GO:0006486//protein glycosylation
MSTRG.14482	12	22	8	0	0	0	0.984	1.467	0.615	0	0	0	1.022	0.001	-9.99718	8.02579e-06	0.00022615	--	Os06g0588200 [Oryza sativa Japonica Group]	-	-	-	-	-	-	-
MSTRG.12010	0	0	0	19	10	18	0	0	0	0.95	0.539	0.899	0.001	0.796	9.63662	8.05971e-06	0.000226855	--	Os05g0309000 [Oryza sativa Japonica Group]	-	-	-	-	-	GO:0070011//peptidase activity, acting on L-amino acid peptides	-
ncbi_4329466	4	6	2	24	31	37	0.079	0.096	0.037	0.422	0.588	0.65	0.0706667	0.553333	2.96905	8.24823e-06	0.000231905	LOC4329466	uncharacterized LOC4329466	-	-	-	-	-	GO:0004540//ribonuclease activity	GO:0006397//mRNA processing
ncbi_9266469	13	10	13	42	52	68	0.425	0.266	0.398	1.223	1.633	1.978	0.363	1.61133	2.15021	8.38081e-06	0.000235114	LOC9266469	uncharacterized LOC9266469	-	-	-	-	GO:0009536//plastid	-	-
MSTRG.15727	37	16	20	2	0	1	1.225	0.431	0.62	0.059	0	0.029	0.758667	0.0293333	-4.69285	8.46559e-06	0.000237232	--	Os07g0272800 [Oryza sativa Japonica Group]	-	-	-	-	-	-	-
ncbi_4348767	51	48	34	1	2	11	2.428	1.859	1.517	0.042	0.091	0.466	1.93467	0.199667	-3.27642	8.52141e-06	0.000238534	LOC4348767	glycine-rich cell wall structural protein 2-like	-	-	-	-	GO:0031410//cytoplasmic vesicle	-	-
ncbi_4332779	94	120	92	263	180	283	2.527	2.623	2.317	6.295	4.646	6.766	2.489	5.90233	1.24572	8.97207e-06	0.000250057	LOC4332779	putative tRNA pseudouridine synthase	-	-	-	-	GO:0005739//mitochondrion	-	-
ncbi_4327471	1	2	2	17	31	28	0.059	0.096	0.11	0.891	1.753	1.467	0.0883333	1.37033	3.95543	8.97227e-06	0.000250057	LOC4327471	uncharacterized LOC4327471	-	-	-	-	-	-	-
ncbi_4339395	10	79	29	2	2	0	0.306	1.969	0.833	0.055	0.059	0	1.036	0.038	-4.76888	9.09356e-06	0.00025316	LOC4339395	anthocyanidin 5,3-O-glucosyltransferase	-	-	-	-	-	GO:0008194//UDP-glycosyltransferase activity	-
ncbi_4337818	439	270	264	1222	877	1368	17.259	8.626	9.711	42.78	33.096	47.805	11.8653	41.227	1.79684	9.17416e-06	0.000254984	LOC4337818	1-aminocyclopropane-1-carboxylate oxidase	Metabolism;Metabolism;Metabolism	Global and overview maps;Global and overview maps;Amino acid metabolism	ko01100//Metabolic pathways;ko01110//Biosynthesis of secondary metabolites;ko00270//Cysteine and methionine metabolism	K05933;K05933;K05933	-	GO:0016491//oxidoreductase activity	GO:0055114//oxidation-reduction process
ncbi_4325740	15	30	23	69	73	126	0.449	0.731	0.645	1.84	2.099	3.356	0.608333	2.43167	1.99901	9.17906e-06	0.000254984	LOC4325740	uridine 5'-monophosphate synthase-like	Metabolism;Metabolism	Global and overview maps;Nucleotide metabolism	ko01100//Metabolic pathways;ko00240//Pyrimidine metabolism	K13421;K13421	GO:0005737//cytoplasm	GO:0000310//xanthine phosphoribosyltransferase activity;GO:0003674//molecular_function;GO:0003824//catalytic activity;GO:0003999//adenine phosphoribosyltransferase activity;GO:0004588//orotate phosphoribosyltransferase activity;GO:0004590//orotidine-5'-phosphate decarboxylase activity;GO:0016740//transferase activity;GO:0016757//transferase activity, transferring glycosyl groups;GO:0016763//trans…	GO:0006139//nucleobase-containing compound metabolic process;GO:0006166//purine ribonucleoside salvage;GO:0006206//pyrimidine nucleobase metabolic process;GO:0006207//'de novo' pyrimidine nucleobase biosynthetic process;GO:0006213//pyrimidine nucleoside metabolic process;GO:0006220//pyrimidine nucleotide metabolic process;GO:0006221//pyrimidine nucleotide biosynthetic process;GO:0006222//UMP bios…
ncbi_4338151	17573	7996	10574	3263	3533	4664	537.615	198.969	303.131	88.898	103.787	126.911	346.572	106.532	-1.70187	9.33146e-06	0.000258935	LOC4338151	extensin	-	-	-	-	GO:0031410//cytoplasmic vesicle	-	-
ncbi_4337666	338	775	341	194	185	182	7.843	14.628	7.415	4.009	4.122	3.756	9.962	3.96233	-1.33009	9.4556e-06	0.000262095	LOC4337666	protein IQ-DOMAIN 1	-	-	-	-	-	GO:0005515//protein binding	-
ncbi_4336955	84	178	109	388	299	310	2.582	4.45	3.139	10.62	8.825	8.475	3.39033	9.30667	1.45684	9.74812e-06	0.00026991	LOC4336955	protein ECERIFERUM 26-like	-	-	-	-	-	GO:0016747//transferase activity, transferring acyl groups other than amino-acyl groups	-
ncbi_9269709	4	16	11	50	44	57	0.297	0.963	0.765	3.304	3.13	3.752	0.675	3.39533	2.33059	9.82076e-06	0.000271626	LOC9269709	translation initiation factor IF-2, transcript variant X2	-	-	-	-	-	-	-
ncbi_4333519	33	61	27	9	11	6	0.77	1.157	0.59	0.187	0.246	0.124	0.839	0.185667	-2.17596	1.03703e-05	0.000286515	LOC4333519	VAN3-binding protein	-	-	-	-	GO:0005938//cell cortex	GO:0005515//protein binding;GO:0005543//phospholipid binding	GO:0032065//cortical protein anchoring
ncbi_4351673	529	214	235	79	88	82	18.839	5.982	7.818	2.593	2.953	2.433	10.8797	2.65967	-2.03232	1.04366e-05	0.000288035	LOC4351673	uncharacterized LOC4351673, transcript variant X1	-	-	-	-	-	-	-
ncbi_107277955	0	0	0	14	10	25	0	0	0	0.385	0.297	0.688	0.001	0.456667	8.835	1.06352e-05	0.000293198	LOC107277955	protein MEMO1-like	-	-	-	-	-	-	-
ncbi_4347368	128	170	148	289	262	353	2.943	3.179	3.189	5.917	5.784	7.219	3.10367	6.30667	1.0229	1.06685e-05	0.000293799	LOC4347368	probable ribosomal RNA small subunit methyltransferase B, transcript variant X8	-	-	-	-	GO:0005575//cellular_component;GO:0005622//intracellular;GO:0005623//cell;GO:0005737//cytoplasm;GO:0005829//cytosol;GO:0044424//intracellular part;GO:0044444//cytoplasmic part;GO:0044464//cell part	GO:0003674//molecular_function;GO:0003676//nucleic acid binding;GO:0003723//RNA binding;GO:0003824//catalytic activity;GO:0005488//binding;GO:0008168//methyltransferase activity;GO:0008169//C-methyltransferase activity;GO:0008173//RNA methyltransferase activity;GO:0008276//protein methyltransferase activity;GO:0008649//rRNA methyltransferase activity;GO:0008757//S-adenosylmethionine-dependent met…	GO:0000154//rRNA modification;GO:0001510//RNA methylation;GO:0006139//nucleobase-containing compound metabolic process;GO:0006355//regulation of transcription, DNA-templated;GO:0006364//rRNA processing;GO:0006396//RNA processing;GO:0006725//cellular aromatic compound metabolic process;GO:0006807//nitrogen compound metabolic process;GO:0008150//biological_process;GO:0008152//metabolic process;GO:0…
ncbi_9268826	352	66	104	21	17	29	11.719	1.787	3.244	0.623	0.543	0.859	5.58333	0.675	-3.04817	1.08159e-05	0.000297538	LOC9268826	allergen Asp f 7 homolog	-	-	-	-	-	-	-
ncbi_4339502	632	7	38	2	6	5	32.256	0.291	1.817	0.091	0.294	0.227	11.4547	0.204	-5.81122	1.09244e-05	0.000300197	LOC4339502	wiskott-Aldrich syndrome protein homolog	-	-	-	-	-	-	-
ncbi_4330525	60	28	16	3	4	3	1.168	0.511	0.293	0.068	0.097	0.068	0.657333	0.0776667	-3.08126	1.09599e-05	0.000300847	LOC4330525	protein NRT1/ PTR FAMILY 7.3, transcript variant X1	-	-	-	-	GO:0016020//membrane	GO:0015333//peptide:proton symporter activity;GO:0022857//transmembrane transporter activity	GO:0015833//peptide transport;GO:0055085//transmembrane transport
ncbi_4330003	207	398	271	161	122	106	3.398	5.314	4.169	2.354	1.923	1.548	4.29367	1.94167	-1.14491	1.11408e-05	0.000305486	LOC4330003	E3 ubiquitin-protein ligase WAV3	-	-	-	-	GO:0005680//anaphase-promoting complex;GO:0010007//magnesium chelatase complex	GO:0008270//zinc ion binding;GO:0016851//magnesium chelatase activity;GO:0016887//ATPase activity;GO:0046872//metal ion binding;GO:0061630//ubiquitin protein ligase activity;GO:0097602//cullin family protein binding	GO:0015995//chlorophyll biosynthetic process;GO:0031145//anaphase-promoting complex-dependent catabolic process
ncbi_107278768	60	5	75	1	0	1	1.242	0.087	1.45	0.023	0	0.02	0.926333	0.0143333	-6.01409	1.11635e-05	0.000305781	LOC107278768	uncharacterized LOC107278768, transcript variant X1	-	-	-	-	-	-	-
MSTRG.22132	64	45	43	18	9	7	1.449	0.822	0.909	0.366	0.196	0.141	1.06	0.234333	-2.17743	1.11758e-05	0.000305787	AtMg00810	OSJNBa0055H05.8 [Oryza sativa Japonica Group]	-	-	-	-	GO:0043231//intracellular membrane-bounded organelle	-	-
ncbi_4335704	142	160	102	59	66	69	4.668	4.278	3.142	1.727	2.083	2.018	4.02933	1.94267	-1.0525	1.12058e-05	0.000306279	LOC4335704	trihelix transcription factor ASR3	-	-	-	-	-	-	-
ncbi_4351088	2064	432	368	83	121	146	134.692	22.93	22.503	4.823	7.582	8.474	60.0417	6.95967	-3.10887	1.14378e-05	0.000312287	LOC4351088	dormancy-associated protein 1	-	-	-	-	-	-	-
ncbi_9269597	118	3	16	0	0	0	3.332	0.069	0.423	0	0	0	1.27467	0.001	-10.3159	1.1552e-05	0.000315067	LOC9269597	uncharacterized LOC9269597	-	-	-	-	-	GO:0043531//ADP binding	-
ncbi_4350272	3	13	6	41	45	40	0.146	0.499	0.27	1.701	2.016	1.65	0.305	1.789	2.55227	1.19373e-05	0.000324881	LOC4350272	endo-1,3%3B1,4-beta-D-glucanase	-	-	-	-	-	GO:0008236//serine-type peptidase activity;GO:0016787//hydrolase activity	GO:0006508//proteolysis
ncbi_4349735	1485	1374	949	538	622	417	21.372	16.119	12.951	6.885	8.559	5.333	16.814	6.92567	-1.27964	1.20922e-05	0.000328744	LOC4349735	probable calcium-transporting ATPase 8, plasma membrane-type, transcript variant X1	-	-	-	-	GO:0016020//membrane	-	-
ncbi_4345528	6687	3861	3323	1395	1357	2033	140.529	65.79	65.222	26.391	27.204	38.098	90.5137	30.5643	-1.56629	1.21704e-05	0.000330518	LOC4345528	sulfate transporter 1.2, transcript variant X1	-	-	-	-	GO:0016020//membrane	-	-
ncbi_4351148	5	31	17	0	0	0	0.074	0.375	0.237	0	0	0	0.228667	0.001	-7.8371	1.22029e-05	0.00033105	LOC4351148	disease resistance protein RGA5-like, transcript variant X1	-	-	-	-	GO:0005869//dynactin complex	GO:0005525//GTP binding;GO:0017111//nucleoside-triphosphatase activity;GO:0043531//ADP binding	GO:0006614//SRP-dependent cotranslational protein targeting to membrane;GO:0061640//cytoskeleton-dependent cytokinesis
ncbi_4346821	1	3	0	30	16	31	0.018	0.044	0	0.483	0.278	0.499	0.0206667	0.42	4.34501	1.2281e-05	0.000332815	LOC4346821	probable leucine-rich repeat receptor-like protein kinase At2g28990, transcript variant X1	-	-	-	-	-	GO:0004672//protein kinase activity;GO:0005515//protein binding;GO:0005524//ATP binding	GO:0006468//protein phosphorylation
ncbi_4338271	24	37	18	81	73	89	0.368	0.462	0.259	1.106	1.075	1.214	0.363	1.13167	1.64041	1.232e-05	0.000333517	LOC4338271	DNA mismatch repair protein MSH2	Genetic Information Processing	Replication and repair	ko03430//Mismatch repair	K08735	GO:0005575//cellular_component;GO:0005622//intracellular;GO:0005623//cell;GO:0005634//nucleus;GO:0005886//plasma membrane;GO:0016020//membrane;GO:0032300//mismatch repair complex;GO:0032301//MutSalpha complex;GO:0032302//MutSbeta complex;GO:0032991//protein-containing complex;GO:0043226//organelle;GO:0043227//membrane-bounded organelle;GO:0043229//intracellular organelle;GO:0043231//intracellular…	GO:0000166//nucleotide binding;GO:0000217//DNA secondary structure binding;GO:0000400//four-way junction DNA binding;GO:0000403//Y-form DNA binding;GO:0000404//heteroduplex DNA loop binding;GO:0000406//double-strand/single-strand DNA junction binding;GO:0003674//molecular_function;GO:0003676//nucleic acid binding;GO:0003677//DNA binding;GO:0003684//damaged DNA binding;GO:0003690//double-stranded …	GO:0000003//reproduction;GO:0000018//regulation of DNA recombination;GO:0006139//nucleobase-containing compound metabolic process;GO:0006259//DNA metabolic process;GO:0006281//DNA repair;GO:0006290//pyrimidine dimer repair;GO:0006298//mismatch repair;GO:0006301//postreplication repair;GO:0006310//DNA recombination;GO:0006311//meiotic gene conversion;GO:0006725//cellular aromatic compound metaboli…
ncbi_4339217	114	98	112	55	47	42	1.898	1.327	1.748	0.816	0.751	0.622	1.65767	0.729667	-1.18384	1.24006e-05	0.000335342	LOC4339217	uncharacterized LOC4339217	-	-	-	-	GO:0000776//kinetochore	GO:0005524//ATP binding	GO:0006606//protein import into nucleus;GO:0007059//chromosome segregation;GO:0030261//chromosome condensation;GO:0051382//kinetochore assembly
ncbi_4346938	33	40	26	156	73	204	2.004	1.976	1.479	8.436	4.257	11.018	1.81967	7.90367	2.11885	1.25302e-05	0.000338489	LOC4346938	Protein PLASTID REDOX INSENSITIVE 2, chloroplastic	-	-	-	-	-	-	-
ncbi_4334247	573	938	794	1997	1325	2225	32.821	43.7	42.617	101.864	72.876	113.354	39.7127	96.0313	1.27391	1.25625e-05	0.000338643	LOC4334247	30S ribosomal protein S9, chloroplastic	Genetic Information Processing	Translation	ko03010//Ribosome	K02996	GO:0009536//plastid	-	-
ncbi_4331118	151	23	26	4	5	1	9.721	1.204	1.568	0.229	0.309	0.057	4.16433	0.198333	-4.39209	1.26184e-05	0.00033979	LOC4331118	uncharacterized LOC4331118	-	-	-	-	-	GO:0009055//electron transfer activity;GO:0020037//heme binding	-
ncbi_107280554	83	64	54	25	24	21	5.43	3.406	3.31	1.456	1.508	1.222	4.04867	1.39533	-1.53684	1.26698e-05	0.000340559	LOC107280554	alanine and glycine-rich protein-like	-	-	-	-	GO:0030176//integral component of endoplasmic reticulum membrane	-	GO:2001256//regulation of store-operated calcium entry
ncbi_4325273	1198	2119	1835	4600	3119	4683	66.726	95.997	95.772	228.163	166.813	231.994	86.165	208.99	1.27826	1.26767e-05	0.000340559	LOC4325273	30S ribosomal protein S20, chloroplastic	Genetic Information Processing	Translation	ko03010//Ribosome	K02968	GO:0009536//plastid	-	-
ncbi_4349163	144	445	501	12	77	37	3.048	7.661	9.936	0.226	1.565	0.697	6.88167	0.829333	-3.05273	1.32083e-05	0.000354181	LOC4349163	subtilisin-like protease SBT1.2	-	-	-	-	-	GO:0008236//serine-type peptidase activity	GO:0006508//proteolysis;GO:0009306//protein secretion
ncbi_9268652	263	193	193	101	98	96	3.675	2.193	2.527	1.257	1.315	1.193	2.79833	1.255	-1.15688	1.32742e-05	0.000355574	LOC9268652	serine/threonine-protein kinase-like protein CCR4	-	-	-	-	-	GO:0004672//protein kinase activity;GO:0005524//ATP binding	GO:0006468//protein phosphorylation
ncbi_9268428	512	27	48	10	10	7	24.623	1.056	2.163	0.428	0.462	0.299	9.28067	0.396333	-4.54944	1.33133e-05	0.000356246	LOC9268428	probable glutathione S-transferase GSTU6	Metabolism;Metabolism	Global and overview maps;Metabolism of other amino acids	ko01100//Metabolic pathways;ko00480//Glutathione metabolism	K00799;K00799	-	GO:0005515//protein binding;GO:0016034//maleylacetoacetate isomerase activity	GO:0006559//L-phenylalanine catabolic process;GO:0006572//tyrosine catabolic process;GO:0006749//glutathione metabolic process
ncbi_4337016	694	7	66	5	5	0	8.901	0.073	0.793	0.057	0.062	0	3.25567	0.0396667	-6.35888	1.36124e-05	0.000363486	LOC4337016	LRR receptor-like serine/threonine-protein kinase FLS2	Organismal Systems;Environmental Information Processing	Environmental adaptation;Signal transduction	ko04626//Plant-pathogen interaction;ko04016//MAPK signaling pathway - plant	K13420;K13420	GO:0031410//cytoplasmic vesicle	-	-
MSTRG.9168	21	92	75	294	277	311	0.779	2.777	2.608	9.715	9.869	10.264	2.05467	9.94933	2.2757	1.40561e-05	0.000374941	--	expressed protein [Oryza sativa Japonica Group]	-	-	-	-	-	-	-
MSTRG.22465	7	10	4	28	44	62	0.319	0.409	0.195	1.2	2.011	2.63	0.307667	1.947	2.66181	1.41375e-05	0.00037672	At3g47570	Os11g0695000, partial [Oryza sativa Japonica Group]	-	-	-	-	GO:0031224//intrinsic component of membrane;GO:0043231//intracellular membrane-bounded organelle	GO:0004672//protein kinase activity;GO:0032550//purine ribonucleoside binding	GO:0006464//cellular protein modification process
ncbi_4348330	0	0	1	14	21	52	0	0	0.02	0.268	0.433	0.994	0.00666667	0.565	6.40514	1.42173e-05	0.000378452	LOC4348330	crooked neck-like protein 1	Genetic Information Processing	Transcription	ko03040//Spliceosome	K12869	GO:0005634//nucleus	-	GO:0006396//RNA processing;GO:0006397//mRNA processing
ncbi_9271853	710	778	145	19	36	0	16.917	15.078	3.237	0.403	0.824	0	11.744	0.409	-4.84368	1.42808e-05	0.000379745	LOC9271853	aureusidin synthase	-	-	-	-	-	GO:0004097//catechol oxidase activity;GO:0016491//oxidoreductase activity	GO:0055114//oxidation-reduction process
ncbi_4329920	10663	111	1283	88	136	186	532.819	4.511	60.075	3.916	6.526	8.267	199.135	6.23633	-4.9969	1.4389e-05	0.000382222	LOC4329920	chitinase 6-like	Metabolism;Metabolism	Global and overview maps;Carbohydrate metabolism	ko01100//Metabolic pathways;ko00520//Amino sugar and nucleotide sugar metabolism	K01183;K01183	-	GO:0003674//molecular_function;GO:0003824//catalytic activity;GO:0004553//hydrolase activity, hydrolyzing O-glycosyl compounds;GO:0004568//chitinase activity;GO:0005488//binding;GO:0008061//chitin binding;GO:0008144//drug binding;GO:0016787//hydrolase activity;GO:0016798//hydrolase activity, acting on glycosyl bonds;GO:0097367//carbohydrate derivative binding	GO:0000272//polysaccharide catabolic process;GO:0005975//carbohydrate metabolic process;GO:0005976//polysaccharide metabolic process;GO:0006022//aminoglycan metabolic process;GO:0006026//aminoglycan catabolic process;GO:0006030//chitin metabolic process;GO:0006032//chitin catabolic process;GO:0006040//amino sugar metabolic process;GO:0006807//nitrogen compound metabolic process;GO:0006950//respon…
ncbi_4351801	4	4	6	45	22	33	0.155	0.126	0.218	1.553	0.819	1.137	0.166333	1.16967	2.81395	1.46946e-05	0.000389936	LOC4351801	chitinase-like protein 1, transcript variant X1	-	-	-	-	-	GO:0004568//chitinase activity	GO:0006032//chitin catabolic process;GO:0016998//cell wall macromolecule catabolic process
ncbi_4349823	0	1	0	32	12	30	0	0.029	0	1.018	0.412	0.953	0.00966667	0.794333	6.36058	1.48344e-05	0.000393234	LOC4349823	transcription repressor OFP13	-	-	-	-	-	-	-
ncbi_107280814	29	18	15	2	0	1	1.117	0.559	0.499	0.069	0	0.035	0.725	0.0346667	-4.38636	1.48773e-05	0.000393963	LOC107280814	sugar transport protein MST1-like, transcript variant X1	-	-	-	-	GO:0005887//integral component of plasma membrane;GO:0016021//integral component of membrane	GO:0022857//transmembrane transporter activity;GO:0051119//sugar transmembrane transporter activity	GO:0008643//carbohydrate transport;GO:0055085//transmembrane transport
ncbi_4330398	34	32	26	10	5	8	2.523	1.932	1.808	0.661	0.356	0.528	2.08767	0.515	-2.01925	1.49008e-05	0.000394174	LOC4330398	uncharacterized LOC4330398	-	-	-	-	-	-	-
ncbi_4324783	1239	16	453	18	31	22	59.097	0.621	20.247	0.765	1.42	0.933	26.655	1.03933	-4.68068	1.50751e-05	0.000398372	LOC4324783	transcription factor DIVARICATA	-	-	-	-	-	GO:0003700//DNA-binding transcription factor activity	GO:0006355//regulation of transcription, DNA-templated
MSTRG.18704	1	0	0	26	18	19	0.047	0	0	1.083	0.808	0.79	0.0156667	0.893667	5.83397	1.52915e-05	0.000403563	--	OSJNBa0004B13.21 [Oryza sativa Japonica Group]	-	-	-	-	-	-	-
ncbi_4334853	148	177	135	381	264	442	5.992	5.828	5.121	13.736	10.263	15.916	5.647	13.305	1.23641	1.53031e-05	0.000403563	LOC4334853	uncharacterized LOC4334853	-	-	-	-	-	-	-
ncbi_4325604	112	195	156	395	286	366	3.029	4.29	3.953	9.513	7.427	8.804	3.75733	8.58133	1.19149	1.54534e-05	0.000406912	LOC4325604	tyrosine decarboxylase-like	-	-	-	-	-	GO:0016831//carboxy-lyase activity	GO:0006520//cellular amino acid metabolic process
ncbi_4345498	6	4	8	30	32	50	0.102	0.055	0.127	0.453	0.521	0.754	0.0946667	0.576	2.60514	1.5468e-05	0.000406912	LOC4345498	ABC transporter A family member 7	-	-	-	-	GO:0016020//membrane	-	-
ncbi_4351109	0	1	1	14	25	85	0	0.007	0.008	0.106	0.205	0.645	0.005	0.318667	5.99398	1.5478e-05	0.000406912	LOC4351109	putative disease resistance protein RGA3, transcript variant X1	-	-	-	-	-	GO:0005515//protein binding;GO:0005524//ATP binding;GO:0005525//GTP binding;GO:0008134//transcription factor binding;GO:0009002//serine-type D-Ala-D-Ala carboxypeptidase activity;GO:0016887//ATPase activity;GO:0043531//ADP binding	GO:0006355//regulation of transcription, DNA-templated;GO:0006508//proteolysis
ncbi_4325269	2	3	6	16	57	95	0.036	0.044	0.102	0.259	0.996	1.538	0.0606667	0.931	3.93981	1.55392e-05	0.0004081	LOC4325269	uncharacterized LOC4325269	-	-	-	-	-	-	-
ncbi_4343503	15	8	9	39	67	97	0.387	0.16	0.208	0.885	1.411	1.982	0.251667	1.426	2.50239	1.56075e-05	0.000409471	LOC4343503	cysteine-rich receptor-like protein kinase 10, transcript variant X1	-	-	-	-	GO:0005575//cellular_component;GO:0005623//cell;GO:0005886//plasma membrane;GO:0016020//membrane;GO:0016021//integral component of membrane;GO:0031224//intrinsic component of membrane;GO:0044425//membrane part;GO:0044464//cell part;GO:0071944//cell periphery	GO:0000166//nucleotide binding;GO:0003674//molecular_function;GO:0003824//catalytic activity;GO:0004672//protein kinase activity;GO:0004674//protein serine/threonine kinase activity;GO:0005488//binding;GO:0005524//ATP binding;GO:0008144//drug binding;GO:0016301//kinase activity;GO:0016740//transferase activity;GO:0016772//transferase activity, transferring phosphorus-containing groups;GO:0016773/…	GO:0006464//cellular protein modification process;GO:0006468//protein phosphorylation;GO:0006777//Mo-molybdopterin cofactor biosynthetic process;GO:0006793//phosphorus metabolic process;GO:0006796//phosphate-containing compound metabolic process;GO:0006807//nitrogen compound metabolic process;GO:0006950//response to stress;GO:0006952//defense response;GO:0008150//biological_process;GO:0008152//me…
ncbi_9270258	566	777	592	1487	1024	1697	12.833	14.272	12.528	29.87	22.18	34.062	13.211	28.704	1.11951	1.57521e-05	0.000412842	LOC9270258	protease Do-like 2, chloroplastic, transcript variant X1	-	-	-	-	GO:0009536//plastid	-	-
ncbi_4333320	740	78	97	19	17	35	25.645	2.199	3.15	0.586	0.566	1.079	10.3313	0.743667	-3.79623	1.62114e-05	0.000424444	LOC4333320	GDSL esterase/lipase At5g55050	-	-	-	-	-	GO:0016788//hydrolase activity, acting on ester bonds	-
ncbi_4342744	24	64	43	191	105	193	0.805	1.745	1.351	5.702	3.38	5.755	1.30033	4.94567	1.92728	1.64847e-05	0.000431156	LOC4342744	KHG/KDPG aldolase	-	-	-	-	GO:0009536//plastid	-	-
ncbi_4335698	226	2	36	2	1	1	6.271	0.045	0.936	0.049	0.027	0.025	2.41733	0.0336667	-6.16595	1.65569e-05	0.0004326	LOC4335698	protein TIFY 9-like	Environmental Information Processing	Signal transduction	ko04075//Plant hormone signal transduction	K13464	GO:0005575//cellular_component;GO:0005622//intracellular;GO:0005623//cell;GO:0005634//nucleus;GO:0043226//organelle;GO:0043227//membrane-bounded organelle;GO:0043229//intracellular organelle;GO:0043231//intracellular membrane-bounded organelle;GO:0044424//intracellular part;GO:0044464//cell part	GO:0003674//molecular_function;GO:0003712//transcription coregulator activity;GO:0003714//transcription corepressor activity;GO:0003723//RNA binding;GO:0004386//helicase activity;GO:0005524//ATP binding;GO:0140110//transcription regulator activity	GO:0006139//nucleobase-containing compound metabolic process;GO:0006351//transcription, DNA-templated;GO:0006355//regulation of transcription, DNA-templated;GO:0006725//cellular aromatic compound metabolic process;GO:0006807//nitrogen compound metabolic process;GO:0006950//response to stress;GO:0008150//biological_process;GO:0008152//metabolic process;GO:0009058//biosynthetic process;GO:0009059//…
ncbi_4329382	28	44	37	123	75	138	0.547	0.679	0.741	2.027	1.319	2.781	0.655667	2.04233	1.63918	1.68301e-05	0.000438838	LOC4329382	uncharacterized LOC4329382, transcript variant X1	-	-	-	-	-	GO:0004766//spermidine synthase activity;GO:0008171//O-methyltransferase activity	GO:0008295//spermidine biosynthetic process
ncbi_4336113	66	88	80	250	159	185	1.938	2.102	2.201	6.537	4.483	4.831	2.08033	5.28367	1.34472	1.70505e-05	0.000444132	LOC4336113	ATP-dependent 6-phosphofructokinase 2-like	Metabolism;Metabolism;Metabolism;Metabolism;Metabolism;Genetic Information Processing;Metabolism;Metabolism;Metabolism	Global and overview maps;Global and overview maps;Global and overview maps;Global and overview maps;Carbohydrate metabolism;Folding, sorting and degradation;Carbohydrate metabolism;Carbohydrate metabolism;Carbohydrate metabolism	ko01100//Metabolic pathways;ko01110//Biosynthesis of secondary metabolites;ko01200//Carbon metabolism;ko01230//Biosynthesis of amino acids;ko00010//Glycolysis / Gluconeogenesis;ko03018//RNA degradation;ko00051//Fructose and mannose metabolism;ko00052//Galactose metabolism;ko00030//Pentose phosphate pathway	K00850;K00850;K00850;K00850;K00850;K00850;K00850;K00850;K00850	GO:0005575//cellular_component	GO:0001727//lipid kinase activity;GO:0003872//6-phosphofructokinase activity;GO:0016301//kinase activity;GO:0016773//phosphotransferase activity, alcohol group as acceptor;GO:0047334//diphosphate-fructose-6-phosphate 1-phosphotransferase activity	GO:0006096//glycolytic process;GO:0008150//biological_process
ncbi_4345825	126	89	61	34	26	24	4.458	2.561	2.022	1.071	0.883	0.755	3.01367	0.903	-1.73872	1.7102e-05	0.000444656	LOC4345825	probable carboxylesterase 12	-	-	-	-	-	GO:0016787//hydrolase activity	-
ncbi_4346142	84	184	150	406	318	384	4.287	7.639	7.174	18.455	15.587	17.435	6.36667	17.159	1.43036	1.71055e-05	0.000444656	LOC4346142	non-specific lipid transfer protein GPI-anchored 1, transcript variant X1	-	-	-	-	GO:0005575//cellular_component;GO:0005576//extracellular region;GO:0005618//cell wall;GO:0005622//intracellular;GO:0005623//cell;GO:0005737//cytoplasm;GO:0005783//endoplasmic reticulum;GO:0005794//Golgi apparatus;GO:0005886//plasma membrane;GO:0009505//plant-type cell wall;GO:0012505//endomembrane system;GO:0016020//membrane;GO:0016021//integral component of membrane;GO:0030312//external encapsul…	GO:0003674//molecular_function;GO:0005488//binding;GO:0008289//lipid binding	GO:0006810//transport;GO:0006869//lipid transport;GO:0006950//response to stress;GO:0006952//defense response;GO:0007275//multicellular organism development;GO:0008150//biological_process;GO:0009605//response to external stimulus;GO:0009607//response to biotic stimulus;GO:0009620//response to fungus;GO:0010876//lipid localization;GO:0032501//multicellular organismal process;GO:0032502//developmen…
ncbi_4331852	548	225	226	83	87	88	10.903	3.641	4.214	1.471	1.662	1.557	6.25267	1.56333	-1.99985	1.7149e-05	0.000445332	LOC4331852	protein STRUBBELIG-RECEPTOR FAMILY 7	-	-	-	-	GO:0031410//cytoplasmic vesicle	-	-
ncbi_107278433	41	11	7	0	0	0	1.398	0.31	0.215	0	0	0	0.641	0.001	-9.32418	1.75609e-05	0.000455564	LOC107278433	uncharacterized LOC107278433, transcript variant X1	-	-	-	-	-	-	-
ncbi_112935981	1	1	0	28	22	20	0.05	0.041	0	1.259	1.067	0.898	0.0303333	1.07467	5.14684	1.76731e-05	0.000458011	LOC112935981	germin-like protein 8-10	-	-	-	-	GO:0005575//cellular_component;GO:0005576//extracellular region;GO:0005618//cell wall;GO:0005623//cell;GO:0030312//external encapsulating structure;GO:0044464//cell part;GO:0048046//apoplast;GO:0071944//cell periphery	GO:0003674//molecular_function;GO:0005488//binding;GO:0010309//acireductone dioxygenase [iron(II)-requiring] activity;GO:0030145//manganese ion binding;GO:0043167//ion binding;GO:0043169//cation binding;GO:0045735//nutrient reservoir activity;GO:0046872//metal ion binding;GO:0046914//transition metal ion binding	GO:0055114//oxidation-reduction process
ncbi_4328275	77	18	27	1	4	0	1.207	0.212	0.393	0.015	0.064	0	0.604	0.0263333	-4.51959	1.77321e-05	0.000458813	LOC4328275	uncharacterized LOC4328275, transcript variant X1	-	-	-	-	GO:0016021//integral component of membrane	-	-
ncbi_4334515	282	101	97	34	34	32	3.708	1.08	1.195	0.398	0.429	0.374	1.99433	0.400333	-2.31663	1.77401e-05	0.000458813	LOC4334515	probable cellulose synthase A catalytic subunit 2 [UDP-forming]	-	-	-	-	GO:0000109//nucleotide-excision repair complex;GO:0005575//cellular_component;GO:0005622//intracellular;GO:0005623//cell;GO:0005675//transcription factor TFIIH holo complex;GO:0005737//cytoplasm;GO:0005794//Golgi apparatus;GO:0005886//plasma membrane;GO:0012505//endomembrane system;GO:0016020//membrane;GO:0016021//integral component of membrane;GO:0031224//intrinsic component of membrane;GO:00432…	GO:0003674//molecular_function;GO:0003824//catalytic activity;GO:0004693//cyclin-dependent protein serine/threonine kinase activity;GO:0005488//binding;GO:0008194//UDP-glycosyltransferase activity;GO:0008375//acetylglucosaminyltransferase activity;GO:0016740//transferase activity;GO:0016757//transferase activity, transferring glycosyl groups;GO:0016758//transferase activity, transferring hexosyl …	GO:0000271//polysaccharide biosynthetic process;GO:0000278//mitotic cell cycle;GO:0000281//mitotic cytokinesis;GO:0000910//cytokinesis;GO:0005975//carbohydrate metabolic process;GO:0005976//polysaccharide metabolic process;GO:0006073//cellular glucan metabolic process;GO:0006289//nucleotide-excision repair;GO:0006352//DNA-templated transcription, initiation;GO:0007049//cell cycle;GO:0008150//biol…
ncbi_107278642	990	29	115	6	16	24	27.941	0.666	3.041	0.151	0.434	0.602	10.5493	0.395667	-4.73672	1.80855e-05	0.000466799	LOC107278642	putative methyltransferase DDB_G0268948	-	-	-	-	-	GO:0008168//methyltransferase activity;GO:0008170//N-methyltransferase activity;GO:0008171//O-methyltransferase activity;GO:0008689//3-demethylubiquinone-9 3-O-methyltransferase activity	GO:0006744//ubiquinone biosynthetic process;GO:0009102//biotin biosynthetic process;GO:0044272//sulfur compound biosynthetic process
ncbi_4327129	23	33	31	122	62	119	0.43	0.411	0.509	2.034	0.96	2.037	0.45	1.677	1.89789	1.83609e-05	0.000473429	LOC4327129	protein kinase PINOID 2-like, transcript variant X6	-	-	-	-	-	GO:0004674//protein serine/threonine kinase activity;GO:0005524//ATP binding	GO:0006468//protein phosphorylation
ncbi_4335177	343	693	472	1097	1062	1284	3.588	5.896	4.626	10.218	10.667	11.946	4.70333	10.9437	1.21834	1.83891e-05	0.000473676	LOC4335177	ABC transporter C family member 4	-	-	-	-	GO:0005575//cellular_component;GO:0005737//cytoplasm;GO:0005887//integral component of plasma membrane;GO:0009380//excinuclease repair complex;GO:0009898//cytoplasmic side of plasma membrane;GO:0016021//integral component of membrane;GO:0043190//ATP-binding cassette (ABC) transporter complex;GO:0055051//ATP-binding cassette (ABC) transporter complex, integrated substrate binding;GO:0055052//ATP-b…	GO:0000166//nucleotide binding;GO:0003674//molecular_function;GO:0003676//nucleic acid binding;GO:0003677//DNA binding;GO:0003924//GTPase activity;GO:0004140//dephospho-CoA kinase activity;GO:0005260//intracellularly ATP-gated chloride channel activity;GO:0005319//lipid transporter activity;GO:0005524//ATP binding;GO:0005525//GTP binding;GO:0008565//protein transporter activity;GO:0009381//excinu…	GO:0000910//cytokinesis;GO:0006289//nucleotide-excision repair;GO:0006810//transport;GO:0006817//phosphate ion transport;GO:0006824//cobalt ion transport;GO:0006855//drug transmembrane transport;GO:0006869//lipid transport;GO:0007601//visual perception;GO:0008150//biological_process;GO:0008272//sulfate transport;GO:0015675//nickel cation transport;GO:0015689//molybdate ion transport;GO:0015706//n…
ncbi_4332158	217	343	234	566	443	624	8.593	11.047	8.683	19.959	16.844	21.977	9.441	19.5933	1.05335	1.84832e-05	0.000475622	LOC4332158	GTP-binding protein At2g22870, transcript variant X2	-	-	-	-	GO:0005739//mitochondrion	-	-
ncbi_4329730	15	21	13	0	0	1	0.419	0.477	0.34	0	0	0.025	0.412	0.00833333	-5.62761	1.87319e-05	0.00048105	LOC4329730	oryzalexin E synthase-like	Metabolism;Metabolism	Global and overview maps;Metabolism of terpenoids and polyketides	ko01110//Biosynthesis of secondary metabolites;ko00904//Diterpenoid biosynthesis	K21718;K21718	GO:0005575//cellular_component;GO:0016020//membrane;GO:0016021//integral component of membrane;GO:0031224//intrinsic component of membrane;GO:0044425//membrane part	GO:0003674//molecular_function;GO:0003824//catalytic activity;GO:0004497//monooxygenase activity;GO:0005488//binding;GO:0005506//iron ion binding;GO:0016491//oxidoreductase activity;GO:0016705//oxidoreductase activity, acting on paired donors, with incorporation or reduction of molecular oxygen;GO:0016709//oxidoreductase activity, acting on paired donors, with incorporation or reduction of molecu…	GO:0006629//lipid metabolic process;GO:0006720//isoprenoid metabolic process;GO:0006721//terpenoid metabolic process;GO:0006950//response to stress;GO:0006952//defense response;GO:0008150//biological_process;GO:0008152//metabolic process;GO:0008299//isoprenoid biosynthetic process;GO:0008610//lipid biosynthetic process;GO:0009058//biosynthetic process;GO:0009403//toxin biosynthetic process;GO:000…
ncbi_4340426	5325	79	799	49	113	86	137.993	1.667	19.387	1.132	2.808	1.972	53.0157	1.97067	-4.74966	1.88139e-05	0.000482669	LOC4340426	fatty-acid-binding protein 2, transcript variant X2	-	-	-	-	-	GO:0016872//intramolecular lyase activity	-
ncbi_4326567	19	34	36	97	82	88	0.445	0.648	0.791	2.025	1.846	1.835	0.628	1.902	1.59868	1.91543e-05	0.000490907	LOC4326567	mitogen-activated protein kinase 16-like	Environmental Information Processing	Signal transduction	ko04016//MAPK signaling pathway - plant	K20538	GO:0005575//cellular_component;GO:0005622//intracellular;GO:0005623//cell;GO:0005634//nucleus;GO:0005737//cytoplasm;GO:0043226//organelle;GO:0043227//membrane-bounded organelle;GO:0043229//intracellular organelle;GO:0043231//intracellular membrane-bounded organelle;GO:0044424//intracellular part;GO:0044464//cell part	GO:0000166//nucleotide binding;GO:0003674//molecular_function;GO:0003824//catalytic activity;GO:0004672//protein kinase activity;GO:0004674//protein serine/threonine kinase activity;GO:0004707//MAP kinase activity;GO:0005488//binding;GO:0005524//ATP binding;GO:0008144//drug binding;GO:0016301//kinase activity;GO:0016709//oxidoreductase activity, acting on paired donors, with incorporation or redu…	GO:0000165//MAPK cascade;GO:0006464//cellular protein modification process;GO:0006468//protein phosphorylation;GO:0006744//ubiquinone biosynthetic process;GO:0006793//phosphorus metabolic process;GO:0006796//phosphate-containing compound metabolic process;GO:0006807//nitrogen compound metabolic process;GO:0007154//cell communication;GO:0007165//signal transduction;GO:0008150//biological_process;G…
MSTRG.1930	16	39	49	300	138	136	1.127	2.234	3.234	18.815	9.332	8.519	2.19833	12.222	2.475	1.92539e-05	0.000492964	RL3	Os01g0663051 [Oryza sativa Japonica Group]	-	-	-	-	-	GO:0005488//binding	-
ncbi_4327136	68	39	32	9	12	6	1.182	0.546	0.511	0.137	0.196	0.094	0.746333	0.142333	-2.39055	1.92934e-05	0.000493481	LOC4327136	kelch-like protein 1, transcript variant X1	-	-	-	-	GO:0005577//fibrinogen complex	GO:0005102//signaling receptor binding;GO:0005515//protein binding;GO:0008565//protein transporter activity	GO:0030168//platelet activation;GO:0030253//protein secretion by the type I secretion system;GO:0051258//protein polymerization
ncbi_4326734	11	47	40	149	124	220	0.253	0.879	0.861	3.049	2.736	4.497	0.664333	3.42733	2.36711	1.94911e-05	0.00049754	LOC4326734	indole-3-pyruvate monooxygenase YUCCA2	Metabolism;Metabolism	Global and overview maps;Amino acid metabolism	ko01100//Metabolic pathways;ko00380//Tryptophan metabolism	K11816;K11816	GO:0005575//cellular_component;GO:0005622//intracellular;GO:0005623//cell;GO:0005737//cytoplasm;GO:0009342//glutamate synthase complex (NADPH);GO:0044424//intracellular part;GO:0044464//cell part	GO:0000166//nucleotide binding;GO:0003674//molecular_function;GO:0003824//catalytic activity;GO:0004497//monooxygenase activity;GO:0004499//N,N-dimethylaniline monooxygenase activity;GO:0004791//thioredoxin-disulfide reductase activity;GO:0005488//binding;GO:0015036//disulfide oxidoreductase activity;GO:0016166//phytoene dehydrogenase activity;GO:0016491//oxidoreductase activity;GO:0016668//oxido…	GO:0006537//glutamate biosynthetic process;GO:0006790//sulfur compound metabolic process;GO:0006805//xenobiotic metabolic process;GO:0008150//biological_process;GO:0008152//metabolic process;GO:0009058//biosynthetic process;GO:0009228//thiamine biosynthetic process;GO:0009398//FMN biosynthetic process;GO:0009850//auxin metabolic process;GO:0009851//auxin biosynthetic process;GO:0009987//cellular …
ncbi_4344018	57	115	68	244	164	241	2.426	3.98	2.711	9.246	6.701	9.121	3.039	8.356	1.45922	1.97213e-05	0.000502913	LOC4344018	uncharacterized LOC4344018	-	-	-	-	-	GO:0008967//phosphoglycolate phosphatase activity;GO:0016787//hydrolase activity;GO:0016827//hydrolase activity, acting on acid carbon-phosphorus bonds;GO:0018784//(S)-2-haloacid dehalogenase activity	GO:0006805//xenobiotic metabolic process;GO:0008152//metabolic process;GO:0009636//response to toxic substance;GO:0009853//photorespiration;GO:0019635//2-aminoethylphosphonate catabolic process;GO:0019636//phosphonoacetate metabolic process;GO:0019700//organic phosphonate catabolic process;GO:0043094//cellular metabolic compound salvage
ncbi_4338160	301	483	319	925	646	1183	12.252	15.991	12.167	33.529	25.249	42.829	13.47	33.869	1.33022	1.99181e-05	0.000507423	LOC4338160	auxin-responsive protein IAA17-like	Environmental Information Processing	Signal transduction	ko04075//Plant hormone signal transduction	K14484	GO:0009536//plastid	-	-
ncbi_4341861	52	45	35	12	16	13	2.033	1.431	1.282	0.418	0.601	0.452	1.582	0.490333	-1.68991	1.9938e-05	0.000507423	LOC4341861	peroxidase 3	Metabolism;Metabolism;Metabolism	Global and overview maps;Global and overview maps;Biosynthesis of other secondary metabolites	ko01100//Metabolic pathways;ko01110//Biosynthesis of secondary metabolites;ko00940//Phenylpropanoid biosynthesis	K00430;K00430;K00430	GO:0031410//cytoplasmic vesicle	-	-
ncbi_4334824	61	89	81	174	152	173	2.573	3.053	3.201	6.535	6.156	6.49	2.94233	6.39367	1.11968	1.99937e-05	0.000507828	LOC4334824	exosome complex exonuclease RRP46 homolog, transcript variant X1	Genetic Information Processing	Folding, sorting and degradation	ko03018//RNA degradation	K12590	GO:0000176//nuclear exosome (RNase complex);GO:0000177//cytoplasmic exosome (RNase complex);GO:0000178//exosome (RNase complex);GO:0000785//chromatin;GO:0005575//cellular_component;GO:0005622//intracellular;GO:0005623//cell;GO:0005634//nucleus;GO:0005654//nucleoplasm;GO:0005694//chromosome;GO:0005730//nucleolus;GO:0005737//cytoplasm;GO:0005829//cytosol;GO:0005840//ribosome;GO:0031974//membrane-en…	GO:0000175//3'-5'-exoribonuclease activity;GO:0003674//molecular_function;GO:0003676//nucleic acid binding;GO:0003677//DNA binding;GO:0003690//double-stranded DNA binding;GO:0003723//RNA binding;GO:0003727//single-stranded RNA binding;GO:0003824//catalytic activity;GO:0004518//nuclease activity;GO:0004527//exonuclease activity;GO:0004532//exoribonuclease activity;GO:0004536//deoxyribonuclease act…	GO:0000184//nuclear-transcribed mRNA catabolic process, nonsense-mediated decay;GO:0000288//nuclear-transcribed mRNA catabolic process, deadenylation-dependent decay;GO:0000291//nuclear-transcribed mRNA catabolic process, exonucleolytic;GO:0000459//exonucleolytic trimming involved in rRNA processing;GO:0000460//maturation of 5.8S rRNA;GO:0000466//maturation of 5.8S rRNA from tricistronic rRNA tra…
ncbi_107276431	0	0	0	20	15	9	0	0	0	0.714	0.587	0.34	0.001	0.547	9.0954	2.00456e-05	0.000508583	LOC107276431	uncharacterized LOC107276431	-	-	-	-	-	-	-
ncbi_4343067	104	167	119	313	290	260	3.49	4.563	3.816	9.576	9.708	7.812	3.95633	9.032	1.19088	2.00633e-05	0.000508583	LOC4343067	methionine aminopeptidase 1B, chloroplastic, transcript variant X1	-	-	-	-	-	-	GO:0006464//cellular protein modification process
ncbi_4344551	11	9	13	0	0	0	0.59	0.393	0.654	0	0	0	0.545667	0.001	-9.09188	2.01318e-05	0.000509813	LOC4344551	U1 small nuclear ribonucleoprotein 70 kDa	-	-	-	-	-	-	-
ncbi_107281927	0	0	0	19	13	10	0	0	0	0.376	0.287	0.192	0.001	0.285	8.15482	2.02248e-05	0.00051166	LOC107281927	uncharacterized LOC107281927	-	-	-	-	-	GO:0046983//protein dimerization activity	GO:0015074//DNA integration
MSTRG.15879	1	1	1	38	10	38	0.071	0.058	0.067	2.409	0.684	2.406	0.0653333	1.833	4.81024	2.07379e-05	0.00052412	RL1	Os07g0443500 [Oryza sativa Japonica Group]	-	-	-	-	-	GO:0005488//binding	-
[truncated: 1,315 more rows]

## Sheet: Nip-a vs nip-dpl-a
Table S2. All significantly expressed genes between nip-a vs nip-lpl-a, nip-a vs nip-dpl-a, nip-c vs nip-dpl-c, nip-lpl-c vs nip-dpl-c, nip-lpl-a vs nip-lpl-c, nip-dpl-a vs nip-dpl-c, nip-dpl-a vs nip-dpl-c, nip-a vs nip-c.
id	Nip-a1_count	Nip-a2_count	Nip-a3_count	nip-dpl-a1_count	nip-dpl-a2_count	nip-dpl-a3_count	Nip-a1_fpkm	Nip-a2_fpkm	Nip-a3_fpkm	nip-dpl-a1_fpkm	nip-dpl-a2_fpkm	nip-dpl-a3_fpkm	nip-a_mean	nip-dpl-a_mean	log2(fc)	PValue	FDR	Symbol	Description	KEGG_A_class	KEGG_B_class	Pathway	K_ID	GO Component	GO Function	GO Process
ncbi_4348282	3990	3955	4409	51	59	72	184.031	148.432	190.691	2.034	2.543	3.259	174.385	2.612	-6.06097	3.74744e-109	9.54999e-105	LOC4348282	heavy metal-associated isoprenylated plant protein 7, transcript variant X1	-	-	-	-	-	GO:0003677//DNA binding;GO:0003700//DNA-binding transcription factor activity;GO:0005507//copper ion binding;GO:0016972//thiol oxidase activity;GO:0045340//mercury ion binding;GO:0046872//metal ion binding	GO:0006355//regulation of transcription, DNA-templated;GO:0006825//copper ion transport;GO:0015694//mercury ion transport;GO:0055114//oxidation-reduction process
ncbi_9271497	2782	5501	4096	44	40	37	220.167	354.216	304.014	3.013	3.087	2.94	292.799	3.01333	-6.60241	5.9597e-94	7.59386e-90	LOC9271497	uncharacterized LOC9271497, transcript variant X1	-	-	-	-	GO:0009536//plastid	-	-
[truncated: 5,482 more rows]

## Sheet: nip-lpl-a vs nip-dpl-a
Table S2. All significantly expressed genes between nip-a vs nip-lpl-a, nip-a vs nip-dpl-a, nip-c vs nip-dpl-c, nip-lpl-c vs nip-dpl-c, nip-lpl-a vs nip-lpl-c, nip-dpl-a vs nip-dpl-c, nip-dpl-a vs nip-dpl-c, nip-a vs nip-c.
[truncated: 7,030 more rows]

## Sheet: Nip-c vs nip-dpl-c
Table S2. All significantly expressed genes between nip-a vs nip-lpl-a, nip-a vs nip-dpl-a, nip-c vs nip-dpl-c, nip-lpl-c vs nip-dpl-c, nip-lpl-a vs nip-lpl-c, nip-dpl-a vs nip-dpl-c, nip-dpl-a vs nip-dpl-c, nip-a vs nip-c.
[truncated: 4,526 more rows]

[truncated: 5 more sheets: Nip-c vs nip-lpl-c, nip-lpl-c vs nip-dpl-c, nip-lpl-a vs nip-lpl-c, nip-dpl-a vs nip-dpl-c, Nip-a vs Nip-c]
