# Supplementary material for: Genome-wide transcriptome analysis reveal the molecular mechanism for triggering the formation of purple leaves in rice mutants nip-lpl and nip-dpl
Source: Front Plant Sci. 2025 May 30;16:1584423. doi: 10.3389/fpls.2025.1584423 (PMC12162559; doi:10.3389/fpls.2025.1584423)
Supplement: Supplementary file 5 [file Table4.xlsx]

## Sheet: Nip-a vs nip-lpl-a
Table S3. All enrichment GO terms of the comparison in Nip-a vs nip-lpl-a.
GO ID (level1)	GO Term (level1)	GO ID (level2)	GO Term (level2)	number_of_nip-a-vs-nip-rl-a (up)	number_of_nip-a-vs-nip-rl-a (down)	Genes_of_nip-a-vs-nip-rl-a_up	Genes_of_nip-a-vs-nip-lpl-a_down
GO:0008150	Biological Process	GO:0008152	metabolic process	326	493	MSTRG.10640(R-S),MSTRG.16552(GLO4),MSTRG.17444(CSB),MSTRG.1828(ANT18),MSTRG.1841(SPBC16G5.07c),MSTRG.18973(WAK5),MSTRG.19336(WAK5),MSTRG.19886(ATJ15),MSTRG.22359(--),MSTRG.22464(At3g47570),MSTRG.22465(At3g47570),MSTRG.22466(At3g47570),MSTRG.22654(DTX21),MSTRG.262(LRK10),MSTRG.2796(MIRO1),MSTRG.2990(TGAL3),MSTRG.3218(RPL7A-1),MSTRG.8685(HD6),ncbi_107275286(LOC107275286),ncbi_107275566(LOC107275566…	MSTRG.10461(RPS2),MSTRG.11755(APS1),MSTRG.12456(At2g27500),MSTRG.14220(Os11g0189600),MSTRG.14464(RE1),MSTRG.15082(HOX29),MSTRG.15270(SIT2),MSTRG.15744(GOS2),MSTRG.16537(MAIL3),MSTRG.17205(TPS1),MSTRG.17574(--),MSTRG.18911(At1g05700),MSTRG.19999(MAIL3),MSTRG.20081(CYP98A1),MSTRG.20142(Os10g0323000),MSTRG.20451(IRL5),MSTRG.22127(XA21),MSTRG.22237(TIF3I1),MSTRG.22453(XA21),MSTRG.22472(SOL1),MSTRG.24…
GO:0008150	Biological Process	GO:0098754	detoxification	10	9	ncbi_4325189(LOC4325189),ncbi_4327859(LOC4327859),ncbi_4329500(LOC4329500),ncbi_4333624(LOC4333624),ncbi_4344079(LOC4344079),ncbi_4345435(LOC4345435),ncbi_4346656(LOC4346656),ncbi_4348549(LOC4348549),ncbi_4349966(LOC4349966),ncbi_9270261(LOC9270261)	ncbi_4335223(LOC4335223),ncbi_4335295(LOC4335295),ncbi_4341965(LOC4341965),ncbi_4345339(LOC4345339),ncbi_4346989(LOC4346989),ncbi_4349767(LOC4349767),ncbi_4352160(LOC4352160),ncbi_9269515(LOC9269515),ncbi_9270232(LOC9270232)
GO:0008150	Biological Process	GO:0002376	immune system process	7	12	ncbi_4326007(LOC4326007),ncbi_4329835(LOC4329835),ncbi_4331339(LOC4331339),ncbi_4331698(LOC4331698),ncbi_4334824(LOC4334824),ncbi_4344400(LOC4344400),ncbi_4345435(LOC4345435)	MSTRG.10461(RPS2),ncbi_107278621(LOC107278621),ncbi_4324018(LOC4324018),ncbi_4324417(LOC4324417),ncbi_4326148(LOC4326148),ncbi_4336992(LOC4336992),ncbi_4338570(LOC4338570),ncbi_4341678(LOC4341678),ncbi_4342396(LOC4342396),ncbi_4347067(LOC4347067),ncbi_4351878(LOC4351878),ncbi_4352160(LOC4352160)
GO:0008150	Biological Process	GO:0051704	multi-organism process	30	48	MSTRG.16552(GLO4),MSTRG.22654(DTX21),ncbi_107276012(LOC107276012),ncbi_107276775(LOC107276775),ncbi_107278735(LOC107278735),ncbi_107280764(LOC107280764),ncbi_4324369(LOC4324369),ncbi_4324584(LOC4324584),ncbi_4324909(LOC4324909),ncbi_4325683(LOC4325683),ncbi_4326007(LOC4326007),ncbi_4326743(LOC4326743),ncbi_4331339(LOC4331339),ncbi_4331698(LOC4331698),ncbi_4334824(LOC4334824),ncbi_4334893(LOC43348…	MSTRG.10461(RPS2),ncbi_107278621(LOC107278621),ncbi_107280684(LOC107280684),ncbi_112936134(LOC112936134),ncbi_4324018(LOC4324018),ncbi_4324132(LOC4324132),ncbi_4324417(LOC4324417),ncbi_4324576(LOC4324576),ncbi_4324625(LOC4324625),ncbi_4324913(LOC4324913),ncbi_4326146(LOC4326146),ncbi_4326148(LOC4326148),ncbi_4326684(LOC4326684),ncbi_4328124(LOC4328124),ncbi_4328185(LOC4328185),ncbi_4330708(LOC433…
GO:0008150	Biological Process	GO:0098743	cell aggregation	1	0	ncbi_4352122(LOC4352122)	--
GO:0008150	Biological Process	GO:0050896	response to stimulus	104	171	MSTRG.1828(ANT18),MSTRG.19886(ATJ15),MSTRG.22654(DTX21),MSTRG.2796(MIRO1),MSTRG.2990(TGAL3),ncbi_107276314(LOC107276314),ncbi_107276397(LOC107276397),ncbi_107276707(LOC107276707),ncbi_107278724(LOC107278724),ncbi_112938628(LOC112938628),ncbi_4324058(LOC4324058),ncbi_4324249(LOC4324249),ncbi_4325189(LOC4325189),ncbi_4325482(LOC4325482),ncbi_4325758(LOC4325758),ncbi_4325890(LOC4325890),ncbi_4325927…	MSTRG.10461(RPS2),MSTRG.12456(At2g27500),MSTRG.15082(HOX29),MSTRG.17205(TPS1),MSTRG.20081(CYP98A1),MSTRG.22237(TIF3I1),MSTRG.6069(CYCB1-2),ncbi_107275748(LOC107275748),ncbi_107276046(LOC107276046),ncbi_107276515(LOC107276515),ncbi_107276747(LOC107276747),ncbi_107276748(LOC107276748),ncbi_107276750(LOC107276750),ncbi_107276751(LOC107276751),ncbi_107277152(LOC107277152),ncbi_107277390(LOC107277390)…
GO:0008150	Biological Process	GO:0040011	locomotion	5	7	ncbi_4326007(LOC4326007),ncbi_4335177(LOC4335177),ncbi_4339632(LOC4339632),ncbi_4352122(LOC4352122),ncbi_9272371(LOC9272371)	ncbi_107281025(LOC107281025),ncbi_107281375(LOC107281375),ncbi_112936160(LOC112936160),ncbi_4328185(LOC4328185),ncbi_4335536(LOC4335536),ncbi_4343834(LOC4343834),ncbi_4346574(LOC4346574)
GO:0008150	Biological Process	GO:0023052	signaling	22	50	MSTRG.2796(MIRO1),MSTRG.2990(TGAL3),ncbi_107276707(LOC107276707),ncbi_4324345(LOC4324345),ncbi_4325890(LOC4325890),ncbi_4325927(LOC4325927),ncbi_4326567(LOC4326567),ncbi_4327304(LOC4327304),ncbi_4329720(LOC4329720),ncbi_4329835(LOC4329835),ncbi_4330977(LOC4330977),ncbi_4331610(LOC4331610),ncbi_4332495(LOC4332495),ncbi_4336653(LOC4336653),ncbi_4338271(LOC4338271),ncbi_4344400(LOC4344400),ncbi_4344…	MSTRG.10461(RPS2),MSTRG.12456(At2g27500),ncbi_107277152(LOC107277152),ncbi_107277390(LOC107277390),ncbi_107280441(LOC107280441),ncbi_107280684(LOC107280684),ncbi_4323896(LOC4323896),ncbi_4324417(LOC4324417),ncbi_4324753(LOC4324753),ncbi_4324856(LOC4324856),ncbi_4324956(LOC4324956),ncbi_4325078(LOC4325078),ncbi_4325613(LOC4325613),ncbi_4326668(LOC4326668),ncbi_4327333(LOC4327333),ncbi_4328155(LOC4…
GO:0008150	Biological Process	GO:0009987	cellular process	309	490	MSTRG.10640(R-S),MSTRG.16552(GLO4),MSTRG.18973(WAK5),MSTRG.19336(WAK5),MSTRG.19886(ATJ15),MSTRG.20107(--),MSTRG.22464(At3g47570),MSTRG.22465(At3g47570),MSTRG.22466(At3g47570),MSTRG.22654(DTX21),MSTRG.262(LRK10),MSTRG.2796(MIRO1),MSTRG.2990(TGAL3),MSTRG.3036(--),MSTRG.3218(RPL7A-1),MSTRG.4433(--),MSTRG.8363(--),MSTRG.8685(HD6),ncbi_107275286(LOC107275286),ncbi_107275566(LOC107275566),ncbi_10727601…	MSTRG.10461(RPS2),MSTRG.11755(APS1),MSTRG.12456(At2g27500),MSTRG.14220(Os11g0189600),MSTRG.14464(RE1),MSTRG.15082(HOX29),MSTRG.15270(SIT2),MSTRG.15744(GOS2),MSTRG.15820(Os03g0733400),MSTRG.17205(TPS1),MSTRG.17574(--),MSTRG.18911(At1g05700),MSTRG.20081(CYP98A1),MSTRG.20142(Os10g0323000),MSTRG.20451(IRL5),MSTRG.22127(XA21),MSTRG.22237(TIF3I1),MSTRG.22453(XA21),MSTRG.22472(SOL1),MSTRG.4460(GIP),MSTR…
GO:0008150	Biological Process	GO:0007610	behavior	0	1	--	ncbi_4335536(LOC4335536)
GO:0008150	Biological Process	GO:0022610	biological adhesion	0	3	--	MSTRG.15082(HOX29),ncbi_4330770(LOC4330770),ncbi_4346840(LOC4346840)
GO:0008150	Biological Process	GO:0022414	reproductive process	27	22	MSTRG.20107(--),MSTRG.2796(MIRO1),MSTRG.2990(TGAL3),ncbi_107276012(LOC107276012),ncbi_107276775(LOC107276775),ncbi_107278735(LOC107278735),ncbi_107280764(LOC107280764),ncbi_112936931(LOC112936931),ncbi_4324369(LOC4324369),ncbi_4324909(LOC4324909),ncbi_4325001(LOC4325001),ncbi_4326007(LOC4326007),ncbi_4328021(LOC4328021),ncbi_4328118(LOC4328118),ncbi_4329835(LOC4329835),ncbi_4330462(LOC4330462),nc…	MSTRG.12452(DIVARICATA),MSTRG.15082(HOX29),ncbi_112936134(LOC112936134),ncbi_4324417(LOC4324417),ncbi_4324913(LOC4324913),ncbi_4327333(LOC4327333),ncbi_4329978(LOC4329978),ncbi_4335536(LOC4335536),ncbi_4336059(LOC4336059),ncbi_4337686(LOC4337686),ncbi_4338255(LOC4338255),ncbi_4340715(LOC4340715),ncbi_4340748(LOC4340748),ncbi_4342716(LOC4342716),ncbi_4344493(LOC4344493),ncbi_4345622(LOC4345622),nc…
GO:0008150	Biological Process	GO:0019740	nitrogen utilization	0	1	--	ncbi_4337720(LOC4337720)
GO:0008150	Biological Process	GO:0000003	reproduction	31	25	MSTRG.20107(--),MSTRG.2796(MIRO1),MSTRG.2990(TGAL3),ncbi_107275286(LOC107275286),ncbi_107276012(LOC107276012),ncbi_107276775(LOC107276775),ncbi_107278735(LOC107278735),ncbi_107280764(LOC107280764),ncbi_112936931(LOC112936931),ncbi_4324369(LOC4324369),ncbi_4324697(LOC4324697),ncbi_4324909(LOC4324909),ncbi_4325001(LOC4325001),ncbi_4326007(LOC4326007),ncbi_4328021(LOC4328021),ncbi_4328118(LOC4328118…	MSTRG.12452(DIVARICATA),MSTRG.15082(HOX29),ncbi_112936134(LOC112936134),ncbi_4324417(LOC4324417),ncbi_4324913(LOC4324913),ncbi_4325586(LOC4325586),ncbi_4327333(LOC4327333),ncbi_4329978(LOC4329978),ncbi_4331522(LOC4331522),ncbi_4335295(LOC4335295),ncbi_4335536(LOC4335536),ncbi_4336059(LOC4336059),ncbi_4337686(LOC4337686),ncbi_4338255(LOC4338255),ncbi_4340715(LOC4340715),ncbi_4340748(LOC4340748),nc…
GO:0008150	Biological Process	GO:0040007	growth	3	9	ncbi_4330018(LOC4330018),ncbi_4344852(LOC4344852),ncbi_4348549(LOC4348549)	MSTRG.15082(HOX29),MSTRG.22472(SOL1),ncbi_107277688(LOC107277688),ncbi_4324417(LOC4324417),ncbi_4324768(LOC4324768),ncbi_4332134(LOC4332134),ncbi_4332724(LOC4332724),ncbi_4344493(LOC4344493),ncbi_9268939(LOC9268939)
GO:0008150	Biological Process	GO:0008283	cell proliferation	1	3	ncbi_9269568(LOC9269568)	MSTRG.22472(SOL1),ncbi_4324417(LOC4324417),ncbi_4324832(LOC4324832)
GO:0008150	Biological Process	GO:0048511	rhythmic process	1	0	ncbi_4324058(LOC4324058)	--
GO:0008150	Biological Process	GO:0048519	negative regulation of biological process	25	25	ncbi_107276397(LOC107276397),ncbi_107277588(LOC107277588),ncbi_107279689(LOC107279689),ncbi_4324058(LOC4324058),ncbi_4325982(LOC4325982),ncbi_4326007(LOC4326007),ncbi_4326743(LOC4326743),ncbi_4331698(LOC4331698),ncbi_4334824(LOC4334824),ncbi_4335177(LOC4335177),ncbi_4336103(LOC4336103),ncbi_4338262(LOC4338262),ncbi_4338271(LOC4338271),ncbi_4339791(LOC4339791),ncbi_4341537(LOC4341537),ncbi_4343133…	ncbi_107275748(LOC107275748),ncbi_4324417(LOC4324417),ncbi_4324832(LOC4324832),ncbi_4324913(LOC4324913),ncbi_4325208(LOC4325208),ncbi_4331449(LOC4331449),ncbi_4331833(LOC4331833),ncbi_4331834(LOC4331834),ncbi_4333065(LOC4333065),ncbi_4335698(LOC4335698),ncbi_4336902(LOC4336902),ncbi_4336992(LOC4336992),ncbi_4338096(LOC4338096),ncbi_4340715(LOC4340715),ncbi_4340748(LOC4340748),ncbi_4341678(LOC4341…
GO:0008150	Biological Process	GO:0032501	multicellular organismal process	41	35	MSTRG.2796(MIRO1),MSTRG.2990(TGAL3),ncbi_107276012(LOC107276012),ncbi_107276397(LOC107276397),ncbi_107277365(LOC107277365),ncbi_107278735(LOC107278735),ncbi_107280764(LOC107280764),ncbi_4324345(LOC4324345),ncbi_4324369(LOC4324369),ncbi_4324552(LOC4324552),ncbi_4324909(LOC4324909),ncbi_4325001(LOC4325001),ncbi_4325137(LOC4325137),ncbi_4326007(LOC4326007),ncbi_4327304(LOC4327304),ncbi_4328118(LOC43…	MSTRG.12452(DIVARICATA),MSTRG.15082(HOX29),MSTRG.22472(SOL1),ncbi_107276545(LOC107276545),ncbi_112936134(LOC112936134),ncbi_4323896(LOC4323896),ncbi_4324417(LOC4324417),ncbi_4324753(LOC4324753),ncbi_4324913(LOC4324913),ncbi_4324958(LOC4324958),ncbi_4325744(LOC4325744),ncbi_4327136(LOC4327136),ncbi_4327333(LOC4327333),ncbi_4330770(LOC4330770),ncbi_4332106(LOC4332106),ncbi_4332134(LOC4332134),ncbi_…
GO:0008150	Biological Process	GO:0065007	biological regulation	106	161	MSTRG.19336(WAK5),MSTRG.2796(MIRO1),MSTRG.2990(TGAL3),ncbi_107276397(LOC107276397),ncbi_107276707(LOC107276707),ncbi_107276775(LOC107276775),ncbi_107277588(LOC107277588),ncbi_107277780(LOC107277780),ncbi_107278724(LOC107278724),ncbi_107279290(LOC107279290),ncbi_107279689(LOC107279689),ncbi_112936087(LOC112936087),ncbi_4324058(LOC4324058),ncbi_4324345(LOC4324345),ncbi_4324697(LOC4324697),ncbi_4325…	MSTRG.10461(RPS2),MSTRG.12456(At2g27500),MSTRG.15082(HOX29),MSTRG.20081(CYP98A1),MSTRG.20142(Os10g0323000),MSTRG.22472(SOL1),MSTRG.5527(AAP3),ncbi_107275748(LOC107275748),ncbi_107276072(LOC107276072),ncbi_107277152(LOC107277152),ncbi_107277390(LOC107277390),ncbi_107277688(LOC107277688),ncbi_107278320(LOC107278320),ncbi_107278621(LOC107278621),ncbi_107279783(LOC107279783),ncbi_107280441(LOC1072804…
GO:0008150	Biological Process	GO:0048518	positive regulation of biological process	19	16	ncbi_4324345(LOC4324345),ncbi_4325001(LOC4325001),ncbi_4325482(LOC4325482),ncbi_4326007(LOC4326007),ncbi_4330462(LOC4330462),ncbi_4330977(LOC4330977),ncbi_4331610(LOC4331610),ncbi_4334824(LOC4334824),ncbi_4336103(LOC4336103),ncbi_4336653(LOC4336653),ncbi_4339632(LOC4339632),ncbi_4341953(LOC4341953),ncbi_4344400(LOC4344400),ncbi_4345225(LOC4345225),ncbi_4351624(LOC4351624),ncbi_4351893(LOC4351893)…	MSTRG.20081(CYP98A1),ncbi_107277688(LOC107277688),ncbi_4324417(LOC4324417),ncbi_4324753(LOC4324753),ncbi_4324768(LOC4324768),ncbi_4324832(LOC4324832),ncbi_4324913(LOC4324913),ncbi_4325078(LOC4325078),ncbi_4336783(LOC4336783),ncbi_4337686(LOC4337686),ncbi_4342396(LOC4342396),ncbi_4342716(LOC4342716),ncbi_4343672(LOC4343672),ncbi_4344493(LOC4344493),ncbi_4349237(LOC4349237),ncbi_4349499(LOC4349499)
GO:0008150	Biological Process	GO:0050789	regulation of biological process	89	148	MSTRG.19336(WAK5),MSTRG.2796(MIRO1),MSTRG.2990(TGAL3),ncbi_107276397(LOC107276397),ncbi_107276707(LOC107276707),ncbi_107276775(LOC107276775),ncbi_107277588(LOC107277588),ncbi_107277780(LOC107277780),ncbi_107278724(LOC107278724),ncbi_107279290(LOC107279290),ncbi_107279689(LOC107279689),ncbi_4324058(LOC4324058),ncbi_4324345(LOC4324345),ncbi_4324697(LOC4324697),ncbi_4325001(LOC4325001),ncbi_4325137(…	MSTRG.10461(RPS2),MSTRG.12456(At2g27500),MSTRG.15082(HOX29),MSTRG.20081(CYP98A1),MSTRG.20142(Os10g0323000),MSTRG.22472(SOL1),MSTRG.5527(AAP3),ncbi_107275748(LOC107275748),ncbi_107276072(LOC107276072),ncbi_107277152(LOC107277152),ncbi_107277390(LOC107277390),ncbi_107277688(LOC107277688),ncbi_107278320(LOC107278320),ncbi_107278621(LOC107278621),ncbi_107279783(LOC107279783),ncbi_107280441(LOC1072804…
GO:0008150	Biological Process	GO:0051179	localization	66	93	MSTRG.2796(MIRO1),ncbi_107275954(LOC107275954),ncbi_107276021(LOC107276021),ncbi_107276159(LOC107276159),ncbi_107276397(LOC107276397),ncbi_107276707(LOC107276707),ncbi_107276775(LOC107276775),ncbi_107277569(LOC107277569),ncbi_112936046(LOC112936046),ncbi_4324249(LOC4324249),ncbi_4324369(LOC4324369),ncbi_4324552(LOC4324552),ncbi_4324584(LOC4324584),ncbi_4324697(LOC4324697),ncbi_4324909(LOC4324909)…	MSTRG.15744(GOS2),MSTRG.5527(AAP3),ncbi_107275748(LOC107275748),ncbi_107276046(LOC107276046),ncbi_107276408(LOC107276408),ncbi_107276515(LOC107276515),ncbi_107277925(LOC107277925),ncbi_107277989(LOC107277989),ncbi_107278320(LOC107278320),ncbi_107278342(LOC107278342),ncbi_107279352(LOC107279352),ncbi_107280554(LOC107280554),ncbi_107280814(LOC107280814),ncbi_107281025(LOC107281025),ncbi_107281375(L…
GO:0008150	Biological Process	GO:0071840	cellular component organization or biogenesis	71	93	MSTRG.20107(--),MSTRG.2796(MIRO1),MSTRG.3218(RPL7A-1),MSTRG.8363(--),ncbi_107275456(LOC107275456),ncbi_107276041(LOC107276041),ncbi_107276397(LOC107276397),ncbi_107276775(LOC107276775),ncbi_107277102(LOC107277102),ncbi_107280606(LOC107280606),ncbi_112938628(LOC112938628),ncbi_4324552(LOC4324552),ncbi_4324769(LOC4324769),ncbi_4324909(LOC4324909),ncbi_4325482(LOC4325482),ncbi_4325683(LOC4325683),nc…	MSTRG.15082(HOX29),MSTRG.15744(GOS2),MSTRG.5527(AAP3),MSTRG.6069(CYCB1-2),ncbi_107278101(LOC107278101),ncbi_107279348(LOC107279348),ncbi_107281025(LOC107281025),ncbi_107281145(LOC107281145),ncbi_107281375(LOC107281375),ncbi_112936160(LOC112936160),ncbi_4323896(LOC4323896),ncbi_4324417(LOC4324417),ncbi_4324625(LOC4324625),ncbi_4324832(LOC4324832),ncbi_4324913(LOC4324913),ncbi_4324958(LOC4324958),n…
GO:0008150	Biological Process	GO:0032502	developmental process	39	37	MSTRG.20107(--),MSTRG.2796(MIRO1),MSTRG.2990(TGAL3),ncbi_107275286(LOC107275286),ncbi_107277365(LOC107277365),ncbi_4324345(LOC4324345),ncbi_4324369(LOC4324369),ncbi_4324552(LOC4324552),ncbi_4324697(LOC4324697),ncbi_4325001(LOC4325001),ncbi_4325137(LOC4325137),ncbi_4326007(LOC4326007),ncbi_4327304(LOC4327304),ncbi_4328118(LOC4328118),ncbi_4329835(LOC4329835),ncbi_4330018(LOC4330018),ncbi_4330462(L…	MSTRG.12452(DIVARICATA),MSTRG.15082(HOX29),MSTRG.22472(SOL1),ncbi_107276545(LOC107276545),ncbi_4324417(LOC4324417),ncbi_4324753(LOC4324753),ncbi_4324913(LOC4324913),ncbi_4324958(LOC4324958),ncbi_4325586(LOC4325586),ncbi_4325744(LOC4325744),ncbi_4327333(LOC4327333),ncbi_4330770(LOC4330770),ncbi_4331449(LOC4331449),ncbi_4331522(LOC4331522),ncbi_4332106(LOC4332106),ncbi_4332134(LOC4332134),ncbi_4332…
GO:0003674	Molecular Function	GO:0003824	catalytic activity	294	486	MSTRG.12010(--),MSTRG.15758(--),MSTRG.16552(GLO4),MSTRG.16644(CYP709B2),MSTRG.17423(CSB),MSTRG.17444(CSB),MSTRG.1828(ANT18),MSTRG.18973(WAK5),MSTRG.19336(WAK5),MSTRG.20959(--),MSTRG.22359(--),MSTRG.22464(At3g47570),MSTRG.22465(At3g47570),MSTRG.22466(At3g47570),MSTRG.262(LRK10),MSTRG.2796(MIRO1),MSTRG.3036(--),MSTRG.347(LRK10L-2.8),MSTRG.4433(--),MSTRG.4729(XA21),MSTRG.8363(--),MSTRG.8436(--),MSTR…	MSTRG.12456(At2g27500),MSTRG.13936(At4g34880),MSTRG.14220(Os11g0189600),MSTRG.15270(SIT2),MSTRG.16537(MAIL3),MSTRG.17205(TPS1),MSTRG.18911(At1g05700),MSTRG.19999(MAIL3),MSTRG.20081(CYP98A1),MSTRG.20451(IRL5),MSTRG.22127(XA21),MSTRG.22453(XA21),MSTRG.22472(SOL1),MSTRG.2479(PXM16),MSTRG.5052(Os03g0232800),MSTRG.5201(At3g47570),MSTRG.6590(MO2),MSTRG.7694(--),MSTRG.7859(TPS8),MSTRG.9717(UGT85A2),MSTR…
GO:0003674	Molecular Function	GO:0016209	antioxidant activity	10	14	ncbi_4325189(LOC4325189),ncbi_4326734(LOC4326734),ncbi_4326970(LOC4326970),ncbi_4338780(LOC4338780),ncbi_4339223(LOC4339223),ncbi_4340843(LOC4340843),ncbi_4344279(LOC4344279),ncbi_4345435(LOC4345435),ncbi_4352328(LOC4352328),ncbi_9266226(LOC9266226)	ncbi_4324554(LOC4324554),ncbi_4324556(LOC4324556),ncbi_4326273(LOC4326273),ncbi_4326716(LOC4326716),ncbi_4331657(LOC4331657),ncbi_4331658(LOC4331658),ncbi_4332174(LOC4332174),ncbi_4337046(LOC4337046),ncbi_4337725(LOC4337725),ncbi_4337732(LOC4337732),ncbi_4339397(LOC4339397),ncbi_4342235(LOC4342235),ncbi_4344281(LOC4344281),ncbi_4352160(LOC4352160)
GO:0003674	Molecular Function	GO:0090729	toxin activity	0	1	--	ncbi_4346275(LOC4346275)
GO:0003674	Molecular Function	GO:0031386	protein tag	0	1	--	ncbi_4324360(LOC4324360)
GO:0003674	Molecular Function	GO:0045735	nutrient reservoir activity	1	2	ncbi_112935981(LOC112935981)	ncbi_4325744(LOC4325744),ncbi_4350656(LOC4350656)
GO:0003674	Molecular Function	GO:0045182	translation regulator activity	1	3	ncbi_4345067(LOC4345067)	ncbi_4336784(LOC4336784),ncbi_4341435(LOC4341435),ncbi_4351121(LOC4351121)
GO:0003674	Molecular Function	GO:0140110	transcription regulator activity	19	50	ncbi_107276775(LOC107276775),ncbi_107279290(LOC107279290),ncbi_4324058(LOC4324058),ncbi_4325001(LOC4325001),ncbi_4330462(LOC4330462),ncbi_4330605(LOC4330605),ncbi_4339149(LOC4339149),ncbi_4340070(LOC4340070),ncbi_4341430(LOC4341430),ncbi_4341953(LOC4341953),ncbi_4342550(LOC4342550),ncbi_4349388(LOC4349388),ncbi_4349534(LOC4349534),ncbi_4351243(LOC4351243),ncbi_4351893(LOC4351893),ncbi_9270274(LOC…	ncbi_107276072(LOC107276072),ncbi_107279783(LOC107279783),ncbi_107280684(LOC107280684),ncbi_107280774(LOC107280774),ncbi_112936146(LOC112936146),ncbi_4324783(LOC4324783),ncbi_4324958(LOC4324958),ncbi_4325050(LOC4325050),ncbi_4325078(LOC4325078),ncbi_4325540(LOC4325540),ncbi_4328512(LOC4328512),ncbi_4329526(LOC4329526),ncbi_4330189(LOC4330189),ncbi_4330641(LOC4330641),ncbi_4330829(LOC4330829),ncbi…
GO:0003674	Molecular Function	GO:0005215	transporter activity	39	43	MSTRG.22654(DTX21),ncbi_107275954(LOC107275954),ncbi_107276021(LOC107276021),ncbi_107276159(LOC107276159),ncbi_107276397(LOC107276397),ncbi_107276707(LOC107276707),ncbi_107276775(LOC107276775),ncbi_107277569(LOC107277569),ncbi_112936046(LOC112936046),ncbi_4324249(LOC4324249),ncbi_4324369(LOC4324369),ncbi_4324584(LOC4324584),ncbi_4324697(LOC4324697),ncbi_4325602(LOC4325602),ncbi_4326007(LOC4326007…	ncbi_107276046(LOC107276046),ncbi_107277925(LOC107277925),ncbi_107277989(LOC107277989),ncbi_107278320(LOC107278320),ncbi_107280814(LOC107280814),ncbi_107281025(LOC107281025),ncbi_107281375(LOC107281375),ncbi_4323896(LOC4323896),ncbi_4324802(LOC4324802),ncbi_4324923(LOC4324923),ncbi_4325456(LOC4325456),ncbi_4325581(LOC4325581),ncbi_4326163(LOC4326163),ncbi_4327136(LOC4327136),ncbi_4327500(LOC43275…
GO:0003674	Molecular Function	GO:0060089	molecular transducer activity	3	8	ncbi_4325927(LOC4325927),ncbi_4344400(LOC4344400),ncbi_9269568(LOC9269568)	ncbi_4327236(LOC4327236),ncbi_4329899(LOC4329899),ncbi_4334515(LOC4334515),ncbi_4334710(LOC4334710),ncbi_4340574(LOC4340574),ncbi_4342850(LOC4342850),ncbi_4343049(LOC4343049),ncbi_9269324(LOC9269324)
GO:0003674	Molecular Function	GO:0140104	molecular carrier activity	1	1	ncbi_107276397(LOC107276397)	ncbi_4350132(LOC4350132)
GO:0003674	Molecular Function	GO:0005198	structural molecule activity	19	17	MSTRG.3218(RPL7A-1),ncbi_107280606(LOC107280606),ncbi_4326383(LOC4326383),ncbi_4326593(LOC4326593),ncbi_4326743(LOC4326743),ncbi_4328236(LOC4328236),ncbi_4330763(LOC4330763),ncbi_4333233(LOC4333233),ncbi_4335476(LOC4335476),ncbi_4338133(LOC4338133),ncbi_4339400(LOC4339400),ncbi_4339648(LOC4339648),ncbi_4341869(LOC4341869),ncbi_4341948(LOC4341948),ncbi_4345225(LOC4345225),ncbi_4345370(LOC4345370),…	ncbi_107278682(LOC107278682),ncbi_107279592(LOC107279592),ncbi_107280684(LOC107280684),ncbi_3131425(rpl20),ncbi_3131443(rps3),ncbi_4324753(LOC4324753),ncbi_4328694(LOC4328694),ncbi_4332106(LOC4332106),ncbi_4333632(LOC4333632),ncbi_4343944(LOC4343944),ncbi_4345992(LOC4345992),ncbi_4349237(LOC4349237),ncbi_4350879(LOC4350879),ncbi_4350888(LOC4350888),ncbi_9267668(LOC9267668),ncbi_9269038(LOC9269038…
GO:0003674	Molecular Function	GO:0005488	binding	305	514	MSTRG.14547(Os05g0583200),MSTRG.15879(RL1),MSTRG.16644(CYP709B2),MSTRG.17359(TY3B-G),MSTRG.1828(ANT18),MSTRG.18973(WAK5),MSTRG.1930(RL3),MSTRG.19336(WAK5),MSTRG.19886(ATJ15),MSTRG.20107(--),MSTRG.22359(--),MSTRG.22464(At3g47570),MSTRG.22465(At3g47570),MSTRG.22466(At3g47570),MSTRG.23256(--),MSTRG.23307(Os03g0733400),MSTRG.262(LRK10),MSTRG.2796(MIRO1),MSTRG.2990(TGAL3),MSTRG.3218(RPL7A-1),MSTRG.347…	MSTRG.10461(RPS2),MSTRG.12452(DIVARICATA),MSTRG.1296(PER24),MSTRG.15082(HOX29),MSTRG.15270(SIT2),MSTRG.15744(GOS2),MSTRG.15820(Os03g0733400),MSTRG.16537(MAIL3),MSTRG.17205(TPS1),MSTRG.19999(MAIL3),MSTRG.20081(CYP98A1),MSTRG.20142(Os10g0323000),MSTRG.20451(IRL5),MSTRG.22127(XA21),MSTRG.22237(TIF3I1),MSTRG.22453(XA21),MSTRG.22472(SOL1),MSTRG.4460(GIP),ncbi_107275259(LOC107275259),ncbi_107275438(LOC…
GO:0003674	Molecular Function	GO:0098772	molecular function regulator	10	9	ncbi_4325781(LOC4325781),ncbi_4325861(LOC4325861),ncbi_4330878(LOC4330878),ncbi_4331610(LOC4331610),ncbi_4334911(LOC4334911),ncbi_4336103(LOC4336103),ncbi_4338974(LOC4338974),ncbi_4341537(LOC4341537),ncbi_9268011(LOC9268011),ncbi_9270376(LOC9270376)	ncbi_107281559(LOC107281559),ncbi_4324546(LOC4324546),ncbi_4325738(LOC4325738),ncbi_4327285(LOC4327285),ncbi_4329899(LOC4329899),ncbi_4337720(LOC4337720),ncbi_4339558(LOC4339558),ncbi_4345723(LOC4345723),ncbi_9269261(LOC9269261)
GO:0005575	Cellular Component	GO:0009295	nucleoid	3	0	ncbi_4330763(LOC4330763),ncbi_4333402(LOC4333402),ncbi_4345435(LOC4345435)	--
GO:0005575	Cellular Component	GO:0044215	other organism	2	2	ncbi_112939641(LOC112939641),ncbi_4339149(LOC4339149)	ncbi_4332240(LOC4332240),ncbi_4349100(LOC4349100)
GO:0005575	Cellular Component	GO:0044217	other organism part	2	2	ncbi_112939641(LOC112939641),ncbi_4339149(LOC4339149)	ncbi_4332240(LOC4332240),ncbi_4349100(LOC4349100)
GO:0005575	Cellular Component	GO:0099080	supramolecular complex	4	9	ncbi_4326007(LOC4326007),ncbi_4336103(LOC4336103),ncbi_4342193(LOC4342193),ncbi_4352122(LOC4352122)	ncbi_107280684(LOC107280684),ncbi_107281375(LOC107281375),ncbi_4326684(LOC4326684),ncbi_4333632(LOC4333632),ncbi_4337408(LOC4337408),ncbi_4342403(LOC4342403),ncbi_4346130(LOC4346130),ncbi_4349100(LOC4349100),ncbi_4351096(LOC4351096)
GO:0005575	Cellular Component	GO:0019012	virion	1	7	ncbi_4328456(LOC4328456)	ncbi_107277152(LOC107277152),ncbi_107280684(LOC107280684),ncbi_4328336(LOC4328336),ncbi_4332106(LOC4332106),ncbi_4337138(LOC4337138),ncbi_4343944(LOC4343944),ncbi_9267668(LOC9267668)
GO:0005575	Cellular Component	GO:0005623	cell	372	481	MSTRG.10722(Os04g0578300),MSTRG.14547(Os05g0583200),MSTRG.17423(CSB),MSTRG.1828(ANT18),MSTRG.18973(WAK5),MSTRG.19336(WAK5),MSTRG.19886(ATJ15),MSTRG.20107(--),MSTRG.21987(At3g62310),MSTRG.22359(--),MSTRG.22464(At3g47570),MSTRG.22465(At3g47570),MSTRG.22466(At3g47570),MSTRG.262(LRK10),MSTRG.2796(MIRO1),MSTRG.2990(TGAL3),MSTRG.3218(RPL7A-1),MSTRG.4433(--),MSTRG.8363(--),ncbi_107275286(LOC107275286),n…	MSTRG.10461(RPS2),MSTRG.11755(APS1),MSTRG.12456(At2g27500),MSTRG.15082(HOX29),MSTRG.15270(SIT2),MSTRG.15744(GOS2),MSTRG.15820(Os03g0733400),MSTRG.17205(TPS1),MSTRG.20081(CYP98A1),MSTRG.20142(Os10g0323000),MSTRG.20451(IRL5),MSTRG.22132(AtMg00810),MSTRG.22144(--),MSTRG.22237(TIF3I1),MSTRG.22453(XA21),MSTRG.22472(SOL1),MSTRG.2479(PXM16),MSTRG.3748(sf3b1),MSTRG.4460(GIP),MSTRG.5527(AAP3),MSTRG.6069(C…
GO:0005575	Cellular Component	GO:0044421	extracellular region part	5	2	ncbi_4339265(LOC4339265),ncbi_4340070(LOC4340070),ncbi_4349388(LOC4349388),ncbi_9270376(LOC9270376),ncbi_9272371(LOC9272371)	ncbi_4327136(LOC4327136),ncbi_4327333(LOC4327333)
GO:0005575	Cellular Component	GO:0044464	cell part	371	480	MSTRG.10722(Os04g0578300),MSTRG.14547(Os05g0583200),MSTRG.17423(CSB),MSTRG.1828(ANT18),MSTRG.18973(WAK5),MSTRG.19336(WAK5),MSTRG.19886(ATJ15),MSTRG.20107(--),MSTRG.21987(At3g62310),MSTRG.22359(--),MSTRG.22464(At3g47570),MSTRG.22465(At3g47570),MSTRG.22466(At3g47570),MSTRG.262(LRK10),MSTRG.2796(MIRO1),MSTRG.2990(TGAL3),MSTRG.3218(RPL7A-1),MSTRG.4433(--),MSTRG.8363(--),ncbi_107275286(LOC107275286),n…	MSTRG.10461(RPS2),MSTRG.11755(APS1),MSTRG.12456(At2g27500),MSTRG.15082(HOX29),MSTRG.15270(SIT2),MSTRG.15744(GOS2),MSTRG.15820(Os03g0733400),MSTRG.17205(TPS1),MSTRG.20081(CYP98A1),MSTRG.20142(Os10g0323000),MSTRG.20451(IRL5),MSTRG.22132(AtMg00810),MSTRG.22144(--),MSTRG.22237(TIF3I1),MSTRG.22453(XA21),MSTRG.22472(SOL1),MSTRG.2479(PXM16),MSTRG.3748(sf3b1),MSTRG.4460(GIP),MSTRG.5527(AAP3),MSTRG.6069(C…
GO:0005575	Cellular Component	GO:0055044	symplast	4	3	ncbi_112938628(LOC112938628),ncbi_4338133(LOC4338133),ncbi_4339791(LOC4339791),ncbi_4348271(LOC4348271)	ncbi_4325744(LOC4325744),ncbi_4338644(LOC4338644),ncbi_4342403(LOC4342403)
GO:0005575	Cellular Component	GO:0030054	cell junction	6	4	ncbi_112938628(LOC112938628),ncbi_4325482(LOC4325482),ncbi_4326007(LOC4326007),ncbi_4338133(LOC4338133),ncbi_4339791(LOC4339791),ncbi_4348271(LOC4348271)	MSTRG.18910(ZMYM1),ncbi_4325744(LOC4325744),ncbi_4338644(LOC4338644),ncbi_4342403(LOC4342403)
GO:0005575	Cellular Component	GO:0044423	virion part	1	4	ncbi_4328456(LOC4328456)	ncbi_107277152(LOC107277152),ncbi_4328336(LOC4328336),ncbi_4337138(LOC4337138),ncbi_4343944(LOC4343944)
GO:0005575	Cellular Component	GO:0043226	organelle	308	391	MSTRG.10722(Os04g0578300),MSTRG.14547(Os05g0583200),MSTRG.17423(CSB),MSTRG.1828(ANT18),MSTRG.18973(WAK5),MSTRG.19336(WAK5),MSTRG.19886(ATJ15),MSTRG.20107(--),MSTRG.22359(--),MSTRG.22464(At3g47570),MSTRG.22465(At3g47570),MSTRG.22466(At3g47570),MSTRG.262(LRK10),MSTRG.2796(MIRO1),MSTRG.2990(TGAL3),MSTRG.3218(RPL7A-1),MSTRG.4433(--),MSTRG.8363(--),ncbi_107276041(LOC107276041),ncbi_107276775(LOC107276…	MSTRG.10461(RPS2),MSTRG.11755(APS1),MSTRG.15082(HOX29),MSTRG.15270(SIT2),MSTRG.15820(Os03g0733400),MSTRG.20081(CYP98A1),MSTRG.20142(Os10g0323000),MSTRG.20451(IRL5),MSTRG.22132(AtMg00810),MSTRG.22144(--),MSTRG.22453(XA21),MSTRG.22472(SOL1),MSTRG.3748(sf3b1),MSTRG.4460(GIP),MSTRG.6069(CYCB1-2),ncbi_107275654(LOC107275654),ncbi_107275746(LOC107275746),ncbi_107275925(LOC107275925),ncbi_107276381(LOC1…
GO:0005575	Cellular Component	GO:0005576	extracellular region	14	14	ncbi_112935981(LOC112935981),ncbi_4324345(LOC4324345),ncbi_4326007(LOC4326007),ncbi_4339265(LOC4339265),ncbi_4340070(LOC4340070),ncbi_4346142(LOC4346142),ncbi_4346656(LOC4346656),ncbi_4348728(LOC4348728),ncbi_4349316(LOC4349316),ncbi_4349388(LOC4349388),ncbi_4350066(LOC4350066),ncbi_9268011(LOC9268011),ncbi_9270376(LOC9270376),ncbi_9272371(LOC9272371)	ncbi_4324802(LOC4324802),ncbi_4325744(LOC4325744),ncbi_4326148(LOC4326148),ncbi_4327136(LOC4327136),ncbi_4327333(LOC4327333),ncbi_4327500(LOC4327500),ncbi_4337166(LOC4337166),ncbi_4340476(LOC4340476),ncbi_4343861(LOC4343861),ncbi_4349265(LOC4349265),ncbi_4350132(LOC4350132),ncbi_4350656(LOC4350656),ncbi_9269038(LOC9269038),ncbi_9269929(LOC9269929)
GO:0005575	Cellular Component	GO:0044425	membrane part	58	83	MSTRG.1828(ANT18),MSTRG.22465(At3g47570),MSTRG.22466(At3g47570),MSTRG.22654(DTX21),ncbi_107275954(LOC107275954),ncbi_107276021(LOC107276021),ncbi_107276159(LOC107276159),ncbi_107276397(LOC107276397),ncbi_107276707(LOC107276707),ncbi_107277102(LOC107277102),ncbi_107277569(LOC107277569),ncbi_107278724(LOC107278724),ncbi_4324058(LOC4324058),ncbi_4324249(LOC4324249),ncbi_4324584(LOC4324584),ncbi_4324…	MSTRG.12456(At2g27500),MSTRG.22453(XA21),MSTRG.6069(CYCB1-2),ncbi_107276381(LOC107276381),ncbi_107276408(LOC107276408),ncbi_107277390(LOC107277390),ncbi_107277925(LOC107277925),ncbi_107278320(LOC107278320),ncbi_107280554(LOC107280554),ncbi_107280684(LOC107280684),ncbi_107280814(LOC107280814),ncbi_4323896(LOC4323896),ncbi_4324625(LOC4324625),ncbi_4324627(LOC4324627),ncbi_4324799(LOC4324799),ncbi_4…
GO:0005575	Cellular Component	GO:0016020	membrane	123	168	MSTRG.1828(ANT18),MSTRG.19886(ATJ15),MSTRG.22464(At3g47570),MSTRG.22465(At3g47570),MSTRG.22466(At3g47570),MSTRG.22654(DTX21),MSTRG.2796(MIRO1),MSTRG.3218(RPL7A-1),ncbi_107275954(LOC107275954),ncbi_107276021(LOC107276021),ncbi_107276159(LOC107276159),ncbi_107276397(LOC107276397),ncbi_107276707(LOC107276707),ncbi_107276775(LOC107276775),ncbi_107277102(LOC107277102),ncbi_107277569(LOC107277569),ncbi…	MSTRG.10461(RPS2),MSTRG.12456(At2g27500),MSTRG.20081(CYP98A1),MSTRG.22453(XA21),MSTRG.5527(AAP3),MSTRG.6069(CYCB1-2),ncbi_107276046(LOC107276046),ncbi_107276381(LOC107276381),ncbi_107276408(LOC107276408),ncbi_107276932(LOC107276932),ncbi_107277177(LOC107277177),ncbi_107277390(LOC107277390),ncbi_107277925(LOC107277925),ncbi_107277989(LOC107277989),ncbi_107278320(LOC107278320),ncbi_107280441(LOC107…
GO:0005575	Cellular Component	GO:0032991	protein-containing complex	86	108	MSTRG.3218(RPL7A-1),ncbi_107275286(LOC107275286),ncbi_107276041(LOC107276041),ncbi_107276159(LOC107276159),ncbi_107276397(LOC107276397),ncbi_107278724(LOC107278724),ncbi_107279290(LOC107279290),ncbi_107280606(LOC107280606),ncbi_112938804(LOC112938804),ncbi_112939641(LOC112939641),ncbi_4324328(LOC4324328),ncbi_4324500(LOC4324500),ncbi_4324552(LOC4324552),ncbi_4325189(LOC4325189),ncbi_4325482(LOC43…	MSTRG.22237(TIF3I1),ncbi_107275748(LOC107275748),ncbi_107276381(LOC107276381),ncbi_107276408(LOC107276408),ncbi_107276515(LOC107276515),ncbi_107276747(LOC107276747),ncbi_107276748(LOC107276748),ncbi_107276750(LOC107276750),ncbi_107276751(LOC107276751),ncbi_107277925(LOC107277925),ncbi_107278101(LOC107278101),ncbi_107278320(LOC107278320),ncbi_107279592(LOC107279592),ncbi_107280684(LOC107280684),nc…
GO:0005575	Cellular Component	GO:0031974	membrane-enclosed lumen	26	29	ncbi_107279290(LOC107279290),ncbi_107280606(LOC107280606),ncbi_112938804(LOC112938804),ncbi_4324328(LOC4324328),ncbi_4324500(LOC4324500),ncbi_4325482(LOC4325482),ncbi_4326614(LOC4326614),ncbi_4327859(LOC4327859),ncbi_4329835(LOC4329835),ncbi_4330083(LOC4330083),ncbi_4330605(LOC4330605),ncbi_4331339(LOC4331339),ncbi_4333233(LOC4333233),ncbi_4334824(LOC4334824),ncbi_4336103(LOC4336103),ncbi_4341953…	ncbi_107280684(LOC107280684),ncbi_3131443(rps3),ncbi_4324417(LOC4324417),ncbi_4324510(LOC4324510),ncbi_4324753(LOC4324753),ncbi_4324832(LOC4324832),ncbi_4324913(LOC4324913),ncbi_4325078(LOC4325078),ncbi_4325215(LOC4325215),ncbi_4330641(LOC4330641),ncbi_4331910(LOC4331910),ncbi_4334515(LOC4334515),ncbi_4334710(LOC4334710),ncbi_4335490(LOC4335490),ncbi_4335536(LOC4335536),ncbi_4337138(LOC4337138),n…
GO:0005575	Cellular Component	GO:0044422	organelle part	77	100	MSTRG.1828(ANT18),MSTRG.19886(ATJ15),MSTRG.2796(MIRO1),MSTRG.3218(RPL7A-1),ncbi_107276041(LOC107276041),ncbi_107276775(LOC107276775),ncbi_107277102(LOC107277102),ncbi_107279290(LOC107279290),ncbi_107280606(LOC107280606),ncbi_112938628(LOC112938628),ncbi_112938804(LOC112938804),ncbi_4324249(LOC4324249),ncbi_4324328(LOC4324328),ncbi_4324500(LOC4324500),ncbi_4324769(LOC4324769),ncbi_4325189(LOC43251…	MSTRG.10461(RPS2),MSTRG.6069(CYCB1-2),ncbi_107276381(LOC107276381),ncbi_107276408(LOC107276408),ncbi_107276747(LOC107276747),ncbi_107276748(LOC107276748),ncbi_107276750(LOC107276750),ncbi_107276751(LOC107276751),ncbi_107278101(LOC107278101),ncbi_107280554(LOC107280554),ncbi_107280684(LOC107280684),ncbi_107281375(LOC107281375),ncbi_3131443(rps3),ncbi_4324417(LOC4324417),ncbi_4324510(LOC4324510),nc…

## Sheet: Nip-a vs nip-dpl-a
Table S3. All enrichment GO terms of the comparison in Nip-a vs nip-dpl-a
GO ID (level1)	GO Term (level1)	GO ID (level2)	GO Term (level2)	number_of_nip-a-vs-nip-pl-a (up)	number_of_nip-a-vs-nip-pl-a (down)	Genes_of_nip-a-vs-nip-pl-a_up	Genes_of_nip-a-vs-nip-dpl-a_down
GO:0008150	Biological Process	GO:0071840	cellular component organization or biogenesis	179	490	MSTRG.1062(WDL4),MSTRG.18833(ESI3),MSTRG.20107(--),MSTRG.21620(Os05g0567100),MSTRG.752(--),MSTRG.8363(--),ncbi_107275456(LOC107275456),ncbi_107275673(LOC107275673),ncbi_107276041(LOC107276041),ncbi_107276775(LOC107276775),ncbi_107276899(LOC107276899),ncbi_107276918(LOC107276918),ncbi_107277161(LOC107277161),ncbi_107279812(LOC107279812),ncbi_107280605(LOC107280605),ncbi_107281145(LOC107281145),ncb…	MSTRG.11995(PAP6),MSTRG.15066(HOX29),MSTRG.15144(RPL35B),MSTRG.15744(GOS2),MSTRG.16061(SDP1),MSTRG.18567(CP31B),MSTRG.3318(--),MSTRG.7769(GSVIVT00034021001),ncbi_107275760(LOC107275760),ncbi_107277452(LOC107277452),ncbi_107277944(LOC107277944),ncbi_107280558(LOC107280558),ncbi_107281025(LOC107281025),ncbi_107281375(LOC107281375),ncbi_107281913(LOC107281913),ncbi_112936160(LOC112936160),ncbi_11293…
GO:0008150	Biological Process	GO:0008152	metabolic process	711	1603	MSTRG.1062(WDL4),MSTRG.10640(R-S),MSTRG.16552(GLO4),MSTRG.16880(CAM1-1),MSTRG.17444(CSB),MSTRG.1828(ANT18),MSTRG.1841(SPBC16G5.07c),MSTRG.1862(GT-2),MSTRG.18833(ESI3),MSTRG.20538(FAO1),MSTRG.20673(MT1988),MSTRG.21241(DTX21),MSTRG.21620(Os05g0567100),MSTRG.22359(--),MSTRG.22654(DTX21),MSTRG.2502(SRK),MSTRG.2990(TGAL3),MSTRG.4396(At2g04865),MSTRG.4397(--),MSTRG.752(--),MSTRG.7636(MED26B),MSTRG.7874…	MSTRG.10461(RPS2),MSTRG.11888(At4g29180),MSTRG.12728(Os01g0513800),MSTRG.14464(RE1),MSTRG.14517(petB),MSTRG.15066(HOX29),MSTRG.15144(RPL35B),MSTRG.15301(--),MSTRG.15362(--),MSTRG.15744(GOS2),MSTRG.15766(--),MSTRG.15781(--),MSTRG.16061(SDP1),MSTRG.16537(MAIL3),MSTRG.17494(psbB),MSTRG.17574(--),MSTRG.18326(--),MSTRG.18567(CP31B),MSTRG.18911(At1g05700),MSTRG.19336(WAK5),MSTRG.19340(WAK2),MSTRG.19533…
3(LOC4348563),ncbi_4348564(LOC4348564),ncbi_4348566(LOC4348566),ncbi_4348607(LOC4348607),ncbi_4348608(LOC4348608),ncbi_4348623(LOC4348623),ncbi_4348699(LOC4348699),ncbi_4348797(LOC4348797),ncbi_4348798(LOC4348798),ncbi_4348840(LOC4348840),ncbi_4348843(LOC4348843),ncbi_4348844(LOC4348844),ncbi_4348846(LOC4348846),ncbi_4348852(LOC4348852),ncbi_4348867(LOC4348867),ncbi_4348928(LOC4348928),ncbi_43489…
GO:0008150	Biological Process	GO:0002376	immune system process	12	56	ncbi_4324650(LOC4324650),ncbi_4326148(LOC4326148),ncbi_4326620(LOC4326620),ncbi_4328628(LOC4328628),ncbi_4333349(LOC4333349),ncbi_4335606(LOC4335606),ncbi_4340716(LOC4340716),ncbi_4342396(LOC4342396),ncbi_4347067(LOC4347067),ncbi_4349567(LOC4349567),ncbi_4351277(LOC4351277),ncbi_4352588(LOC4352588)	MSTRG.10461(RPS2),MSTRG.18567(CP31B),MSTRG.6115(LOL1),MSTRG.9651(Os02g0178400),ncbi_4324417(LOC4324417),ncbi_4325277(LOC4325277),ncbi_4326176(LOC4326176),ncbi_4329134(LOC4329134),ncbi_4329192(LOC4329192),ncbi_4329835(LOC4329835),ncbi_4330284(LOC4330284),ncbi_4331104(LOC4331104),ncbi_4331780(LOC4331780),ncbi_4332662(LOC4332662),ncbi_4332742(LOC4332742),ncbi_4334058(LOC4334058),ncbi_4334308(LOC4334…
GO:0008150	Biological Process	GO:0008283	cell proliferation	8	33	ncbi_107276899(LOC107276899),ncbi_4329340(LOC4329340),ncbi_4333349(LOC4333349),ncbi_4336580(LOC4336580),ncbi_4337655(LOC4337655),ncbi_4337776(LOC4337776),ncbi_4339099(LOC4339099),ncbi_4346016(LOC4346016)	MSTRG.22472(SOL1),ncbi_107276563(LOC107276563),ncbi_4324417(LOC4324417),ncbi_4324832(LOC4324832),ncbi_4324901(LOC4324901),ncbi_4325442(LOC4325442),ncbi_4327779(LOC4327779),ncbi_4327845(LOC4327845),ncbi_4328251(LOC4328251),ncbi_4331131(LOC4331131),ncbi_4331367(LOC4331367),ncbi_4332463(LOC4332463),ncbi_4333814(LOC4333814),ncbi_4333823(LOC4333823),ncbi_4334058(LOC4334058),ncbi_4334308(LOC4334308),nc…
GO:0008150	Biological Process	GO:0009987	cellular process	684	1627	MSTRG.1062(WDL4),MSTRG.10640(R-S),MSTRG.16552(GLO4),MSTRG.16880(CAM1-1),MSTRG.1862(GT-2),MSTRG.18833(ESI3),MSTRG.20107(--),MSTRG.21241(DTX21),MSTRG.21620(Os05g0567100),MSTRG.22654(DTX21),MSTRG.2502(SRK),MSTRG.2990(TGAL3),MSTRG.752(--),MSTRG.7636(MED26B),MSTRG.7874(--),MSTRG.8363(--),MSTRG.8685(HD6),ncbi_107275286(LOC107275286),ncbi_107275673(LOC107275673),ncbi_107275890(LOC107275890),ncbi_1072760…	MSTRG.10461(RPS2),MSTRG.11888(At4g29180),MSTRG.11995(PAP6),MSTRG.12728(Os01g0513800),MSTRG.14464(RE1),MSTRG.14517(petB),MSTRG.15066(HOX29),MSTRG.15144(RPL35B),MSTRG.15362(--),MSTRG.15545(--),MSTRG.15744(GOS2),MSTRG.15766(--),MSTRG.16061(SDP1),MSTRG.17494(psbB),MSTRG.17574(--),MSTRG.18567(CP31B),MSTRG.18911(At1g05700),MSTRG.19336(WAK5),MSTRG.19340(WAK2),MSTRG.19533(AAE15),MSTRG.20082(CYP98A1),MSTR…
787),ncbi_4347800(LOC4347800),ncbi_4347843(LOC4347843),ncbi_4347875(LOC4347875),ncbi_4347896(LOC4347896),ncbi_4347899(LOC4347899),ncbi_4347920(LOC4347920),ncbi_4347921(LOC4347921),ncbi_4347950(LOC4347950),ncbi_4347975(LOC4347975),ncbi_4347994(LOC4347994),ncbi_4348064(LOC4348064),ncbi_4348072(LOC4348072),ncbi_4348087(LOC4348087),ncbi_4348090(LOC4348090),ncbi_4348134(LOC4348134),ncbi_4348185(LOC434…
GO:0008150	Biological Process	GO:0040007	growth	19	49	ncbi_107281276(LOC107281276),ncbi_4325222(LOC4325222),ncbi_4329340(LOC4329340),ncbi_4330018(LOC4330018),ncbi_4330477(LOC4330477),ncbi_4330725(LOC4330725),ncbi_4334995(LOC4334995),ncbi_4335726(LOC4335726),ncbi_4336580(LOC4336580),ncbi_4337655(LOC4337655),ncbi_4337752(LOC4337752),ncbi_4337776(LOC4337776),ncbi_4338287(LOC4338287),ncbi_4338760(LOC4338760),ncbi_4339885(LOC4339885),ncbi_4344852(LOC4344…	MSTRG.15066(HOX29),MSTRG.22472(SOL1),MSTRG.3318(--),ncbi_4324417(LOC4324417),ncbi_4325006(LOC4325006),ncbi_4325442(LOC4325442),ncbi_4327845(LOC4327845),ncbi_4328251(LOC4328251),ncbi_4329995(LOC4329995),ncbi_4330284(LOC4330284),ncbi_4330377(LOC4330377),ncbi_4330671(LOC4330671),ncbi_4331551(LOC4331551),ncbi_4332724(LOC4332724),ncbi_4332803(LOC4332803),ncbi_4333814(LOC4333814),ncbi_4333823(LOC433382…
GO:0008150	Biological Process	GO:0098754	detoxification	19	34	ncbi_4325189(LOC4325189),ncbi_4325307(LOC4325307),ncbi_4330090(LOC4330090),ncbi_4330149(LOC4330149),ncbi_4333624(LOC4333624),ncbi_4333780(LOC4333780),ncbi_4341419(LOC4341419),ncbi_4342251(LOC4342251),ncbi_4342974(LOC4342974),ncbi_4343954(LOC4343954),ncbi_4344246(LOC4344246),ncbi_4345054(LOC4345054),ncbi_4345798(LOC4345798),ncbi_4347495(LOC4347495),ncbi_4348152(LOC4348152),ncbi_4348549(LOC4348549)…	MSTRG.6115(LOL1),ncbi_4324135(LOC4324135),ncbi_4324662(LOC4324662),ncbi_4326823(LOC4326823),ncbi_4327126(LOC4327126),ncbi_4327517(LOC4327517),ncbi_4330867(LOC4330867),ncbi_4330886(LOC4330886),ncbi_4331104(LOC4331104),ncbi_4331647(LOC4331647),ncbi_4331893(LOC4331893),ncbi_4333077(LOC4333077),ncbi_4335223(LOC4335223),ncbi_4335295(LOC4335295),ncbi_4335599(LOC4335599),ncbi_4336847(LOC4336847),ncbi_43…
GO:0008150	Biological Process	GO:0015976	carbon utilization	1	1	ncbi_4333181(LOC4333181)	ncbi_4341622(LOC4341622)
GO:0008150	Biological Process	GO:0048518	positive regulation of biological process	27	133	ncbi_107276899(LOC107276899),ncbi_107277161(LOC107277161),ncbi_4324650(LOC4324650),ncbi_4324691(LOC4324691),ncbi_4325916(LOC4325916),ncbi_4329340(LOC4329340),ncbi_4329667(LOC4329667),ncbi_4331016(LOC4331016),ncbi_4333934(LOC4333934),ncbi_4334995(LOC4334995),ncbi_4335640(LOC4335640),ncbi_4335726(LOC4335726),ncbi_4336383(LOC4336383),ncbi_4337469(LOC4337469),ncbi_4337655(LOC4337655),ncbi_4337776(LOC…	MSTRG.20082(CYP98A1),ncbi_107276563(LOC107276563),ncbi_4324023(LOC4324023),ncbi_4324115(LOC4324115),ncbi_4324417(LOC4324417),ncbi_4324496(LOC4324496),ncbi_4324695(LOC4324695),ncbi_4324716(LOC4324716),ncbi_4324832(LOC4324832),ncbi_4324901(LOC4324901),ncbi_4325006(LOC4325006),ncbi_4325277(LOC4325277),ncbi_4326176(LOC4326176),ncbi_4327215(LOC4327215),ncbi_4327260(LOC4327260),ncbi_4327845(LOC4327845)…
GO:0008150	Biological Process	GO:0007610	behavior	2	6	ncbi_4336486(LOC4336486),ncbi_4352223(LOC4352223)	ncbi_4328251(LOC4328251),ncbi_4335536(LOC4335536),ncbi_4338665(LOC4338665),ncbi_4340007(LOC4340007),ncbi_4345438(LOC4345438),ncbi_4347694(LOC4347694)
GO:0008150	Biological Process	GO:0051704	multi-organism process	61	148	MSTRG.16552(GLO4),MSTRG.21241(DTX21),MSTRG.22654(DTX21),ncbi_107275794(LOC107275794),ncbi_107276012(LOC107276012),ncbi_107276775(LOC107276775),ncbi_107280684(LOC107280684),ncbi_107281461(LOC107281461),ncbi_4324576(LOC4324576),ncbi_4324625(LOC4324625),ncbi_4324650(LOC4324650),ncbi_4324909(LOC4324909),ncbi_4325496(LOC4325496),ncbi_4326148(LOC4326148),ncbi_4326313(LOC4326313),ncbi_4326332(LOC4326332…	MSTRG.10461(RPS2),MSTRG.11995(PAP6),MSTRG.18567(CP31B),MSTRG.9651(Os02g0178400),ncbi_107276737(LOC107276737),ncbi_107278529(LOC107278529),ncbi_112936032(LOC112936032),ncbi_112936050(LOC112936050),ncbi_112936073(LOC112936073),ncbi_4323890(LOC4323890),ncbi_4324023(LOC4324023),ncbi_4324115(LOC4324115),ncbi_4324132(LOC4324132),ncbi_4324417(LOC4324417),ncbi_4325006(LOC4325006),ncbi_4325277(LOC4325277)…
GO:0008150	Biological Process	GO:0048511	rhythmic process	5	7	ncbi_107279948(LOC107279948),ncbi_4326442(LOC4326442),ncbi_4336486(LOC4336486),ncbi_4337655(LOC4337655),ncbi_4338095(LOC4338095)	ncbi_4328227(LOC4328227),ncbi_4328251(LOC4328251),ncbi_4330284(LOC4330284),ncbi_4331333(LOC4331333),ncbi_4334308(LOC4334308),ncbi_4341622(LOC4341622),ncbi_4347694(LOC4347694)
GO:0008150	Biological Process	GO:0022610	biological adhesion	3	10	ncbi_4330725(LOC4330725),ncbi_4338760(LOC4338760),ncbi_4340770(LOC4340770)	MSTRG.15066(HOX29),ncbi_4325163(LOC4325163),ncbi_4330284(LOC4330284),ncbi_4330770(LOC4330770),ncbi_4332742(LOC4332742),ncbi_4341029(LOC4341029),ncbi_4346824(LOC4346824),ncbi_4346840(LOC4346840),ncbi_9267986(LOC9267986),ncbi_9268633(LOC9268633)
GO:0008150	Biological Process	GO:0043473	pigmentation	1	1	ncbi_4346344(LOC4346344)	ncbi_4340636(LOC4340636)
GO:0008150	Biological Process	GO:0040011	locomotion	9	26	ncbi_107279812(LOC107279812),ncbi_4326674(LOC4326674),ncbi_4329340(LOC4329340),ncbi_4330725(LOC4330725),ncbi_4332972(LOC4332972),ncbi_4340770(LOC4340770),ncbi_4348712(LOC4348712),ncbi_4350523(LOC4350523),ncbi_9266691(LOC9266691)	ncbi_107281025(LOC107281025),ncbi_107281375(LOC107281375),ncbi_112936160(LOC112936160),ncbi_4326176(LOC4326176),ncbi_4327845(LOC4327845),ncbi_4328185(LOC4328185),ncbi_4328457(LOC4328457),ncbi_4328861(LOC4328861),ncbi_4329509(LOC4329509),ncbi_4330499(LOC4330499),ncbi_4332463(LOC4332463),ncbi_4332475(LOC4332475),ncbi_4333823(LOC4333823),ncbi_4334308(LOC4334308),ncbi_4335536(LOC4335536),ncbi_4336809…
GO:0008150	Biological Process	GO:0048519	negative regulation of biological process	40	143	ncbi_107275673(LOC107275673),ncbi_107277588(LOC107277588),ncbi_107279689(LOC107279689),ncbi_107280491(LOC107280491),ncbi_4324691(LOC4324691),ncbi_4325916(LOC4325916),ncbi_4326620(LOC4326620),ncbi_4326743(LOC4326743),ncbi_4328593(LOC4328593),ncbi_4329340(LOC4329340),ncbi_4330426(LOC4330426),ncbi_4330477(LOC4330477),ncbi_4331016(LOC4331016),ncbi_4331449(LOC4331449),ncbi_4331710(LOC4331710),ncbi_433…	ncbi_107276563(LOC107276563),ncbi_107277577(LOC107277577),ncbi_112938271(LOC112938271),ncbi_4324039(LOC4324039),ncbi_4324105(LOC4324105),ncbi_4324417(LOC4324417),ncbi_4324438(LOC4324438),ncbi_4324551(LOC4324551),ncbi_4324832(LOC4324832),ncbi_4325208(LOC4325208),ncbi_4325442(LOC4325442),ncbi_4325901(LOC4325901),ncbi_4326511(LOC4326511),ncbi_4327260(LOC4327260),ncbi_4327335(LOC4327335),ncbi_4327336…
GO:0008150	Biological Process	GO:0023052	signaling	62	149	MSTRG.16880(CAM1-1),MSTRG.2990(TGAL3),ncbi_107278404(LOC107278404),ncbi_107279948(LOC107279948),ncbi_107280684(LOC107280684),ncbi_4324650(LOC4324650),ncbi_4324691(LOC4324691),ncbi_4325158(LOC4325158),ncbi_4325890(LOC4325890),ncbi_4326208(LOC4326208),ncbi_4326627(LOC4326627),ncbi_4329132(LOC4329132),ncbi_4329609(LOC4329609),ncbi_4329720(LOC4329720),ncbi_4330059(LOC4330059),ncbi_4330477(LOC4330477)…	MSTRG.10461(RPS2),MSTRG.7892(CBL7),ncbi_107276563(LOC107276563),ncbi_107277390(LOC107277390),ncbi_107281549(LOC107281549),ncbi_112936050(LOC112936050),ncbi_4323896(LOC4323896),ncbi_4324023(LOC4324023),ncbi_4324039(LOC4324039),ncbi_4324115(LOC4324115),ncbi_4324135(LOC4324135),ncbi_4324201(LOC4324201),ncbi_4324417(LOC4324417),ncbi_4324496(LOC4324496),ncbi_4324551(LOC4324551),ncbi_4324616(LOC4324616…
GO:0008150	Biological Process	GO:0022414	reproductive process	38	104	MSTRG.20107(--),MSTRG.2990(TGAL3),ncbi_107275673(LOC107275673),ncbi_107276012(LOC107276012),ncbi_107276775(LOC107276775),ncbi_107279948(LOC107279948),ncbi_107281461(LOC107281461),ncbi_112936931(LOC112936931),ncbi_4324691(LOC4324691),ncbi_4324909(LOC4324909),ncbi_4326332(LOC4326332),ncbi_4328593(LOC4328593),ncbi_4329340(LOC4329340),ncbi_4330426(LOC4330426),ncbi_4330477(LOC4330477),ncbi_4330725(LOC…	MSTRG.15066(HOX29),MSTRG.16061(SDP1),MSTRG.9373(SDP1),ncbi_107276737(LOC107276737),ncbi_107278529(LOC107278529),ncbi_4324023(LOC4324023),ncbi_4324417(LOC4324417),ncbi_4325442(LOC4325442),ncbi_4325717(LOC4325717),ncbi_4325772(LOC4325772),ncbi_4327260(LOC4327260),ncbi_4328251(LOC4328251),ncbi_4329000(LOC4329000),ncbi_4329233(LOC4329233),ncbi_4329509(LOC4329509),ncbi_4329529(LOC4329529),ncbi_4329586…
GO:0008150	Biological Process	GO:0019740	nitrogen utilization	3	0	ncbi_4330059(LOC4330059),ncbi_4333181(LOC4333181),ncbi_4340320(LOC4340320)	--
GO:0008150	Biological Process	GO:0051179	localization	157	354	MSTRG.16880(CAM1-1),MSTRG.18833(ESI3),MSTRG.21620(Os05g0567100),MSTRG.7874(--),ncbi_107275890(LOC107275890),ncbi_107275954(LOC107275954),ncbi_107276021(LOC107276021),ncbi_107276258(LOC107276258),ncbi_107276372(LOC107276372),ncbi_107276515(LOC107276515),ncbi_107276693(LOC107276693),ncbi_107276775(LOC107276775),ncbi_107276819(LOC107276819),ncbi_107276918(LOC107276918),ncbi_107277544(LOC107277544),n…	MSTRG.11875(SFH6),MSTRG.15744(GOS2),MSTRG.16061(SDP1),MSTRG.22088(--),MSTRG.4431(--),MSTRG.4705(--),MSTRG.9651(Os02g0178400),ncbi_107276046(LOC107276046),ncbi_107277452(LOC107277452),ncbi_107277738(LOC107277738),ncbi_107278202(LOC107278202),ncbi_107278320(LOC107278320),ncbi_107278342(LOC107278342),ncbi_107278409(LOC107278409),ncbi_107279352(LOC107279352),ncbi_107280467(LOC107280467),ncbi_10728055…
GO:0008150	Biological Process	GO:0050896	response to stimulus	219	504	MSTRG.11820(BURP1),MSTRG.16880(CAM1-1),MSTRG.1828(ANT18),MSTRG.18833(ESI3),MSTRG.20538(FAO1),MSTRG.21241(DTX21),MSTRG.21620(Os05g0567100),MSTRG.22654(DTX21),MSTRG.2990(TGAL3),ncbi_107275673(LOC107275673),ncbi_107276314(LOC107276314),ncbi_107276515(LOC107276515),ncbi_107276899(LOC107276899),ncbi_107277544(LOC107277544),ncbi_107278404(LOC107278404),ncbi_107278690(LOC107278690),ncbi_107278748(LOC107…	MSTRG.10461(RPS2),MSTRG.11995(PAP6),MSTRG.15066(HOX29),MSTRG.15797(SGR2),MSTRG.18567(CP31B),MSTRG.20082(CYP98A1),MSTRG.20809(GSTU17),MSTRG.22088(--),MSTRG.22237(TIF3I1),MSTRG.23006(--),MSTRG.4431(--),MSTRG.4705(--),MSTRG.6115(LOL1),MSTRG.6821(At5g27470),MSTRG.7892(CBL7),MSTRG.9605(MYB93),MSTRG.9651(Os02g0178400),ncbi_107276046(LOC107276046),ncbi_107276563(LOC107276563),ncbi_107276747(LOC107276747…
GO:0008150	Biological Process	GO:0000003	reproduction	47	123	MSTRG.20107(--),MSTRG.2990(TGAL3),ncbi_107275286(LOC107275286),ncbi_107275673(LOC107275673),ncbi_107276012(LOC107276012),ncbi_107276775(LOC107276775),ncbi_107279948(LOC107279948),ncbi_107281461(LOC107281461),ncbi_112936931(LOC112936931),ncbi_4324691(LOC4324691),ncbi_4324909(LOC4324909),ncbi_4326332(LOC4326332),ncbi_4327189(LOC4327189),ncbi_4328593(LOC4328593),ncbi_4329340(LOC4329340),ncbi_4330059…	MSTRG.15066(HOX29),MSTRG.16061(SDP1),MSTRG.9373(SDP1),ncbi_107276737(LOC107276737),ncbi_107278529(LOC107278529),ncbi_4324023(LOC4324023),ncbi_4324417(LOC4324417),ncbi_4324697(LOC4324697),ncbi_4325442(LOC4325442),ncbi_4325586(LOC4325586),ncbi_4325717(LOC4325717),ncbi_4325772(LOC4325772),ncbi_4327260(LOC4327260),ncbi_4328251(LOC4328251),ncbi_4329000(LOC4329000),ncbi_4329233(LOC4329233),ncbi_4329509…
GO:0008150	Biological Process	GO:0032501	multicellular organismal process	59	186	MSTRG.2990(TGAL3),ncbi_107276012(LOC107276012),ncbi_107276899(LOC107276899),ncbi_107277161(LOC107277161),ncbi_107279948(LOC107279948),ncbi_107281461(LOC107281461),ncbi_112937615(LOC112937615),ncbi_4323990(LOC4323990),ncbi_4324691(LOC4324691),ncbi_4324909(LOC4324909),ncbi_4325158(LOC4325158),ncbi_4326332(LOC4326332),ncbi_4326620(LOC4326620),ncbi_4327329(LOC4327329),ncbi_4329284(LOC4329284),ncbi_43…	MSTRG.15066(HOX29),MSTRG.22472(SOL1),ncbi_107276563(LOC107276563),ncbi_107276737(LOC107276737),ncbi_107277452(LOC107277452),ncbi_107278529(LOC107278529),ncbi_4323896(LOC4323896),ncbi_4324023(LOC4324023),ncbi_4324039(LOC4324039),ncbi_4324413(LOC4324413),ncbi_4324417(LOC4324417),ncbi_4324551(LOC4324551),ncbi_4324901(LOC4324901),ncbi_4325006(LOC4325006),ncbi_4325277(LOC4325277),ncbi_4325442(LOC43254…
GO:0008150	Biological Process	GO:0032502	developmental process	67	202	MSTRG.20107(--),MSTRG.21620(Os05g0567100),MSTRG.2990(TGAL3),ncbi_107275286(LOC107275286),ncbi_107276899(LOC107276899),ncbi_107277161(LOC107277161),ncbi_107279948(LOC107279948),ncbi_112937615(LOC112937615),ncbi_4323990(LOC4323990),ncbi_4324691(LOC4324691),ncbi_4327189(LOC4327189),ncbi_4327303(LOC4327303),ncbi_4327329(LOC4327329),ncbi_4329340(LOC4329340),ncbi_4330018(LOC4330018),ncbi_4330059(LOC433…	MSTRG.15066(HOX29),MSTRG.16061(SDP1),MSTRG.22472(SOL1),MSTRG.6115(LOL1),MSTRG.9373(SDP1),ncbi_107276563(LOC107276563),ncbi_4324023(LOC4324023),ncbi_4324039(LOC4324039),ncbi_4324413(LOC4324413),ncbi_4324417(LOC4324417),ncbi_4324697(LOC4324697),ncbi_4324876(LOC4324876),ncbi_4324901(LOC4324901),ncbi_4325006(LOC4325006),ncbi_4325442(LOC4325442),ncbi_4325586(LOC4325586),ncbi_4325717(LOC4325717),ncbi_4…
GO:0008150	Biological Process	GO:0050789	regulation of biological process	188	526	MSTRG.16880(CAM1-1),MSTRG.1862(GT-2),MSTRG.2990(TGAL3),ncbi_107275673(LOC107275673),ncbi_107276775(LOC107276775),ncbi_107276899(LOC107276899),ncbi_107277161(LOC107277161),ncbi_107277360(LOC107277360),ncbi_107277588(LOC107277588),ncbi_107278404(LOC107278404),ncbi_107279689(LOC107279689),ncbi_107279948(LOC107279948),ncbi_107280491(LOC107280491),ncbi_107280684(LOC107280684),ncbi_107281202(LOC1072812…	MSTRG.10461(RPS2),MSTRG.15066(HOX29),MSTRG.15144(RPL35B),MSTRG.18326(--),MSTRG.19336(WAK5),MSTRG.19340(WAK2),MSTRG.20082(CYP98A1),MSTRG.22472(SOL1),MSTRG.3318(--),MSTRG.4472(--),MSTRG.6115(LOL1),MSTRG.7892(CBL7),MSTRG.8268(GRF9),MSTRG.9605(MYB93),ncbi_107276072(LOC107276072),ncbi_107276190(LOC107276190),ncbi_107276563(LOC107276563),ncbi_107277343(LOC107277343),ncbi_107277390(LOC107277390),ncbi_10…
GO:0008150	Biological Process	GO:0065007	biological regulation	219	573	MSTRG.16880(CAM1-1),MSTRG.1862(GT-2),MSTRG.2990(TGAL3),ncbi_107275673(LOC107275673),ncbi_107275890(LOC107275890),ncbi_107276775(LOC107276775),ncbi_107276899(LOC107276899),ncbi_107277161(LOC107277161),ncbi_107277360(LOC107277360),ncbi_107277588(LOC107277588),ncbi_107278404(LOC107278404),ncbi_107279689(LOC107279689),ncbi_107279948(LOC107279948),ncbi_107280491(LOC107280491),ncbi_107280684(LOC1072806…	MSTRG.10461(RPS2),MSTRG.15066(HOX29),MSTRG.15144(RPL35B),MSTRG.18326(--),MSTRG.18567(CP31B),MSTRG.19336(WAK5),MSTRG.19340(WAK2),MSTRG.20082(CYP98A1),MSTRG.22088(--),MSTRG.22472(SOL1),MSTRG.3318(--),MSTRG.4431(--),MSTRG.4472(--),MSTRG.4705(--),MSTRG.6115(LOL1),MSTRG.7892(CBL7),MSTRG.8268(GRF9),MSTRG.9605(MYB93),ncbi_107276072(LOC107276072),ncbi_107276190(LOC107276190),ncbi_107276563(LOC107276563),…
GO:0003674	Molecular Function	GO:0005198	structural molecule activity	19	227	ncbi_107277788(LOC107277788),ncbi_107280605(LOC107280605),ncbi_107280684(LOC107280684),ncbi_3131421(rpl2),ncbi_3131424(rpl2),ncbi_4326743(LOC4326743),ncbi_4326917(LOC4326917),ncbi_4327550(LOC4327550),ncbi_4328420(LOC4328420),ncbi_4330763(LOC4330763),ncbi_4332106(LOC4332106),ncbi_4333632(LOC4333632),ncbi_4336383(LOC4336383),ncbi_4340770(LOC4340770),ncbi_4341914(LOC4341914),ncbi_4350197(LOC4350197)…	MSTRG.15144(RPL35B),MSTRG.7769(GSVIVT00034021001),MSTRG.8983(RPS26),ncbi_107276598(LOC107276598),ncbi_107276599(LOC107276599),ncbi_107281913(LOC107281913),ncbi_112936050(LOC112936050),ncbi_112938227(LOC112938227),ncbi_112938705(LOC112938705),ncbi_112939605(LOC112939605),ncbi_3131443(rps3),ncbi_4323904(LOC4323904),ncbi_4324441(LOC4324441),ncbi_4324645(LOC4324645),ncbi_4324671(LOC4324671),ncbi_4325…
GO:0003674	Molecular Function	GO:0003824	catalytic activity	688	1206	MSTRG.1470(CYP71C4),MSTRG.16552(GLO4),MSTRG.17444(CSB),MSTRG.1828(ANT18),MSTRG.19898(MIK2),MSTRG.20160(UGT83A1),MSTRG.20538(FAO1),MSTRG.20673(MT1988),MSTRG.21620(Os05g0567100),MSTRG.22359(--),MSTRG.2502(SRK),MSTRG.347(LRK10L-2.8),MSTRG.4396(At2g04865),MSTRG.4397(--),MSTRG.5052(Os03g0232800),MSTRG.752(--),MSTRG.7874(--),MSTRG.8363(--),MSTRG.8685(HD6),ncbi_107275286(LOC107275286),ncbi_107275456(LOC…	MSTRG.11888(At4g29180),MSTRG.1245(CSB),MSTRG.12728(Os01g0513800),MSTRG.13936(At4g34880),MSTRG.14479(--),MSTRG.14517(petB),MSTRG.15362(--),MSTRG.15772(CYP71E1),MSTRG.15781(--),MSTRG.16061(SDP1),MSTRG.16537(MAIL3),MSTRG.18911(At1g05700),MSTRG.19336(WAK5),MSTRG.19340(WAK2),MSTRG.19533(AAE15),MSTRG.19999(MAIL3),MSTRG.20082(CYP98A1),MSTRG.20200(psaB),MSTRG.20255(At3g47110),MSTRG.20451(IRL5),MSTRG.2080…
GO:0003674	Molecular Function	GO:0140104	molecular carrier activity	3	11	ncbi_4329991(LOC4329991),ncbi_9266691(LOC9266691),ncbi_9268322(LOC9268322)	ncbi_4327117(LOC4327117),ncbi_4327779(LOC4327779),ncbi_4330997(LOC4330997),ncbi_4334849(LOC4334849),ncbi_4336809(LOC4336809),ncbi_4337542(LOC4337542),ncbi_4338040(LOC4338040),ncbi_4340740(LOC4340740),ncbi_4343807(LOC4343807),ncbi_4350132(LOC4350132),ncbi_9269497(LOC9269497)
GO:0003674	Molecular Function	GO:0045182	translation regulator activity	1	10	ncbi_107277360(LOC107277360)	ncbi_107277343(LOC107277343),ncbi_107278409(LOC107278409),ncbi_112936679(LOC112936679),ncbi_4330137(LOC4330137),ncbi_4332327(LOC4332327),ncbi_4341435(LOC4341435),ncbi_4344187(LOC4344187),ncbi_4351121(LOC4351121),ncbi_9266167(LOC9266167),ncbi_9266763(LOC9266763)
GO:0003674	Molecular Function	GO:0038024	cargo receptor activity	1	0	ncbi_4335726(LOC4335726)	--
GO:0003674	Molecular Function	GO:0005488	binding	694	1545	MSTRG.1296(PER24),MSTRG.14547(Os05g0583200),MSTRG.1470(CYP71C4),MSTRG.16880(CAM1-1),MSTRG.1828(ANT18),MSTRG.1862(GT-2),MSTRG.1930(RL3),MSTRG.20107(--),MSTRG.20538(FAO1),MSTRG.22359(--),MSTRG.2990(TGAL3),MSTRG.347(LRK10L-2.8),MSTRG.4396(At2g04865),MSTRG.4397(--),MSTRG.752(--),MSTRG.7874(--),MSTRG.8363(--),MSTRG.8685(HD6),ncbi_107275291(LOC107275291),ncbi_107275456(LOC107275456),ncbi_107275673(LOC1…	MSTRG.10121(RBP47),MSTRG.10461(RPS2),MSTRG.11420(--),MSTRG.11854(--),MSTRG.1245(CSB),MSTRG.14247(Os03g0733400),MSTRG.14517(petB),MSTRG.15066(HOX29),MSTRG.15362(--),MSTRG.15744(GOS2),MSTRG.15772(CYP71E1),MSTRG.16537(MAIL3),MSTRG.17494(psbB),MSTRG.17572(TRX1),MSTRG.18567(CP31B),MSTRG.19336(WAK5),MSTRG.19340(WAK2),MSTRG.19999(MAIL3),MSTRG.20082(CYP98A1),MSTRG.20200(psaB),MSTRG.20255(At3g47110),MSTRG…
),ncbi_4350536(LOC4350536),ncbi_4350591(LOC4350591),ncbi_4350646(LOC4350646),ncbi_4350688(LOC4350688),ncbi_4350692(LOC4350692),ncbi_4350745(LOC4350745),ncbi_4350746(LOC4350746),ncbi_4350749(LOC4350749),ncbi_4350751(LOC4350751),ncbi_4350770(LOC4350770),ncbi_4350780(LOC4350780),ncbi_4350782(LOC4350782),ncbi_4350825(LOC4350825),ncbi_4350835(LOC4350835),ncbi_4350837(LOC4350837),ncbi_4350843(LOC435084…
GO:0003674	Molecular Function	GO:0045735	nutrient reservoir activity	2	3	ncbi_4333794(LOC4333794),ncbi_4345763(LOC4345763)	ncbi_4325744(LOC4325744),ncbi_4331982(LOC4331982),ncbi_4344999(LOC4344999)
GO:0003674	Molecular Function	GO:0060089	molecular transducer activity	21	12	MSTRG.16880(CAM1-1),ncbi_107275732(LOC107275732),ncbi_4324179(LOC4324179),ncbi_4324691(LOC4324691),ncbi_4326627(LOC4326627),ncbi_4328089(LOC4328089),ncbi_4330059(LOC4330059),ncbi_4332548(LOC4332548),ncbi_4333525(LOC4333525),ncbi_4336486(LOC4336486),ncbi_4338760(LOC4338760),ncbi_4340260(LOC4340260),ncbi_4340320(LOC4340320),ncbi_4340934(LOC4340934),ncbi_4341749(LOC4341749),ncbi_4342850(LOC4342850),…	ncbi_112936050(LOC112936050),ncbi_4327236(LOC4327236),ncbi_4327845(LOC4327845),ncbi_4329899(LOC4329899),ncbi_4331688(LOC4331688),ncbi_4332803(LOC4332803),ncbi_4333064(LOC4333064),ncbi_4340783(LOC4340783),ncbi_4347126(LOC4347126),ncbi_4348797(LOC4348797),ncbi_4352099(LOC4352099),ncbi_4352872(LOC4352872)
GO:0003674	Molecular Function	GO:0005215	transporter activity	72	139	MSTRG.21241(DTX21),MSTRG.22654(DTX21),ncbi_107275732(LOC107275732),ncbi_107275890(LOC107275890),ncbi_107275954(LOC107275954),ncbi_107276021(LOC107276021),ncbi_107276372(LOC107276372),ncbi_107276775(LOC107276775),ncbi_107276819(LOC107276819),ncbi_107276918(LOC107276918),ncbi_107279322(LOC107279322),ncbi_112936046(LOC112936046),ncbi_4324276(LOC4324276),ncbi_4324277(LOC4324277),ncbi_4324802(LOC43248…	MSTRG.22088(--),MSTRG.4431(--),MSTRG.4482(AHA3),MSTRG.4705(--),MSTRG.9651(Os02g0178400),ncbi_107276046(LOC107276046),ncbi_107276330(LOC107276330),ncbi_107277452(LOC107277452),ncbi_107278320(LOC107278320),ncbi_107280558(LOC107280558),ncbi_107281025(LOC107281025),ncbi_107281375(LOC107281375),ncbi_112936032(LOC112936032),ncbi_112936834(LOC112936834),ncbi_3131461(atpE),ncbi_4323896(LOC4323896),ncbi_4…
GO:0003674	Molecular Function	GO:0016209	antioxidant activity	17	24	ncbi_4325189(LOC4325189),ncbi_4326716(LOC4326716),ncbi_4327453(LOC4327453),ncbi_4328073(LOC4328073),ncbi_4328518(LOC4328518),ncbi_4328832(LOC4328832),ncbi_4329778(LOC4329778),ncbi_4334201(LOC4334201),ncbi_4337482(LOC4337482),ncbi_4337484(LOC4337484),ncbi_4337732(LOC4337732),ncbi_4339223(LOC4339223),ncbi_4341196(LOC4341196),ncbi_4341935(LOC4341935),ncbi_4342251(LOC4342251),ncbi_4351300(LOC4351300)…	ncbi_4324135(LOC4324135),ncbi_4324556(LOC4324556),ncbi_4326909(LOC4326909),ncbi_4327052(LOC4327052),ncbi_4330235(LOC4330235),ncbi_4330886(LOC4330886),ncbi_4331658(LOC4331658),ncbi_4333077(LOC4333077),ncbi_4337359(LOC4337359),ncbi_4337858(LOC4337858),ncbi_4338442(LOC4338442),ncbi_4340888(LOC4340888),ncbi_4341453(LOC4341453),ncbi_4342593(LOC4342593),ncbi_4344276(LOC4344276),ncbi_4344279(LOC4344279)…
GO:0003674	Molecular Function	GO:0140110	transcription regulator activity	49	120	ncbi_107276775(LOC107276775),ncbi_107280684(LOC107280684),ncbi_4327303(LOC4327303),ncbi_4327348(LOC4327348),ncbi_4328005(LOC4328005),ncbi_4328173(LOC4328173),ncbi_4328518(LOC4328518),ncbi_4328927(LOC4328927),ncbi_4329340(LOC4329340),ncbi_4329667(LOC4329667),ncbi_4329989(LOC4329989),ncbi_4330059(LOC4330059),ncbi_4330722(LOC4330722),ncbi_4331345(LOC4331345),ncbi_4331449(LOC4331449),ncbi_4332058(LOC…	ncbi_107276072(LOC107276072),ncbi_107276190(LOC107276190),ncbi_107278664(LOC107278664),ncbi_107280774(LOC107280774),ncbi_112936146(LOC112936146),ncbi_4324496(LOC4324496),ncbi_4324783(LOC4324783),ncbi_4325050(LOC4325050),ncbi_4325274(LOC4325274),ncbi_4325540(LOC4325540),ncbi_4325800(LOC4325800),ncbi_4325981(LOC4325981),ncbi_4326729(LOC4326729),ncbi_4327006(LOC4327006),ncbi_4327611(LOC4327611),ncbi…
GO:0003674	Molecular Function	GO:0098772	molecular function regulator	17	42	ncbi_4325738(LOC4325738),ncbi_4327285(LOC4327285),ncbi_4327472(LOC4327472),ncbi_4330344(LOC4330344),ncbi_4332548(LOC4332548),ncbi_4333535(LOC4333535),ncbi_4335640(LOC4335640),ncbi_4336308(LOC4336308),ncbi_4338974(LOC4338974),ncbi_4340934(LOC4340934),ncbi_4341308(LOC4341308),ncbi_4344268(LOC4344268),ncbi_4347280(LOC4347280),ncbi_9267088(LOC9267088),ncbi_9268593(LOC9268593),ncbi_9270748(LOC9270748)…	ncbi_107281559(LOC107281559),ncbi_4324546(LOC4324546),ncbi_4324671(LOC4324671),ncbi_4325781(LOC4325781),ncbi_4326984(LOC4326984),ncbi_4328797(LOC4328797),ncbi_4329192(LOC4329192),ncbi_4329559(LOC4329559),ncbi_4329899(LOC4329899),ncbi_4329960(LOC4329960),ncbi_4331104(LOC4331104),ncbi_4331462(LOC4331462),ncbi_4333434(LOC4333434),ncbi_4334611(LOC4334611),ncbi_4334821(LOC4334821),ncbi_4336045(LOC4336…
GO:0005575	Cellular Component	GO:0032991	protein-containing complex	165	663	ncbi_107275286(LOC107275286),ncbi_107275673(LOC107275673),ncbi_107276041(LOC107276041),ncbi_107276378(LOC107276378),ncbi_107276515(LOC107276515),ncbi_107276722(LOC107276722),ncbi_107276899(LOC107276899),ncbi_107276918(LOC107276918),ncbi_107277161(LOC107277161),ncbi_107277360(LOC107277360),ncbi_107277544(LOC107277544),ncbi_107277788(LOC107277788),ncbi_107278228(LOC107278228),ncbi_107279212(LOC1072…	MSTRG.15144(RPL35B),MSTRG.17494(psbB),MSTRG.18567(CP31B),MSTRG.20200(psaB),MSTRG.22237(TIF3I1),MSTRG.7769(GSVIVT00034021001),MSTRG.7892(CBL7),ncbi_107275757(LOC107275757),ncbi_107276190(LOC107276190),ncbi_107276381(LOC107276381),ncbi_107276563(LOC107276563),ncbi_107276598(LOC107276598),ncbi_107276599(LOC107276599),ncbi_107276747(LOC107276747),ncbi_107276748(LOC107276748),ncbi_107276750(LOC1072767…
GO:0005575	Cellular Component	GO:0031974	membrane-enclosed lumen	51	281	ncbi_107275673(LOC107275673),ncbi_107277161(LOC107277161),ncbi_107279948(LOC107279948),ncbi_107280605(LOC107280605),ncbi_107280684(LOC107280684),ncbi_112938804(LOC112938804),ncbi_3131421(rpl2),ncbi_3131424(rpl2),ncbi_4324211(LOC4324211),ncbi_4324686(LOC4324686),ncbi_4326526(LOC4326526),ncbi_4326620(LOC4326620),ncbi_4327302(LOC4327302),ncbi_4328099(LOC4328099),ncbi_4328593(LOC4328593),ncbi_4329340…	ncbi_107280558(LOC107280558),ncbi_107281913(LOC107281913),ncbi_112936074(LOC112936074),ncbi_112936679(LOC112936679),ncbi_112938227(LOC112938227),ncbi_112939605(LOC112939605),ncbi_3131443(rps3),ncbi_4323989(LOC4323989),ncbi_4324413(LOC4324413),ncbi_4324417(LOC4324417),ncbi_4324496(LOC4324496),ncbi_4324510(LOC4324510),ncbi_4324645(LOC4324645),ncbi_4324695(LOC4324695),ncbi_4324832(LOC4324832),ncbi_4…
GO:0005575	Cellular Component	GO:0044422	organelle part	170	567	MSTRG.11820(BURP1),MSTRG.16880(CAM1-1),MSTRG.1828(ANT18),ncbi_107275673(LOC107275673),ncbi_107276041(LOC107276041),ncbi_107276693(LOC107276693),ncbi_107276775(LOC107276775),ncbi_107277161(LOC107277161),ncbi_107278228(LOC107278228),ncbi_107279948(LOC107279948),ncbi_107280491(LOC107280491),ncbi_107280605(LOC107280605),ncbi_107280684(LOC107280684),ncbi_112938628(LOC112938628),ncbi_112938804(LOC11293…	MSTRG.10461(RPS2),MSTRG.11995(PAP6),MSTRG.14517(petB),MSTRG.15144(RPL35B),MSTRG.17494(psbB),MSTRG.18567(CP31B),MSTRG.20200(psaB),MSTRG.22088(--),MSTRG.4431(--),MSTRG.4705(--),MSTRG.7769(GSVIVT00034021001),ncbi_107275757(LOC107275757),ncbi_107276381(LOC107276381),ncbi_107276747(LOC107276747),ncbi_107276748(LOC107276748),ncbi_107276750(LOC107276750),ncbi_107276751(LOC107276751),ncbi_107279888(LOC10…
GO:0005575	Cellular Component	GO:0005623	cell	777	1767	MSTRG.10722(Os04g0578300),MSTRG.11820(BURP1),MSTRG.14547(Os05g0583200),MSTRG.1470(CYP71C4),MSTRG.15063(MINDY1),MSTRG.16880(CAM1-1),MSTRG.1828(ANT18),MSTRG.18833(ESI3),MSTRG.20107(--),MSTRG.21620(Os05g0567100),MSTRG.21987(At3g62310),MSTRG.22359(--),MSTRG.2990(TGAL3),MSTRG.752(--),MSTRG.7636(MED26B),MSTRG.7874(--),MSTRG.8363(--),MSTRG.9635(--),ncbi_107275286(LOC107275286),ncbi_107275673(LOC10727567…	MSTRG.10461(RPS2),MSTRG.11854(--),MSTRG.11875(SFH6),MSTRG.11995(PAP6),MSTRG.12728(Os01g0513800),MSTRG.14247(Os03g0733400),MSTRG.14479(--),MSTRG.14517(petB),MSTRG.15066(HOX29),MSTRG.15144(RPL35B),MSTRG.15362(--),MSTRG.15744(GOS2),MSTRG.15772(CYP71E1),MSTRG.15781(--),MSTRG.16061(SDP1),MSTRG.17494(psbB),MSTRG.18326(--),MSTRG.18567(CP31B),MSTRG.19336(WAK5),MSTRG.20082(CYP98A1),MSTRG.20192(--),MSTRG.2…
44),ncbi_4345558(LOC4345558),ncbi_4345577(LOC4345577),ncbi_4345611(LOC4345611),ncbi_4345655(LOC4345655),ncbi_4345656(LOC4345656),ncbi_4345669(LOC4345669),ncbi_4345706(LOC4345706),ncbi_4345711(LOC4345711),ncbi_4345768(LOC4345768),ncbi_4345847(LOC4345847),ncbi_4345861(LOC4345861),ncbi_4345912(LOC4345912),ncbi_4345916(LOC4345916),ncbi_4345933(LOC4345933),ncbi_4345944(LOC4345944),ncbi_4345976(LOC4345…
GO:0005575	Cellular Component	GO:0044464	cell part	776	1764	MSTRG.10722(Os04g0578300),MSTRG.11820(BURP1),MSTRG.14547(Os05g0583200),MSTRG.1470(CYP71C4),MSTRG.15063(MINDY1),MSTRG.16880(CAM1-1),MSTRG.1828(ANT18),MSTRG.18833(ESI3),MSTRG.20107(--),MSTRG.21620(Os05g0567100),MSTRG.21987(At3g62310),MSTRG.22359(--),MSTRG.2990(TGAL3),MSTRG.752(--),MSTRG.7636(MED26B),MSTRG.7874(--),MSTRG.8363(--),MSTRG.9635(--),ncbi_107275286(LOC107275286),ncbi_107275673(LOC10727567…	MSTRG.10461(RPS2),MSTRG.11854(--),MSTRG.11875(SFH6),MSTRG.11995(PAP6),MSTRG.12728(Os01g0513800),MSTRG.14247(Os03g0733400),MSTRG.14479(--),MSTRG.14517(petB),MSTRG.15066(HOX29),MSTRG.15144(RPL35B),MSTRG.15362(--),MSTRG.15744(GOS2),MSTRG.15772(CYP71E1),MSTRG.15781(--),MSTRG.16061(SDP1),MSTRG.17494(psbB),MSTRG.18326(--),MSTRG.18567(CP31B),MSTRG.19336(WAK5),MSTRG.20082(CYP98A1),MSTRG.20192(--),MSTRG.2…
11),ncbi_4345655(LOC4345655),ncbi_4345656(LOC4345656),ncbi_4345669(LOC4345669),ncbi_4345706(LOC4345706),ncbi_4345711(LOC4345711),ncbi_4345768(LOC4345768),ncbi_4345847(LOC4345847),ncbi_4345861(LOC4345861),ncbi_4345912(LOC4345912),ncbi_4345916(LOC4345916),ncbi_4345933(LOC4345933),ncbi_4345944(LOC4345944),ncbi_4345976(LOC4345976),ncbi_4345991(LOC4345991),ncbi_4345994(LOC4345994),ncbi_4346040(LOC4346…
GO:0005575	Cellular Component	GO:0043226	organelle	626	1491	MSTRG.10722(Os04g0578300),MSTRG.11820(BURP1),MSTRG.14547(Os05g0583200),MSTRG.1470(CYP71C4),MSTRG.15063(MINDY1),MSTRG.16880(CAM1-1),MSTRG.1828(ANT18),MSTRG.18833(ESI3),MSTRG.20107(--),MSTRG.21620(Os05g0567100),MSTRG.22359(--),MSTRG.2990(TGAL3),MSTRG.752(--),MSTRG.7636(MED26B),MSTRG.7874(--),MSTRG.8363(--),MSTRG.9635(--),ncbi_107275673(LOC107275673),ncbi_107276041(LOC107276041),ncbi_107276048(LOC10…	MSTRG.10461(RPS2),MSTRG.11854(--),MSTRG.11875(SFH6),MSTRG.11995(PAP6),MSTRG.12728(Os01g0513800),MSTRG.14247(Os03g0733400),MSTRG.14479(--),MSTRG.14517(petB),MSTRG.15066(HOX29),MSTRG.15144(RPL35B),MSTRG.15362(--),MSTRG.15772(CYP71E1),MSTRG.15781(--),MSTRG.16061(SDP1),MSTRG.17494(psbB),MSTRG.18326(--),MSTRG.18567(CP31B),MSTRG.19336(WAK5),MSTRG.20082(CYP98A1),MSTRG.20192(--),MSTRG.20200(psaB),MSTRG.2…
4350975),ncbi_4350976(LOC4350976),ncbi_4350979(LOC4350979),ncbi_4351012(LOC4351012),ncbi_4351061(LOC4351061),ncbi_4351085(LOC4351085),ncbi_4351099(LOC4351099),ncbi_4351115(LOC4351115),ncbi_4351146(LOC4351146),ncbi_4351148(LOC4351148),ncbi_4351155(LOC4351155),ncbi_4351204(LOC4351204),ncbi_4351211(LOC4351211),ncbi_4351241(LOC4351241),ncbi_4351304(LOC4351304),ncbi_4351374(LOC4351374),ncbi_4351394(LO…
GO:0005575	Cellular Component	GO:0099080	supramolecular complex	30	13	ncbi_107280684(LOC107280684),ncbi_4323990(LOC4323990),ncbi_4323993(LOC4323993),ncbi_4324211(LOC4324211),ncbi_4326917(LOC4326917),ncbi_4327302(LOC4327302),ncbi_4327550(LOC4327550),ncbi_4328420(LOC4328420),ncbi_4328593(LOC4328593),ncbi_4331382(LOC4331382),ncbi_4332061(LOC4332061),ncbi_4332578(LOC4332578),ncbi_4333349(LOC4333349),ncbi_4333632(LOC4333632),ncbi_4335606(LOC4335606),ncbi_4337469(LOC4337…	ncbi_107281375(LOC107281375),ncbi_4327195(LOC4327195),ncbi_4329057(LOC4329057),ncbi_4331315(LOC4331315),ncbi_4332638(LOC4332638),ncbi_4334490(LOC4334490),ncbi_4336600(LOC4336600),ncbi_4341893(LOC4341893),ncbi_4343509(LOC4343509),ncbi_4345916(LOC4345916),ncbi_4346824(LOC4346824),ncbi_4352760(LOC4352760),ncbi_9268328(LOC9268328)
GO:0005575	Cellular Component	GO:0044215	other organism	4	6	ncbi_112939641(LOC112939641),ncbi_4326674(LOC4326674),ncbi_4332240(LOC4332240),ncbi_4349100(LOC4349100)	ncbi_112939605(LOC112939605),ncbi_4324679(LOC4324679),ncbi_4332742(LOC4332742),ncbi_4334609(LOC4334609),ncbi_4339149(LOC4339149),ncbi_4346056(LOC4346056)
GO:0005575	Cellular Component	GO:0044217	other organism part	4	6	ncbi_112939641(LOC112939641),ncbi_4326674(LOC4326674),ncbi_4332240(LOC4332240),ncbi_4349100(LOC4349100)	ncbi_112939605(LOC112939605),ncbi_4324679(LOC4324679),ncbi_4332742(LOC4332742),ncbi_4334609(LOC4334609),ncbi_4339149(LOC4339149),ncbi_4346056(LOC4346056)
GO:0005575	Cellular Component	GO:0009295	nucleoid	2	4	ncbi_4330763(LOC4330763),ncbi_4349239(LOC4349239)	ncbi_4326261(LOC4326261),ncbi_4330409(LOC4330409),ncbi_4334546(LOC4334546),ncbi_4350692(LOC4350692)
GO:0005575	Cellular Component	GO:0055044	symplast	10	21	ncbi_107276918(LOC107276918),ncbi_112938628(LOC112938628),ncbi_4327974(LOC4327974),ncbi_4328684(LOC4328684),ncbi_4339791(LOC4339791),ncbi_4340712(LOC4340712),ncbi_4342403(LOC4342403),ncbi_4346344(LOC4346344),ncbi_4347745(LOC4347745),ncbi_9266691(LOC9266691)	ncbi_4324876(LOC4324876),ncbi_4325442(LOC4325442),ncbi_4325567(LOC4325567),ncbi_4325744(LOC4325744),ncbi_4327779(LOC4327779),ncbi_4330515(LOC4330515),ncbi_4331688(LOC4331688),ncbi_4332935(LOC4332935),ncbi_4333345(LOC4333345),ncbi_4334490(LOC4334490),ncbi_4336809(LOC4336809),ncbi_4338070(LOC4338070),ncbi_4341029(LOC4341029),ncbi_4341310(LOC4341310),ncbi_4342702(LOC4342702),ncbi_4343819(LOC4343819)…
GO:0005575	Cellular Component	GO:0030054	cell junction	11	27	MSTRG.21620(Os05g0567100),ncbi_107276918(LOC107276918),ncbi_112938628(LOC112938628),ncbi_4327974(LOC4327974),ncbi_4328684(LOC4328684),ncbi_4339791(LOC4339791),ncbi_4340712(LOC4340712),ncbi_4342403(LOC4342403),ncbi_4346344(LOC4346344),ncbi_4347745(LOC4347745),ncbi_9266691(LOC9266691)	MSTRG.15144(RPL35B),MSTRG.18910(ZMYM1),ncbi_4324876(LOC4324876),ncbi_4325442(LOC4325442),ncbi_4325567(LOC4325567),ncbi_4325744(LOC4325744),ncbi_4326362(LOC4326362),ncbi_4327779(LOC4327779),ncbi_4330515(LOC4330515),ncbi_4330671(LOC4330671),ncbi_4331131(LOC4331131),ncbi_4331688(LOC4331688),ncbi_4332935(LOC4332935),ncbi_4333345(LOC4333345),ncbi_4334490(LOC4334490),ncbi_4336045(LOC4336045),ncbi_43368…
GO:0005575	Cellular Component	GO:0019012	virion	8	12	ncbi_107275794(LOC107275794),ncbi_107280684(LOC107280684),ncbi_4332106(LOC4332106),ncbi_4335760(LOC4335760),ncbi_4340770(LOC4340770),ncbi_4347169(LOC4347169),ncbi_4351038(LOC4351038),ncbi_9271005(LOC9271005)	MSTRG.18567(CP31B),ncbi_107278405(LOC107278405),ncbi_112939605(LOC112939605),ncbi_4328007(LOC4328007),ncbi_4329650(LOC4329650),ncbi_4332742(LOC4332742),ncbi_4336701(LOC4336701),ncbi_4341029(LOC4341029),ncbi_4343509(LOC4343509),ncbi_4343944(LOC4343944),ncbi_4347121(LOC4347121),ncbi_4352498(LOC4352498)
GO:0005575	Cellular Component	GO:0044423	virion part	5	10	ncbi_107275794(LOC107275794),ncbi_4335760(LOC4335760),ncbi_4340770(LOC4340770),ncbi_4347169(LOC4347169),ncbi_9271005(LOC9271005)	MSTRG.18567(CP31B),ncbi_107278405(LOC107278405),ncbi_112939605(LOC112939605),ncbi_4328007(LOC4328007),ncbi_4329650(LOC4329650),ncbi_4332742(LOC4332742),ncbi_4336701(LOC4336701),ncbi_4341029(LOC4341029),ncbi_4343944(LOC4343944),ncbi_4347121(LOC4347121)
GO:0005575	Cellular Component	GO:0044456	synapse part	0	2	--	ncbi_4347921(LOC4347921),ncbi_4349878(LOC4349878)
GO:0005575	Cellular Component	GO:0044421	extracellular region part	7	5	ncbi_4326620(LOC4326620),ncbi_4338605(LOC4338605),ncbi_4339265(LOC4339265),ncbi_4340070(LOC4340070),ncbi_4345763(LOC4345763),ncbi_4349359(LOC4349359),ncbi_4351614(LOC4351614)	ncbi_4333434(LOC4333434),ncbi_4337735(LOC4337735),ncbi_4341029(LOC4341029),ncbi_4346056(LOC4346056),ncbi_9268328(LOC9268328)
GO:0005575	Cellular Component	GO:0044425	membrane part	158	263	MSTRG.1828(ANT18),MSTRG.18833(ESI3),MSTRG.21241(DTX21),MSTRG.22654(DTX21),MSTRG.7874(--),ncbi_107275890(LOC107275890),ncbi_107275954(LOC107275954),ncbi_107276021(LOC107276021),ncbi_107276372(LOC107276372),ncbi_107276918(LOC107276918),ncbi_107280684(LOC107280684),ncbi_112939046(LOC112939046),ncbi_4324276(LOC4324276),ncbi_4324277(LOC4324277),ncbi_4324284(LOC4324284),ncbi_4324472(LOC4324472),ncbi_43…	MSTRG.14517(petB),MSTRG.16061(SDP1),MSTRG.17494(psbB),MSTRG.20200(psaB),MSTRG.20255(At3g47110),MSTRG.22088(--),MSTRG.22453(XA21),MSTRG.22465(At3g47570),MSTRG.4431(--),MSTRG.4482(AHA3),MSTRG.4705(--),ncbi_107275757(LOC107275757),ncbi_107276330(LOC107276330),ncbi_107276381(LOC107276381),ncbi_107277118(LOC107277118),ncbi_107277390(LOC107277390),ncbi_107277452(LOC107277452),ncbi_107278320(LOC10727832…
GO:0005575	Cellular Component	GO:0045202	synapse	0	2	--	ncbi_4347921(LOC4347921),ncbi_4349878(LOC4349878)
GO:0005575	Cellular Component	GO:0005576	extracellular region	40	29	ncbi_107281276(LOC107281276),ncbi_4324191(LOC4324191),ncbi_4324802(LOC4324802),ncbi_4326148(LOC4326148),ncbi_4326620(LOC4326620),ncbi_4326967(LOC4326967),ncbi_4327500(LOC4327500),ncbi_4327568(LOC4327568),ncbi_4327981(LOC4327981),ncbi_4328606(LOC4328606),ncbi_4330667(LOC4330667),ncbi_4331300(LOC4331300),ncbi_4333794(LOC4333794),ncbi_4337166(LOC4337166),ncbi_4337873(LOC4337873),ncbi_4338287(LOC4338…	ncbi_4324023(LOC4324023),ncbi_4325744(LOC4325744),ncbi_4326823(LOC4326823),ncbi_4329233(LOC4329233),ncbi_4331647(LOC4331647),ncbi_4333434(LOC4333434),ncbi_4334308(LOC4334308),ncbi_4334490(LOC4334490),ncbi_4335293(LOC4335293),ncbi_4336766(LOC4336766),ncbi_4337041(LOC4337041),ncbi_4337542(LOC4337542),ncbi_4337735(LOC4337735),ncbi_4337858(LOC4337858),ncbi_4340476(LOC4340476),ncbi_4340633(LOC4340633)…
GO:0005575	Cellular Component	GO:0016020	membrane	330	513	MSTRG.1470(CYP71C4),MSTRG.15063(MINDY1),MSTRG.16880(CAM1-1),MSTRG.1828(ANT18),MSTRG.18833(ESI3),MSTRG.21241(DTX21),MSTRG.22654(DTX21),MSTRG.7874(--),ncbi_107275292(LOC107275292),ncbi_107275732(LOC107275732),ncbi_107275890(LOC107275890),ncbi_107275954(LOC107275954),ncbi_107276021(LOC107276021),ncbi_107276048(LOC107276048),ncbi_107276372(LOC107276372),ncbi_107276693(LOC107276693),ncbi_107276775(LOC…	MSTRG.10461(RPS2),MSTRG.11995(PAP6),MSTRG.14517(petB),MSTRG.15144(RPL35B),MSTRG.15772(CYP71E1),MSTRG.15781(--),MSTRG.16061(SDP1),MSTRG.17494(psbB),MSTRG.20082(CYP98A1),MSTRG.20200(psaB),MSTRG.20255(At3g47110),MSTRG.22088(--),MSTRG.22453(XA21),MSTRG.22465(At3g47570),MSTRG.3734(Os11g0285000),MSTRG.4431(--),MSTRG.4482(AHA3),MSTRG.4705(--),MSTRG.7892(CBL7),ncbi_107275757(LOC107275757),ncbi_107276046(…

## Sheet: nip-lpl-a vs nip-dpl-a
Table S3. All enrichment GO terms of the comparison in nip-lpl-a vs nip-dpl-a.
GO ID (level1)	GO Term (level1)	GO ID (level2)	GO Term (level2)	number_of_nip-rl-a-vs-nip-pl-a (up)	number_of_nip-rl-a-vs-nip-pl-a (down)	Genes_of_nip-lpl-a-vs-nip-dpl-a_up	Genes_of_nip-rl-a-vs-nip-pl-a_down
GO:0008150	Biological Process	GO:0071840	cellular component organization or biogenesis	183	670	MSTRG.1062(WDL4),MSTRG.15082(HOX29),MSTRG.18833(ESI3),MSTRG.5527(AAP3),MSTRG.6069(CYCB1-2),MSTRG.752(--),MSTRG.7748(Os07g0175400),ncbi_107275991(LOC107275991),ncbi_107276775(LOC107276775),ncbi_107276899(LOC107276899),ncbi_107276918(LOC107276918),ncbi_107277161(LOC107277161),ncbi_107277375(LOC107277375),ncbi_107278101(LOC107278101),ncbi_107278562(LOC107278562),ncbi_107279348(LOC107279348),ncbi_107…	MSTRG.11995(PAP6),MSTRG.14849(APC8),MSTRG.15066(HOX29),MSTRG.15144(RPL35B),MSTRG.16061(SDP1),MSTRG.18567(CP31B),MSTRG.20107(--),MSTRG.21759(RAC2),MSTRG.21806(RPL13A),MSTRG.23561(rpsF),MSTRG.2796(MIRO1),MSTRG.3218(RPL7A-1),MSTRG.3318(--),MSTRG.662(MT3A),MSTRG.6756(CUTA1),MSTRG.7310(groL),MSTRG.7769(GSVIVT00034021001),MSTRG.8645(RPL13AB),ncbi_107276041(LOC107276041),ncbi_107276397(LOC107276397),ncb…
GO:0008150	Biological Process	GO:0008152	metabolic process	839	2065	MSTRG.1062(WDL4),MSTRG.10640(R-S),MSTRG.11755(APS1),MSTRG.12456(At2g27500),MSTRG.14220(Os11g0189600),MSTRG.15082(HOX29),MSTRG.16880(CAM1-1),MSTRG.17205(TPS1),MSTRG.17543(TMN9),MSTRG.1828(ANT18),MSTRG.1862(GT-2),MSTRG.18833(ESI3),MSTRG.19999(MAIL3),MSTRG.20081(CYP98A1),MSTRG.20142(Os10g0323000),MSTRG.20538(FAO1),MSTRG.20673(MT1988),MSTRG.21241(DTX21),MSTRG.21636(At1g54610),MSTRG.22127(XA21),MSTRG.…	MSTRG.10406(CPK7),MSTRG.10461(RPS2),MSTRG.11888(At4g29180),MSTRG.11918(PUR3),MSTRG.12728(Os01g0513800),MSTRG.12766(rpmG),MSTRG.13939(At3g47570),MSTRG.14297(MPK17),MSTRG.14517(petB),MSTRG.14849(APC8),MSTRG.15066(HOX29),MSTRG.15144(RPL35B),MSTRG.15301(--),MSTRG.15362(--),MSTRG.15766(--),MSTRG.15781(--),MSTRG.15856(rpoC2),MSTRG.16061(SDP1),MSTRG.17385(--),MSTRG.17494(psbB),MSTRG.18326(--),MSTRG.1856…
bi_4342306(LOC4342306),ncbi_4342332(LOC4342332),ncbi_4342342(LOC4342342),ncbi_4342365(LOC4342365),ncbi_4342437(LOC4342437),ncbi_4342438(LOC4342438),ncbi_4342507(LOC4342507),ncbi_4342517(LOC4342517),ncbi_4342526(LOC4342526),ncbi_4342544(LOC4342544),ncbi_4342550(LOC4342550),ncbi_4342553(LOC4342553),ncbi_4342554(LOC4342554),ncbi_4342555(LOC4342555),ncbi_4342563(LOC4342563),ncbi_4342580(LOC4342580),n…
GO:0008150	Biological Process	GO:0008283	cell proliferation	5	48	ncbi_107276899(LOC107276899),ncbi_4333349(LOC4333349),ncbi_4337655(LOC4337655),ncbi_4346016(LOC4346016),ncbi_9271299(LOC9271299)	ncbi_107276563(LOC107276563),ncbi_4324901(LOC4324901),ncbi_4325442(LOC4325442),ncbi_4326978(LOC4326978),ncbi_4327779(LOC4327779),ncbi_4327845(LOC4327845),ncbi_4328251(LOC4328251),ncbi_4329318(LOC4329318),ncbi_4331131(LOC4331131),ncbi_4331367(LOC4331367),ncbi_4332344(LOC4332344),ncbi_4332463(LOC4332463),ncbi_4333540(LOC4333540),ncbi_4333814(LOC4333814),ncbi_4333823(LOC4333823),ncbi_4334058(LOC4334…
GO:0008150	Biological Process	GO:0048518	positive regulation of biological process	30	189	MSTRG.20081(CYP98A1),ncbi_107276899(LOC107276899),ncbi_107277161(LOC107277161),ncbi_4323911(LOC4323911),ncbi_4324650(LOC4324650),ncbi_4324913(LOC4324913),ncbi_4325750(LOC4325750),ncbi_4325916(LOC4325916),ncbi_4326489(LOC4326489),ncbi_4328046(LOC4328046),ncbi_4330445(LOC4330445),ncbi_4331016(LOC4331016),ncbi_4332688(LOC4332688),ncbi_4335640(LOC4335640),ncbi_4335726(LOC4335726),ncbi_4336383(LOC4336…	MSTRG.20082(CYP98A1),MSTRG.662(MT3A),ncbi_107276563(LOC107276563),ncbi_107276689(LOC107276689),ncbi_107277261(LOC107277261),ncbi_4323853(LOC4323853),ncbi_4324115(LOC4324115),ncbi_4324345(LOC4324345),ncbi_4324496(LOC4324496),ncbi_4324901(LOC4324901),ncbi_4325001(LOC4325001),ncbi_4325277(LOC4325277),ncbi_4325346(LOC4325346),ncbi_4325393(LOC4325393),ncbi_4325482(LOC4325482),ncbi_4325487(LOC4325487),…
GO:0008150	Biological Process	GO:0002376	immune system process	13	65	ncbi_4324018(LOC4324018),ncbi_4324650(LOC4324650),ncbi_4326148(LOC4326148),ncbi_4333349(LOC4333349),ncbi_4341302(LOC4341302),ncbi_4342396(LOC4342396),ncbi_4345870(LOC4345870),ncbi_4347067(LOC4347067),ncbi_4347298(LOC4347298),ncbi_4349567(LOC4349567),ncbi_4351277(LOC4351277),ncbi_4352160(LOC4352160),ncbi_9267134(LOC9267134)	MSTRG.10461(RPS2),MSTRG.18567(CP31B),MSTRG.21494(--),MSTRG.6115(LOL1),ncbi_4325020(LOC4325020),ncbi_4325277(LOC4325277),ncbi_4325393(LOC4325393),ncbi_4326176(LOC4326176),ncbi_4327915(LOC4327915),ncbi_4328384(LOC4328384),ncbi_4329134(LOC4329134),ncbi_4329192(LOC4329192),ncbi_4329310(LOC4329310),ncbi_4329835(LOC4329835),ncbi_4330165(LOC4330165),ncbi_4330284(LOC4330284),ncbi_4331104(LOC4331104),ncbi…
GO:0008150	Biological Process	GO:0098754	detoxification	25	49	ncbi_4324637(LOC4324637),ncbi_4324995(LOC4324995),ncbi_4325307(LOC4325307),ncbi_4326027(LOC4326027),ncbi_4327001(LOC4327001),ncbi_4330149(LOC4330149),ncbi_4333075(LOC4333075),ncbi_4334874(LOC4334874),ncbi_4335574(LOC4335574),ncbi_4341419(LOC4341419),ncbi_4341965(LOC4341965),ncbi_4342251(LOC4342251),ncbi_4342974(LOC4342974),ncbi_4344246(LOC4344246),ncbi_4345054(LOC4345054),ncbi_4345339(LOC4345339)…	MSTRG.6115(LOL1),ncbi_4324135(LOC4324135),ncbi_4324662(LOC4324662),ncbi_4325715(LOC4325715),ncbi_4326376(LOC4326376),ncbi_4326823(LOC4326823),ncbi_4327126(LOC4327126),ncbi_4327517(LOC4327517),ncbi_4329443(LOC4329443),ncbi_4329453(LOC4329453),ncbi_4329578(LOC4329578),ncbi_4330867(LOC4330867),ncbi_4330886(LOC4330886),ncbi_4331104(LOC4331104),ncbi_4331647(LOC4331647),ncbi_4331893(LOC4331893),ncbi_43…
GO:0008150	Biological Process	GO:0009987	cellular process	811	2060	MSTRG.1062(WDL4),MSTRG.10640(R-S),MSTRG.11755(APS1),MSTRG.12456(At2g27500),MSTRG.14220(Os11g0189600),MSTRG.15082(HOX29),MSTRG.15820(Os03g0733400),MSTRG.16880(CAM1-1),MSTRG.17205(TPS1),MSTRG.17543(TMN9),MSTRG.1862(GT-2),MSTRG.18833(ESI3),MSTRG.20081(CYP98A1),MSTRG.20142(Os10g0323000),MSTRG.21241(DTX21),MSTRG.21636(At1g54610),MSTRG.22127(XA21),MSTRG.22654(DTX21),MSTRG.2502(SRK),MSTRG.5527(AAP3),MST…	MSTRG.10406(CPK7),MSTRG.10461(RPS2),MSTRG.11888(At4g29180),MSTRG.11918(PUR3),MSTRG.11995(PAP6),MSTRG.12728(Os01g0513800),MSTRG.13939(At3g47570),MSTRG.14297(MPK17),MSTRG.14517(petB),MSTRG.14849(APC8),MSTRG.15066(HOX29),MSTRG.15144(RPL35B),MSTRG.15362(--),MSTRG.15545(--),MSTRG.15766(--),MSTRG.15856(rpoC2),MSTRG.16061(SDP1),MSTRG.17385(--),MSTRG.17494(psbB),MSTRG.18567(CP31B),MSTRG.18973(WAK5),MSTRG…
(LOC4342219),ncbi_4342225(LOC4342225),ncbi_4342241(LOC4342241),ncbi_4342243(LOC4342243),ncbi_4342306(LOC4342306),ncbi_4342332(LOC4342332),ncbi_4342342(LOC4342342),ncbi_4342365(LOC4342365),ncbi_4342438(LOC4342438),ncbi_4342452(LOC4342452),ncbi_4342489(LOC4342489),ncbi_4342507(LOC4342507),ncbi_4342517(LOC4342517),ncbi_4342526(LOC4342526),ncbi_4342544(LOC4342544),ncbi_4342550(LOC4342550),ncbi_434255…
GO:0008150	Biological Process	GO:0022414	reproductive process	51	178	MSTRG.12452(DIVARICATA),MSTRG.15082(HOX29),ncbi_107275669(LOC107275669),ncbi_107276775(LOC107276775),ncbi_107278562(LOC107278562),ncbi_107279948(LOC107279948),ncbi_107281461(LOC107281461),ncbi_4324909(LOC4324909),ncbi_4324913(LOC4324913),ncbi_4326332(LOC4326332),ncbi_4327333(LOC4327333),ncbi_4327824(LOC4327824),ncbi_4328113(LOC4328113),ncbi_4328593(LOC4328593),ncbi_4329978(LOC4329978),ncbi_433021…	MSTRG.14849(APC8),MSTRG.15066(HOX29),MSTRG.16061(SDP1),MSTRG.20107(--),MSTRG.23561(rpsF),MSTRG.2796(MIRO1),MSTRG.2990(TGAL3),MSTRG.7310(groL),MSTRG.9373(SDP1),ncbi_107275249(LOC107275249),ncbi_107276737(LOC107276737),ncbi_107278529(LOC107278529),ncbi_107278735(LOC107278735),ncbi_107280764(LOC107280764),ncbi_112936931(LOC112936931),ncbi_4323853(LOC4323853),ncbi_4324355(LOC4324355),ncbi_4324369(LOC…
GO:0008150	Biological Process	GO:0007610	behavior	1	11	ncbi_4336486(LOC4336486)	ncbi_4326991(LOC4326991),ncbi_4328251(LOC4328251),ncbi_4332006(LOC4332006),ncbi_4336205(LOC4336205),ncbi_4338665(LOC4338665),ncbi_4340007(LOC4340007),ncbi_4345438(LOC4345438),ncbi_4346273(LOC4346273),ncbi_4347694(LOC4347694),ncbi_4348629(LOC4348629),ncbi_4348736(LOC4348736)
GO:0008150	Biological Process	GO:0048511	rhythmic process	4	18	ncbi_107279948(LOC107279948),ncbi_4326442(LOC4326442),ncbi_4336486(LOC4336486),ncbi_4337655(LOC4337655)	ncbi_4328227(LOC4328227),ncbi_4328251(LOC4328251),ncbi_4329451(LOC4329451),ncbi_4330000(LOC4330000),ncbi_4330284(LOC4330284),ncbi_4331333(LOC4331333),ncbi_4333816(LOC4333816),ncbi_4334308(LOC4334308),ncbi_4335133(LOC4335133),ncbi_4337632(LOC4337632),ncbi_4340745(LOC4340745),ncbi_4341622(LOC4341622),ncbi_4344399(LOC4344399),ncbi_4347694(LOC4347694),ncbi_4348736(LOC4348736),ncbi_4349831(LOC4349831)…
GO:0008150	Biological Process	GO:0000003	reproduction	58	203	MSTRG.12452(DIVARICATA),MSTRG.15082(HOX29),ncbi_107275669(LOC107275669),ncbi_107276775(LOC107276775),ncbi_107278562(LOC107278562),ncbi_107279948(LOC107279948),ncbi_107281461(LOC107281461),ncbi_4324909(LOC4324909),ncbi_4324913(LOC4324913),ncbi_4326332(LOC4326332),ncbi_4327189(LOC4327189),ncbi_4327333(LOC4327333),ncbi_4327824(LOC4327824),ncbi_4328113(LOC4328113),ncbi_4328593(LOC4328593),ncbi_432915…	MSTRG.14849(APC8),MSTRG.15066(HOX29),MSTRG.16061(SDP1),MSTRG.20107(--),MSTRG.23561(rpsF),MSTRG.2796(MIRO1),MSTRG.2990(TGAL3),MSTRG.7310(groL),MSTRG.9373(SDP1),ncbi_107275249(LOC107275249),ncbi_107276737(LOC107276737),ncbi_107278529(LOC107278529),ncbi_107278735(LOC107278735),ncbi_107280764(LOC107280764),ncbi_112936931(LOC112936931),ncbi_4323853(LOC4323853),ncbi_4324355(LOC4324355),ncbi_4324369(LOC…
GO:0008150	Biological Process	GO:0051704	multi-organism process	75	203	MSTRG.21241(DTX21),MSTRG.22654(DTX21),ncbi_107275669(LOC107275669),ncbi_107275794(LOC107275794),ncbi_107276775(LOC107276775),ncbi_107278662(LOC107278662),ncbi_107280684(LOC107280684),ncbi_107281461(LOC107281461),ncbi_4324018(LOC4324018),ncbi_4324576(LOC4324576),ncbi_4324625(LOC4324625),ncbi_4324650(LOC4324650),ncbi_4324909(LOC4324909),ncbi_4324913(LOC4324913),ncbi_4325496(LOC4325496),ncbi_4326148…	MSTRG.10461(RPS2),MSTRG.11995(PAP6),MSTRG.18567(CP31B),ncbi_107275249(LOC107275249),ncbi_107276737(LOC107276737),ncbi_107277261(LOC107277261),ncbi_107278529(LOC107278529),ncbi_107278735(LOC107278735),ncbi_107280764(LOC107280764),ncbi_112936032(LOC112936032),ncbi_4323853(LOC4323853),ncbi_4323890(LOC4323890),ncbi_4324115(LOC4324115),ncbi_4324355(LOC4324355),ncbi_4324369(LOC4324369),ncbi_4324474(LOC…
GO:0008150	Biological Process	GO:0048519	negative regulation of biological process	33	218	ncbi_107279689(LOC107279689),ncbi_107280491(LOC107280491),ncbi_4324913(LOC4324913),ncbi_4325916(LOC4325916),ncbi_4328593(LOC4328593),ncbi_4329158(LOC4329158),ncbi_4330477(LOC4330477),ncbi_4331016(LOC4331016),ncbi_4331449(LOC4331449),ncbi_4331710(LOC4331710),ncbi_4332548(LOC4332548),ncbi_4332761(LOC4332761),ncbi_4334272(LOC4334272),ncbi_4335726(LOC4335726),ncbi_4337837(LOC4337837),ncbi_4338096(LOC…	MSTRG.23561(rpsF),ncbi_107276397(LOC107276397),ncbi_107276563(LOC107276563),ncbi_107277577(LOC107277577),ncbi_112938271(LOC112938271),ncbi_4324039(LOC4324039),ncbi_4324105(LOC4324105),ncbi_4324438(LOC4324438),ncbi_4324864(LOC4324864),ncbi_4325020(LOC4325020),ncbi_4325074(LOC4325074),ncbi_4325116(LOC4325116),ncbi_4325169(LOC4325169),ncbi_4325346(LOC4325346),ncbi_4325393(LOC4325393),ncbi_4325442(LO…
GO:0008150	Biological Process	GO:0015976	carbon utilization	1	1	ncbi_4333181(LOC4333181)	ncbi_4341622(LOC4341622)
GO:0008150	Biological Process	GO:0040007	growth	15	58	MSTRG.15082(HOX29),MSTRG.7748(Os07g0175400),ncbi_107281276(LOC107281276),ncbi_4330445(LOC4330445),ncbi_4330477(LOC4330477),ncbi_4330725(LOC4330725),ncbi_4335726(LOC4335726),ncbi_4337655(LOC4337655),ncbi_4337752(LOC4337752),ncbi_4339885(LOC4339885),ncbi_4344267(LOC4344267),ncbi_4345697(LOC4345697),ncbi_4352627(LOC4352627),ncbi_9267157(LOC9267157),ncbi_9268939(LOC9268939)	MSTRG.14849(APC8),MSTRG.15066(HOX29),MSTRG.3318(--),ncbi_4325022(LOC4325022),ncbi_4325442(LOC4325442),ncbi_4326042(LOC4326042),ncbi_4327845(LOC4327845),ncbi_4328251(LOC4328251),ncbi_4329318(LOC4329318),ncbi_4329634(LOC4329634),ncbi_4329995(LOC4329995),ncbi_4330284(LOC4330284),ncbi_4330377(LOC4330377),ncbi_4330671(LOC4330671),ncbi_4331292(LOC4331292),ncbi_4331551(LOC4331551),ncbi_4331605(LOC433160…
GO:0008150	Biological Process	GO:0001906	cell killing	0	1	--	ncbi_4340257(LOC4340257)
GO:0008150	Biological Process	GO:0019740	nitrogen utilization	4	5	ncbi_4330059(LOC4330059),ncbi_4333181(LOC4333181),ncbi_4337720(LOC4337720),ncbi_4339561(LOC4339561)	ncbi_4325022(LOC4325022),ncbi_4330000(LOC4330000),ncbi_4344399(LOC4344399),ncbi_4349831(LOC4349831),ncbi_9271527(LOC9271527)
GO:0008150	Biological Process	GO:0022610	biological adhesion	4	14	MSTRG.15082(HOX29),MSTRG.7748(Os07g0175400),ncbi_4330725(LOC4330725),ncbi_9267157(LOC9267157)	MSTRG.15066(HOX29),ncbi_4325163(LOC4325163),ncbi_4326042(LOC4326042),ncbi_4326978(LOC4326978),ncbi_4328159(LOC4328159),ncbi_4328384(LOC4328384),ncbi_4328810(LOC4328810),ncbi_4330284(LOC4330284),ncbi_4332742(LOC4332742),ncbi_4335425(LOC4335425),ncbi_4341029(LOC4341029),ncbi_4346824(LOC4346824),ncbi_9267986(LOC9267986),ncbi_9268633(LOC9268633)
GO:0008150	Biological Process	GO:0051179	localization	191	492	MSTRG.16880(CAM1-1),MSTRG.18833(ESI3),MSTRG.5527(AAP3),MSTRG.7748(Os07g0175400),MSTRG.7874(--),ncbi_107276408(LOC107276408),ncbi_107276515(LOC107276515),ncbi_107276693(LOC107276693),ncbi_107276775(LOC107276775),ncbi_107276819(LOC107276819),ncbi_107276918(LOC107276918),ncbi_107277375(LOC107277375),ncbi_107277478(LOC107277478),ncbi_107277544(LOC107277544),ncbi_107277925(LOC107277925),ncbi_107277989…	MSTRG.11875(SFH6),MSTRG.14849(APC8),MSTRG.16061(SDP1),MSTRG.21759(RAC2),MSTRG.22088(--),MSTRG.2796(MIRO1),MSTRG.2924(HMA3),MSTRG.4705(--),MSTRG.662(MT3A),ncbi_107275956(LOC107275956),ncbi_107276159(LOC107276159),ncbi_107276345(LOC107276345),ncbi_107276397(LOC107276397),ncbi_107276535(LOC107276535),ncbi_107276707(LOC107276707),ncbi_107277261(LOC107277261),ncbi_107277452(LOC107277452),ncbi_10727756…
GO:0008150	Biological Process	GO:0040011	locomotion	8	39	ncbi_107277375(LOC107277375),ncbi_107279812(LOC107279812),ncbi_4326674(LOC4326674),ncbi_4330725(LOC4330725),ncbi_4332972(LOC4332972),ncbi_4348712(LOC4348712),ncbi_4350523(LOC4350523),ncbi_9266691(LOC9266691)	ncbi_4325117(LOC4325117),ncbi_4325346(LOC4325346),ncbi_4326176(LOC4326176),ncbi_4326991(LOC4326991),ncbi_4327845(LOC4327845),ncbi_4328457(LOC4328457),ncbi_4328810(LOC4328810),ncbi_4328861(LOC4328861),ncbi_4329509(LOC4329509),ncbi_4332463(LOC4332463),ncbi_4332475(LOC4332475),ncbi_4333823(LOC4333823),ncbi_4334276(LOC4334276),ncbi_4334308(LOC4334308),ncbi_4336205(LOC4336205),ncbi_4336809(LOC4336809)…
GO:0008150	Biological Process	GO:0043473	pigmentation	1	2	ncbi_4346344(LOC4346344)	ncbi_4328823(LOC4328823),ncbi_4340636(LOC4340636)
GO:0008150	Biological Process	GO:0032501	multicellular organismal process	61	279	MSTRG.12452(DIVARICATA),MSTRG.15082(HOX29),MSTRG.7748(Os07g0175400),ncbi_107275669(LOC107275669),ncbi_107276545(LOC107276545),ncbi_107276899(LOC107276899),ncbi_107277161(LOC107277161),ncbi_107279948(LOC107279948),ncbi_107281461(LOC107281461),ncbi_112937615(LOC112937615),ncbi_4323990(LOC4323990),ncbi_4324909(LOC4324909),ncbi_4324913(LOC4324913),ncbi_4324958(LOC4324958),ncbi_4325158(LOC4325158),ncb…	MSTRG.15066(HOX29),MSTRG.23561(rpsF),MSTRG.2796(MIRO1),MSTRG.2990(TGAL3),MSTRG.662(MT3A),ncbi_107275249(LOC107275249),ncbi_107276397(LOC107276397),ncbi_107276563(LOC107276563),ncbi_107276737(LOC107276737),ncbi_107277452(LOC107277452),ncbi_107278529(LOC107278529),ncbi_107278735(LOC107278735),ncbi_107280764(LOC107280764),ncbi_4323853(LOC4323853),ncbi_4324039(LOC4324039),ncbi_4324142(LOC4324142),ncb…
GO:0008150	Biological Process	GO:0098743	cell aggregation	0	1	--	ncbi_4352122(LOC4352122)
GO:0008150	Biological Process	GO:0032502	developmental process	65	297	MSTRG.12452(DIVARICATA),MSTRG.15082(HOX29),MSTRG.7748(Os07g0175400),ncbi_107276545(LOC107276545),ncbi_107276899(LOC107276899),ncbi_107277161(LOC107277161),ncbi_107279948(LOC107279948),ncbi_112937615(LOC112937615),ncbi_4323911(LOC4323911),ncbi_4323990(LOC4323990),ncbi_4324913(LOC4324913),ncbi_4324958(LOC4324958),ncbi_4326489(LOC4326489),ncbi_4327189(LOC4327189),ncbi_4327303(LOC4327303),ncbi_432733…	MSTRG.14849(APC8),MSTRG.15066(HOX29),MSTRG.16061(SDP1),MSTRG.20107(--),MSTRG.23561(rpsF),MSTRG.2796(MIRO1),MSTRG.2990(TGAL3),MSTRG.6115(LOL1),MSTRG.662(MT3A),MSTRG.7310(groL),MSTRG.9373(SDP1),ncbi_107276563(LOC107276563),ncbi_4323853(LOC4323853),ncbi_4324039(LOC4324039),ncbi_4324142(LOC4324142),ncbi_4324345(LOC4324345),ncbi_4324355(LOC4324355),ncbi_4324369(LOC4324369),ncbi_4324413(LOC4324413),ncb…
GO:0008150	Biological Process	GO:0023052	signaling	66	185	MSTRG.12456(At2g27500),MSTRG.16880(CAM1-1),ncbi_107277152(LOC107277152),ncbi_107278404(LOC107278404),ncbi_107279948(LOC107279948),ncbi_107280441(LOC107280441),ncbi_107280684(LOC107280684),ncbi_4324650(LOC4324650),ncbi_4324856(LOC4324856),ncbi_4325158(LOC4325158),ncbi_4325750(LOC4325750),ncbi_4326208(LOC4326208),ncbi_4326627(LOC4326627),ncbi_4326668(LOC4326668),ncbi_4327014(LOC4327014),ncbi_432733…	MSTRG.10461(RPS2),MSTRG.21494(--),MSTRG.21759(RAC2),MSTRG.2796(MIRO1),MSTRG.2990(TGAL3),MSTRG.7892(CBL7),ncbi_107276563(LOC107276563),ncbi_107276707(LOC107276707),ncbi_107278650(LOC107278650),ncbi_112936021(LOC112936021),ncbi_4324039(LOC4324039),ncbi_4324115(LOC4324115),ncbi_4324135(LOC4324135),ncbi_4324201(LOC4324201),ncbi_4324345(LOC4324345),ncbi_4324496(LOC4324496),ncbi_4324929(LOC4324929),ncb…
GO:0008150	Biological Process	GO:0050896	response to stimulus	258	643	MSTRG.11820(BURP1),MSTRG.12456(At2g27500),MSTRG.15082(HOX29),MSTRG.16880(CAM1-1),MSTRG.17205(TPS1),MSTRG.1828(ANT18),MSTRG.18833(ESI3),MSTRG.20081(CYP98A1),MSTRG.20538(FAO1),MSTRG.21241(DTX21),MSTRG.22654(DTX21),MSTRG.6069(CYCB1-2),MSTRG.7748(Os07g0175400),ncbi_107275330(LOC107275330),ncbi_107276515(LOC107276515),ncbi_107276899(LOC107276899),ncbi_107277152(LOC107277152),ncbi_107277478(LOC10727747…	MSTRG.10461(RPS2),MSTRG.11995(PAP6),MSTRG.14849(APC8),MSTRG.15066(HOX29),MSTRG.15797(SGR2),MSTRG.17385(--),MSTRG.18567(CP31B),MSTRG.19886(ATJ15),MSTRG.20082(CYP98A1),MSTRG.21494(--),MSTRG.21759(RAC2),MSTRG.22088(--),MSTRG.23017(--),MSTRG.23561(rpsF),MSTRG.2796(MIRO1),MSTRG.2990(TGAL3),MSTRG.4705(--),MSTRG.6115(LOL1),MSTRG.662(MT3A),MSTRG.6756(CUTA1),MSTRG.6821(At5g27470),MSTRG.7892(CBL7),MSTRG.96…
GO:0008150	Biological Process	GO:0065007	biological regulation	247	757	MSTRG.12456(At2g27500),MSTRG.15082(HOX29),MSTRG.16880(CAM1-1),MSTRG.1862(GT-2),MSTRG.20081(CYP98A1),MSTRG.20142(Os10g0323000),MSTRG.5527(AAP3),MSTRG.7748(Os07g0175400),ncbi_107276241(LOC107276241),ncbi_107276775(LOC107276775),ncbi_107276899(LOC107276899),ncbi_107277152(LOC107277152),ncbi_107277161(LOC107277161),ncbi_107277360(LOC107277360),ncbi_107278404(LOC107278404),ncbi_107278562(LOC107278562)…	MSTRG.10461(RPS2),MSTRG.14849(APC8),MSTRG.15066(HOX29),MSTRG.15144(RPL35B),MSTRG.18326(--),MSTRG.18567(CP31B),MSTRG.19336(WAK5),MSTRG.19340(WAK2),MSTRG.19341(WAK3),MSTRG.20082(CYP98A1),MSTRG.20181(CG31559),MSTRG.21494(--),MSTRG.21759(RAC2),MSTRG.22088(--),MSTRG.23561(rpsF),MSTRG.2796(MIRO1),MSTRG.2990(TGAL3),MSTRG.3318(--),MSTRG.4472(--),MSTRG.4705(--),MSTRG.6115(LOL1),MSTRG.662(MT3A),MSTRG.7892(…
GO:0008150	Biological Process	GO:0050789	regulation of biological process	212	683	MSTRG.12456(At2g27500),MSTRG.15082(HOX29),MSTRG.16880(CAM1-1),MSTRG.1862(GT-2),MSTRG.20081(CYP98A1),MSTRG.20142(Os10g0323000),MSTRG.5527(AAP3),MSTRG.7748(Os07g0175400),ncbi_107276241(LOC107276241),ncbi_107276775(LOC107276775),ncbi_107276899(LOC107276899),ncbi_107277152(LOC107277152),ncbi_107277161(LOC107277161),ncbi_107277360(LOC107277360),ncbi_107278404(LOC107278404),ncbi_107278562(LOC107278562)…	MSTRG.10461(RPS2),MSTRG.14849(APC8),MSTRG.15066(HOX29),MSTRG.15144(RPL35B),MSTRG.18326(--),MSTRG.19336(WAK5),MSTRG.19340(WAK2),MSTRG.19341(WAK3),MSTRG.20082(CYP98A1),MSTRG.21494(--),MSTRG.21759(RAC2),MSTRG.23561(rpsF),MSTRG.2796(MIRO1),MSTRG.2990(TGAL3),MSTRG.3318(--),MSTRG.4472(--),MSTRG.6115(LOL1),MSTRG.662(MT3A),MSTRG.7892(CBL7),MSTRG.8268(GRF9),MSTRG.9605(MYB93),ncbi_107275689(LOC107275689),n…
GO:0003674	Molecular Function	GO:0005198	structural molecule activity	22	272	ncbi_107277788(LOC107277788),ncbi_107278682(LOC107278682),ncbi_107279592(LOC107279592),ncbi_107280605(LOC107280605),ncbi_107280684(LOC107280684),ncbi_112937609(LOC112937609),ncbi_3131421(rpl2),ncbi_3131424(rpl2),ncbi_3131425(rpl20),ncbi_4326917(LOC4326917),ncbi_4327550(LOC4327550),ncbi_4328420(LOC4328420),ncbi_4332106(LOC4332106),ncbi_4333632(LOC4333632),ncbi_4333966(LOC4333966),ncbi_4336383(LOC4…	MSTRG.15144(RPL35B),MSTRG.21806(RPL13A),MSTRG.3218(RPL7A-1),MSTRG.7769(GSVIVT00034021001),MSTRG.8645(RPL13AB),MSTRG.8983(RPS26),ncbi_107276303(LOC107276303),ncbi_107276497(LOC107276497),ncbi_107276598(LOC107276598),ncbi_107276599(LOC107276599),ncbi_107280606(LOC107280606),ncbi_107281913(LOC107281913),ncbi_112938227(LOC112938227),ncbi_112938705(LOC112938705),ncbi_112938758(LOC112938758),ncbi_11293…
GO:0003674	Molecular Function	GO:0003824	catalytic activity	846	1541	MSTRG.12456(At2g27500),MSTRG.14220(Os11g0189600),MSTRG.14675(CYP71D2),MSTRG.1470(CYP71C4),MSTRG.17205(TPS1),MSTRG.1828(ANT18),MSTRG.19898(MIK2),MSTRG.19999(MAIL3),MSTRG.20081(CYP98A1),MSTRG.20160(UGT83A1),MSTRG.20538(FAO1),MSTRG.20673(MT1988),MSTRG.21636(At1g54610),MSTRG.22127(XA21),MSTRG.2502(SRK),MSTRG.4397(--),MSTRG.5052(Os03g0232800),MSTRG.752(--),MSTRG.7694(--),MSTRG.7874(--),MSTRG.8516(SCPL…	MSTRG.10406(CPK7),MSTRG.11888(At4g29180),MSTRG.11918(PUR3),MSTRG.12010(--),MSTRG.1245(CSB),MSTRG.12728(Os01g0513800),MSTRG.13939(At3g47570),MSTRG.14479(--),MSTRG.14517(petB),MSTRG.15362(--),MSTRG.15758(--),MSTRG.15772(CYP71E1),MSTRG.15781(--),MSTRG.15856(rpoC2),MSTRG.16061(SDP1),MSTRG.16644(CYP709B2),MSTRG.17423(CSB),MSTRG.18973(WAK5),MSTRG.19336(WAK5),MSTRG.19340(WAK2),MSTRG.19341(WAK3),MSTRG.19…
(LOC4350405),ncbi_4350437(LOC4350437),ncbi_4350455(LOC4350455),ncbi_4350536(LOC4350536),ncbi_4350554(LOC4350554),ncbi_4350646(LOC4350646),ncbi_4350655(LOC4350655),ncbi_4350692(LOC4350692),ncbi_4350701(LOC4350701),ncbi_4350724(LOC4350724),ncbi_4350809(LOC4350809),ncbi_4350856(LOC4350856),ncbi_4350867(LOC4350867),ncbi_4350894(LOC4350894),ncbi_4350906(LOC4350906),ncbi_4350918(LOC4350918),ncbi_435092…
GO:0003674	Molecular Function	GO:0140104	molecular carrier activity	3	13	ncbi_4329991(LOC4329991),ncbi_9266691(LOC9266691),ncbi_9268322(LOC9268322)	ncbi_107276397(LOC107276397),ncbi_4327117(LOC4327117),ncbi_4327779(LOC4327779),ncbi_4330997(LOC4330997),ncbi_4334849(LOC4334849),ncbi_4336809(LOC4336809),ncbi_4337542(LOC4337542),ncbi_4338040(LOC4338040),ncbi_4340740(LOC4340740),ncbi_4343807(LOC4343807),ncbi_4343885(LOC4343885),ncbi_9269497(LOC9269497),ncbi_9270745(LOC9270745)
GO:0003674	Molecular Function	GO:0045182	translation regulator activity	2	12	ncbi_107277360(LOC107277360),ncbi_4334840(LOC4334840)	ncbi_112936679(LOC112936679),ncbi_4330137(LOC4330137),ncbi_4332327(LOC4332327),ncbi_4341903(LOC4341903),ncbi_4342835(LOC4342835),ncbi_4343937(LOC4343937),ncbi_4345067(LOC4345067),ncbi_4345219(LOC4345219),ncbi_4345325(LOC4345325),ncbi_9266167(LOC9266167),ncbi_9266763(LOC9266763),ncbi_9271043(LOC9271043)
GO:0003674	Molecular Function	GO:0016209	antioxidant activity	27	33	ncbi_4324554(LOC4324554),ncbi_4325178(LOC4325178),ncbi_4326027(LOC4326027),ncbi_4326273(LOC4326273),ncbi_4326716(LOC4326716),ncbi_4327001(LOC4327001),ncbi_4328073(LOC4328073),ncbi_4328518(LOC4328518),ncbi_4328832(LOC4328832),ncbi_4329778(LOC4329778),ncbi_4331657(LOC4331657),ncbi_4332174(LOC4332174),ncbi_4332925(LOC4332925),ncbi_4333075(LOC4333075),ncbi_4333262(LOC4333262),ncbi_4334201(LOC4334201)…	ncbi_4324135(LOC4324135),ncbi_4326734(LOC4326734),ncbi_4326909(LOC4326909),ncbi_4326970(LOC4326970),ncbi_4327052(LOC4327052),ncbi_4329578(LOC4329578),ncbi_4330771(LOC4330771),ncbi_4330886(LOC4330886),ncbi_4332474(LOC4332474),ncbi_4336649(LOC4336649),ncbi_4337359(LOC4337359),ncbi_4337858(LOC4337858),ncbi_4338442(LOC4338442),ncbi_4338780(LOC4338780),ncbi_4340745(LOC4340745),ncbi_4340843(LOC4340843)…
GO:0003674	Molecular Function	GO:0005215	transporter activity	93	188	MSTRG.21241(DTX21),MSTRG.22654(DTX21),MSTRG.7748(Os07g0175400),ncbi_107275732(LOC107275732),ncbi_107276775(LOC107276775),ncbi_107276819(LOC107276819),ncbi_107276918(LOC107276918),ncbi_107277478(LOC107277478),ncbi_107277925(LOC107277925),ncbi_107277989(LOC107277989),ncbi_107279322(LOC107279322),ncbi_4324276(LOC4324276),ncbi_4324277(LOC4324277),ncbi_4324802(LOC4324802),ncbi_4325158(LOC4325158),ncbi…	MSTRG.22088(--),MSTRG.4482(AHA3),MSTRG.4705(--),ncbi_107276159(LOC107276159),ncbi_107276330(LOC107276330),ncbi_107276345(LOC107276345),ncbi_107276397(LOC107276397),ncbi_107276535(LOC107276535),ncbi_107276707(LOC107276707),ncbi_107277452(LOC107277452),ncbi_107277569(LOC107277569),ncbi_107278046(LOC107278046),ncbi_112936032(LOC112936032),ncbi_112936834(LOC112936834),ncbi_112937436(LOC112937436),ncb…
GO:0003674	Molecular Function	GO:0038024	cargo receptor activity	1	0	ncbi_4335726(LOC4335726)	--
GO:0003674	Molecular Function	GO:0090729	toxin activity	1	0	ncbi_4346275(LOC4346275)	--
GO:0003674	Molecular Function	GO:0045735	nutrient reservoir activity	2	3	ncbi_4333794(LOC4333794),ncbi_4345763(LOC4345763)	ncbi_112935981(LOC112935981),ncbi_4329551(LOC4329551),ncbi_4331982(LOC4331982)
GO:0003674	Molecular Function	GO:0060089	molecular transducer activity	21	17	MSTRG.16880(CAM1-1),ncbi_107275732(LOC107275732),ncbi_4324179(LOC4324179),ncbi_4326627(LOC4326627),ncbi_4327824(LOC4327824),ncbi_4328089(LOC4328089),ncbi_4330059(LOC4330059),ncbi_4330434(LOC4330434),ncbi_4332548(LOC4332548),ncbi_4333525(LOC4333525),ncbi_4334515(LOC4334515),ncbi_4334710(LOC4334710),ncbi_4336486(LOC4336486),ncbi_4340574(LOC4340574),ncbi_4341749(LOC4341749),ncbi_4342850(LOC4342850),…	ncbi_107278650(LOC107278650),ncbi_4325022(LOC4325022),ncbi_4327845(LOC4327845),ncbi_4330000(LOC4330000),ncbi_4332803(LOC4332803),ncbi_4333064(LOC4333064),ncbi_4338006(LOC4338006),ncbi_4340783(LOC4340783),ncbi_4341641(LOC4341641),ncbi_4341792(LOC4341792),ncbi_4344399(LOC4344399),ncbi_4347281(LOC4347281),ncbi_4348797(LOC4348797),ncbi_4349831(LOC4349831),ncbi_4350698(LOC4350698),ncbi_4352240(LOC4352…
GO:0003674	Molecular Function	GO:0005488	binding	835	1921	MSTRG.12452(DIVARICATA),MSTRG.1296(PER24),MSTRG.14675(CYP71D2),MSTRG.1470(CYP71C4),MSTRG.15082(HOX29),MSTRG.15820(Os03g0733400),MSTRG.16880(CAM1-1),MSTRG.17205(TPS1),MSTRG.1828(ANT18),MSTRG.1862(GT-2),MSTRG.1930(RL3),MSTRG.19999(MAIL3),MSTRG.20081(CYP98A1),MSTRG.20142(Os10g0323000),MSTRG.20538(FAO1),MSTRG.21636(At1g54610),MSTRG.22127(XA21),MSTRG.4397(--),MSTRG.752(--),MSTRG.7748(Os07g0175400),MST…	MSTRG.10121(RBP47),MSTRG.10406(CPK7),MSTRG.10461(RPS2),MSTRG.11420(--),MSTRG.1245(CSB),MSTRG.13939(At3g47570),MSTRG.14247(Os03g0733400),MSTRG.14297(MPK17),MSTRG.14517(petB),MSTRG.14547(Os05g0583200),MSTRG.14849(APC8),MSTRG.15066(HOX29),MSTRG.15362(--),MSTRG.15772(CYP71E1),MSTRG.15856(rpoC2),MSTRG.16644(CYP709B2),MSTRG.17359(TY3B-G),MSTRG.17494(psbB),MSTRG.17572(TRX1),MSTRG.18567(CP31B),MSTRG.1897…
36),ncbi_4343842(LOC4343842),ncbi_4343869(LOC4343869),ncbi_4343885(LOC4343885),ncbi_4343894(LOC4343894),ncbi_4343915(LOC4343915),ncbi_4343927(LOC4343927),ncbi_4343937(LOC4343937),ncbi_4343941(LOC4343941),ncbi_4343952(LOC4343952),ncbi_4343980(LOC4343980),ncbi_4343984(LOC4343984),ncbi_4344001(LOC4344001),ncbi_4344011(LOC4344011),ncbi_4344024(LOC4344024),ncbi_4344029(LOC4344029),ncbi_4344056(LOC4344…
GO:0003674	Molecular Function	GO:0098772	molecular function regulator	21	60	ncbi_4324546(LOC4324546),ncbi_4325738(LOC4325738),ncbi_4326489(LOC4326489),ncbi_4327285(LOC4327285),ncbi_4328629(LOC4328629),ncbi_4330344(LOC4330344),ncbi_4330445(LOC4330445),ncbi_4332548(LOC4332548),ncbi_4333535(LOC4333535),ncbi_4334823(LOC4334823),ncbi_4335640(LOC4335640),ncbi_4336308(LOC4336308),ncbi_4337720(LOC4337720),ncbi_4338640(LOC4338640),ncbi_4338974(LOC4338974),ncbi_4344268(LOC4344268)…	MSTRG.8187(ODC),ncbi_4324255(LOC4324255),ncbi_4324671(LOC4324671),ncbi_4324842(LOC4324842),ncbi_4325117(LOC4325117),ncbi_4325781(LOC4325781),ncbi_4325861(LOC4325861),ncbi_4327685(LOC4327685),ncbi_4327915(LOC4327915),ncbi_4328797(LOC4328797),ncbi_4329192(LOC4329192),ncbi_4329559(LOC4329559),ncbi_4329645(LOC4329645),ncbi_4329960(LOC4329960),ncbi_4330878(LOC4330878),ncbi_4331062(LOC4331062),ncbi_433…
GO:0003674	Molecular Function	GO:0140110	transcription regulator activity	60	129	ncbi_107276241(LOC107276241),ncbi_107276775(LOC107276775),ncbi_107278562(LOC107278562),ncbi_107280684(LOC107280684),ncbi_4323911(LOC4323911),ncbi_4324731(LOC4324731),ncbi_4324958(LOC4324958),ncbi_4325750(LOC4325750),ncbi_4326489(LOC4326489),ncbi_4327303(LOC4327303),ncbi_4327348(LOC4327348),ncbi_4327590(LOC4327590),ncbi_4328005(LOC4328005),ncbi_4328113(LOC4328113),ncbi_4328173(LOC4328173),ncbi_432…	ncbi_107275689(LOC107275689),ncbi_107276190(LOC107276190),ncbi_107278664(LOC107278664),ncbi_107279178(LOC107279178),ncbi_107279290(LOC107279290),ncbi_112936630(LOC112936630),ncbi_4324496(LOC4324496),ncbi_4325001(LOC4325001),ncbi_4325022(LOC4325022),ncbi_4325274(LOC4325274),ncbi_4325981(LOC4325981),ncbi_4326282(LOC4326282),ncbi_4326729(LOC4326729),ncbi_4327006(LOC4327006),ncbi_4327621(LOC4327621),…
GO:0005575	Cellular Component	GO:0031974	membrane-enclosed lumen	39	397	ncbi_107277161(LOC107277161),ncbi_107279948(LOC107279948),ncbi_107280605(LOC107280605),ncbi_107280684(LOC107280684),ncbi_3131421(rpl2),ncbi_3131424(rpl2),ncbi_4324637(LOC4324637),ncbi_4324686(LOC4324686),ncbi_4324913(LOC4324913),ncbi_4326526(LOC4326526),ncbi_4327302(LOC4327302),ncbi_4328099(LOC4328099),ncbi_4328593(LOC4328593),ncbi_4330722(LOC4330722),ncbi_4331016(LOC4331016),ncbi_4331710(LOC4331…	MSTRG.6756(CUTA1),ncbi_107277261(LOC107277261),ncbi_107279290(LOC107279290),ncbi_107280606(LOC107280606),ncbi_107281913(LOC107281913),ncbi_112936016(LOC112936016),ncbi_112936074(LOC112936074),ncbi_112936679(LOC112936679),ncbi_112938227(LOC112938227),ncbi_112938804(LOC112938804),ncbi_112939605(LOC112939605),ncbi_4323853(LOC4323853),ncbi_4323989(LOC4323989),ncbi_4324208(LOC4324208),ncbi_4324328(LOC…
GO:0005575	Cellular Component	GO:0032991	protein-containing complex	191	859	ncbi_107276408(LOC107276408),ncbi_107276515(LOC107276515),ncbi_107276722(LOC107276722),ncbi_107276899(LOC107276899),ncbi_107276918(LOC107276918),ncbi_107277161(LOC107277161),ncbi_107277360(LOC107277360),ncbi_107277544(LOC107277544),ncbi_107277788(LOC107277788),ncbi_107277925(LOC107277925),ncbi_107278101(LOC107278101),ncbi_107278228(LOC107278228),ncbi_107278375(LOC107278375),ncbi_107278685(LOC1072…	MSTRG.12766(rpmG),MSTRG.14849(APC8),MSTRG.15144(RPL35B),MSTRG.17494(psbB),MSTRG.18567(CP31B),MSTRG.20200(psaB),MSTRG.21806(RPL13A),MSTRG.3218(RPL7A-1),MSTRG.7310(groL),MSTRG.7769(GSVIVT00034021001),MSTRG.7892(CBL7),MSTRG.8645(RPL13AB),ncbi_107275757(LOC107275757),ncbi_107275956(LOC107275956),ncbi_107276041(LOC107276041),ncbi_107276159(LOC107276159),ncbi_107276190(LOC107276190),ncbi_107276303(LOC1…
GO:0005575	Cellular Component	GO:0005623	cell	938	2419	MSTRG.11755(APS1),MSTRG.11820(BURP1),MSTRG.11829(BURP7),MSTRG.12456(At2g27500),MSTRG.14675(CYP71D2),MSTRG.1470(CYP71C4),MSTRG.15063(MINDY1),MSTRG.15082(HOX29),MSTRG.15820(Os03g0733400),MSTRG.16880(CAM1-1),MSTRG.17205(TPS1),MSTRG.1828(ANT18),MSTRG.18833(ESI3),MSTRG.19304(--),MSTRG.20081(CYP98A1),MSTRG.20142(Os10g0323000),MSTRG.22112(--),MSTRG.3748(sf3b1),MSTRG.5527(AAP3),MSTRG.6069(CYCB1-2),MSTRG.…	MSTRG.10461(RPS2),MSTRG.11875(SFH6),MSTRG.11918(PUR3),MSTRG.11995(PAP6),MSTRG.12728(Os01g0513800),MSTRG.12766(rpmG),MSTRG.13939(At3g47570),MSTRG.14247(Os03g0733400),MSTRG.14479(--),MSTRG.14517(petB),MSTRG.14547(Os05g0583200),MSTRG.14849(APC8),MSTRG.15066(HOX29),MSTRG.15144(RPL35B),MSTRG.15362(--),MSTRG.15772(CYP71E1),MSTRG.15781(--),MSTRG.15856(rpoC2),MSTRG.15887(--),MSTRG.16061(SDP1),MSTRG.17385…
(LOC4339246),ncbi_4339287(LOC4339287),ncbi_4339299(LOC4339299),ncbi_4339337(LOC4339337),ncbi_4339340(LOC4339340),ncbi_4339341(LOC4339341),ncbi_4339342(LOC4339342),ncbi_4339344(LOC4339344),ncbi_4339398(LOC4339398),ncbi_4339400(LOC4339400),ncbi_4339420(LOC4339420),ncbi_4339423(LOC4339423),ncbi_4339430(LOC4339430),ncbi_4339431(LOC4339431),ncbi_4339442(LOC4339442),ncbi_4339443(LOC4339443),ncbi_433944…
GO:0005575	Cellular Component	GO:0044464	cell part	938	2415	MSTRG.11755(APS1),MSTRG.11820(BURP1),MSTRG.11829(BURP7),MSTRG.12456(At2g27500),MSTRG.14675(CYP71D2),MSTRG.1470(CYP71C4),MSTRG.15063(MINDY1),MSTRG.15082(HOX29),MSTRG.15820(Os03g0733400),MSTRG.16880(CAM1-1),MSTRG.17205(TPS1),MSTRG.1828(ANT18),MSTRG.18833(ESI3),MSTRG.19304(--),MSTRG.20081(CYP98A1),MSTRG.20142(Os10g0323000),MSTRG.22112(--),MSTRG.3748(sf3b1),MSTRG.5527(AAP3),MSTRG.6069(CYCB1-2),MSTRG.…	MSTRG.10461(RPS2),MSTRG.11875(SFH6),MSTRG.11918(PUR3),MSTRG.11995(PAP6),MSTRG.12728(Os01g0513800),MSTRG.12766(rpmG),MSTRG.13939(At3g47570),MSTRG.14247(Os03g0733400),MSTRG.14479(--),MSTRG.14517(petB),MSTRG.14547(Os05g0583200),MSTRG.14849(APC8),MSTRG.15066(HOX29),MSTRG.15144(RPL35B),MSTRG.15362(--),MSTRG.15772(CYP71E1),MSTRG.15781(--),MSTRG.15856(rpoC2),MSTRG.15887(--),MSTRG.16061(SDP1),MSTRG.17385…
4339337),ncbi_4339340(LOC4339340),ncbi_4339341(LOC4339341),ncbi_4339342(LOC4339342),ncbi_4339344(LOC4339344),ncbi_4339398(LOC4339398),ncbi_4339400(LOC4339400),ncbi_4339420(LOC4339420),ncbi_4339423(LOC4339423),ncbi_4339430(LOC4339430),ncbi_4339431(LOC4339431),ncbi_4339442(LOC4339442),ncbi_4339443(LOC4339443),ncbi_4339446(LOC4339446),ncbi_4339460(LOC4339460),ncbi_4339464(LOC4339464),ncbi_4339466(LO…
GO:0005575	Cellular Component	GO:0043226	organelle	754	2065	MSTRG.11755(APS1),MSTRG.11820(BURP1),MSTRG.11829(BURP7),MSTRG.14675(CYP71D2),MSTRG.1470(CYP71C4),MSTRG.15063(MINDY1),MSTRG.15082(HOX29),MSTRG.15820(Os03g0733400),MSTRG.16880(CAM1-1),MSTRG.1828(ANT18),MSTRG.18833(ESI3),MSTRG.20081(CYP98A1),MSTRG.20142(Os10g0323000),MSTRG.22112(--),MSTRG.3748(sf3b1),MSTRG.6069(CYCB1-2),MSTRG.752(--),MSTRG.7748(Os07g0175400),MSTRG.7874(--),MSTRG.9635(--),ncbi_107275…	MSTRG.10461(RPS2),MSTRG.11875(SFH6),MSTRG.11918(PUR3),MSTRG.11995(PAP6),MSTRG.12728(Os01g0513800),MSTRG.12766(rpmG),MSTRG.13939(At3g47570),MSTRG.14247(Os03g0733400),MSTRG.14479(--),MSTRG.14517(petB),MSTRG.14547(Os05g0583200),MSTRG.14849(APC8),MSTRG.15066(HOX29),MSTRG.15144(RPL35B),MSTRG.15362(--),MSTRG.15772(CYP71E1),MSTRG.15781(--),MSTRG.15856(rpoC2),MSTRG.15887(--),MSTRG.16061(SDP1),MSTRG.17385…
ncbi_4342555(LOC4342555),ncbi_4342563(LOC4342563),ncbi_4342564(LOC4342564),ncbi_4342580(LOC4342580),ncbi_4342584(LOC4342584),ncbi_4342593(LOC4342593),ncbi_4342620(LOC4342620),ncbi_4342624(LOC4342624),ncbi_4342646(LOC4342646),ncbi_4342672(LOC4342672),ncbi_4342673(LOC4342673),ncbi_4342695(LOC4342695),ncbi_4342697(LOC4342697),ncbi_4342702(LOC4342702),ncbi_4342742(LOC4342742),ncbi_4342744(LOC4342744)…
GO:0005575	Cellular Component	GO:0044422	organelle part	186	786	MSTRG.11820(BURP1),MSTRG.16880(CAM1-1),MSTRG.1828(ANT18),MSTRG.6069(CYCB1-2),ncbi_107276408(LOC107276408),ncbi_107276693(LOC107276693),ncbi_107276775(LOC107276775),ncbi_107277161(LOC107277161),ncbi_107277478(LOC107277478),ncbi_107278101(LOC107278101),ncbi_107278228(LOC107278228),ncbi_107278375(LOC107278375),ncbi_107278685(LOC107278685),ncbi_107279948(LOC107279948),ncbi_107280491(LOC107280491),ncb…	MSTRG.10461(RPS2),MSTRG.11995(PAP6),MSTRG.12766(rpmG),MSTRG.14517(petB),MSTRG.14849(APC8),MSTRG.15144(RPL35B),MSTRG.17494(psbB),MSTRG.18567(CP31B),MSTRG.19886(ATJ15),MSTRG.20200(psaB),MSTRG.21806(RPL13A),MSTRG.22088(--),MSTRG.23561(rpsF),MSTRG.2796(MIRO1),MSTRG.3218(RPL7A-1),MSTRG.4705(--),MSTRG.6756(CUTA1),MSTRG.7310(groL),MSTRG.7769(GSVIVT00034021001),MSTRG.8645(RPL13AB),ncbi_107275757(LOC10727…
GO:0005575	Cellular Component	GO:0099080	supramolecular complex	33	20	ncbi_107280684(LOC107280684),ncbi_4323990(LOC4323990),ncbi_4323993(LOC4323993),ncbi_4324792(LOC4324792),ncbi_4326684(LOC4326684),ncbi_4326917(LOC4326917),ncbi_4327302(LOC4327302),ncbi_4327550(LOC4327550),ncbi_4328420(LOC4328420),ncbi_4328593(LOC4328593),ncbi_4331382(LOC4331382),ncbi_4332061(LOC4332061),ncbi_4332578(LOC4332578),ncbi_4333220(LOC4333220),ncbi_4333349(LOC4333349),ncbi_4333632(LOC4333…	ncbi_4327984(LOC4327984),ncbi_4329057(LOC4329057),ncbi_4331315(LOC4331315),ncbi_4332638(LOC4332638),ncbi_4334220(LOC4334220),ncbi_4334490(LOC4334490),ncbi_4336600(LOC4336600),ncbi_4337249(LOC4337249),ncbi_4337316(LOC4337316),ncbi_4337632(LOC4337632),ncbi_4341893(LOC4341893),ncbi_4343509(LOC4343509),ncbi_4345916(LOC4345916),ncbi_4346824(LOC4346824),ncbi_4347202(LOC4347202),ncbi_4347539(LOC4347539)…
GO:0005575	Cellular Component	GO:0055044	symplast	8	34	ncbi_107276918(LOC107276918),ncbi_4333899(LOC4333899),ncbi_4338644(LOC4338644),ncbi_4340712(LOC4340712),ncbi_4340941(LOC4340941),ncbi_4342403(LOC4342403),ncbi_4346344(LOC4346344),ncbi_9266691(LOC9266691)	ncbi_112938628(LOC112938628),ncbi_4324876(LOC4324876),ncbi_4325312(LOC4325312),ncbi_4325355(LOC4325355),ncbi_4325442(LOC4325442),ncbi_4325567(LOC4325567),ncbi_4327779(LOC4327779),ncbi_4330515(LOC4330515),ncbi_4332935(LOC4332935),ncbi_4333345(LOC4333345),ncbi_4334490(LOC4334490),ncbi_4335888(LOC4335888),ncbi_4336809(LOC4336809),ncbi_4338070(LOC4338070),ncbi_4338133(LOC4338133),ncbi_4338480(LOC4338…
GO:0005575	Cellular Component	GO:0009295	nucleoid	1	7	ncbi_4349239(LOC4349239)	ncbi_4326261(LOC4326261),ncbi_4330409(LOC4330409),ncbi_4333402(LOC4333402),ncbi_4334546(LOC4334546),ncbi_4334623(LOC4334623),ncbi_4345435(LOC4345435),ncbi_4350692(LOC4350692)
GO:0005575	Cellular Component	GO:0030054	cell junction	8	47	ncbi_107276918(LOC107276918),ncbi_4333899(LOC4333899),ncbi_4338644(LOC4338644),ncbi_4340712(LOC4340712),ncbi_4340941(LOC4340941),ncbi_4342403(LOC4342403),ncbi_4346344(LOC4346344),ncbi_9266691(LOC9266691)	MSTRG.15144(RPL35B),MSTRG.21806(RPL13A),MSTRG.8645(RPL13AB),ncbi_112938628(LOC112938628),ncbi_4323853(LOC4323853),ncbi_4324876(LOC4324876),ncbi_4325312(LOC4325312),ncbi_4325355(LOC4325355),ncbi_4325442(LOC4325442),ncbi_4325482(LOC4325482),ncbi_4325567(LOC4325567),ncbi_4326362(LOC4326362),ncbi_4327779(LOC4327779),ncbi_4330515(LOC4330515),ncbi_4330671(LOC4330671),ncbi_4331131(LOC4331131),ncbi_43319…
GO:0005575	Cellular Component	GO:0044215	other organism	3	5	ncbi_4326674(LOC4326674),ncbi_4332240(LOC4332240),ncbi_4349100(LOC4349100)	ncbi_112939605(LOC112939605),ncbi_4324679(LOC4324679),ncbi_4332742(LOC4332742),ncbi_4334609(LOC4334609),ncbi_4339149(LOC4339149)
GO:0005575	Cellular Component	GO:0044217	other organism part	3	5	ncbi_4326674(LOC4326674),ncbi_4332240(LOC4332240),ncbi_4349100(LOC4349100)	ncbi_112939605(LOC112939605),ncbi_4324679(LOC4324679),ncbi_4332742(LOC4332742),ncbi_4334609(LOC4334609),ncbi_4339149(LOC4339149)
GO:0005575	Cellular Component	GO:0019012	virion	9	18	ncbi_107275794(LOC107275794),ncbi_107277152(LOC107277152),ncbi_107280684(LOC107280684),ncbi_4330203(LOC4330203),ncbi_4332106(LOC4332106),ncbi_4332522(LOC4332522),ncbi_4335760(LOC4335760),ncbi_4347169(LOC4347169),ncbi_4347763(LOC4347763)	MSTRG.18567(CP31B),ncbi_107278405(LOC107278405),ncbi_112939605(LOC112939605),ncbi_4325020(LOC4325020),ncbi_4328007(LOC4328007),ncbi_4328171(LOC4328171),ncbi_4328456(LOC4328456),ncbi_4332742(LOC4332742),ncbi_4335697(LOC4335697),ncbi_4336701(LOC4336701),ncbi_4340739(LOC4340739),ncbi_4341029(LOC4341029),ncbi_4342398(LOC4342398),ncbi_4343509(LOC4343509),ncbi_4343580(LOC4343580),ncbi_4347121(LOC434712…
GO:0005575	Cellular Component	GO:0044423	virion part	7	16	ncbi_107275794(LOC107275794),ncbi_107277152(LOC107277152),ncbi_4330203(LOC4330203),ncbi_4332522(LOC4332522),ncbi_4335760(LOC4335760),ncbi_4347169(LOC4347169),ncbi_4347763(LOC4347763)	MSTRG.18567(CP31B),ncbi_107278405(LOC107278405),ncbi_112939605(LOC112939605),ncbi_4325020(LOC4325020),ncbi_4328007(LOC4328007),ncbi_4328171(LOC4328171),ncbi_4328456(LOC4328456),ncbi_4332742(LOC4332742),ncbi_4335697(LOC4335697),ncbi_4336701(LOC4336701),ncbi_4340739(LOC4340739),ncbi_4341029(LOC4341029),ncbi_4342398(LOC4342398),ncbi_4343580(LOC4343580),ncbi_4347121(LOC4347121),ncbi_4351076(LOC435107…
GO:0005575	Cellular Component	GO:0044456	synapse part	2	4	ncbi_4341302(LOC4341302),ncbi_9267157(LOC9267157)	ncbi_4331948(LOC4331948),ncbi_4337249(LOC4337249),ncbi_4347921(LOC4347921),ncbi_4349878(LOC4349878)
GO:0005575	Cellular Component	GO:0045202	synapse	2	5	ncbi_4341302(LOC4341302),ncbi_9267157(LOC9267157)	ncbi_4331948(LOC4331948),ncbi_4336205(LOC4336205),ncbi_4337249(LOC4337249),ncbi_4347921(LOC4347921),ncbi_4349878(LOC4349878)
GO:0005575	Cellular Component	GO:0044421	extracellular region part	7	14	ncbi_4327333(LOC4327333),ncbi_4338605(LOC4338605),ncbi_4339265(LOC4339265),ncbi_4345763(LOC4345763),ncbi_4349359(LOC4349359),ncbi_4351614(LOC4351614),ncbi_9271299(LOC9271299)	ncbi_4326978(LOC4326978),ncbi_4329109(LOC4329109),ncbi_4330165(LOC4330165),ncbi_4330439(LOC4330439),ncbi_4333434(LOC4333434),ncbi_4336776(LOC4336776),ncbi_4338348(LOC4338348),ncbi_4340100(LOC4340100),ncbi_4341029(LOC4341029),ncbi_4348957(LOC4348957),ncbi_4349401(LOC4349401),ncbi_9268328(LOC9268328),ncbi_9270376(LOC9270376),ncbi_9272371(LOC9272371)
GO:0005575	Cellular Component	GO:0005576	extracellular region	54	58	ncbi_107275991(LOC107275991),ncbi_107281276(LOC107281276),ncbi_4324191(LOC4324191),ncbi_4324802(LOC4324802),ncbi_4325440(LOC4325440),ncbi_4326148(LOC4326148),ncbi_4326967(LOC4326967),ncbi_4327001(LOC4327001),ncbi_4327333(LOC4327333),ncbi_4327500(LOC4327500),ncbi_4327568(LOC4327568),ncbi_4327981(LOC4327981),ncbi_4330213(LOC4330213),ncbi_4330402(LOC4330402),ncbi_4330667(LOC4330667),ncbi_4331300(LOC…	MSTRG.7310(groL),ncbi_112935981(LOC112935981),ncbi_4324345(LOC4324345),ncbi_4325117(LOC4325117),ncbi_4326823(LOC4326823),ncbi_4326978(LOC4326978),ncbi_4327915(LOC4327915),ncbi_4328677(LOC4328677),ncbi_4328678(LOC4328678),ncbi_4329109(LOC4329109),ncbi_4329233(LOC4329233),ncbi_4329551(LOC4329551),ncbi_4329578(LOC4329578),ncbi_4329717(LOC4329717),ncbi_4330165(LOC4330165),ncbi_4330439(LOC4330439),ncb…
GO:0005575	Cellular Component	GO:0044425	membrane part	176	348	MSTRG.12456(At2g27500),MSTRG.17543(TMN9),MSTRG.1828(ANT18),MSTRG.18833(ESI3),MSTRG.21241(DTX21),MSTRG.22654(DTX21),MSTRG.6069(CYCB1-2),MSTRG.7748(Os07g0175400),MSTRG.7874(--),ncbi_107276408(LOC107276408),ncbi_107276918(LOC107276918),ncbi_107277478(LOC107277478),ncbi_107277925(LOC107277925),ncbi_107278375(LOC107278375),ncbi_107280554(LOC107280554),ncbi_107280684(LOC107280684),ncbi_112936064(LOC112…	MSTRG.13939(At3g47570),MSTRG.14517(petB),MSTRG.16061(SDP1),MSTRG.17494(psbB),MSTRG.20200(psaB),MSTRG.20255(At3g47110),MSTRG.22088(--),MSTRG.22465(At3g47570),MSTRG.22466(At3g47570),MSTRG.23561(rpsF),MSTRG.4482(AHA3),MSTRG.4705(--),ncbi_107275757(LOC107275757),ncbi_107275853(LOC107275853),ncbi_107276159(LOC107276159),ncbi_107276330(LOC107276330),ncbi_107276345(LOC107276345),ncbi_107276382(LOC107276…
GO:0005575	Cellular Component	GO:0016020	membrane	383	673	MSTRG.12456(At2g27500),MSTRG.1470(CYP71C4),MSTRG.15063(MINDY1),MSTRG.16880(CAM1-1),MSTRG.17543(TMN9),MSTRG.1828(ANT18),MSTRG.18833(ESI3),MSTRG.20081(CYP98A1),MSTRG.21241(DTX21),MSTRG.22654(DTX21),MSTRG.5527(AAP3),MSTRG.6069(CYCB1-2),MSTRG.7748(Os07g0175400),MSTRG.7874(--),ncbi_107275292(LOC107275292),ncbi_107275732(LOC107275732),ncbi_107276048(LOC107276048),ncbi_107276277(LOC107276277),ncbi_10727…	MSTRG.10461(RPS2),MSTRG.11995(PAP6),MSTRG.13939(At3g47570),MSTRG.14517(petB),MSTRG.15144(RPL35B),MSTRG.15772(CYP71E1),MSTRG.15781(--),MSTRG.16061(SDP1),MSTRG.17494(psbB),MSTRG.19886(ATJ15),MSTRG.20082(CYP98A1),MSTRG.20200(psaB),MSTRG.20255(At3g47110),MSTRG.21759(RAC2),MSTRG.22088(--),MSTRG.22464(At3g47570),MSTRG.22465(At3g47570),MSTRG.22466(At3g47570),MSTRG.22735(MUB3),MSTRG.23561(rpsF),MSTRG.279…

## Sheet: Nip-c vs nip-dpl-c
Table S3. All enrichment GO terms of the comparison in Nip-c vs nip-dpl-c
GO ID (level1)	GO Term (level1)	GO ID (level2)	GO Term (level2)	number_of_nip-c-vs-nip-pl-c (up)	number_of_nip-c-vs-nip-pl-c (down)	Genes_of_nip-c-vs-nip-pl-c_up	Genes_of_nip-c-vs-nip-dpl-c_down
GO:0008150	Biological Process	GO:0008152	metabolic process	485	1265	MSTRG.10472(PPCK2),MSTRG.10640(R-S),MSTRG.11387(TFB5),MSTRG.15856(rpoC2),MSTRG.16552(GLO4),MSTRG.17444(CSB),MSTRG.17472(At3g47570),MSTRG.1828(ANT18),MSTRG.1841(SPBC16G5.07c),MSTRG.20081(CYP98A1),MSTRG.20195(rps16),MSTRG.20538(FAO1),MSTRG.20673(MT1988),MSTRG.22248(SALT),MSTRG.22359(--),MSTRG.22466(At3g47570),MSTRG.22654(DTX21),MSTRG.22837(ALDP),MSTRG.22838(ALDP),MSTRG.229(LRK10),MSTRG.23017(--),MS…	MSTRG.10461(RPS2),MSTRG.11233(DOF5.8),MSTRG.11256(pol),MSTRG.14168(--),MSTRG.14464(RE1),MSTRG.14517(petB),MSTRG.15066(HOX29),MSTRG.15270(SIT2),MSTRG.15362(--),MSTRG.15744(GOS2),MSTRG.15766(--),MSTRG.15781(--),MSTRG.16537(MAIL3),MSTRG.1745(--),MSTRG.17574(--),MSTRG.18326(--),MSTRG.18911(At1g05700),MSTRG.19336(WAK5),MSTRG.19338(WAK2),MSTRG.19340(WAK2),MSTRG.19999(MAIL3),MSTRG.20255(At3g47110),MSTRG…
GO:0008150	Biological Process	GO:0098754	detoxification	22	25	ncbi_4325189(LOC4325189),ncbi_4327761(LOC4327761),ncbi_4330149(LOC4330149),ncbi_4330338(LOC4330338),ncbi_4330589(LOC4330589),ncbi_4331528(LOC4331528),ncbi_4334347(LOC4334347),ncbi_4334874(LOC4334874),ncbi_4337091(LOC4337091),ncbi_4338541(LOC4338541),ncbi_4340745(LOC4340745),ncbi_4341419(LOC4341419),ncbi_4342251(LOC4342251),ncbi_4342974(LOC4342974),ncbi_4345798(LOC4345798),ncbi_4348152(LOC4348152)…	ncbi_107278041(LOC107278041),ncbi_4325715(LOC4325715),ncbi_4326376(LOC4326376),ncbi_4326823(LOC4326823),ncbi_4328552(LOC4328552),ncbi_4329578(LOC4329578),ncbi_4330867(LOC4330867),ncbi_4330886(LOC4330886),ncbi_4331647(LOC4331647),ncbi_4333077(LOC4333077),ncbi_4335223(LOC4335223),ncbi_4335295(LOC4335295),ncbi_4335599(LOC4335599),ncbi_4337848(LOC4337848),ncbi_4340888(LOC4340888),ncbi_4346989(LOC4346…
GO:0008150	Biological Process	GO:0051704	multi-organism process	36	133	MSTRG.16552(GLO4),MSTRG.22654(DTX21),ncbi_107275794(LOC107275794),ncbi_107276012(LOC107276012),ncbi_107276298(LOC107276298),ncbi_107276551(LOC107276551),ncbi_107276775(LOC107276775),ncbi_107277670(LOC107277670),ncbi_107278662(LOC107278662),ncbi_107280684(LOC107280684),ncbi_107281461(LOC107281461),ncbi_4324650(LOC4324650),ncbi_4324909(LOC4324909),ncbi_4325320(LOC4325320),ncbi_4326313(LOC4326313),n…	MSTRG.10461(RPS2),ncbi_107276927(LOC107276927),ncbi_107277300(LOC107277300),ncbi_107277641(LOC107277641),ncbi_107278041(LOC107278041),ncbi_107278621(LOC107278621),ncbi_107278735(LOC107278735),ncbi_107279602(LOC107279602),ncbi_107280618(LOC107280618),ncbi_112936050(LOC112936050),ncbi_112936073(LOC112936073),ncbi_112936134(LOC112936134),ncbi_112938786(LOC112938786),ncbi_4323890(LOC4323890),ncbi_432…
GO:0008150	Biological Process	GO:0040011	locomotion	3	28	ncbi_107279812(LOC107279812),ncbi_4333538(LOC4333538),ncbi_4340770(LOC4340770)	ncbi_107278991(LOC107278991),ncbi_107279602(LOC107279602),ncbi_107280796(LOC107280796),ncbi_107281025(LOC107281025),ncbi_112936160(LOC112936160),ncbi_4326631(LOC4326631),ncbi_4327845(LOC4327845),ncbi_4328457(LOC4328457),ncbi_4328861(LOC4328861),ncbi_4328909(LOC4328909),ncbi_4329509(LOC4329509),ncbi_4330910(LOC4330910),ncbi_4332475(LOC4332475),ncbi_4333823(LOC4333823),ncbi_4334308(LOC4334308),ncbi…
GO:0008150	Biological Process	GO:0015976	carbon utilization	1	0	ncbi_4333181(LOC4333181)	--
GO:0008150	Biological Process	GO:0040007	growth	14	28	ncbi_4325222(LOC4325222),ncbi_4325320(LOC4325320),ncbi_4329908(LOC4329908),ncbi_4330018(LOC4330018),ncbi_4334624(LOC4334624),ncbi_4336580(LOC4336580),ncbi_4337655(LOC4337655),ncbi_4337776(LOC4337776),ncbi_4338287(LOC4338287),ncbi_4339885(LOC4339885),ncbi_4344852(LOC4344852),ncbi_4345697(LOC4345697),ncbi_4347811(LOC4347811),ncbi_4348549(LOC4348549)	MSTRG.15066(HOX29),MSTRG.22472(SOL1),ncbi_107282064(LOC107282064),ncbi_4324398(LOC4324398),ncbi_4324417(LOC4324417),ncbi_4325006(LOC4325006),ncbi_4325442(LOC4325442),ncbi_4325968(LOC4325968),ncbi_4327845(LOC4327845),ncbi_4329995(LOC4329995),ncbi_4330671(LOC4330671),ncbi_4332134(LOC4332134),ncbi_4332385(LOC4332385),ncbi_4333201(LOC4333201),ncbi_4333823(LOC4333823),ncbi_4334308(LOC4334308),ncbi_433…
GO:0008150	Biological Process	GO:0019740	nitrogen utilization	4	1	ncbi_4331008(LOC4331008),ncbi_4333181(LOC4333181),ncbi_4335184(LOC4335184),ncbi_4339561(LOC4339561)	ncbi_4324398(LOC4324398)
GO:0008150	Biological Process	GO:0098743	cell aggregation	0	1	--	ncbi_4325968(LOC4325968)
GO:0008150	Biological Process	GO:0002376	immune system process	5	29	ncbi_4324650(LOC4324650),ncbi_4328933(LOC4328933),ncbi_4340716(LOC4340716),ncbi_4341302(LOC4341302),ncbi_4342396(LOC4342396)	MSTRG.10461(RPS2),MSTRG.4197(RLK5),ncbi_107276927(LOC107276927),ncbi_107278621(LOC107278621),ncbi_4324051(LOC4324051),ncbi_4324417(LOC4324417),ncbi_4325552(LOC4325552),ncbi_4328552(LOC4328552),ncbi_4329192(LOC4329192),ncbi_4329616(LOC4329616),ncbi_4332662(LOC4332662),ncbi_4333201(LOC4333201),ncbi_4334058(LOC4334058),ncbi_4334308(LOC4334308),ncbi_4335293(LOC4335293),ncbi_4336035(LOC4336035),ncbi_4…
GO:0008150	Biological Process	GO:0048511	rhythmic process	3	5	ncbi_4324058(LOC4324058),ncbi_4337655(LOC4337655),ncbi_4340745(LOC4340745)	ncbi_4331333(LOC4331333),ncbi_4333201(LOC4333201),ncbi_4334308(LOC4334308),ncbi_4350579(LOC4350579),ncbi_4351665(LOC4351665)
GO:0008150	Biological Process	GO:0023052	signaling	48	108	ncbi_107280684(LOC107280684),ncbi_4323870(LOC4323870),ncbi_4323871(LOC4323871),ncbi_4324302(LOC4324302),ncbi_4324650(LOC4324650),ncbi_4324691(LOC4324691),ncbi_4325750(LOC4325750),ncbi_4325890(LOC4325890),ncbi_4327790(LOC4327790),ncbi_4328796(LOC4328796),ncbi_4329546(LOC4329546),ncbi_4329609(LOC4329609),ncbi_4329720(LOC4329720),ncbi_4329907(LOC4329907),ncbi_4330353(LOC4330353),ncbi_4331008(LOC4331…	MSTRG.10461(RPS2),MSTRG.4197(RLK5),ncbi_107276927(LOC107276927),ncbi_107277390(LOC107277390),ncbi_107277861(LOC107277861),ncbi_107278041(LOC107278041),ncbi_107278281(LOC107278281),ncbi_112936050(LOC112936050),ncbi_4323896(LOC4323896),ncbi_4324023(LOC4324023),ncbi_4324201(LOC4324201),ncbi_4324417(LOC4324417),ncbi_4324418(LOC4324418),ncbi_4324496(LOC4324496),ncbi_4324856(LOC4324856),ncbi_4324956(LO…
GO:0008150	Biological Process	GO:0009987	cellular process	465	1233	MSTRG.10472(PPCK2),MSTRG.10640(R-S),MSTRG.11387(TFB5),MSTRG.15856(rpoC2),MSTRG.16552(GLO4),MSTRG.20081(CYP98A1),MSTRG.20107(--),MSTRG.22248(SALT),MSTRG.22466(At3g47570),MSTRG.22654(DTX21),MSTRG.22837(ALDP),MSTRG.22838(ALDP),MSTRG.229(LRK10),MSTRG.23017(--),MSTRG.3218(RPL7A-1),MSTRG.7636(MED26B),MSTRG.8363(--),MSTRG.8685(HD6),ncbi_107275655(LOC107275655),ncbi_107275791(LOC107275791),ncbi_107276012…	MSTRG.10461(RPS2),MSTRG.11233(DOF5.8),MSTRG.11256(pol),MSTRG.14168(--),MSTRG.14464(RE1),MSTRG.14517(petB),MSTRG.15066(HOX29),MSTRG.15270(SIT2),MSTRG.15362(--),MSTRG.15545(--),MSTRG.15744(GOS2),MSTRG.15766(--),MSTRG.1745(--),MSTRG.17574(--),MSTRG.18911(At1g05700),MSTRG.19336(WAK5),MSTRG.19338(WAK2),MSTRG.19340(WAK2),MSTRG.20255(At3g47110),MSTRG.21044(--),MSTRG.22237(TIF3I1),MSTRG.22283(Tf2-12),MST…
GO:0008150	Biological Process	GO:0050896	response to stimulus	173	384	MSTRG.11387(TFB5),MSTRG.1828(ANT18),MSTRG.20081(CYP98A1),MSTRG.20538(FAO1),MSTRG.22654(DTX21),MSTRG.22837(ALDP),MSTRG.22838(ALDP),MSTRG.23017(--),ncbi_107276314(LOC107276314),ncbi_107277512(LOC107277512),ncbi_107280460(LOC107280460),ncbi_107280684(LOC107280684),ncbi_112938628(LOC112938628),ncbi_4323870(LOC4323870),ncbi_4323871(LOC4323871),ncbi_4323903(LOC4323903),ncbi_4324058(LOC4324058),ncbi_432…	MSTRG.10461(RPS2),MSTRG.11233(DOF5.8),MSTRG.14168(--),MSTRG.15066(HOX29),MSTRG.15797(SGR2),MSTRG.1745(--),MSTRG.20382(--),MSTRG.22218(PDC1),MSTRG.22237(TIF3I1),MSTRG.23006(--),MSTRG.4197(RLK5),MSTRG.4431(--),MSTRG.4705(--),ncbi_107275748(LOC107275748),ncbi_107276046(LOC107276046),ncbi_107276062(LOC107276062),ncbi_107276114(LOC107276114),ncbi_107276747(LOC107276747),ncbi_107276748(LOC107276748),nc…
GO:0008150	Biological Process	GO:0022610	biological adhesion	2	5	ncbi_107277282(LOC107277282),ncbi_4340770(LOC4340770)	MSTRG.15066(HOX29),ncbi_4330770(LOC4330770),ncbi_4332321(LOC4332321),ncbi_4346840(LOC4346840),ncbi_9267986(LOC9267986)
GO:0008150	Biological Process	GO:0008283	cell proliferation	4	11	ncbi_4332157(LOC4332157),ncbi_4336580(LOC4336580),ncbi_4337655(LOC4337655),ncbi_4337776(LOC4337776)	MSTRG.22472(SOL1),ncbi_4324417(LOC4324417),ncbi_4324565(LOC4324565),ncbi_4324832(LOC4324832),ncbi_4325442(LOC4325442),ncbi_4327845(LOC4327845),ncbi_4330820(LOC4330820),ncbi_4333823(LOC4333823),ncbi_4334058(LOC4334058),ncbi_4334308(LOC4334308),ncbi_4348951(LOC4348951)
GO:0008150	Biological Process	GO:0007610	behavior	0	1	--	ncbi_4335536(LOC4335536)
GO:0008150	Biological Process	GO:0048518	positive regulation of biological process	30	62	MSTRG.20081(CYP98A1),ncbi_107276551(LOC107276551),ncbi_4324650(LOC4324650),ncbi_4324691(LOC4324691),ncbi_4325063(LOC4325063),ncbi_4325320(LOC4325320),ncbi_4325750(LOC4325750),ncbi_4328046(LOC4328046),ncbi_4328933(LOC4328933),ncbi_4330462(LOC4330462),ncbi_4331610(LOC4331610),ncbi_4332917(LOC4332917),ncbi_4334324(LOC4334324),ncbi_4334624(LOC4334624),ncbi_4336312(LOC4336312),ncbi_4336704(LOC4336704)…	ncbi_107276927(LOC107276927),ncbi_107282064(LOC107282064),ncbi_4324023(LOC4324023),ncbi_4324417(LOC4324417),ncbi_4324418(LOC4324418),ncbi_4324496(LOC4324496),ncbi_4324565(LOC4324565),ncbi_4324832(LOC4324832),ncbi_4325006(LOC4325006),ncbi_4325968(LOC4325968),ncbi_4327845(LOC4327845),ncbi_4328207(LOC4328207),ncbi_4329192(LOC4329192),ncbi_4329520(LOC4329520),ncbi_4329962(LOC4329962),ncbi_4329995(LOC…
GO:0008150	Biological Process	GO:0065007	biological regulation	185	416	MSTRG.11387(TFB5),MSTRG.20081(CYP98A1),MSTRG.22837(ALDP),MSTRG.22838(ALDP),ncbi_107275655(LOC107275655),ncbi_107275791(LOC107275791),ncbi_107276516(LOC107276516),ncbi_107276551(LOC107276551),ncbi_107276775(LOC107276775),ncbi_107277360(LOC107277360),ncbi_107277670(LOC107277670),ncbi_107279689(LOC107279689),ncbi_107280684(LOC107280684),ncbi_112936087(LOC112936087),ncbi_4323870(LOC4323870),ncbi_4323…	MSTRG.10461(RPS2),MSTRG.11233(DOF5.8),MSTRG.15066(HOX29),MSTRG.1745(--),MSTRG.18326(--),MSTRG.19336(WAK5),MSTRG.19340(WAK2),MSTRG.20382(--),MSTRG.22472(SOL1),MSTRG.4197(RLK5),MSTRG.4431(--),MSTRG.4472(--),MSTRG.4705(--),ncbi_107275625(LOC107275625),ncbi_107275689(LOC107275689),ncbi_107275748(LOC107275748),ncbi_107276072(LOC107276072),ncbi_107276114(LOC107276114),ncbi_107276319(LOC107276319),ncbi_…
GO:0008150	Biological Process	GO:0000003	reproduction	42	76	MSTRG.20107(--),ncbi_107276012(LOC107276012),ncbi_107276298(LOC107276298),ncbi_107276775(LOC107276775),ncbi_107281461(LOC107281461),ncbi_112936931(LOC112936931),ncbi_4324691(LOC4324691),ncbi_4324909(LOC4324909),ncbi_4326332(LOC4326332),ncbi_4328933(LOC4328933),ncbi_4329576(LOC4329576),ncbi_4329908(LOC4329908),ncbi_4330121(LOC4330121),ncbi_4330462(LOC4330462),ncbi_4331008(LOC4331008),ncbi_4331528(…	MSTRG.15066(HOX29),ncbi_107277300(LOC107277300),ncbi_107277641(LOC107277641),ncbi_107278735(LOC107278735),ncbi_107280618(LOC107280618),ncbi_112936134(LOC112936134),ncbi_4324023(LOC4324023),ncbi_4324417(LOC4324417),ncbi_4324697(LOC4324697),ncbi_4325388(LOC4325388),ncbi_4325442(LOC4325442),ncbi_4325586(LOC4325586),ncbi_4327333(LOC4327333),ncbi_4329000(LOC4329000),ncbi_4329509(LOC4329509),ncbi_43295…
GO:0008150	Biological Process	GO:0050789	regulation of biological process	156	374	MSTRG.11387(TFB5),MSTRG.20081(CYP98A1),MSTRG.22837(ALDP),MSTRG.22838(ALDP),ncbi_107275655(LOC107275655),ncbi_107276516(LOC107276516),ncbi_107276551(LOC107276551),ncbi_107276775(LOC107276775),ncbi_107277360(LOC107277360),ncbi_107277670(LOC107277670),ncbi_107279689(LOC107279689),ncbi_107280684(LOC107280684),ncbi_4323870(LOC4323870),ncbi_4323871(LOC4323871),ncbi_4324058(LOC4324058),ncbi_4324302(LOC4…	MSTRG.10461(RPS2),MSTRG.11233(DOF5.8),MSTRG.15066(HOX29),MSTRG.1745(--),MSTRG.18326(--),MSTRG.19336(WAK5),MSTRG.19340(WAK2),MSTRG.22472(SOL1),MSTRG.4197(RLK5),MSTRG.4472(--),ncbi_107275625(LOC107275625),ncbi_107275689(LOC107275689),ncbi_107275748(LOC107275748),ncbi_107276072(LOC107276072),ncbi_107276114(LOC107276114),ncbi_107276319(LOC107276319),ncbi_107276354(LOC107276354),ncbi_107276927(LOC1072…
GO:0008150	Biological Process	GO:0022414	reproductive process	31	62	MSTRG.20107(--),ncbi_107276012(LOC107276012),ncbi_107276298(LOC107276298),ncbi_107276775(LOC107276775),ncbi_107281461(LOC107281461),ncbi_112936931(LOC112936931),ncbi_4324691(LOC4324691),ncbi_4324909(LOC4324909),ncbi_4326332(LOC4326332),ncbi_4328933(LOC4328933),ncbi_4329908(LOC4329908),ncbi_4330121(LOC4330121),ncbi_4330462(LOC4330462),ncbi_4331528(LOC4331528),ncbi_4332099(LOC4332099),ncbi_4332207(…	MSTRG.15066(HOX29),ncbi_107277300(LOC107277300),ncbi_107277641(LOC107277641),ncbi_107278735(LOC107278735),ncbi_107280618(LOC107280618),ncbi_112936134(LOC112936134),ncbi_4324023(LOC4324023),ncbi_4324417(LOC4324417),ncbi_4325388(LOC4325388),ncbi_4325442(LOC4325442),ncbi_4327333(LOC4327333),ncbi_4329000(LOC4329000),ncbi_4329509(LOC4329509),ncbi_4330025(LOC4330025),ncbi_4330027(LOC4330027),ncbi_43302…
GO:0008150	Biological Process	GO:0051179	localization	104	260	ncbi_107275756(LOC107275756),ncbi_107275954(LOC107275954),ncbi_107276021(LOC107276021),ncbi_107276258(LOC107276258),ncbi_107276775(LOC107276775),ncbi_107276819(LOC107276819),ncbi_107277670(LOC107277670),ncbi_107279812(LOC107279812),ncbi_107281197(LOC107281197),ncbi_107281440(LOC107281440),ncbi_107281458(LOC107281458),ncbi_4323916(LOC4323916),ncbi_4324276(LOC4324276),ncbi_4324386(LOC4324386),ncbi_…	MSTRG.11875(SFH6),MSTRG.15744(GOS2),MSTRG.20382(--),MSTRG.4197(RLK5),MSTRG.4431(--),MSTRG.4705(--),ncbi_107275341(LOC107275341),ncbi_107275748(LOC107275748),ncbi_107275956(LOC107275956),ncbi_107276046(LOC107276046),ncbi_107276114(LOC107276114),ncbi_107276446(LOC107276446),ncbi_107276535(LOC107276535),ncbi_107276699(LOC107276699),ncbi_107276927(LOC107276927),ncbi_107277333(LOC107277333),ncbi_10727…
GO:0008150	Biological Process	GO:0032501	multicellular organismal process	57	103	MSTRG.22837(ALDP),MSTRG.22838(ALDP),ncbi_107276012(LOC107276012),ncbi_107276298(LOC107276298),ncbi_107276551(LOC107276551),ncbi_107281461(LOC107281461),ncbi_4324302(LOC4324302),ncbi_4324691(LOC4324691),ncbi_4324909(LOC4324909),ncbi_4325320(LOC4325320),ncbi_4326332(LOC4326332),ncbi_4327169(LOC4327169),ncbi_4328933(LOC4328933),ncbi_4329908(LOC4329908),ncbi_4330018(LOC4330018),ncbi_4330121(LOC433012…	MSTRG.15066(HOX29),MSTRG.22472(SOL1),ncbi_107276927(LOC107276927),ncbi_107277300(LOC107277300),ncbi_107277452(LOC107277452),ncbi_107277641(LOC107277641),ncbi_107278735(LOC107278735),ncbi_107280618(LOC107280618),ncbi_112936134(LOC112936134),ncbi_4323896(LOC4323896),ncbi_4324023(LOC4324023),ncbi_4324417(LOC4324417),ncbi_4324715(LOC4324715),ncbi_4325006(LOC4325006),ncbi_4325388(LOC4325388),ncbi_4325…
GO:0008150	Biological Process	GO:0048519	negative regulation of biological process	30	71	ncbi_107276551(LOC107276551),ncbi_107279689(LOC107279689),ncbi_4324058(LOC4324058),ncbi_4324395(LOC4324395),ncbi_4324691(LOC4324691),ncbi_4325844(LOC4325844),ncbi_4329546(LOC4329546),ncbi_4329576(LOC4329576),ncbi_4330353(LOC4330353),ncbi_4332548(LOC4332548),ncbi_4332917(LOC4332917),ncbi_4334324(LOC4334324),ncbi_4334528(LOC4334528),ncbi_4336580(LOC4336580),ncbi_4336704(LOC4336704),ncbi_4339343(LOC…	MSTRG.1745(--),ncbi_107275748(LOC107275748),ncbi_107276319(LOC107276319),ncbi_107276927(LOC107276927),ncbi_107277577(LOC107277577),ncbi_107278041(LOC107278041),ncbi_112938271(LOC112938271),ncbi_4324068(LOC4324068),ncbi_4324105(LOC4324105),ncbi_4324417(LOC4324417),ncbi_4324832(LOC4324832),ncbi_4325208(LOC4325208),ncbi_4325442(LOC4325442),ncbi_4325968(LOC4325968),ncbi_4326678(LOC4326678),ncbi_43273…
GO:0008150	Biological Process	GO:0032502	developmental process	65	97	MSTRG.20107(--),MSTRG.22837(ALDP),MSTRG.22838(ALDP),ncbi_107276551(LOC107276551),ncbi_4324302(LOC4324302),ncbi_4324691(LOC4324691),ncbi_4325320(LOC4325320),ncbi_4327169(LOC4327169),ncbi_4328933(LOC4328933),ncbi_4329576(LOC4329576),ncbi_4329908(LOC4329908),ncbi_4330018(LOC4330018),ncbi_4330121(LOC4330121),ncbi_4330353(LOC4330353),ncbi_4330407(LOC4330407),ncbi_4330462(LOC4330462),ncbi_4331008(LOC43…	MSTRG.15066(HOX29),MSTRG.22472(SOL1),ncbi_107275625(LOC107275625),ncbi_107276319(LOC107276319),ncbi_107277641(LOC107277641),ncbi_4324023(LOC4324023),ncbi_4324398(LOC4324398),ncbi_4324417(LOC4324417),ncbi_4324445(LOC4324445),ncbi_4324697(LOC4324697),ncbi_4324715(LOC4324715),ncbi_4325006(LOC4325006),ncbi_4325442(LOC4325442),ncbi_4325586(LOC4325586),ncbi_4325968(LOC4325968),ncbi_4327287(LOC4327287),…
GO:0008150	Biological Process	GO:0071840	cellular component organization or biogenesis	87	217	MSTRG.20107(--),MSTRG.22837(ALDP),MSTRG.22838(ALDP),MSTRG.3218(RPL7A-1),MSTRG.8363(--),ncbi_107275456(LOC107275456),ncbi_107275655(LOC107275655),ncbi_107275791(LOC107275791),ncbi_107276041(LOC107276041),ncbi_107276326(LOC107276326),ncbi_107276551(LOC107276551),ncbi_107276775(LOC107276775),ncbi_107278101(LOC107278101),ncbi_107279812(LOC107279812),ncbi_112938628(LOC112938628),ncbi_4324395(LOC432439…	MSTRG.11233(DOF5.8),MSTRG.15066(HOX29),MSTRG.15744(GOS2),MSTRG.4197(RLK5),ncbi_107275625(LOC107275625),ncbi_107275744(LOC107275744),ncbi_107275770(LOC107275770),ncbi_107276062(LOC107276062),ncbi_107277452(LOC107277452),ncbi_107277944(LOC107277944),ncbi_107278339(LOC107278339),ncbi_107278991(LOC107278991),ncbi_107279602(LOC107279602),ncbi_107280659(LOC107280659),ncbi_107280796(LOC107280796),ncbi_1…
GO:0003674	Molecular Function	GO:0003824	catalytic activity	428	1158	MSTRG.10472(PPCK2),MSTRG.14675(CYP71D2),MSTRG.1470(CYP71C4),MSTRG.15856(rpoC2),MSTRG.16552(GLO4),MSTRG.17444(CSB),MSTRG.17472(At3g47570),MSTRG.1828(ANT18),MSTRG.19898(MIK2),MSTRG.20081(CYP98A1),MSTRG.20160(UGT83A1),MSTRG.20538(FAO1),MSTRG.20673(MT1988),MSTRG.21911(At3g62310),MSTRG.22248(SALT),MSTRG.22359(--),MSTRG.22466(At3g47570),MSTRG.22837(ALDP),MSTRG.22838(ALDP),MSTRG.229(LRK10),MSTRG.347(LRK…	MSTRG.10106(DMAS1-D),MSTRG.13936(At4g34880),MSTRG.14517(petB),MSTRG.14894(CRK10),MSTRG.15270(SIT2),MSTRG.15362(--),MSTRG.15772(CYP71E1),MSTRG.15781(--),MSTRG.16537(MAIL3),MSTRG.1745(--),MSTRG.1883(At1g28600),MSTRG.18911(At1g05700),MSTRG.19336(WAK5),MSTRG.19338(WAK2),MSTRG.19340(WAK2),MSTRG.19999(MAIL3),MSTRG.20255(At3g47110),MSTRG.20631(--),MSTRG.21044(--),MSTRG.22218(PDC1),MSTRG.22283(Tf2-12),MS…
GO:0003674	Molecular Function	GO:0140110	transcription regulator activity	44	123	ncbi_107275655(LOC107275655),ncbi_107276551(LOC107276551),ncbi_107276775(LOC107276775),ncbi_107277100(LOC107277100),ncbi_107280684(LOC107280684),ncbi_4324058(LOC4324058),ncbi_4325063(LOC4325063),ncbi_4325750(LOC4325750),ncbi_4329989(LOC4329989),ncbi_4330121(LOC4330121),ncbi_4330462(LOC4330462),ncbi_4331008(LOC4331008),ncbi_4331633(LOC4331633),ncbi_4333575(LOC4333575),ncbi_4334558(LOC4334558),ncbi…	ncbi_107275625(LOC107275625),ncbi_107275689(LOC107275689),ncbi_107276072(LOC107276072),ncbi_107276354(LOC107276354),ncbi_107277455(LOC107277455),ncbi_107277465(LOC107277465),ncbi_107277882(LOC107277882),ncbi_107277951(LOC107277951),ncbi_107278604(LOC107278604),ncbi_107279290(LOC107279290),ncbi_112936146(LOC112936146),ncbi_4324161(LOC4324161),ncbi_4324418(LOC4324418),ncbi_4324496(LOC4324496),ncbi_…
GO:0003674	Molecular Function	GO:0016209	antioxidant activity	13	27	ncbi_107280460(LOC107280460),ncbi_4325178(LOC4325178),ncbi_4325189(LOC4325189),ncbi_4326716(LOC4326716),ncbi_4326734(LOC4326734),ncbi_4334200(LOC4334200),ncbi_4337091(LOC4337091),ncbi_4337862(LOC4337862),ncbi_4339561(LOC4339561),ncbi_4340745(LOC4340745),ncbi_4341196(LOC4341196),ncbi_4342251(LOC4342251),ncbi_9268874(LOC9268874)	ncbi_107276062(LOC107276062),ncbi_107278041(LOC107278041),ncbi_4324398(LOC4324398),ncbi_4324556(LOC4324556),ncbi_4326273(LOC4326273),ncbi_4326969(LOC4326969),ncbi_4326970(LOC4326970),ncbi_4327052(LOC4327052),ncbi_4329578(LOC4329578),ncbi_4329652(LOC4329652),ncbi_4330235(LOC4330235),ncbi_4330886(LOC4330886),ncbi_4331657(LOC4331657),ncbi_4331658(LOC4331658),ncbi_4333077(LOC4333077),ncbi_4336088(LOC…
GO:0003674	Molecular Function	GO:0140104	molecular carrier activity	3	6	ncbi_107279823(LOC107279823),ncbi_4329991(LOC4329991),ncbi_9268322(LOC9268322)	ncbi_4336809(LOC4336809),ncbi_4341418(LOC4341418),ncbi_4350132(LOC4350132),ncbi_9266691(LOC9266691),ncbi_9268533(LOC9268533),ncbi_9268937(LOC9268937)
GO:0003674	Molecular Function	GO:0045182	translation regulator activity	1	7	ncbi_107277360(LOC107277360)	ncbi_112936679(LOC112936679),ncbi_4336784(LOC4336784),ncbi_4341435(LOC4341435),ncbi_4341903(LOC4341903),ncbi_4351121(LOC4351121),ncbi_9266167(LOC9266167),ncbi_9266763(LOC9266763)
GO:0003674	Molecular Function	GO:0005488	binding	484	1274	MSTRG.10472(PPCK2),MSTRG.14547(Os05g0583200),MSTRG.14675(CYP71D2),MSTRG.1470(CYP71C4),MSTRG.15856(rpoC2),MSTRG.17472(At3g47570),MSTRG.1828(ANT18),MSTRG.20081(CYP98A1),MSTRG.20107(--),MSTRG.20538(FAO1),MSTRG.21911(At3g62310),MSTRG.22248(SALT),MSTRG.22359(--),MSTRG.22466(At3g47570),MSTRG.229(LRK10),MSTRG.3218(RPL7A-1),MSTRG.347(LRK10L-2.8),MSTRG.4396(At2g04865),MSTRG.4397(--),MSTRG.8363(--),MSTRG.8…	MSTRG.10461(RPS2),MSTRG.11233(DOF5.8),MSTRG.11420(--),MSTRG.14517(petB),MSTRG.15066(HOX29),MSTRG.15270(SIT2),MSTRG.15362(--),MSTRG.15744(GOS2),MSTRG.15772(CYP71E1),MSTRG.16537(MAIL3),MSTRG.19336(WAK5),MSTRG.19338(WAK2),MSTRG.19340(WAK2),MSTRG.19999(MAIL3),MSTRG.20255(At3g47110),MSTRG.20382(--),MSTRG.20408(--),MSTRG.20561(SAP18),MSTRG.21044(--),MSTRG.22218(PDC1),MSTRG.22237(TIF3I1),MSTRG.22283(Tf2…
GO:0003674	Molecular Function	GO:0005215	transporter activity	50	125	MSTRG.22654(DTX21),ncbi_107275756(LOC107275756),ncbi_107275954(LOC107275954),ncbi_107276021(LOC107276021),ncbi_107276775(LOC107276775),ncbi_107276819(LOC107276819),ncbi_107277670(LOC107277670),ncbi_4324276(LOC4324276),ncbi_4324386(LOC4324386),ncbi_4324802(LOC4324802),ncbi_4325603(LOC4325603),ncbi_4326699(LOC4326699),ncbi_4328089(LOC4328089),ncbi_4328098(LOC4328098),ncbi_4329546(LOC4329546),ncbi_4…	MSTRG.20382(--),MSTRG.4431(--),MSTRG.4705(--),ncbi_107275341(LOC107275341),ncbi_107276046(LOC107276046),ncbi_107276114(LOC107276114),ncbi_107276446(LOC107276446),ncbi_107276535(LOC107276535),ncbi_107276699(LOC107276699),ncbi_107276835(LOC107276835),ncbi_107277452(LOC107277452),ncbi_107277679(LOC107277679),ncbi_107277690(LOC107277690),ncbi_107278046(LOC107278046),ncbi_107278320(LOC107278320),ncbi_…
GO:0003674	Molecular Function	GO:0060089	molecular transducer activity	8	20	ncbi_4324691(LOC4324691),ncbi_4328089(LOC4328089),ncbi_4331008(LOC4331008),ncbi_4332548(LOC4332548),ncbi_4335184(LOC4335184),ncbi_4340934(LOC4340934),ncbi_4345074(LOC4345074),ncbi_9269324(LOC9269324)	ncbi_107276835(LOC107276835),ncbi_107277679(LOC107277679),ncbi_112936050(LOC112936050),ncbi_4327236(LOC4327236),ncbi_4327845(LOC4327845),ncbi_4329520(LOC4329520),ncbi_4329899(LOC4329899),ncbi_4331688(LOC4331688),ncbi_4334515(LOC4334515),ncbi_4334710(LOC4334710),ncbi_4336035(LOC4336035),ncbi_4338122(LOC4338122),ncbi_4340783(LOC4340783),ncbi_4341761(LOC4341761),ncbi_4342850(LOC4342850),ncbi_4347126…
GO:0003674	Molecular Function	GO:0045735	nutrient reservoir activity	1	3	ncbi_4333794(LOC4333794)	ncbi_4329551(LOC4329551),ncbi_4331982(LOC4331982),ncbi_4344999(LOC4344999)
GO:0003674	Molecular Function	GO:0098772	molecular function regulator	18	24	ncbi_4323870(LOC4323870),ncbi_4325063(LOC4325063),ncbi_4327806(LOC4327806),ncbi_4330344(LOC4330344),ncbi_4331610(LOC4331610),ncbi_4332157(LOC4332157),ncbi_4332548(LOC4332548),ncbi_4338640(LOC4338640),ncbi_4338974(LOC4338974),ncbi_4340881(LOC4340881),ncbi_4340934(LOC4340934),ncbi_4341308(LOC4341308),ncbi_4341471(LOC4341471),ncbi_4343925(LOC4343925),ncbi_4344813(LOC4344813),ncbi_4349076(LOC4349076)…	MSTRG.8187(ODC),ncbi_107281559(LOC107281559),ncbi_4325861(LOC4325861),ncbi_4325968(LOC4325968),ncbi_4325989(LOC4325989),ncbi_4326726(LOC4326726),ncbi_4328207(LOC4328207),ncbi_4328649(LOC4328649),ncbi_4329192(LOC4329192),ncbi_4329559(LOC4329559),ncbi_4329899(LOC4329899),ncbi_4332630(LOC4332630),ncbi_4334823(LOC4334823),ncbi_4335054(LOC4335054),ncbi_4337041(LOC4337041),ncbi_4338819(LOC4338819),ncbi…
GO:0003674	Molecular Function	GO:0005198	structural molecule activity	13	43	MSTRG.20195(rps16),MSTRG.3218(RPL7A-1),ncbi_107280684(LOC107280684),ncbi_4329576(LOC4329576),ncbi_4333538(LOC4333538),ncbi_4336312(LOC4336312),ncbi_4338133(LOC4338133),ncbi_4338790(LOC4338790),ncbi_4339343(LOC4339343),ncbi_4340075(LOC4340075),ncbi_4340770(LOC4340770),ncbi_4343020(LOC4343020),ncbi_4350258(LOC4350258)	ncbi_107279602(LOC107279602),ncbi_107280659(LOC107280659),ncbi_107281913(LOC107281913),ncbi_112936050(LOC112936050),ncbi_112939605(LOC112939605),ncbi_3131443(rps3),ncbi_4324645(LOC4324645),ncbi_4325478(LOC4325478),ncbi_4326457(LOC4326457),ncbi_4327325(LOC4327325),ncbi_4328048(LOC4328048),ncbi_4328072(LOC4328072),ncbi_4329361(LOC4329361),ncbi_4329362(LOC4329362),ncbi_4329520(LOC4329520),ncbi_43299…
GO:0005575	Cellular Component	GO:0016020	membrane	198	539	MSTRG.1470(CYP71C4),MSTRG.15063(MINDY1),MSTRG.1828(ANT18),MSTRG.20081(CYP98A1),MSTRG.22466(At3g47570),MSTRG.22654(DTX21),MSTRG.3218(RPL7A-1),ncbi_107275292(LOC107275292),ncbi_107275756(LOC107275756),ncbi_107275954(LOC107275954),ncbi_107276021(LOC107276021),ncbi_107276047(LOC107276047),ncbi_107276775(LOC107276775),ncbi_107276819(LOC107276819),ncbi_107277460(LOC107277460),ncbi_107277670(LOC10727767…	MSTRG.10461(RPS2),MSTRG.14517(petB),MSTRG.15772(CYP71E1),MSTRG.15781(--),MSTRG.20255(At3g47110),MSTRG.20382(--),MSTRG.22453(XA21),MSTRG.3807(PSY1R),MSTRG.4197(RLK5),MSTRG.4431(--),MSTRG.4705(--),ncbi_107275316(LOC107275316),ncbi_107275341(LOC107275341),ncbi_107275625(LOC107275625),ncbi_107275770(LOC107275770),ncbi_107276046(LOC107276046),ncbi_107276114(LOC107276114),ncbi_107276382(LOC107276382),n…
GO:0005575	Cellular Component	GO:0044425	membrane part	103	263	MSTRG.1828(ANT18),MSTRG.22466(At3g47570),MSTRG.22654(DTX21),ncbi_107275954(LOC107275954),ncbi_107276021(LOC107276021),ncbi_107276047(LOC107276047),ncbi_107277670(LOC107277670),ncbi_107280684(LOC107280684),ncbi_4324058(LOC4324058),ncbi_4324276(LOC4324276),ncbi_4324386(LOC4324386),ncbi_4324691(LOC4324691),ncbi_4324909(LOC4324909),ncbi_4325124(LOC4325124),ncbi_4325222(LOC4325222),ncbi_4325285(LOC432…	MSTRG.14517(petB),MSTRG.20255(At3g47110),MSTRG.20382(--),MSTRG.22453(XA21),MSTRG.3807(PSY1R),MSTRG.4431(--),MSTRG.4705(--),ncbi_107275341(LOC107275341),ncbi_107275625(LOC107275625),ncbi_107275770(LOC107275770),ncbi_107276114(LOC107276114),ncbi_107276382(LOC107276382),ncbi_107276535(LOC107276535),ncbi_107276699(LOC107276699),ncbi_107276927(LOC107276927),ncbi_107276970(LOC107276970),ncbi_107277118(…
GO:0005575	Cellular Component	GO:0044215	other organism	1	5	ncbi_112939641(LOC112939641)	ncbi_112939605(LOC112939605),ncbi_4332240(LOC4332240),ncbi_4338819(LOC4338819),ncbi_4342836(LOC4342836),ncbi_4346056(LOC4346056)
GO:0005575	Cellular Component	GO:0044217	other organism part	1	5	ncbi_112939641(LOC112939641)	ncbi_112939605(LOC112939605),ncbi_4332240(LOC4332240),ncbi_4338819(LOC4338819),ncbi_4342836(LOC4342836),ncbi_4346056(LOC4346056)
GO:0005575	Cellular Component	GO:0009295	nucleoid	0	3	--	ncbi_4326261(LOC4326261),ncbi_4333402(LOC4333402),ncbi_4334546(LOC4334546)
GO:0005575	Cellular Component	GO:0019012	virion	4	10	ncbi_107275794(LOC107275794),ncbi_107276551(LOC107276551),ncbi_107280684(LOC107280684),ncbi_4340770(LOC4340770)	ncbi_112939605(LOC112939605),ncbi_4327325(LOC4327325),ncbi_4329650(LOC4329650),ncbi_4331843(LOC4331843),ncbi_4338819(LOC4338819),ncbi_4342474(LOC4342474),ncbi_4343509(LOC4343509),ncbi_4343944(LOC4343944),ncbi_4352498(LOC4352498),ncbi_9270331(LOC9270331)
GO:0005575	Cellular Component	GO:0044423	virion part	3	7	ncbi_107275794(LOC107275794),ncbi_107276551(LOC107276551),ncbi_4340770(LOC4340770)	ncbi_112939605(LOC112939605),ncbi_4329650(LOC4329650),ncbi_4331843(LOC4331843),ncbi_4338819(LOC4338819),ncbi_4342474(LOC4342474),ncbi_4343944(LOC4343944),ncbi_9270331(LOC9270331)
GO:0005575	Cellular Component	GO:0044421	extracellular region part	2	9	ncbi_4338605(LOC4338605),ncbi_4349359(LOC4349359)	ncbi_107280659(LOC107280659),ncbi_4327333(LOC4327333),ncbi_4327887(LOC4327887),ncbi_4330680(LOC4330680),ncbi_4346056(LOC4346056),ncbi_4347946(LOC4347946),ncbi_4351882(LOC4351882),ncbi_9270797(LOC9270797),ncbi_9272371(LOC9272371)
GO:0005575	Cellular Component	GO:0055044	symplast	5	8	ncbi_112938628(LOC112938628),ncbi_4328933(LOC4328933),ncbi_4338133(LOC4338133),ncbi_4340941(LOC4340941),ncbi_4349076(LOC4349076)	ncbi_4325442(LOC4325442),ncbi_4325567(LOC4325567),ncbi_4331688(LOC4331688),ncbi_4332935(LOC4332935),ncbi_4336809(LOC4336809),ncbi_4342403(LOC4342403),ncbi_4348797(LOC4348797),ncbi_9266691(LOC9266691)
GO:0005575	Cellular Component	GO:0005576	extracellular region	23	38	MSTRG.22837(ALDP),MSTRG.22838(ALDP),ncbi_4324802(LOC4324802),ncbi_4325375(LOC4325375),ncbi_4325424(LOC4325424),ncbi_4327761(LOC4327761),ncbi_4327981(LOC4327981),ncbi_4328606(LOC4328606),ncbi_4330353(LOC4330353),ncbi_4332157(LOC4332157),ncbi_4333794(LOC4333794),ncbi_4338287(LOC4338287),ncbi_4338605(LOC4338605),ncbi_4340745(LOC4340745),ncbi_4340940(LOC4340940),ncbi_4342251(LOC4342251),ncbi_4344160(…	ncbi_107276446(LOC107276446),ncbi_107280659(LOC107280659),ncbi_4324023(LOC4324023),ncbi_4325318(LOC4325318),ncbi_4325989(LOC4325989),ncbi_4326726(LOC4326726),ncbi_4326823(LOC4326823),ncbi_4327333(LOC4327333),ncbi_4327887(LOC4327887),ncbi_4328390(LOC4328390),ncbi_4329551(LOC4329551),ncbi_4329578(LOC4329578),ncbi_4330667(LOC4330667),ncbi_4330680(LOC4330680),ncbi_4331647(LOC4331647),ncbi_4332321(LOC…
GO:0005575	Cellular Component	GO:0030054	cell junction	5	13	ncbi_112938628(LOC112938628),ncbi_4328933(LOC4328933),ncbi_4338133(LOC4338133),ncbi_4340941(LOC4340941),ncbi_4349076(LOC4349076)	MSTRG.14136(--),MSTRG.18910(ZMYM1),ncbi_107280659(LOC107280659),ncbi_4325442(LOC4325442),ncbi_4325567(LOC4325567),ncbi_4326631(LOC4326631),ncbi_4330671(LOC4330671),ncbi_4331688(LOC4331688),ncbi_4332935(LOC4332935),ncbi_4336809(LOC4336809),ncbi_4342403(LOC4342403),ncbi_4348797(LOC4348797),ncbi_9266691(LOC9266691)
GO:0005575	Cellular Component	GO:0099080	supramolecular complex	9	6	ncbi_107280684(LOC107280684),ncbi_4332061(LOC4332061),ncbi_4335552(LOC4335552),ncbi_4336312(LOC4336312),ncbi_4338790(LOC4338790),ncbi_4339343(LOC4339343),ncbi_4346565(LOC4346565),ncbi_4347373(LOC4347373),ncbi_4349076(LOC4349076)	ncbi_107280659(LOC107280659),ncbi_4326167(LOC4326167),ncbi_4326684(LOC4326684),ncbi_4331315(LOC4331315),ncbi_4342403(LOC4342403),ncbi_4343509(LOC4343509)
GO:0005575	Cellular Component	GO:0045202	synapse	1	1	ncbi_4341302(LOC4341302)	ncbi_4334554(LOC4334554)
GO:0005575	Cellular Component	GO:0044456	synapse part	1	0	ncbi_4341302(LOC4341302)	--
GO:0005575	Cellular Component	GO:0005623	cell	513	1237	MSTRG.11829(BURP7),MSTRG.14547(Os05g0583200),MSTRG.14675(CYP71D2),MSTRG.1470(CYP71C4),MSTRG.15063(MINDY1),MSTRG.15856(rpoC2),MSTRG.1828(ANT18),MSTRG.20081(CYP98A1),MSTRG.20107(--),MSTRG.20195(rps16),MSTRG.21987(At3g62310),MSTRG.22112(--),MSTRG.22359(--),MSTRG.22466(At3g47570),MSTRG.22837(ALDP),MSTRG.22838(ALDP),MSTRG.229(LRK10),MSTRG.23017(--),MSTRG.3218(RPL7A-1),MSTRG.7636(MED26B),MSTRG.8363(--)…	MSTRG.10106(DMAS1-D),MSTRG.10461(RPS2),MSTRG.11233(DOF5.8),MSTRG.11256(pol),MSTRG.11875(SFH6),MSTRG.14168(--),MSTRG.14517(petB),MSTRG.15066(HOX29),MSTRG.15270(SIT2),MSTRG.15362(--),MSTRG.15744(GOS2),MSTRG.15772(CYP71E1),MSTRG.15781(--),MSTRG.18326(--),MSTRG.1883(At1g28600),MSTRG.19336(WAK5),MSTRG.20192(--),MSTRG.20359(--),MSTRG.21672(--),MSTRG.22132(AtMg00810),MSTRG.22144(--),MSTRG.22237(TIF3I1),…
GO:0005575	Cellular Component	GO:0044464	cell part	512	1236	MSTRG.11829(BURP7),MSTRG.14547(Os05g0583200),MSTRG.14675(CYP71D2),MSTRG.1470(CYP71C4),MSTRG.15063(MINDY1),MSTRG.15856(rpoC2),MSTRG.1828(ANT18),MSTRG.20081(CYP98A1),MSTRG.20107(--),MSTRG.20195(rps16),MSTRG.21987(At3g62310),MSTRG.22112(--),MSTRG.22359(--),MSTRG.22466(At3g47570),MSTRG.22837(ALDP),MSTRG.22838(ALDP),MSTRG.229(LRK10),MSTRG.23017(--),MSTRG.3218(RPL7A-1),MSTRG.7636(MED26B),MSTRG.8363(--)…	MSTRG.10106(DMAS1-D),MSTRG.10461(RPS2),MSTRG.11233(DOF5.8),MSTRG.11256(pol),MSTRG.11875(SFH6),MSTRG.14168(--),MSTRG.14517(petB),MSTRG.15066(HOX29),MSTRG.15270(SIT2),MSTRG.15362(--),MSTRG.15744(GOS2),MSTRG.15772(CYP71E1),MSTRG.15781(--),MSTRG.18326(--),MSTRG.1883(At1g28600),MSTRG.19336(WAK5),MSTRG.20192(--),MSTRG.20359(--),MSTRG.21672(--),MSTRG.22132(AtMg00810),MSTRG.22144(--),MSTRG.22237(TIF3I1),…
GO:0005575	Cellular Component	GO:0043226	organelle	419	996	MSTRG.11829(BURP7),MSTRG.14547(Os05g0583200),MSTRG.14675(CYP71D2),MSTRG.1470(CYP71C4),MSTRG.15063(MINDY1),MSTRG.15856(rpoC2),MSTRG.1828(ANT18),MSTRG.20081(CYP98A1),MSTRG.20107(--),MSTRG.20195(rps16),MSTRG.22112(--),MSTRG.22359(--),MSTRG.22466(At3g47570),MSTRG.22837(ALDP),MSTRG.22838(ALDP),MSTRG.229(LRK10),MSTRG.23017(--),MSTRG.3218(RPL7A-1),MSTRG.7636(MED26B),MSTRG.8363(--),ncbi_107275655(LOC1072…	MSTRG.10106(DMAS1-D),MSTRG.10461(RPS2),MSTRG.11233(DOF5.8),MSTRG.11256(pol),MSTRG.11875(SFH6),MSTRG.14168(--),MSTRG.14517(petB),MSTRG.15066(HOX29),MSTRG.15270(SIT2),MSTRG.15362(--),MSTRG.15772(CYP71E1),MSTRG.15781(--),MSTRG.18326(--),MSTRG.19336(WAK5),MSTRG.20192(--),MSTRG.20382(--),MSTRG.21672(--),MSTRG.22132(AtMg00810),MSTRG.22144(--),MSTRG.223(LRK10),MSTRG.22420(RGA4),MSTRG.22453(XA21),MSTRG.2…
GO:0005575	Cellular Component	GO:0031974	membrane-enclosed lumen	33	70	ncbi_107279823(LOC107279823),ncbi_107280684(LOC107280684),ncbi_112938804(LOC112938804),ncbi_4327806(LOC4327806),ncbi_4328099(LOC4328099),ncbi_4331528(LOC4331528),ncbi_4332917(LOC4332917),ncbi_4333042(LOC4333042),ncbi_4334990(LOC4334990),ncbi_4335490(LOC4335490),ncbi_4336312(LOC4336312),ncbi_4336704(LOC4336704),ncbi_4336777(LOC4336777),ncbi_4337655(LOC4337655),ncbi_4337776(LOC4337776),ncbi_4338541…	ncbi_107279290(LOC107279290),ncbi_107279602(LOC107279602),ncbi_107281913(LOC107281913),ncbi_112936679(LOC112936679),ncbi_112939605(LOC112939605),ncbi_3131443(rps3),ncbi_4324417(LOC4324417),ncbi_4324496(LOC4324496),ncbi_4324510(LOC4324510),ncbi_4324645(LOC4324645),ncbi_4324832(LOC4324832),ncbi_4325215(LOC4325215),ncbi_4325442(LOC4325442),ncbi_4326542(LOC4326542),ncbi_4326614(LOC4326614),ncbi_43288…
GO:0005575	Cellular Component	GO:0032991	protein-containing complex	118	255	MSTRG.22837(ALDP),MSTRG.3218(RPL7A-1),ncbi_107275655(LOC107275655),ncbi_107276041(LOC107276041),ncbi_107276047(LOC107276047),ncbi_107276378(LOC107276378),ncbi_107277360(LOC107277360),ncbi_107277512(LOC107277512),ncbi_107278101(LOC107278101),ncbi_107280684(LOC107280684),ncbi_112938804(LOC112938804),ncbi_112939641(LOC112939641),ncbi_4323870(LOC4323870),ncbi_4324395(LOC4324395),ncbi_4325178(LOC43251…	MSTRG.22237(TIF3I1),ncbi_107275341(LOC107275341),ncbi_107275748(LOC107275748),ncbi_107275956(LOC107275956),ncbi_107276062(LOC107276062),ncbi_107276747(LOC107276747),ncbi_107276748(LOC107276748),ncbi_107276750(LOC107276750),ncbi_107276751(LOC107276751),ncbi_107276927(LOC107276927),ncbi_107276977(LOC107276977),ncbi_107277452(LOC107277452),ncbi_107278320(LOC107278320),ncbi_107278612(LOC107278612),nc…
GO:0005575	Cellular Component	GO:0044422	organelle part	109	232	MSTRG.1828(ANT18),MSTRG.22837(ALDP),MSTRG.22838(ALDP),MSTRG.3218(RPL7A-1),ncbi_107275655(LOC107275655),ncbi_107276041(LOC107276041),ncbi_107276775(LOC107276775),ncbi_107277512(LOC107277512),ncbi_107278101(LOC107278101),ncbi_107279823(LOC107279823),ncbi_107280684(LOC107280684),ncbi_112938628(LOC112938628),ncbi_112938804(LOC112938804),ncbi_4324276(LOC4324276),ncbi_4324395(LOC4324395),ncbi_4324691(L…	MSTRG.10461(RPS2),MSTRG.14517(petB),MSTRG.20382(--),MSTRG.4431(--),MSTRG.4705(--),ncbi_107275738(LOC107275738),ncbi_107275770(LOC107275770),ncbi_107276535(LOC107276535),ncbi_107276747(LOC107276747),ncbi_107276748(LOC107276748),ncbi_107276750(LOC107276750),ncbi_107276751(LOC107276751),ncbi_107276927(LOC107276927),ncbi_107278339(LOC107278339),ncbi_107278612(LOC107278612),ncbi_107279290(LOC107279290…

## Sheet: Nip-c vs nip-lpl-c
Table S3. All enrichment GO terms of the comparison in Nip-c vs nip-lpl-c
GO ID (level1)	GO Term (level1)	GO ID (level2)	GO Term (level2)	number_of_nip-c-vs-nip-rl-c (up)	number_of_nip-c-vs-nip-rl-c (down)	Genes_of_nip-c-vs-nip-lpl-c_up	Genes_of_nip-c-vs-nip-lpl-c_down
GO:0008150	Biological Process	GO:0022610	biological adhesion	3	4	ncbi_4325163(LOC4325163),ncbi_4328384(LOC4328384),ncbi_4340770(LOC4340770)	MSTRG.15082(HOX29),ncbi_4330770(LOC4330770),ncbi_4332321(LOC4332321),ncbi_4346840(LOC4346840)
GO:0008150	Biological Process	GO:0015976	carbon utilization	1	0	ncbi_9268154(LOC9268154)	--
GO:0008150	Biological Process	GO:0019740	nitrogen utilization	2	1	ncbi_4335184(LOC4335184),ncbi_4340320(LOC4340320)	ncbi_4337720(LOC4337720)
GO:0008150	Biological Process	GO:0048511	rhythmic process	3	2	ncbi_4324058(LOC4324058),ncbi_4340745(LOC4340745),ncbi_4351482(LOC4351482)	ncbi_4350579(LOC4350579),ncbi_4351665(LOC4351665)
GO:0008150	Biological Process	GO:0040011	locomotion	2	11	ncbi_112937437(LOC112937437),ncbi_4340770(LOC4340770)	MSTRG.10010(MAA3),ncbi_107280796(LOC107280796),ncbi_107281025(LOC107281025),ncbi_107281375(LOC107281375),ncbi_112936160(LOC112936160),ncbi_4333823(LOC4333823),ncbi_4335536(LOC4335536),ncbi_4343834(LOC4343834),ncbi_4346574(LOC4346574),ncbi_9266691(LOC9266691),ncbi_9272371(LOC9272371)
GO:0008150	Biological Process	GO:0050896	response to stimulus	112	142	MSTRG.1828(ANT18),MSTRG.19886(ATJ15),MSTRG.20812(GSTU17),MSTRG.2796(MIRO1),MSTRG.2990(TGAL3),ncbi_107276314(LOC107276314),ncbi_107276707(LOC107276707),ncbi_107278078(LOC107278078),ncbi_107278718(LOC107278718),ncbi_112936018(LOC112936018),ncbi_112938628(LOC112938628),ncbi_4323866(LOC4323866),ncbi_4324058(LOC4324058),ncbi_4324284(LOC4324284),ncbi_4324386(LOC4324386),ncbi_4324650(LOC4324650),ncbi_43…	MSTRG.10010(MAA3),MSTRG.12456(At2g27500),MSTRG.15082(HOX29),MSTRG.18833(ESI3),MSTRG.20896(Cht8),MSTRG.22218(PDC1),MSTRG.22237(TIF3I1),MSTRG.6069(CYCB1-2),ncbi_107275576(LOC107275576),ncbi_107275911(LOC107275911),ncbi_107275933(LOC107275933),ncbi_107276046(LOC107276046),ncbi_107276572(LOC107276572),ncbi_107277390(LOC107277390),ncbi_107278281(LOC107278281),ncbi_107278320(LOC107278320),ncbi_10727861…
GO:0008150	Biological Process	GO:0008152	metabolic process	350	395	MSTRG.15856(rpoC2),MSTRG.17444(CSB),MSTRG.17472(At3g47570),MSTRG.1828(ANT18),MSTRG.1841(SPBC16G5.07c),MSTRG.18896(At1g51890),MSTRG.18973(WAK5),MSTRG.19886(ATJ15),MSTRG.20812(GSTU17),MSTRG.21429(XA21),MSTRG.22072(CRK6),MSTRG.22248(SALT),MSTRG.22466(At3g47570),MSTRG.2502(SRK),MSTRG.262(LRK10),MSTRG.2796(MIRO1),MSTRG.2990(TGAL3),MSTRG.3218(RPL7A-1),MSTRG.6791(RGTB1),MSTRG.8685(HD6),ncbi_107275286(LO…	MSTRG.11755(APS1),MSTRG.12456(At2g27500),MSTRG.14220(Os11g0189600),MSTRG.14464(RE1),MSTRG.15082(HOX29),MSTRG.15744(GOS2),MSTRG.17574(--),MSTRG.18833(ESI3),MSTRG.18911(At1g05700),MSTRG.19999(MAIL3),MSTRG.20142(Os10g0323000),MSTRG.20451(IRL5),MSTRG.20896(Cht8),MSTRG.22237(TIF3I1),MSTRG.22453(XA21),MSTRG.22472(SOL1),MSTRG.2479(PXM16),MSTRG.3806(PSY1R),MSTRG.4460(GIP),MSTRG.6069(CYCB1-2),MSTRG.6639(O…
GO:0008150	Biological Process	GO:0098754	detoxification	10	4	ncbi_4325189(LOC4325189),ncbi_4331893(LOC4331893),ncbi_4334874(LOC4334874),ncbi_4340745(LOC4340745),ncbi_4341419(LOC4341419),ncbi_4342346(LOC4342346),ncbi_4345054(LOC4345054),ncbi_4348152(LOC4348152),ncbi_4348549(LOC4348549),ncbi_4349966(LOC4349966)	ncbi_4335295(LOC4335295),ncbi_4341965(LOC4341965),ncbi_4346870(LOC4346870),ncbi_4346989(LOC4346989)
GO:0008150	Biological Process	GO:0023052	signaling	32	36	MSTRG.2796(MIRO1),MSTRG.2990(TGAL3),ncbi_107276707(LOC107276707),ncbi_112936018(LOC112936018),ncbi_4324650(LOC4324650),ncbi_4324691(LOC4324691),ncbi_4324929(LOC4324929),ncbi_4325750(LOC4325750),ncbi_4325890(LOC4325890),ncbi_4325927(LOC4325927),ncbi_4327304(LOC4327304),ncbi_4328384(LOC4328384),ncbi_4330977(LOC4330977),ncbi_4331140(LOC4331140),ncbi_4331610(LOC4331610),ncbi_4334535(LOC4334535),ncbi_…	MSTRG.12456(At2g27500),ncbi_107277390(LOC107277390),ncbi_107278281(LOC107278281),ncbi_107280441(LOC107280441),ncbi_4323896(LOC4323896),ncbi_4324753(LOC4324753),ncbi_4324856(LOC4324856),ncbi_4324956(LOC4324956),ncbi_4328116(LOC4328116),ncbi_4329630(LOC4329630),ncbi_4329899(LOC4329899),ncbi_4330961(LOC4330961),ncbi_4331192(LOC4331192),ncbi_4331688(LOC4331688),ncbi_4331833(LOC4331833),ncbi_4332134(L…
GO:0008150	Biological Process	GO:0040007	growth	6	9	ncbi_4326721(LOC4326721),ncbi_4330018(LOC4330018),ncbi_4336421(LOC4336421),ncbi_4337776(LOC4337776),ncbi_4344852(LOC4344852),ncbi_4348549(LOC4348549)	MSTRG.15082(HOX29),MSTRG.22472(SOL1),ncbi_4331202(LOC4331202),ncbi_4332134(LOC4332134),ncbi_4333823(LOC4333823),ncbi_4339686(LOC4339686),ncbi_4344361(LOC4344361),ncbi_4344493(LOC4344493),ncbi_4345736(LOC4345736)
GO:0008150	Biological Process	GO:0007610	behavior	0	1	--	ncbi_4335536(LOC4335536)
GO:0008150	Biological Process	GO:0051179	localization	80	89	MSTRG.2796(MIRO1),ncbi_107276021(LOC107276021),ncbi_107276446(LOC107276446),ncbi_107276707(LOC107276707),ncbi_107276775(LOC107276775),ncbi_107277569(LOC107277569),ncbi_107279585(LOC107279585),ncbi_112937437(LOC112937437),ncbi_4324258(LOC4324258),ncbi_4324386(LOC4324386),ncbi_4324552(LOC4324552),ncbi_4324802(LOC4324802),ncbi_4324812(LOC4324812),ncbi_4325285(LOC4325285),ncbi_4325602(LOC4325602),ncb…	MSTRG.10780(At4g32390),MSTRG.15744(GOS2),MSTRG.18833(ESI3),MSTRG.5527(AAP3),ncbi_107275911(LOC107275911),ncbi_107275933(LOC107275933),ncbi_107276046(LOC107276046),ncbi_107276572(LOC107276572),ncbi_107277408(LOC107277408),ncbi_107277465(LOC107277465),ncbi_107277925(LOC107277925),ncbi_107278320(LOC107278320),ncbi_107278342(LOC107278342),ncbi_107279352(LOC107279352),ncbi_107280511(LOC107280511),ncbi…
GO:0008150	Biological Process	GO:0009987	cellular process	332	401	MSTRG.15856(rpoC2),MSTRG.18896(At1g51890),MSTRG.18973(WAK5),MSTRG.19886(ATJ15),MSTRG.20107(--),MSTRG.20812(GSTU17),MSTRG.21429(XA21),MSTRG.22072(CRK6),MSTRG.22248(SALT),MSTRG.22466(At3g47570),MSTRG.2502(SRK),MSTRG.262(LRK10),MSTRG.2796(MIRO1),MSTRG.2990(TGAL3),MSTRG.3218(RPL7A-1),MSTRG.4433(--),MSTRG.6791(RGTB1),MSTRG.8363(--),MSTRG.8685(HD6),ncbi_107275286(LOC107275286),ncbi_107275705(LOC1072757…	MSTRG.10010(MAA3),MSTRG.11755(APS1),MSTRG.12456(At2g27500),MSTRG.14220(Os11g0189600),MSTRG.14464(RE1),MSTRG.15082(HOX29),MSTRG.15744(GOS2),MSTRG.15820(Os03g0733400),MSTRG.17574(--),MSTRG.18833(ESI3),MSTRG.18911(At1g05700),MSTRG.19917(At3g58900),MSTRG.20142(Os10g0323000),MSTRG.20451(IRL5),MSTRG.20896(Cht8),MSTRG.22237(TIF3I1),MSTRG.22453(XA21),MSTRG.22472(SOL1),MSTRG.3806(PSY1R),MSTRG.4460(GIP),MS…
GO:0008150	Biological Process	GO:0051704	multi-organism process	27	32	ncbi_107276012(LOC107276012),ncbi_107276775(LOC107276775),ncbi_107278718(LOC107278718),ncbi_107278735(LOC107278735),ncbi_112937437(LOC112937437),ncbi_4324650(LOC4324650),ncbi_4325496(LOC4325496),ncbi_4325683(LOC4325683),ncbi_4326329(LOC4326329),ncbi_4326581(LOC4326581),ncbi_4326743(LOC4326743),ncbi_4331140(LOC4331140),ncbi_4331734(LOC4331734),ncbi_4332099(LOC4332099),ncbi_4334893(LOC4334893),ncbi…	MSTRG.20896(Cht8),ncbi_107276572(LOC107276572),ncbi_107281186(LOC107281186),ncbi_112936134(LOC112936134),ncbi_4323890(LOC4323890),ncbi_4324132(LOC4324132),ncbi_4324913(LOC4324913),ncbi_4325388(LOC4325388),ncbi_4326684(LOC4326684),ncbi_4332357(LOC4332357),ncbi_4334515(LOC4334515),ncbi_4334710(LOC4334710),ncbi_4334728(LOC4334728),ncbi_4335831(LOC4335831),ncbi_4336263(LOC4336263),ncbi_4336992(LOC433…
GO:0008150	Biological Process	GO:0000003	reproduction	26	26	MSTRG.20107(--),MSTRG.2796(MIRO1),MSTRG.2990(TGAL3),ncbi_107275286(LOC107275286),ncbi_107276012(LOC107276012),ncbi_107276775(LOC107276775),ncbi_107278735(LOC107278735),ncbi_112936931(LOC112936931),ncbi_4324691(LOC4324691),ncbi_4325001(LOC4325001),ncbi_4326329(LOC4326329),ncbi_4327388(LOC4327388),ncbi_4328075(LOC4328075),ncbi_4332099(LOC4332099),ncbi_4333806(LOC4333806),ncbi_4334899(LOC4334899),nc…	MSTRG.15082(HOX29),ncbi_107275911(LOC107275911),ncbi_107275933(LOC107275933),ncbi_107276572(LOC107276572),ncbi_112936134(LOC112936134),ncbi_4324913(LOC4324913),ncbi_4325388(LOC4325388),ncbi_4325586(LOC4325586),ncbi_4329158(LOC4329158),ncbi_4329520(LOC4329520),ncbi_4333823(LOC4333823),ncbi_4335295(LOC4335295),ncbi_4335536(LOC4335536),ncbi_4335831(LOC4335831),ncbi_4340563(LOC4340563),ncbi_4343549(L…
GO:0008150	Biological Process	GO:0008283	cell proliferation	1	3	ncbi_4337776(LOC4337776)	MSTRG.22472(SOL1),ncbi_4324832(LOC4324832),ncbi_4333823(LOC4333823)
GO:0008150	Biological Process	GO:0022414	reproductive process	22	17	MSTRG.20107(--),MSTRG.2796(MIRO1),MSTRG.2990(TGAL3),ncbi_107276012(LOC107276012),ncbi_107276775(LOC107276775),ncbi_107278735(LOC107278735),ncbi_112936931(LOC112936931),ncbi_4324691(LOC4324691),ncbi_4325001(LOC4325001),ncbi_4326329(LOC4326329),ncbi_4327388(LOC4327388),ncbi_4328075(LOC4328075),ncbi_4332099(LOC4332099),ncbi_4333806(LOC4333806),ncbi_4334899(LOC4334899),ncbi_4335071(LOC4335071),ncbi_4…	MSTRG.15082(HOX29),ncbi_107276572(LOC107276572),ncbi_112936134(LOC112936134),ncbi_4324913(LOC4324913),ncbi_4325388(LOC4325388),ncbi_4333823(LOC4333823),ncbi_4335536(LOC4335536),ncbi_4335831(LOC4335831),ncbi_4343549(LOC4343549),ncbi_4343851(LOC4343851),ncbi_4343906(LOC4343906),ncbi_4344361(LOC4344361),ncbi_4344493(LOC4344493),ncbi_4345622(LOC4345622),ncbi_4347514(LOC4347514),ncbi_4349237(LOC434923…
GO:0008150	Biological Process	GO:0002376	immune system process	6	2	ncbi_4324650(LOC4324650),ncbi_4328384(LOC4328384),ncbi_4331140(LOC4331140),ncbi_4336421(LOC4336421),ncbi_4341302(LOC4341302),ncbi_4341767(LOC4341767)	ncbi_4336992(LOC4336992),ncbi_4351878(LOC4351878)
GO:0008150	Biological Process	GO:0032501	multicellular organismal process	31	40	MSTRG.2796(MIRO1),MSTRG.2990(TGAL3),ncbi_107276012(LOC107276012),ncbi_107278735(LOC107278735),ncbi_4324552(LOC4324552),ncbi_4324691(LOC4324691),ncbi_4325001(LOC4325001),ncbi_4325186(LOC4325186),ncbi_4326329(LOC4326329),ncbi_4326792(LOC4326792),ncbi_4327304(LOC4327304),ncbi_4330018(LOC4330018),ncbi_4332061(LOC4332061),ncbi_4332099(LOC4332099),ncbi_4333806(LOC4333806),ncbi_4334899(LOC4334899),ncbi_…	MSTRG.10010(MAA3),MSTRG.15082(HOX29),MSTRG.22472(SOL1),ncbi_107275768(LOC107275768),ncbi_107276545(LOC107276545),ncbi_107276572(LOC107276572),ncbi_112936134(LOC112936134),ncbi_4323896(LOC4323896),ncbi_4324753(LOC4324753),ncbi_4324913(LOC4324913),ncbi_4324958(LOC4324958),ncbi_4325012(LOC4325012),ncbi_4325388(LOC4325388),ncbi_4327136(LOC4327136),ncbi_4329158(LOC4329158),ncbi_4330770(LOC4330770),ncb…
GO:0008150	Biological Process	GO:0048519	negative regulation of biological process	25	19	ncbi_107277588(LOC107277588),ncbi_107279689(LOC107279689),ncbi_4323866(LOC4323866),ncbi_4324058(LOC4324058),ncbi_4324691(LOC4324691),ncbi_4325186(LOC4325186),ncbi_4325844(LOC4325844),ncbi_4326743(LOC4326743),ncbi_4328384(LOC4328384),ncbi_4333339(LOC4333339),ncbi_4333806(LOC4333806),ncbi_4336421(LOC4336421),ncbi_4339791(LOC4339791),ncbi_4340610(LOC4340610),ncbi_4341302(LOC4341302),ncbi_4343133(LOC…	ncbi_107275933(LOC107275933),ncbi_4324068(LOC4324068),ncbi_4324832(LOC4324832),ncbi_4324913(LOC4324913),ncbi_4325208(LOC4325208),ncbi_4328072(LOC4328072),ncbi_4329158(LOC4329158),ncbi_4329520(LOC4329520),ncbi_4331833(LOC4331833),ncbi_4333065(LOC4333065),ncbi_4333823(LOC4333823),ncbi_4335698(LOC4335698),ncbi_4336902(LOC4336902),ncbi_4336992(LOC4336992),ncbi_4340563(LOC4340563),ncbi_4346696(LOC4346…
GO:0008150	Biological Process	GO:0065007	biological regulation	110	130	MSTRG.2796(MIRO1),MSTRG.2990(TGAL3),ncbi_107276707(LOC107276707),ncbi_107276775(LOC107276775),ncbi_107277588(LOC107277588),ncbi_107278159(LOC107278159),ncbi_107279290(LOC107279290),ncbi_107279689(LOC107279689),ncbi_112936018(LOC112936018),ncbi_112936087(LOC112936087),ncbi_112937437(LOC112937437),ncbi_4323866(LOC4323866),ncbi_4324058(LOC4324058),ncbi_4324650(LOC4324650),ncbi_4324691(LOC4324691),nc…	MSTRG.12456(At2g27500),MSTRG.15082(HOX29),MSTRG.20142(Os10g0323000),MSTRG.22472(SOL1),MSTRG.5527(AAP3),MSTRG.6639(Os03g0164300),ncbi_107275933(LOC107275933),ncbi_107276072(LOC107276072),ncbi_107276354(LOC107276354),ncbi_107277389(LOC107277389),ncbi_107277390(LOC107277390),ncbi_107277465(LOC107277465),ncbi_107278281(LOC107278281),ncbi_107278320(LOC107278320),ncbi_107280441(LOC107280441),ncbi_10728…
GO:0008150	Biological Process	GO:0048518	positive regulation of biological process	14	14	ncbi_4324650(LOC4324650),ncbi_4324691(LOC4324691),ncbi_4325001(LOC4325001),ncbi_4325750(LOC4325750),ncbi_4328187(LOC4328187),ncbi_4330977(LOC4330977),ncbi_4331610(LOC4331610),ncbi_4336421(LOC4336421),ncbi_4337776(LOC4337776),ncbi_4340320(LOC4340320),ncbi_4340610(LOC4340610),ncbi_4341302(LOC4341302),ncbi_4341953(LOC4341953),ncbi_9271804(LOC9271804)	ncbi_107281186(LOC107281186),ncbi_4324753(LOC4324753),ncbi_4324832(LOC4324832),ncbi_4324913(LOC4324913),ncbi_4329520(LOC4329520),ncbi_4333823(LOC4333823),ncbi_4343851(LOC4343851),ncbi_4344493(LOC4344493),ncbi_4345736(LOC4345736),ncbi_4346518(LOC4346518),ncbi_4349237(LOC4349237),ncbi_4349499(LOC4349499),ncbi_9266910(LOC9266910),ncbi_9269534(LOC9269534)
GO:0008150	Biological Process	GO:0032502	developmental process	32	37	MSTRG.20107(--),MSTRG.2796(MIRO1),MSTRG.2990(TGAL3),ncbi_107275286(LOC107275286),ncbi_4324552(LOC4324552),ncbi_4324691(LOC4324691),ncbi_4325001(LOC4325001),ncbi_4326792(LOC4326792),ncbi_4327304(LOC4327304),ncbi_4327388(LOC4327388),ncbi_4328075(LOC4328075),ncbi_4330018(LOC4330018),ncbi_4332061(LOC4332061),ncbi_4333806(LOC4333806),ncbi_4334914(LOC4334914),ncbi_4335071(LOC4335071),ncbi_4335184(LOC43…	MSTRG.10010(MAA3),MSTRG.15082(HOX29),MSTRG.22472(SOL1),ncbi_107275768(LOC107275768),ncbi_107275911(LOC107275911),ncbi_107275933(LOC107275933),ncbi_107276545(LOC107276545),ncbi_107276572(LOC107276572),ncbi_4324445(LOC4324445),ncbi_4324753(LOC4324753),ncbi_4324913(LOC4324913),ncbi_4324958(LOC4324958),ncbi_4325012(LOC4325012),ncbi_4325586(LOC4325586),ncbi_4329158(LOC4329158),ncbi_4329520(LOC4329520)…
GO:0008150	Biological Process	GO:0071840	cellular component organization or biogenesis	62	85	MSTRG.20107(--),MSTRG.2796(MIRO1),MSTRG.3218(RPL7A-1),MSTRG.8363(--),ncbi_107275456(LOC107275456),ncbi_107276041(LOC107276041),ncbi_107276110(LOC107276110),ncbi_107276775(LOC107276775),ncbi_112937437(LOC112937437),ncbi_112938628(LOC112938628),ncbi_4324258(LOC4324258),ncbi_4324552(LOC4324552),ncbi_4324691(LOC4324691),ncbi_4324769(LOC4324769),ncbi_4325186(LOC4325186),ncbi_4325645(LOC4325645),ncbi_4…	MSTRG.15082(HOX29),MSTRG.15744(GOS2),MSTRG.18833(ESI3),MSTRG.5527(AAP3),MSTRG.6069(CYCB1-2),ncbi_107276572(LOC107276572),ncbi_107277287(LOC107277287),ncbi_107278101(LOC107278101),ncbi_107279348(LOC107279348),ncbi_107280511(LOC107280511),ncbi_107280796(LOC107280796),ncbi_107281025(LOC107281025),ncbi_107281375(LOC107281375),ncbi_112936160(LOC112936160),ncbi_4323890(LOC4323890),ncbi_4323896(LOC43238…
GO:0008150	Biological Process	GO:0050789	regulation of biological process	95	114	MSTRG.2796(MIRO1),MSTRG.2990(TGAL3),ncbi_107276707(LOC107276707),ncbi_107276775(LOC107276775),ncbi_107277588(LOC107277588),ncbi_107278159(LOC107278159),ncbi_107279290(LOC107279290),ncbi_107279689(LOC107279689),ncbi_112936018(LOC112936018),ncbi_4323866(LOC4323866),ncbi_4324058(LOC4324058),ncbi_4324650(LOC4324650),ncbi_4324691(LOC4324691),ncbi_4324929(LOC4324929),ncbi_4325001(LOC4325001),ncbi_43251…	MSTRG.12456(At2g27500),MSTRG.15082(HOX29),MSTRG.20142(Os10g0323000),MSTRG.22472(SOL1),MSTRG.5527(AAP3),MSTRG.6639(Os03g0164300),ncbi_107275933(LOC107275933),ncbi_107276072(LOC107276072),ncbi_107276354(LOC107276354),ncbi_107277389(LOC107277389),ncbi_107277390(LOC107277390),ncbi_107277465(LOC107277465),ncbi_107278281(LOC107278281),ncbi_107278320(LOC107278320),ncbi_107280441(LOC107280441),ncbi_10728…
GO:0003674	Molecular Function	GO:0003824	catalytic activity	336	373	MSTRG.12010(--),MSTRG.14479(--),MSTRG.1470(CYP71C4),MSTRG.15758(--),MSTRG.15856(rpoC2),MSTRG.16644(CYP709B2),MSTRG.17113(--),MSTRG.17423(CSB),MSTRG.17444(CSB),MSTRG.17472(At3g47570),MSTRG.1828(ANT18),MSTRG.18896(At1g51890),MSTRG.18973(WAK5),MSTRG.20812(GSTU17),MSTRG.20959(--),MSTRG.21429(XA21),MSTRG.21911(At3g62310),MSTRG.22072(CRK6),MSTRG.22248(SALT),MSTRG.22466(At3g47570),MSTRG.2502(SRK),MSTRG.…	MSTRG.10010(MAA3),MSTRG.10106(DMAS1-D),MSTRG.12456(At2g27500),MSTRG.13936(At4g34880),MSTRG.14220(Os11g0189600),MSTRG.18911(At1g05700),MSTRG.19999(MAIL3),MSTRG.20451(IRL5),MSTRG.20896(Cht8),MSTRG.22218(PDC1),MSTRG.22453(XA21),MSTRG.22472(SOL1),MSTRG.2479(PXM16),MSTRG.3806(PSY1R),MSTRG.5201(At3g47570),MSTRG.6590(MO2),MSTRG.7694(--),MSTRG.7859(TPS8),MSTRG.9717(UGT85A2),MSTRG.9761(--),ncbi_107275666(…
GO:0003674	Molecular Function	GO:0005215	transporter activity	47	42	ncbi_107276021(LOC107276021),ncbi_107276446(LOC107276446),ncbi_107276707(LOC107276707),ncbi_107276775(LOC107276775),ncbi_107277569(LOC107277569),ncbi_107279585(LOC107279585),ncbi_112937437(LOC112937437),ncbi_4324386(LOC4324386),ncbi_4324802(LOC4324802),ncbi_4324812(LOC4324812),ncbi_4325602(LOC4325602),ncbi_4325603(LOC4325603),ncbi_4326010(LOC4326010),ncbi_4326066(LOC4326066),ncbi_4328814(LOC43288…	MSTRG.10780(At4g32390),ncbi_107275911(LOC107275911),ncbi_107276046(LOC107276046),ncbi_107276572(LOC107276572),ncbi_107277925(LOC107277925),ncbi_107278320(LOC107278320),ncbi_107280511(LOC107280511),ncbi_107281025(LOC107281025),ncbi_107281375(LOC107281375),ncbi_4323896(LOC4323896),ncbi_4324923(LOC4324923),ncbi_4326163(LOC4326163),ncbi_4326596(LOC4326596),ncbi_4326904(LOC4326904),ncbi_4327136(LOC432…
GO:0003674	Molecular Function	GO:0031386	protein tag	0	1	--	ncbi_4324360(LOC4324360)
GO:0003674	Molecular Function	GO:0140104	molecular carrier activity	1	3	ncbi_4346436(LOC4346436)	ncbi_4341418(LOC4341418),ncbi_9266691(LOC9266691),ncbi_9268937(LOC9268937)
GO:0003674	Molecular Function	GO:0060089	molecular transducer activity	7	7	ncbi_4324691(LOC4324691),ncbi_4325927(LOC4325927),ncbi_4335184(LOC4335184),ncbi_4338006(LOC4338006),ncbi_4340320(LOC4340320),ncbi_4341767(LOC4341767),ncbi_4344039(LOC4344039)	ncbi_4324365(LOC4324365),ncbi_4329520(LOC4329520),ncbi_4329899(LOC4329899),ncbi_4331688(LOC4331688),ncbi_4334515(LOC4334515),ncbi_4334710(LOC4334710),ncbi_9269324(LOC9269324)
GO:0003674	Molecular Function	GO:0045182	translation regulator activity	1	2	ncbi_4345067(LOC4345067)	ncbi_4341435(LOC4341435),ncbi_4351121(LOC4351121)
GO:0003674	Molecular Function	GO:0045735	nutrient reservoir activity	1	1	ncbi_112935981(LOC112935981)	ncbi_4344999(LOC4344999)
GO:0003674	Molecular Function	GO:0005488	binding	360	421	MSTRG.14547(Os05g0583200),MSTRG.1470(CYP71C4),MSTRG.15856(rpoC2),MSTRG.16644(CYP709B2),MSTRG.17359(TY3B-G),MSTRG.17472(At3g47570),MSTRG.1828(ANT18),MSTRG.18896(At1g51890),MSTRG.18973(WAK5),MSTRG.19886(ATJ15),MSTRG.20107(--),MSTRG.21911(At3g62310),MSTRG.22072(CRK6),MSTRG.22248(SALT),MSTRG.22466(At3g47570),MSTRG.23256(--),MSTRG.262(LRK10),MSTRG.2796(MIRO1),MSTRG.2990(TGAL3),MSTRG.3218(RPL7A-1),MSTR…	MSTRG.10010(MAA3),MSTRG.14312(--),MSTRG.15082(HOX29),MSTRG.15744(GOS2),MSTRG.15820(Os03g0733400),MSTRG.19999(MAIL3),MSTRG.20142(Os10g0323000),MSTRG.20451(IRL5),MSTRG.20896(Cht8),MSTRG.22218(PDC1),MSTRG.22237(TIF3I1),MSTRG.22453(XA21),MSTRG.22472(SOL1),MSTRG.3806(PSY1R),MSTRG.4460(GIP),MSTRG.6639(Os03g0164300),ncbi_107275576(LOC107275576),ncbi_107275666(LOC107275666),ncbi_107275768(LOC107275768),n…
GO:0003674	Molecular Function	GO:0016209	antioxidant activity	6	6	ncbi_4325177(LOC4325177),ncbi_4325189(LOC4325189),ncbi_4337862(LOC4337862),ncbi_4340745(LOC4340745),ncbi_4340843(LOC4340843),ncbi_4341935(LOC4341935)	ncbi_4324554(LOC4324554),ncbi_4326273(LOC4326273),ncbi_4326969(LOC4326969),ncbi_4331657(LOC4331657),ncbi_4338780(LOC4338780),ncbi_4344281(LOC4344281)
GO:0003674	Molecular Function	GO:0140110	transcription regulator activity	19	35	ncbi_107276775(LOC107276775),ncbi_107279290(LOC107279290),ncbi_4324058(LOC4324058),ncbi_4325001(LOC4325001),ncbi_4325750(LOC4325750),ncbi_4330605(LOC4330605),ncbi_4333575(LOC4333575),ncbi_4333806(LOC4333806),ncbi_4335184(LOC4335184),ncbi_4340320(LOC4340320),ncbi_4340770(LOC4340770),ncbi_4341430(LOC4341430),ncbi_4341953(LOC4341953),ncbi_4344890(LOC4344890),ncbi_4346628(LOC4346628),ncbi_4347647(LOC…	ncbi_107276072(LOC107276072),ncbi_107276354(LOC107276354),ncbi_107277465(LOC107277465),ncbi_112936146(LOC112936146),ncbi_4324161(LOC4324161),ncbi_4324783(LOC4324783),ncbi_4324958(LOC4324958),ncbi_4325050(LOC4325050),ncbi_4325479(LOC4325479),ncbi_4330641(LOC4330641),ncbi_4331833(LOC4331833),ncbi_4331847(LOC4331847),ncbi_4332113(LOC4332113),ncbi_4332321(LOC4332321),ncbi_4333065(LOC4333065),ncbi_433…
GO:0003674	Molecular Function	GO:0005198	structural molecule activity	13	16	MSTRG.3218(RPL7A-1),ncbi_112937437(LOC112937437),ncbi_4326743(LOC4326743),ncbi_4326917(LOC4326917),ncbi_4335476(LOC4335476),ncbi_4338133(LOC4338133),ncbi_4339400(LOC4339400),ncbi_4340610(LOC4340610),ncbi_4340770(LOC4340770),ncbi_4340823(LOC4340823),ncbi_4341246(LOC4341246),ncbi_4341948(LOC4341948),ncbi_4345523(LOC4345523)	ncbi_107278682(LOC107278682),ncbi_3131425(rpl20),ncbi_3131443(rps3),ncbi_4324753(LOC4324753),ncbi_4328072(LOC4328072),ncbi_4328694(LOC4328694),ncbi_4329520(LOC4329520),ncbi_4334131(LOC4334131),ncbi_4340563(LOC4340563),ncbi_4341869(LOC4341869),ncbi_4343944(LOC4343944),ncbi_4349237(LOC4349237),ncbi_4350879(LOC4350879),ncbi_4350888(LOC4350888),ncbi_4351528(LOC4351528),ncbi_9268937(LOC9268937)
GO:0003674	Molecular Function	GO:0098772	molecular function regulator	3	9	ncbi_4331610(LOC4331610),ncbi_9270376(LOC9270376),ncbi_9271804(LOC9271804)	ncbi_107281559(LOC107281559),ncbi_4324546(LOC4324546),ncbi_4328629(LOC4328629),ncbi_4329899(LOC4329899),ncbi_4337720(LOC4337720),ncbi_4341818(LOC4341818),ncbi_4345723(LOC4345723),ncbi_4346518(LOC4346518),ncbi_9269261(LOC9269261)
GO:0005575	Cellular Component	GO:0016020	membrane	156	150	MSTRG.1470(CYP71C4),MSTRG.1828(ANT18),MSTRG.19886(ATJ15),MSTRG.21429(XA21),MSTRG.22466(At3g47570),MSTRG.2796(MIRO1),MSTRG.3218(RPL7A-1),ncbi_107276021(LOC107276021),ncbi_107276110(LOC107276110),ncbi_107276707(LOC107276707),ncbi_107276775(LOC107276775),ncbi_107277569(LOC107277569),ncbi_107278147(LOC107278147),ncbi_107278718(LOC107278718),ncbi_107279585(LOC107279585),ncbi_107279942(LOC107279942),nc…	MSTRG.10780(At4g32390),MSTRG.12456(At2g27500),MSTRG.18833(ESI3),MSTRG.22453(XA21),MSTRG.3806(PSY1R),MSTRG.5527(AAP3),MSTRG.6069(CYCB1-2),ncbi_107275911(LOC107275911),ncbi_107276046(LOC107276046),ncbi_107276568(LOC107276568),ncbi_107276572(LOC107276572),ncbi_107277037(LOC107277037),ncbi_107277177(LOC107277177),ncbi_107277390(LOC107277390),ncbi_107277408(LOC107277408),ncbi_107277925(LOC107277925),n…
GO:0005575	Cellular Component	GO:0044425	membrane part	72	74	MSTRG.1828(ANT18),MSTRG.22466(At3g47570),ncbi_107276021(LOC107276021),ncbi_107276110(LOC107276110),ncbi_107276707(LOC107276707),ncbi_107277569(LOC107277569),ncbi_107278718(LOC107278718),ncbi_107279585(LOC107279585),ncbi_107279942(LOC107279942),ncbi_112937437(LOC112937437),ncbi_4324058(LOC4324058),ncbi_4324258(LOC4324258),ncbi_4324284(LOC4324284),ncbi_4324386(LOC4324386),ncbi_4324691(LOC4324691),n…	MSTRG.10780(At4g32390),MSTRG.12456(At2g27500),MSTRG.18833(ESI3),MSTRG.22453(XA21),MSTRG.3806(PSY1R),MSTRG.6069(CYCB1-2),ncbi_107276572(LOC107276572),ncbi_107277390(LOC107277390),ncbi_107277408(LOC107277408),ncbi_107277925(LOC107277925),ncbi_107278320(LOC107278320),ncbi_112936064(LOC112936064),ncbi_4323896(LOC4323896),ncbi_4324725(LOC4324725),ncbi_4324880(LOC4324880),ncbi_4324958(LOC4324958),ncbi_…
GO:0005575	Cellular Component	GO:0044215	other organism	1	1	ncbi_112939641(LOC112939641)	ncbi_4332240(LOC4332240)
GO:0005575	Cellular Component	GO:0044217	other organism part	1	1	ncbi_112939641(LOC112939641)	ncbi_4332240(LOC4332240)
GO:0005575	Cellular Component	GO:0044456	synapse part	2	0	ncbi_4341302(LOC4341302),ncbi_9271804(LOC9271804)	--
GO:0005575	Cellular Component	GO:0030054	cell junction	7	3	ncbi_112938628(LOC112938628),ncbi_4327974(LOC4327974),ncbi_4338133(LOC4338133),ncbi_4339791(LOC4339791),ncbi_4340823(LOC4340823),ncbi_4348271(LOC4348271),ncbi_9271804(LOC9271804)	MSTRG.18910(ZMYM1),ncbi_4331688(LOC4331688),ncbi_9266691(LOC9266691)
GO:0005575	Cellular Component	GO:0099080	supramolecular complex	4	5	ncbi_4326917(LOC4326917),ncbi_4331140(LOC4331140),ncbi_4332061(LOC4332061),ncbi_4335552(LOC4335552)	ncbi_107281375(LOC107281375),ncbi_4326684(LOC4326684),ncbi_4333190(LOC4333190),ncbi_4337322(LOC4337322),ncbi_4338922(LOC4338922)
GO:0005575	Cellular Component	GO:0044421	extracellular region part	3	3	ncbi_4325186(LOC4325186),ncbi_4349359(LOC4349359),ncbi_9270376(LOC9270376)	ncbi_4327136(LOC4327136),ncbi_4351882(LOC4351882),ncbi_9272371(LOC9272371)
GO:0005575	Cellular Component	GO:0055044	symplast	5	2	ncbi_112938628(LOC112938628),ncbi_4327974(LOC4327974),ncbi_4338133(LOC4338133),ncbi_4339791(LOC4339791),ncbi_4348271(LOC4348271)	ncbi_4331688(LOC4331688),ncbi_9266691(LOC9266691)
GO:0005575	Cellular Component	GO:0044423	virion part	2	3	ncbi_4328456(LOC4328456),ncbi_4340770(LOC4340770)	ncbi_4332530(LOC4332530),ncbi_4337138(LOC4337138),ncbi_4343944(LOC4343944)
GO:0005575	Cellular Component	GO:0045202	synapse	2	0	ncbi_4341302(LOC4341302),ncbi_9271804(LOC9271804)	--
GO:0005575	Cellular Component	GO:0019012	virion	2	3	ncbi_4328456(LOC4328456),ncbi_4340770(LOC4340770)	ncbi_4332530(LOC4332530),ncbi_4337138(LOC4337138),ncbi_4343944(LOC4343944)
GO:0005575	Cellular Component	GO:0005576	extracellular region	13	13	ncbi_107276446(LOC107276446),ncbi_112935981(LOC112935981),ncbi_4324802(LOC4324802),ncbi_4325186(LOC4325186),ncbi_4326721(LOC4326721),ncbi_4328678(LOC4328678),ncbi_4337313(LOC4337313),ncbi_4340610(LOC4340610),ncbi_4340745(LOC4340745),ncbi_4341335(LOC4341335),ncbi_4349359(LOC4349359),ncbi_4350164(LOC4350164),ncbi_9270376(LOC9270376)	ncbi_4325318(LOC4325318),ncbi_4325424(LOC4325424),ncbi_4326294(LOC4326294),ncbi_4327136(LOC4327136),ncbi_4327957(LOC4327957),ncbi_4332321(LOC4332321),ncbi_4341940(LOC4341940),ncbi_4344160(LOC4344160),ncbi_4344999(LOC4344999),ncbi_4349265(LOC4349265),ncbi_4351882(LOC4351882),ncbi_9266691(LOC9266691),ncbi_9272371(LOC9272371)
GO:0005575	Cellular Component	GO:0005623	cell	319	409	MSTRG.10722(Os04g0578300),MSTRG.14479(--),MSTRG.14547(Os05g0583200),MSTRG.1470(CYP71C4),MSTRG.15856(rpoC2),MSTRG.17423(CSB),MSTRG.1828(ANT18),MSTRG.18896(At1g51890),MSTRG.18973(WAK5),MSTRG.19886(ATJ15),MSTRG.20107(--),MSTRG.20812(GSTU17),MSTRG.21429(XA21),MSTRG.21987(At3g62310),MSTRG.22072(CRK6),MSTRG.22466(At3g47570),MSTRG.262(LRK10),MSTRG.2796(MIRO1),MSTRG.2990(TGAL3),MSTRG.3218(RPL7A-1),MSTRG.…	MSTRG.10010(MAA3),MSTRG.10106(DMAS1-D),MSTRG.10780(At4g32390),MSTRG.11755(APS1),MSTRG.12456(At2g27500),MSTRG.15082(HOX29),MSTRG.15744(GOS2),MSTRG.15820(Os03g0733400),MSTRG.18833(ESI3),MSTRG.20142(Os10g0323000),MSTRG.20451(IRL5),MSTRG.20896(Cht8),MSTRG.21550(RGA4),MSTRG.22132(AtMg00810),MSTRG.22144(--),MSTRG.22237(TIF3I1),MSTRG.22420(RGA4),MSTRG.22453(XA21),MSTRG.22472(SOL1),MSTRG.2479(PXM16),MSTR…
GO:0005575	Cellular Component	GO:0044464	cell part	318	408	MSTRG.10722(Os04g0578300),MSTRG.14479(--),MSTRG.14547(Os05g0583200),MSTRG.1470(CYP71C4),MSTRG.15856(rpoC2),MSTRG.17423(CSB),MSTRG.1828(ANT18),MSTRG.18896(At1g51890),MSTRG.18973(WAK5),MSTRG.19886(ATJ15),MSTRG.20107(--),MSTRG.20812(GSTU17),MSTRG.21429(XA21),MSTRG.21987(At3g62310),MSTRG.22072(CRK6),MSTRG.22466(At3g47570),MSTRG.262(LRK10),MSTRG.2796(MIRO1),MSTRG.2990(TGAL3),MSTRG.3218(RPL7A-1),MSTRG.…	MSTRG.10010(MAA3),MSTRG.10106(DMAS1-D),MSTRG.10780(At4g32390),MSTRG.11755(APS1),MSTRG.12456(At2g27500),MSTRG.15082(HOX29),MSTRG.15744(GOS2),MSTRG.15820(Os03g0733400),MSTRG.18833(ESI3),MSTRG.20142(Os10g0323000),MSTRG.20451(IRL5),MSTRG.20896(Cht8),MSTRG.21550(RGA4),MSTRG.22132(AtMg00810),MSTRG.22144(--),MSTRG.22237(TIF3I1),MSTRG.22420(RGA4),MSTRG.22453(XA21),MSTRG.22472(SOL1),MSTRG.2479(PXM16),MSTR…
GO:0005575	Cellular Component	GO:0031974	membrane-enclosed lumen	28	21	ncbi_107279290(LOC107279290),ncbi_112937437(LOC112937437),ncbi_112938804(LOC112938804),ncbi_4324328(LOC4324328),ncbi_4324613(LOC4324613),ncbi_4328075(LOC4328075),ncbi_4328187(LOC4328187),ncbi_4330262(LOC4330262),ncbi_4330605(LOC4330605),ncbi_4331140(LOC4331140),ncbi_4331214(LOC4331214),ncbi_4336421(LOC4336421),ncbi_4337776(LOC4337776),ncbi_4340610(LOC4340610),ncbi_4340770(LOC4340770),ncbi_4340823…	ncbi_3131443(rps3),ncbi_4324365(LOC4324365),ncbi_4324510(LOC4324510),ncbi_4324753(LOC4324753),ncbi_4324832(LOC4324832),ncbi_4324913(LOC4324913),ncbi_4325012(LOC4325012),ncbi_4325215(LOC4325215),ncbi_4330641(LOC4330641),ncbi_4334515(LOC4334515),ncbi_4334710(LOC4334710),ncbi_4335490(LOC4335490),ncbi_4335536(LOC4335536),ncbi_4337138(LOC4337138),ncbi_4338757(LOC4338757),ncbi_4340661(LOC4340661),ncbi_…
GO:0005575	Cellular Component	GO:0032991	protein-containing complex	70	90	MSTRG.3218(RPL7A-1),ncbi_107275286(LOC107275286),ncbi_107276041(LOC107276041),ncbi_107276378(LOC107276378),ncbi_107279290(LOC107279290),ncbi_107279585(LOC107279585),ncbi_112937437(LOC112937437),ncbi_112938804(LOC112938804),ncbi_112939641(LOC112939641),ncbi_4324258(LOC4324258),ncbi_4324328(LOC4324328),ncbi_4324552(LOC4324552),ncbi_4325177(LOC4325177),ncbi_4325186(LOC4325186),ncbi_4325189(LOC432518…	MSTRG.22237(TIF3I1),ncbi_107275933(LOC107275933),ncbi_107276572(LOC107276572),ncbi_107277925(LOC107277925),ncbi_107278101(LOC107278101),ncbi_107278320(LOC107278320),ncbi_107278612(LOC107278612),ncbi_107281375(LOC107281375),ncbi_3131425(rpl20),ncbi_3131443(rps3),ncbi_4323896(LOC4323896),ncbi_4324050(LOC4324050),ncbi_4324172(LOC4324172),ncbi_4324365(LOC4324365),ncbi_4324510(LOC4324510),ncbi_4324753…
GO:0005575	Cellular Component	GO:0043226	organelle	236	326	MSTRG.10722(Os04g0578300),MSTRG.14479(--),MSTRG.14547(Os05g0583200),MSTRG.1470(CYP71C4),MSTRG.15856(rpoC2),MSTRG.17423(CSB),MSTRG.1828(ANT18),MSTRG.18896(At1g51890),MSTRG.18973(WAK5),MSTRG.19886(ATJ15),MSTRG.20107(--),MSTRG.21429(XA21),MSTRG.22072(CRK6),MSTRG.22466(At3g47570),MSTRG.262(LRK10),MSTRG.2796(MIRO1),MSTRG.2990(TGAL3),MSTRG.3218(RPL7A-1),MSTRG.4433(--),MSTRG.8363(--),ncbi_107276041(LOC1…	MSTRG.10010(MAA3),MSTRG.10106(DMAS1-D),MSTRG.10780(At4g32390),MSTRG.11755(APS1),MSTRG.15082(HOX29),MSTRG.15820(Os03g0733400),MSTRG.18833(ESI3),MSTRG.20142(Os10g0323000),MSTRG.20451(IRL5),MSTRG.20896(Cht8),MSTRG.21550(RGA4),MSTRG.22132(AtMg00810),MSTRG.22144(--),MSTRG.22420(RGA4),MSTRG.22453(XA21),MSTRG.22472(SOL1),MSTRG.3748(sf3b1),MSTRG.4460(GIP),MSTRG.6069(CYCB1-2),MSTRG.6639(Os03g0164300),MSTR…
GO:0005575	Cellular Component	GO:0044422	organelle part	69	75	MSTRG.1828(ANT18),MSTRG.19886(ATJ15),MSTRG.2796(MIRO1),MSTRG.3218(RPL7A-1),ncbi_107276041(LOC107276041),ncbi_107276775(LOC107276775),ncbi_107279290(LOC107279290),ncbi_107279585(LOC107279585),ncbi_112937437(LOC112937437),ncbi_112938628(LOC112938628),ncbi_112938804(LOC112938804),ncbi_4324258(LOC4324258),ncbi_4324328(LOC4324328),ncbi_4324613(LOC4324613),ncbi_4324691(LOC4324691),ncbi_4324769(LOC43247…	MSTRG.10780(At4g32390),MSTRG.6069(CYCB1-2),ncbi_107276572(LOC107276572),ncbi_107277408(LOC107277408),ncbi_107278101(LOC107278101),ncbi_107278612(LOC107278612),ncbi_107281375(LOC107281375),ncbi_3131443(rps3),ncbi_4324365(LOC4324365),ncbi_4324510(LOC4324510),ncbi_4324753(LOC4324753),ncbi_4324755(LOC4324755),ncbi_4324832(LOC4324832),ncbi_4324872(LOC4324872),ncbi_4324880(LOC4324880),ncbi_4324913(LOC4…

## Sheet: nip-lpl-c vs nip-dpl-c
Table S3. All enrichment GO terms of the comparison between nip-lpl-c and nip-dpl-c
GO ID (level1)	GO Term (level1)	GO ID (level2)	GO Term (level2)	number_of_nip-rl-c-vs-nip-pl-c (up)	number_of_nip-rl-c-vs-nip-pl-c (down)	Genes_of_nip-lpl-c-vs-nip-dpl-c_up	Genes_of_nip-lpl-c-vs-nip-dpl-c_down
GO:0008150	Biological Process	GO:0008152	metabolic process	380	1370	MSTRG.10472(PPCK2),MSTRG.10640(R-S),MSTRG.12456(At2g27500),MSTRG.14220(Os11g0189600),MSTRG.15082(HOX29),MSTRG.15700(KCS20),MSTRG.16552(GLO4),MSTRG.17472(At3g47570),MSTRG.1828(ANT18),MSTRG.18833(ESI3),MSTRG.19999(MAIL3),MSTRG.20081(CYP98A1),MSTRG.20142(Os10g0323000),MSTRG.20195(rps16),MSTRG.20451(IRL5),MSTRG.20673(MT1988),MSTRG.20809(GSTU17),MSTRG.20896(Cht8),MSTRG.22127(XA21),MSTRG.22654(DTX21),M…	MSTRG.10461(RPS2),MSTRG.11888(At4g29180),MSTRG.13939(At3g47570),MSTRG.14464(RE1),MSTRG.14517(petB),MSTRG.15066(HOX29),MSTRG.15270(SIT2),MSTRG.15301(--),MSTRG.15362(--),MSTRG.15766(--),MSTRG.15781(--),MSTRG.1745(--),MSTRG.18326(--),MSTRG.18896(At1g51890),MSTRG.18911(At1g05700),MSTRG.18973(WAK5),MSTRG.19336(WAK5),MSTRG.19338(WAK2),MSTRG.19340(WAK2),MSTRG.19533(AAE15),MSTRG.19886(ATJ15),MSTRG.20255(…
69730),ncbi_9269830(LOC9269830),ncbi_9269887(LOC9269887),ncbi_9269906(LOC9269906),ncbi_9269958(LOC9269958),ncbi_9270012(LOC9270012),ncbi_9270031(LOC9270031),ncbi_9270081(LOC9270081),ncbi_9270091(LOC9270091),ncbi_9270094(LOC9270094),ncbi_9270100(LOC9270100),ncbi_9270165(LOC9270165),ncbi_9270209(LOC9270209),ncbi_9270267(LOC9270267),ncbi_9270304(LOC9270304),ncbi_9270306(LOC9270306),ncbi_9270349(LOC9…
GO:0008150	Biological Process	GO:0098754	detoxification	13	33	ncbi_4330338(LOC4330338),ncbi_4331535(LOC4331535),ncbi_4334347(LOC4334347),ncbi_4338541(LOC4338541),ncbi_4341965(LOC4341965),ncbi_4342251(LOC4342251),ncbi_4342974(LOC4342974),ncbi_4345798(LOC4345798),ncbi_4348549(LOC4348549),ncbi_4349468(LOC4349468),ncbi_4350055(LOC4350055),ncbi_9266669(LOC9266669),ncbi_9269515(LOC9269515)	ncbi_112935996(LOC112935996),ncbi_4324135(LOC4324135),ncbi_4325715(LOC4325715),ncbi_4326376(LOC4326376),ncbi_4327126(LOC4327126),ncbi_4328552(LOC4328552),ncbi_4329443(LOC4329443),ncbi_4329453(LOC4329453),ncbi_4330090(LOC4330090),ncbi_4330867(LOC4330867),ncbi_4330886(LOC4330886),ncbi_4331893(LOC4331893),ncbi_4331894(LOC4331894),ncbi_4332373(LOC4332373),ncbi_4333075(LOC4333075),ncbi_4335223(LOC4335…
GO:0008150	Biological Process	GO:0015976	carbon utilization	1	1	ncbi_4333181(LOC4333181)	ncbi_9268154(LOC9268154)
GO:0008150	Biological Process	GO:0001906	cell killing	0	1	--	ncbi_4340257(LOC4340257)
GO:0008150	Biological Process	GO:0051704	multi-organism process	33	127	MSTRG.16552(GLO4),MSTRG.20896(Cht8),MSTRG.22654(DTX21),ncbi_107275794(LOC107275794),ncbi_107275885(LOC107275885),ncbi_107276298(LOC107276298),ncbi_107276775(LOC107276775),ncbi_107277670(LOC107277670),ncbi_107278662(LOC107278662),ncbi_107280684(LOC107280684),ncbi_107281461(LOC107281461),ncbi_4324576(LOC4324576),ncbi_4324913(LOC4324913),ncbi_4326313(LOC4326313),ncbi_4331535(LOC4331535),ncbi_4336263…	MSTRG.10461(RPS2),MSTRG.21241(DTX21),ncbi_107275669(LOC107275669),ncbi_107276927(LOC107276927),ncbi_107277261(LOC107277261),ncbi_107277300(LOC107277300),ncbi_107277552(LOC107277552),ncbi_107278718(LOC107278718),ncbi_107278735(LOC107278735),ncbi_107279291(LOC107279291),ncbi_107279602(LOC107279602),ncbi_112936050(LOC112936050),ncbi_112936073(LOC112936073),ncbi_112937437(LOC112937437),ncbi_112938786…
GO:0008150	Biological Process	GO:0022610	biological adhesion	4	6	MSTRG.15082(HOX29),MSTRG.7748(Os07g0175400),ncbi_4329771(LOC4329771),ncbi_9267681(LOC9267681)	MSTRG.15066(HOX29),ncbi_4325163(LOC4325163),ncbi_4328384(LOC4328384),ncbi_4332321(LOC4332321),ncbi_4332742(LOC4332742),ncbi_9267986(LOC9267986)
GO:0008150	Biological Process	GO:0098743	cell aggregation	0	1	--	ncbi_4325968(LOC4325968)
GO:0008150	Biological Process	GO:0019740	nitrogen utilization	3	1	ncbi_4333181(LOC4333181),ncbi_4337720(LOC4337720),ncbi_4339561(LOC4339561)	ncbi_4324398(LOC4324398)
GO:0008150	Biological Process	GO:0040007	growth	10	27	MSTRG.15082(HOX29),MSTRG.7748(Os07g0175400),ncbi_4325222(LOC4325222),ncbi_4334841(LOC4334841),ncbi_4337655(LOC4337655),ncbi_4339885(LOC4339885),ncbi_4344361(LOC4344361),ncbi_4344493(LOC4344493),ncbi_4345697(LOC4345697),ncbi_4348549(LOC4348549)	MSTRG.15066(HOX29),ncbi_4324398(LOC4324398),ncbi_4325442(LOC4325442),ncbi_4325968(LOC4325968),ncbi_4326721(LOC4326721),ncbi_4329634(LOC4329634),ncbi_4329995(LOC4329995),ncbi_4332385(LOC4332385),ncbi_4333823(LOC4333823),ncbi_4334308(LOC4334308),ncbi_4336035(LOC4336035),ncbi_4336421(LOC4336421),ncbi_4339686(LOC4339686),ncbi_4341450(LOC4341450),ncbi_4342702(LOC4342702),ncbi_4343011(LOC4343011),ncbi_…
GO:0008150	Biological Process	GO:0002376	immune system process	3	30	ncbi_4333349(LOC4333349),ncbi_4342396(LOC4342396),ncbi_4351878(LOC4351878)	MSTRG.10461(RPS2),MSTRG.4197(RLK5),ncbi_107276927(LOC107276927),ncbi_4325393(LOC4325393),ncbi_4328384(LOC4328384),ncbi_4328552(LOC4328552),ncbi_4329192(LOC4329192),ncbi_4329616(LOC4329616),ncbi_4330165(LOC4330165),ncbi_4332662(LOC4332662),ncbi_4332742(LOC4332742),ncbi_4334308(LOC4334308),ncbi_4335293(LOC4335293),ncbi_4335911(LOC4335911),ncbi_4336035(LOC4336035),ncbi_4336421(LOC4336421),ncbi_43378…
GO:0008150	Biological Process	GO:0040011	locomotion	6	16	ncbi_107279812(LOC107279812),ncbi_107281375(LOC107281375),ncbi_4333538(LOC4333538),ncbi_4335959(LOC4335959),ncbi_4350523(LOC4350523),ncbi_9266691(LOC9266691)	ncbi_107279602(LOC107279602),ncbi_112937437(LOC112937437),ncbi_4328861(LOC4328861),ncbi_4330910(LOC4330910),ncbi_4332475(LOC4332475),ncbi_4332972(LOC4332972),ncbi_4333823(LOC4333823),ncbi_4334308(LOC4334308),ncbi_4338978(LOC4338978),ncbi_4342836(LOC4342836),ncbi_4343011(LOC4343011),ncbi_4343509(LOC4343509),ncbi_4345520(LOC4345520),ncbi_4352496(LOC4352496),ncbi_6450183(atp1),ncbi_9272496(LOC927249…
GO:0008150	Biological Process	GO:0023052	signaling	29	117	MSTRG.12456(At2g27500),ncbi_107275885(LOC107275885),ncbi_107278650(LOC107278650),ncbi_107280684(LOC107280684),ncbi_4323870(LOC4323870),ncbi_4324302(LOC4324302),ncbi_4325879(LOC4325879),ncbi_4328796(LOC4328796),ncbi_4329609(LOC4329609),ncbi_4329720(LOC4329720),ncbi_4331090(LOC4331090),ncbi_4332548(LOC4332548),ncbi_4334324(LOC4334324),ncbi_4334841(LOC4334841),ncbi_4337686(LOC4337686),ncbi_4339513(L…	MSTRG.10461(RPS2),MSTRG.2796(MIRO1),MSTRG.2990(TGAL3),MSTRG.4197(RLK5),ncbi_107276707(LOC107276707),ncbi_107276927(LOC107276927),ncbi_107277861(LOC107277861),ncbi_107278749(LOC107278749),ncbi_107279253(LOC107279253),ncbi_112936018(LOC112936018),ncbi_112936050(LOC112936050),ncbi_4323896(LOC4323896),ncbi_4324023(LOC4324023),ncbi_4324115(LOC4324115),ncbi_4324135(LOC4324135),ncbi_4324201(LOC4324201),…
GO:0008150	Biological Process	GO:0048511	rhythmic process	1	4	ncbi_4337655(LOC4337655)	ncbi_4331333(LOC4331333),ncbi_4334308(LOC4334308),ncbi_4350698(LOC4350698),ncbi_4351482(LOC4351482)
GO:0008150	Biological Process	GO:0009987	cellular process	367	1306	MSTRG.10472(PPCK2),MSTRG.10640(R-S),MSTRG.12456(At2g27500),MSTRG.14220(Os11g0189600),MSTRG.15082(HOX29),MSTRG.15700(KCS20),MSTRG.15820(Os03g0733400),MSTRG.16552(GLO4),MSTRG.18833(ESI3),MSTRG.20081(CYP98A1),MSTRG.20142(Os10g0323000),MSTRG.20451(IRL5),MSTRG.20809(GSTU17),MSTRG.20896(Cht8),MSTRG.22127(XA21),MSTRG.22654(DTX21),MSTRG.3806(PSY1R),MSTRG.5527(AAP3),MSTRG.6069(CYCB1-2),MSTRG.6639(Os03g016…	MSTRG.10461(RPS2),MSTRG.11888(At4g29180),MSTRG.13939(At3g47570),MSTRG.14464(RE1),MSTRG.14517(petB),MSTRG.15066(HOX29),MSTRG.15270(SIT2),MSTRG.15362(--),MSTRG.15545(--),MSTRG.15766(--),MSTRG.1745(--),MSTRG.18896(At1g51890),MSTRG.18911(At1g05700),MSTRG.18973(WAK5),MSTRG.19336(WAK5),MSTRG.19338(WAK2),MSTRG.19340(WAK2),MSTRG.19533(AAE15),MSTRG.19886(ATJ15),MSTRG.20255(At3g47110),MSTRG.20812(GSTU17),M…
(LOC9272509)
GO:0008150	Biological Process	GO:0050896	response to stimulus	126	417	MSTRG.12456(At2g27500),MSTRG.15082(HOX29),MSTRG.15700(KCS20),MSTRG.1828(ANT18),MSTRG.18833(ESI3),MSTRG.20081(CYP98A1),MSTRG.20809(GSTU17),MSTRG.20896(Cht8),MSTRG.22654(DTX21),MSTRG.6069(CYCB1-2),MSTRG.7748(Os07g0175400),ncbi_107275885(LOC107275885),ncbi_107275911(LOC107275911),ncbi_107277512(LOC107277512),ncbi_107278650(LOC107278650),ncbi_107278748(LOC107278748),ncbi_107280460(LOC107280460),ncbi_…	MSTRG.10461(RPS2),MSTRG.11820(BURP1),MSTRG.15066(HOX29),MSTRG.15797(SGR2),MSTRG.1745(--),MSTRG.19886(ATJ15),MSTRG.20382(--),MSTRG.20812(GSTU17),MSTRG.21241(DTX21),MSTRG.23006(--),MSTRG.2796(MIRO1),MSTRG.2990(TGAL3),MSTRG.4197(RLK5),MSTRG.4431(--),MSTRG.4705(--),MSTRG.6312(BIPP2C2),ncbi_107275748(LOC107275748),ncbi_107275849(LOC107275849),ncbi_107276062(LOC107276062),ncbi_107276114(LOC107276114),n…
GO:0008150	Biological Process	GO:0008283	cell proliferation	2	9	ncbi_4333349(LOC4333349),ncbi_4337655(LOC4337655)	ncbi_4325442(LOC4325442),ncbi_4330820(LOC4330820),ncbi_4333823(LOC4333823),ncbi_4334308(LOC4334308),ncbi_4343836(LOC4343836),ncbi_4348951(LOC4348951),ncbi_4350744(LOC4350744),ncbi_4352795(LOC4352795),ncbi_9266900(LOC9266900)
GO:0008150	Biological Process	GO:0022414	reproductive process	27	69	MSTRG.15082(HOX29),ncbi_107275885(LOC107275885),ncbi_107276298(LOC107276298),ncbi_107276775(LOC107276775),ncbi_107281461(LOC107281461),ncbi_4324913(LOC4324913),ncbi_4329771(LOC4329771),ncbi_4329978(LOC4329978),ncbi_4330121(LOC4330121),ncbi_4330462(LOC4330462),ncbi_4334841(LOC4334841),ncbi_4337655(LOC4337655),ncbi_4337686(LOC4337686),ncbi_4338255(LOC4338255),ncbi_4339885(LOC4339885),ncbi_4342449(L…	MSTRG.15066(HOX29),MSTRG.2796(MIRO1),MSTRG.2990(TGAL3),ncbi_107275669(LOC107275669),ncbi_107277300(LOC107277300),ncbi_107278735(LOC107278735),ncbi_107279291(LOC107279291),ncbi_4324023(LOC4324023),ncbi_4325001(LOC4325001),ncbi_4325393(LOC4325393),ncbi_4325442(LOC4325442),ncbi_4326329(LOC4326329),ncbi_4327060(LOC4327060),ncbi_4327333(LOC4327333),ncbi_4327388(LOC4327388),ncbi_4328075(LOC4328075),ncb…
GO:0008150	Biological Process	GO:0000003	reproduction	35	83	MSTRG.15082(HOX29),ncbi_107275885(LOC107275885),ncbi_107275911(LOC107275911),ncbi_107276298(LOC107276298),ncbi_107276775(LOC107276775),ncbi_107281461(LOC107281461),ncbi_4324913(LOC4324913),ncbi_4327189(LOC4327189),ncbi_4329158(LOC4329158),ncbi_4329771(LOC4329771),ncbi_4329978(LOC4329978),ncbi_4330121(LOC4330121),ncbi_4330462(LOC4330462),ncbi_4334841(LOC4334841),ncbi_4337655(LOC4337655),ncbi_43376…	MSTRG.15066(HOX29),MSTRG.2796(MIRO1),MSTRG.2990(TGAL3),ncbi_107275669(LOC107275669),ncbi_107277300(LOC107277300),ncbi_107278735(LOC107278735),ncbi_107279291(LOC107279291),ncbi_4324023(LOC4324023),ncbi_4324697(LOC4324697),ncbi_4325001(LOC4325001),ncbi_4325393(LOC4325393),ncbi_4325442(LOC4325442),ncbi_4325586(LOC4325586),ncbi_4326329(LOC4326329),ncbi_4327060(LOC4327060),ncbi_4327333(LOC4327333),ncb…
GO:0008150	Biological Process	GO:0051179	localization	83	271	MSTRG.18833(ESI3),MSTRG.5527(AAP3),MSTRG.7748(Os07g0175400),ncbi_107275756(LOC107275756),ncbi_107275911(LOC107275911),ncbi_107275954(LOC107275954),ncbi_107276258(LOC107276258),ncbi_107276775(LOC107276775),ncbi_107276819(LOC107276819),ncbi_107277670(LOC107277670),ncbi_107277925(LOC107277925),ncbi_107279812(LOC107279812),ncbi_107281197(LOC107281197),ncbi_107281375(LOC107281375),ncbi_4324276(LOC4324…	MSTRG.20382(--),MSTRG.2796(MIRO1),MSTRG.4197(RLK5),MSTRG.4431(--),MSTRG.4705(--),MSTRG.6312(BIPP2C2),ncbi_107275748(LOC107275748),ncbi_107275834(LOC107275834),ncbi_107276114(LOC107276114),ncbi_107276159(LOC107276159),ncbi_107276446(LOC107276446),ncbi_107276525(LOC107276525),ncbi_107276699(LOC107276699),ncbi_107276707(LOC107276707),ncbi_107276927(LOC107276927),ncbi_107277261(LOC107277261),ncbi_107…
GO:0008150	Biological Process	GO:0048518	positive regulation of biological process	17	60	MSTRG.20081(CYP98A1),ncbi_107275885(LOC107275885),ncbi_4324913(LOC4324913),ncbi_4328046(LOC4328046),ncbi_4329771(LOC4329771),ncbi_4330462(LOC4330462),ncbi_4332917(LOC4332917),ncbi_4334324(LOC4334324),ncbi_4337655(LOC4337655),ncbi_4337686(LOC4337686),ncbi_4339343(LOC4339343),ncbi_4342396(LOC4342396),ncbi_4342716(LOC4342716),ncbi_4344493(LOC4344493),ncbi_4345697(LOC4345697),ncbi_4348988(LOC4348988)…	ncbi_107276927(LOC107276927),ncbi_107277261(LOC107277261),ncbi_4324023(LOC4324023),ncbi_4324115(LOC4324115),ncbi_4324496(LOC4324496),ncbi_4325001(LOC4325001),ncbi_4325393(LOC4325393),ncbi_4325750(LOC4325750),ncbi_4325968(LOC4325968),ncbi_4329192(LOC4329192),ncbi_4329634(LOC4329634),ncbi_4329962(LOC4329962),ncbi_4329995(LOC4329995),ncbi_4330977(LOC4330977),ncbi_4331520(LOC4331520),ncbi_4332385(LOC…
GO:0008150	Biological Process	GO:0048519	negative regulation of biological process	18	80	ncbi_4324913(LOC4324913),ncbi_4329158(LOC4329158),ncbi_4331710(LOC4331710),ncbi_4332548(LOC4332548),ncbi_4332917(LOC4332917),ncbi_4334324(LOC4334324),ncbi_4334528(LOC4334528),ncbi_4335959(LOC4335959),ncbi_4339343(LOC4339343),ncbi_4340563(LOC4340563),ncbi_4345697(LOC4345697),ncbi_4346767(LOC4346767),ncbi_4348549(LOC4348549),ncbi_4350258(LOC4350258),ncbi_4350523(LOC4350523),ncbi_9266204(LOC9266204)…	MSTRG.1745(--),ncbi_107275748(LOC107275748),ncbi_107276319(LOC107276319),ncbi_107276927(LOC107276927),ncbi_112938271(LOC112938271),ncbi_4324105(LOC4324105),ncbi_4325186(LOC4325186),ncbi_4325393(LOC4325393),ncbi_4325442(LOC4325442),ncbi_4325968(LOC4325968),ncbi_4325982(LOC4325982),ncbi_4326678(LOC4326678),ncbi_4326743(LOC4326743),ncbi_4327335(LOC4327335),ncbi_4327336(LOC4327336),ncbi_4327744(LOC43…
GO:0008150	Biological Process	GO:0065007	biological regulation	127	426	MSTRG.12456(At2g27500),MSTRG.15082(HOX29),MSTRG.20081(CYP98A1),MSTRG.20142(Os10g0323000),MSTRG.5527(AAP3),MSTRG.6639(Os03g0164300),MSTRG.7748(Os07g0175400),ncbi_107275655(LOC107275655),ncbi_107275791(LOC107275791),ncbi_107275885(LOC107275885),ncbi_107276516(LOC107276516),ncbi_107276775(LOC107276775),ncbi_107277360(LOC107277360),ncbi_107277670(LOC107277670),ncbi_107278650(LOC107278650),ncbi_107280…	MSTRG.10461(RPS2),MSTRG.15066(HOX29),MSTRG.1745(--),MSTRG.18326(--),MSTRG.19336(WAK5),MSTRG.19340(WAK2),MSTRG.20382(--),MSTRG.2796(MIRO1),MSTRG.2990(TGAL3),MSTRG.4197(RLK5),MSTRG.4431(--),MSTRG.4472(--),MSTRG.4705(--),MSTRG.6312(BIPP2C2),ncbi_107275748(LOC107275748),ncbi_107276114(LOC107276114),ncbi_107276190(LOC107276190),ncbi_107276319(LOC107276319),ncbi_107276707(LOC107276707),ncbi_107276766(L…
GO:0008150	Biological Process	GO:0050789	regulation of biological process	107	383	MSTRG.12456(At2g27500),MSTRG.15082(HOX29),MSTRG.20081(CYP98A1),MSTRG.20142(Os10g0323000),MSTRG.5527(AAP3),MSTRG.6639(Os03g0164300),MSTRG.7748(Os07g0175400),ncbi_107275655(LOC107275655),ncbi_107275885(LOC107275885),ncbi_107276516(LOC107276516),ncbi_107276775(LOC107276775),ncbi_107277360(LOC107277360),ncbi_107277670(LOC107277670),ncbi_107278650(LOC107278650),ncbi_107280684(LOC107280684),ncbi_432387…	MSTRG.10461(RPS2),MSTRG.15066(HOX29),MSTRG.1745(--),MSTRG.18326(--),MSTRG.19336(WAK5),MSTRG.19340(WAK2),MSTRG.2796(MIRO1),MSTRG.2990(TGAL3),MSTRG.4197(RLK5),MSTRG.4472(--),MSTRG.6312(BIPP2C2),ncbi_107275748(LOC107275748),ncbi_107276114(LOC107276114),ncbi_107276190(LOC107276190),ncbi_107276319(LOC107276319),ncbi_107276707(LOC107276707),ncbi_107276766(LOC107276766),ncbi_107276927(LOC107276927),ncbi…
GO:0008150	Biological Process	GO:0032501	multicellular organismal process	39	108	MSTRG.15082(HOX29),MSTRG.15700(KCS20),MSTRG.7748(Os07g0175400),ncbi_107276298(LOC107276298),ncbi_107276545(LOC107276545),ncbi_107277365(LOC107277365),ncbi_107281461(LOC107281461),ncbi_4324302(LOC4324302),ncbi_4324913(LOC4324913),ncbi_4324958(LOC4324958),ncbi_4327169(LOC4327169),ncbi_4329158(LOC4329158),ncbi_4330121(LOC4330121),ncbi_4330407(LOC4330407),ncbi_4330462(LOC4330462),ncbi_4332917(LOC4332…	MSTRG.15066(HOX29),MSTRG.2796(MIRO1),MSTRG.2990(TGAL3),ncbi_107275669(LOC107275669),ncbi_107276927(LOC107276927),ncbi_107277300(LOC107277300),ncbi_107277452(LOC107277452),ncbi_107278735(LOC107278735),ncbi_107279291(LOC107279291),ncbi_4323896(LOC4323896),ncbi_4324023(LOC4324023),ncbi_4324552(LOC4324552),ncbi_4324715(LOC4324715),ncbi_4325001(LOC4325001),ncbi_4325186(LOC4325186),ncbi_4325393(LOC4325…
GO:0008150	Biological Process	GO:0032502	developmental process	46	104	MSTRG.15082(HOX29),MSTRG.15700(KCS20),MSTRG.7748(Os07g0175400),ncbi_107275911(LOC107275911),ncbi_107276545(LOC107276545),ncbi_107277365(LOC107277365),ncbi_4324302(LOC4324302),ncbi_4324913(LOC4324913),ncbi_4324958(LOC4324958),ncbi_4327169(LOC4327169),ncbi_4327189(LOC4327189),ncbi_4329158(LOC4329158),ncbi_4330121(LOC4330121),ncbi_4330407(LOC4330407),ncbi_4330462(LOC4330462),ncbi_4332917(LOC4332917)…	MSTRG.15066(HOX29),MSTRG.2796(MIRO1),MSTRG.2990(TGAL3),ncbi_107276319(LOC107276319),ncbi_4324023(LOC4324023),ncbi_4324398(LOC4324398),ncbi_4324552(LOC4324552),ncbi_4324697(LOC4324697),ncbi_4324715(LOC4324715),ncbi_4325001(LOC4325001),ncbi_4325393(LOC4325393),ncbi_4325442(LOC4325442),ncbi_4325586(LOC4325586),ncbi_4325968(LOC4325968),ncbi_4326297(LOC4326297),ncbi_4326792(LOC4326792),ncbi_4327304(LO…
GO:0008150	Biological Process	GO:0071840	cellular component organization or biogenesis	73	246	MSTRG.15082(HOX29),MSTRG.18833(ESI3),MSTRG.5527(AAP3),MSTRG.6069(CYCB1-2),MSTRG.7748(Os07g0175400),ncbi_107275655(LOC107275655),ncbi_107275791(LOC107275791),ncbi_107276775(LOC107276775),ncbi_107278101(LOC107278101),ncbi_107279348(LOC107279348),ncbi_107279812(LOC107279812),ncbi_107281375(LOC107281375),ncbi_4324755(LOC4324755),ncbi_4324764(LOC4324764),ncbi_4324913(LOC4324913),ncbi_4324958(LOC432495…	MSTRG.15066(HOX29),MSTRG.2796(MIRO1),MSTRG.4197(RLK5),MSTRG.7769(GSVIVT00034021001),ncbi_107275770(LOC107275770),ncbi_107276062(LOC107276062),ncbi_107276110(LOC107276110),ncbi_107277452(LOC107277452),ncbi_107277944(LOC107277944),ncbi_107278749(LOC107278749),ncbi_107279351(LOC107279351),ncbi_107279602(LOC107279602),ncbi_107280799(LOC107280799),ncbi_112935996(LOC112935996),ncbi_112936595(LOC1129365…
GO:0003674	Molecular Function	GO:0003824	catalytic activity	365	1182	MSTRG.10472(PPCK2),MSTRG.12456(At2g27500),MSTRG.14220(Os11g0189600),MSTRG.14675(CYP71D2),MSTRG.15700(KCS20),MSTRG.16552(GLO4),MSTRG.17470(At3g47570),MSTRG.17472(At3g47570),MSTRG.1828(ANT18),MSTRG.19898(MIK2),MSTRG.19999(MAIL3),MSTRG.20081(CYP98A1),MSTRG.20160(UGT83A1),MSTRG.20451(IRL5),MSTRG.20673(MT1988),MSTRG.20809(GSTU17),MSTRG.20896(Cht8),MSTRG.22127(XA21),MSTRG.3806(PSY1R),MSTRG.4396(At2g048…	MSTRG.10106(DMAS1-D),MSTRG.11888(At4g29180),MSTRG.12010(--),MSTRG.13939(At3g47570),MSTRG.14479(--),MSTRG.14517(petB),MSTRG.14894(CRK10),MSTRG.15270(SIT2),MSTRG.15362(--),MSTRG.15758(--),MSTRG.15772(CYP71E1),MSTRG.15781(--),MSTRG.16644(CYP709B2),MSTRG.17423(CSB),MSTRG.1745(--),MSTRG.1883(At1g28600),MSTRG.18896(At1g51890),MSTRG.18911(At1g05700),MSTRG.18973(WAK5),MSTRG.19336(WAK5),MSTRG.19338(WAK2),…
GO:0003674	Molecular Function	GO:0005198	structural molecule activity	12	110	MSTRG.20195(rps16),ncbi_107280684(LOC107280684),ncbi_112939594(LOC112939594),ncbi_3131425(rpl20),ncbi_3131439(rps16),ncbi_4333538(LOC4333538),ncbi_4335959(LOC4335959),ncbi_4338790(LOC4338790),ncbi_4339343(LOC4339343),ncbi_4340563(LOC4340563),ncbi_4349237(LOC4349237),ncbi_4350258(LOC4350258)	MSTRG.7769(GSVIVT00034021001),ncbi_107276497(LOC107276497),ncbi_107279602(LOC107279602),ncbi_112936050(LOC112936050),ncbi_112937437(LOC112937437),ncbi_112937443(LOC112937443),ncbi_112939605(LOC112939605),ncbi_4323904(LOC4323904),ncbi_4324645(LOC4324645),ncbi_4324671(LOC4324671),ncbi_4325065(LOC4325065),ncbi_4326457(LOC4326457),ncbi_4326469(LOC4326469),ncbi_4326743(LOC4326743),ncbi_4327004(LOC4327…
GO:0003674	Molecular Function	GO:0045735	nutrient reservoir activity	1	5	ncbi_4333794(LOC4333794)	ncbi_112935981(LOC112935981),ncbi_4329551(LOC4329551),ncbi_4331982(LOC4331982),ncbi_4344843(LOC4344843),ncbi_4344999(LOC4344999)
GO:0003674	Molecular Function	GO:0016209	antioxidant activity	9	29	ncbi_107280460(LOC107280460),ncbi_4324554(LOC4324554),ncbi_4325178(LOC4325178),ncbi_4326716(LOC4326716),ncbi_4331535(LOC4331535),ncbi_4339561(LOC4339561),ncbi_4342235(LOC4342235),ncbi_4342251(LOC4342251),ncbi_4344277(LOC4344277)	ncbi_107275849(LOC107275849),ncbi_107276062(LOC107276062),ncbi_4324135(LOC4324135),ncbi_4324398(LOC4324398),ncbi_4324556(LOC4324556),ncbi_4325177(LOC4325177),ncbi_4326909(LOC4326909),ncbi_4326970(LOC4326970),ncbi_4327052(LOC4327052),ncbi_4328073(LOC4328073),ncbi_4329652(LOC4329652),ncbi_4330886(LOC4330886),ncbi_4331657(LOC4331657),ncbi_4331658(LOC4331658),ncbi_4332175(LOC4332175),ncbi_4333075(LOC…
GO:0003674	Molecular Function	GO:0140110	transcription regulator activity	32	113	ncbi_107275655(LOC107275655),ncbi_107276775(LOC107276775),ncbi_107280684(LOC107280684),ncbi_4324958(LOC4324958),ncbi_4327590(LOC4327590),ncbi_4329771(LOC4329771),ncbi_4329989(LOC4329989),ncbi_4330121(LOC4330121),ncbi_4330462(LOC4330462),ncbi_4331633(LOC4331633),ncbi_4331847(LOC4331847),ncbi_4334990(LOC4334990),ncbi_4335959(LOC4335959),ncbi_4339658(LOC4339658),ncbi_4341999(LOC4341999),ncbi_4344493…	ncbi_107276190(LOC107276190),ncbi_107276766(LOC107276766),ncbi_107277455(LOC107277455),ncbi_107277882(LOC107277882),ncbi_107279290(LOC107279290),ncbi_4324426(LOC4324426),ncbi_4324496(LOC4324496),ncbi_4325001(LOC4325001),ncbi_4325479(LOC4325479),ncbi_4325540(LOC4325540),ncbi_4325750(LOC4325750),ncbi_4326282(LOC4326282),ncbi_4327006(LOC4327006),ncbi_4327325(LOC4327325),ncbi_4327348(LOC4327348),ncbi…
GO:0003674	Molecular Function	GO:0031386	protein tag	1	0	ncbi_4324360(LOC4324360)	--
GO:0003674	Molecular Function	GO:0005215	transporter activity	41	128	MSTRG.22654(DTX21),MSTRG.7748(Os07g0175400),ncbi_107275756(LOC107275756),ncbi_107275911(LOC107275911),ncbi_107275954(LOC107275954),ncbi_107276775(LOC107276775),ncbi_107276819(LOC107276819),ncbi_107277670(LOC107277670),ncbi_107277925(LOC107277925),ncbi_107281375(LOC107281375),ncbi_4324276(LOC4324276),ncbi_4326596(LOC4326596),ncbi_4326904(LOC4326904),ncbi_4328089(LOC4328089),ncbi_4328364(LOC4328364…	MSTRG.20382(--),MSTRG.21241(DTX21),MSTRG.4431(--),MSTRG.4482(AHA3),MSTRG.4705(--),ncbi_107276114(LOC107276114),ncbi_107276159(LOC107276159),ncbi_107276446(LOC107276446),ncbi_107276699(LOC107276699),ncbi_107276707(LOC107276707),ncbi_107276827(LOC107276827),ncbi_107276835(LOC107276835),ncbi_107277452(LOC107277452),ncbi_107277569(LOC107277569),ncbi_107277690(LOC107277690),ncbi_107278046(LOC107278046…
GO:0003674	Molecular Function	GO:0045182	translation regulator activity	2	4	ncbi_107277360(LOC107277360),ncbi_4334840(LOC4334840)	ncbi_112936679(LOC112936679),ncbi_4345067(LOC4345067),ncbi_9266167(LOC9266167),ncbi_9266763(LOC9266763)
GO:0003674	Molecular Function	GO:0005488	binding	385	1321	MSTRG.10472(PPCK2),MSTRG.14312(--),MSTRG.14675(CYP71D2),MSTRG.15082(HOX29),MSTRG.15820(Os03g0733400),MSTRG.17472(At3g47570),MSTRG.1828(ANT18),MSTRG.19999(MAIL3),MSTRG.20081(CYP98A1),MSTRG.20142(Os10g0323000),MSTRG.20451(IRL5),MSTRG.20896(Cht8),MSTRG.22127(XA21),MSTRG.3806(PSY1R),MSTRG.4396(At2g04865),MSTRG.4397(--),MSTRG.6639(Os03g0164300),MSTRG.7658(CYP709B2),MSTRG.7748(Os07g0175400),MSTRG.7754(…	MSTRG.10461(RPS2),MSTRG.11420(--),MSTRG.13812(Os03g0733400),MSTRG.13939(At3g47570),MSTRG.14517(petB),MSTRG.14547(Os05g0583200),MSTRG.15066(HOX29),MSTRG.15270(SIT2),MSTRG.15362(--),MSTRG.15772(CYP71E1),MSTRG.16644(CYP709B2),MSTRG.17359(TY3B-G),MSTRG.18896(At1g51890),MSTRG.18973(WAK5),MSTRG.19336(WAK5),MSTRG.19338(WAK2),MSTRG.19340(WAK2),MSTRG.19886(ATJ15),MSTRG.20255(At3g47110),MSTRG.20382(--),MST…
1713),ncbi_9271745(LOC9271745),ncbi_9271790(LOC9271790),ncbi_9271804(LOC9271804),ncbi_9271851(LOC9271851),ncbi_9271893(LOC9271893),ncbi_9271931(LOC9271931),ncbi_9272050(LOC9272050),ncbi_9272132(LOC9272132),ncbi_9272160(LOC9272160),ncbi_9272184(LOC9272184),ncbi_9272212(LOC9272212),ncbi_9272222(LOC9272222),ncbi_9272259(LOC9272259),ncbi_9272321(LOC9272321),ncbi_9272400(LOC9272400),ncbi_9272414(LOC92…
GO:0003674	Molecular Function	GO:0140104	molecular carrier activity	1	4	ncbi_9266691(LOC9266691)	ncbi_4339627(LOC4339627),ncbi_4346436(LOC4346436),ncbi_4350132(LOC4350132),ncbi_9269497(LOC9269497)
GO:0003674	Molecular Function	GO:0060089	molecular transducer activity	5	18	ncbi_107278650(LOC107278650),ncbi_4328089(LOC4328089),ncbi_4332548(LOC4332548),ncbi_4333525(LOC4333525),ncbi_9269324(LOC9269324)	ncbi_107276835(LOC107276835),ncbi_112936050(LOC112936050),ncbi_4327236(LOC4327236),ncbi_4331688(LOC4331688),ncbi_4332906(LOC4332906),ncbi_4333064(LOC4333064),ncbi_4336035(LOC4336035),ncbi_4338006(LOC4338006),ncbi_4338122(LOC4338122),ncbi_4340783(LOC4340783),ncbi_4341767(LOC4341767),ncbi_4342126(LOC4342126),ncbi_4347126(LOC4347126),ncbi_4348797(LOC4348797),ncbi_4350698(LOC4350698),ncbi_4352099(LOC…
GO:0003674	Molecular Function	GO:0098772	molecular function regulator	12	27	ncbi_4323870(LOC4323870),ncbi_4324546(LOC4324546),ncbi_4325738(LOC4325738),ncbi_4327806(LOC4327806),ncbi_4328629(LOC4328629),ncbi_4330344(LOC4330344),ncbi_4332548(LOC4332548),ncbi_4337720(LOC4337720),ncbi_4338974(LOC4338974),ncbi_9269261(LOC9269261),ncbi_9270748(LOC9270748),ncbi_9271230(LOC9271230)	ncbi_107277552(LOC107277552),ncbi_4324671(LOC4324671),ncbi_4324842(LOC4324842),ncbi_4325275(LOC4325275),ncbi_4325861(LOC4325861),ncbi_4325968(LOC4325968),ncbi_4325989(LOC4325989),ncbi_4326726(LOC4326726),ncbi_4327535(LOC4327535),ncbi_4328797(LOC4328797),ncbi_4329192(LOC4329192),ncbi_4329559(LOC4329559),ncbi_4330142(LOC4330142),ncbi_4332373(LOC4332373),ncbi_4332630(LOC4332630),ncbi_4332718(LOC4332…
GO:0005575	Cellular Component	GO:0016020	membrane	167	557	MSTRG.12456(At2g27500),MSTRG.15063(MINDY1),MSTRG.15700(KCS20),MSTRG.1828(ANT18),MSTRG.18833(ESI3),MSTRG.20081(CYP98A1),MSTRG.22654(DTX21),MSTRG.3806(PSY1R),MSTRG.5527(AAP3),MSTRG.6069(CYCB1-2),MSTRG.7748(Os07g0175400),ncbi_107275292(LOC107275292),ncbi_107275756(LOC107275756),ncbi_107275911(LOC107275911),ncbi_107275954(LOC107275954),ncbi_107276047(LOC107276047),ncbi_107276775(LOC107276775),ncbi_10…	MSTRG.10461(RPS2),MSTRG.13939(At3g47570),MSTRG.14517(petB),MSTRG.15772(CYP71E1),MSTRG.15781(--),MSTRG.19886(ATJ15),MSTRG.20255(At3g47110),MSTRG.20382(--),MSTRG.21241(DTX21),MSTRG.21429(XA21),MSTRG.22464(At3g47570),MSTRG.22466(At3g47570),MSTRG.2796(MIRO1),MSTRG.4197(RLK5),MSTRG.4431(--),MSTRG.4482(AHA3),MSTRG.4705(--),ncbi_107275770(LOC107275770),ncbi_107276110(LOC107276110),ncbi_107276114(LOC1072…
GO:0005575	Cellular Component	GO:0044425	membrane part	81	265	MSTRG.12456(At2g27500),MSTRG.15700(KCS20),MSTRG.1828(ANT18),MSTRG.18833(ESI3),MSTRG.22654(DTX21),MSTRG.3806(PSY1R),MSTRG.6069(CYCB1-2),MSTRG.7748(Os07g0175400),ncbi_107275954(LOC107275954),ncbi_107276047(LOC107276047),ncbi_107277670(LOC107277670),ncbi_107277925(LOC107277925),ncbi_107280684(LOC107280684),ncbi_112936017(LOC112936017),ncbi_3131459(ndhK),ncbi_4324276(LOC4324276),ncbi_4324958(LOC43249…	MSTRG.13939(At3g47570),MSTRG.14517(petB),MSTRG.20255(At3g47110),MSTRG.20382(--),MSTRG.21241(DTX21),MSTRG.22466(At3g47570),MSTRG.4431(--),MSTRG.4482(AHA3),MSTRG.4705(--),ncbi_107275770(LOC107275770),ncbi_107276110(LOC107276110),ncbi_107276114(LOC107276114),ncbi_107276159(LOC107276159),ncbi_107276525(LOC107276525),ncbi_107276699(LOC107276699),ncbi_107276707(LOC107276707),ncbi_107276827(LOC107276827…
GO:0005575	Cellular Component	GO:0044215	other organism	1	5	ncbi_4335959(LOC4335959)	ncbi_112939605(LOC112939605),ncbi_4332742(LOC4332742),ncbi_4334609(LOC4334609),ncbi_4336247(LOC4336247),ncbi_4342836(LOC4342836)
GO:0005575	Cellular Component	GO:0044217	other organism part	1	5	ncbi_4335959(LOC4335959)	ncbi_112939605(LOC112939605),ncbi_4332742(LOC4332742),ncbi_4334609(LOC4334609),ncbi_4336247(LOC4336247),ncbi_4342836(LOC4342836)
GO:0005575	Cellular Component	GO:0055044	symplast	1	19	ncbi_9266691(LOC9266691)	ncbi_4324176(LOC4324176),ncbi_4325442(LOC4325442),ncbi_4325567(LOC4325567),ncbi_4327974(LOC4327974),ncbi_4331688(LOC4331688),ncbi_4332935(LOC4332935),ncbi_4333345(LOC4333345),ncbi_4339791(LOC4339791),ncbi_4340038(LOC4340038),ncbi_4340095(LOC4340095),ncbi_4342403(LOC4342403),ncbi_4342702(LOC4342702),ncbi_4343819(LOC4343819),ncbi_4344496(LOC4344496),ncbi_4345369(LOC4345369),ncbi_4348271(LOC4348271)…
GO:0005575	Cellular Component	GO:0009295	nucleoid	0	3	--	ncbi_4330409(LOC4330409),ncbi_4333402(LOC4333402),ncbi_4334546(LOC4334546)
GO:0005575	Cellular Component	GO:0019012	virion	3	13	ncbi_107275794(LOC107275794),ncbi_107280684(LOC107280684),ncbi_4335959(LOC4335959)	ncbi_112937443(LOC112937443),ncbi_112939605(LOC112939605),ncbi_4325275(LOC4325275),ncbi_4327325(LOC4327325),ncbi_4328007(LOC4328007),ncbi_4328456(LOC4328456),ncbi_4331843(LOC4331843),ncbi_4332742(LOC4332742),ncbi_4336701(LOC4336701),ncbi_4343509(LOC4343509),ncbi_4343944(LOC4343944),ncbi_4351076(LOC4351076),ncbi_4352498(LOC4352498)
GO:0005575	Cellular Component	GO:0005576	extracellular region	20	51	ncbi_4325424(LOC4325424),ncbi_4326294(LOC4326294),ncbi_4327568(LOC4327568),ncbi_4327957(LOC4327957),ncbi_4329771(LOC4329771),ncbi_4331516(LOC4331516),ncbi_4333794(LOC4333794),ncbi_4338605(LOC4338605),ncbi_4340940(LOC4340940),ncbi_4342251(LOC4342251),ncbi_4343861(LOC4343861),ncbi_4344160(LOC4344160),ncbi_4344657(LOC4344657),ncbi_4348932(LOC4348932),ncbi_4348988(LOC4348988),ncbi_4349265(LOC4349265)…	ncbi_107276446(LOC107276446),ncbi_107277552(LOC107277552),ncbi_112935981(LOC112935981),ncbi_112937443(LOC112937443),ncbi_4324023(LOC4324023),ncbi_4324176(LOC4324176),ncbi_4324670(LOC4324670),ncbi_4325186(LOC4325186),ncbi_4325275(LOC4325275),ncbi_4325318(LOC4325318),ncbi_4325989(LOC4325989),ncbi_4326721(LOC4326721),ncbi_4326726(LOC4326726),ncbi_4327333(LOC4327333),ncbi_4327744(LOC4327744),ncbi_432…
GO:0005575	Cellular Component	GO:0044421	extracellular region part	4	11	ncbi_4329771(LOC4329771),ncbi_4338605(LOC4338605),ncbi_4348932(LOC4348932),ncbi_4349359(LOC4349359)	ncbi_4324670(LOC4324670),ncbi_4325186(LOC4325186),ncbi_4327333(LOC4327333),ncbi_4327887(LOC4327887),ncbi_4330165(LOC4330165),ncbi_4330680(LOC4330680),ncbi_4337437(LOC4337437),ncbi_4337860(LOC4337860),ncbi_4347946(LOC4347946),ncbi_9268328(LOC9268328),ncbi_9270797(LOC9270797)
GO:0005575	Cellular Component	GO:0044423	virion part	2	10	ncbi_107275794(LOC107275794),ncbi_4335959(LOC4335959)	ncbi_112937443(LOC112937443),ncbi_112939605(LOC112939605),ncbi_4325275(LOC4325275),ncbi_4328007(LOC4328007),ncbi_4328456(LOC4328456),ncbi_4331843(LOC4331843),ncbi_4332742(LOC4332742),ncbi_4336701(LOC4336701),ncbi_4343944(LOC4343944),ncbi_4351076(LOC4351076)
GO:0005575	Cellular Component	GO:0030054	cell junction	1	21	ncbi_9266691(LOC9266691)	ncbi_4324176(LOC4324176),ncbi_4325442(LOC4325442),ncbi_4325567(LOC4325567),ncbi_4327974(LOC4327974),ncbi_4331688(LOC4331688),ncbi_4332935(LOC4332935),ncbi_4333345(LOC4333345),ncbi_4339791(LOC4339791),ncbi_4340038(LOC4340038),ncbi_4340095(LOC4340095),ncbi_4340823(LOC4340823),ncbi_4342403(LOC4342403),ncbi_4342702(LOC4342702),ncbi_4343819(LOC4343819),ncbi_4344496(LOC4344496),ncbi_4345369(LOC4345369)…
GO:0005575	Cellular Component	GO:0045202	synapse	0	4	--	ncbi_4334554(LOC4334554),ncbi_4337860(LOC4337860),ncbi_4349878(LOC4349878),ncbi_9271804(LOC9271804)
GO:0005575	Cellular Component	GO:0032991	protein-containing complex	89	361	ncbi_107275655(LOC107275655),ncbi_107276047(LOC107276047),ncbi_107277360(LOC107277360),ncbi_107277512(LOC107277512),ncbi_107277925(LOC107277925),ncbi_107278101(LOC107278101),ncbi_107280684(LOC107280684),ncbi_107281375(LOC107281375),ncbi_112939594(LOC112939594),ncbi_3131425(rpl20),ncbi_3131439(rps16),ncbi_3131459(ndhK),ncbi_4323870(LOC4323870),ncbi_4324548(LOC4324548),ncbi_4324872(LOC4324872),ncbi…	MSTRG.7769(GSVIVT00034021001),ncbi_107275748(LOC107275748),ncbi_107275834(LOC107275834),ncbi_107276062(LOC107276062),ncbi_107276159(LOC107276159),ncbi_107276190(LOC107276190),ncbi_107276497(LOC107276497),ncbi_107276525(LOC107276525),ncbi_107276747(LOC107276747),ncbi_107276748(LOC107276748),ncbi_107276750(LOC107276750),ncbi_107276751(LOC107276751),ncbi_107276927(LOC107276927),ncbi_107276977(LOC107…
GO:0005575	Cellular Component	GO:0044456	synapse part	0	2	--	ncbi_4349878(LOC4349878),ncbi_9271804(LOC9271804)
GO:0005575	Cellular Component	GO:0099080	supramolecular complex	8	7	ncbi_107280684(LOC107280684),ncbi_107281375(LOC107281375),ncbi_4324930(LOC4324930),ncbi_4333349(LOC4333349),ncbi_4338790(LOC4338790),ncbi_4338922(LOC4338922),ncbi_4339343(LOC4339343),ncbi_4344521(LOC4344521)	ncbi_4330142(LOC4330142),ncbi_4331315(LOC4331315),ncbi_4336600(LOC4336600),ncbi_4342403(LOC4342403),ncbi_4343509(LOC4343509),ncbi_4352760(LOC4352760),ncbi_9268328(LOC9268328)
GO:0005575	Cellular Component	GO:0031974	membrane-enclosed lumen	24	116	ncbi_107280684(LOC107280684),ncbi_4324913(LOC4324913),ncbi_4327530(LOC4327530),ncbi_4327806(LOC4327806),ncbi_4328099(LOC4328099),ncbi_4331710(LOC4331710),ncbi_4332917(LOC4332917),ncbi_4334439(LOC4334439),ncbi_4334990(LOC4334990),ncbi_4335490(LOC4335490),ncbi_4335959(LOC4335959),ncbi_4337655(LOC4337655),ncbi_4338541(LOC4338541),ncbi_4339343(LOC4339343),ncbi_4340661(LOC4340661),ncbi_4341945(LOC4341…	ncbi_107277261(LOC107277261),ncbi_107279290(LOC107279290),ncbi_107279602(LOC107279602),ncbi_112936074(LOC112936074),ncbi_112936679(LOC112936679),ncbi_112937437(LOC112937437),ncbi_112937443(LOC112937443),ncbi_112938804(LOC112938804),ncbi_112939605(LOC112939605),ncbi_4324176(LOC4324176),ncbi_4324328(LOC4324328),ncbi_4324496(LOC4324496),ncbi_4324645(LOC4324645),ncbi_4325340(LOC4325340),ncbi_4325393(…
GO:0005575	Cellular Component	GO:0005623	cell	408	1309	MSTRG.12456(At2g27500),MSTRG.14675(CYP71D2),MSTRG.15063(MINDY1),MSTRG.15082(HOX29),MSTRG.15700(KCS20),MSTRG.15820(Os03g0733400),MSTRG.1828(ANT18),MSTRG.18833(ESI3),MSTRG.20081(CYP98A1),MSTRG.20142(Os10g0323000),MSTRG.20195(rps16),MSTRG.20451(IRL5),MSTRG.20809(GSTU17),MSTRG.20896(Cht8),MSTRG.22112(--),MSTRG.3748(sf3b1),MSTRG.5527(AAP3),MSTRG.6069(CYCB1-2),MSTRG.6639(Os03g0164300),MSTRG.7636(MED26B…	MSTRG.10106(DMAS1-D),MSTRG.10461(RPS2),MSTRG.11820(BURP1),MSTRG.13939(At3g47570),MSTRG.14479(--),MSTRG.14517(petB),MSTRG.14547(Os05g0583200),MSTRG.15066(HOX29),MSTRG.15270(SIT2),MSTRG.15362(--),MSTRG.15772(CYP71E1),MSTRG.15781(--),MSTRG.17423(CSB),MSTRG.18326(--),MSTRG.1883(At1g28600),MSTRG.18896(At1g51890),MSTRG.18973(WAK5),MSTRG.19336(WAK5),MSTRG.19886(ATJ15),MSTRG.20192(--),MSTRG.20812(GSTU17)…
GO:0005575	Cellular Component	GO:0044464	cell part	408	1308	MSTRG.12456(At2g27500),MSTRG.14675(CYP71D2),MSTRG.15063(MINDY1),MSTRG.15082(HOX29),MSTRG.15700(KCS20),MSTRG.15820(Os03g0733400),MSTRG.1828(ANT18),MSTRG.18833(ESI3),MSTRG.20081(CYP98A1),MSTRG.20142(Os10g0323000),MSTRG.20195(rps16),MSTRG.20451(IRL5),MSTRG.20809(GSTU17),MSTRG.20896(Cht8),MSTRG.22112(--),MSTRG.3748(sf3b1),MSTRG.5527(AAP3),MSTRG.6069(CYCB1-2),MSTRG.6639(Os03g0164300),MSTRG.7636(MED26B…	MSTRG.10106(DMAS1-D),MSTRG.10461(RPS2),MSTRG.11820(BURP1),MSTRG.13939(At3g47570),MSTRG.14479(--),MSTRG.14517(petB),MSTRG.14547(Os05g0583200),MSTRG.15066(HOX29),MSTRG.15270(SIT2),MSTRG.15362(--),MSTRG.15772(CYP71E1),MSTRG.15781(--),MSTRG.17423(CSB),MSTRG.18326(--),MSTRG.1883(At1g28600),MSTRG.18896(At1g51890),MSTRG.18973(WAK5),MSTRG.19336(WAK5),MSTRG.19886(ATJ15),MSTRG.20192(--),MSTRG.20812(GSTU17)…
GO:0005575	Cellular Component	GO:0043226	organelle	322	1073	MSTRG.14675(CYP71D2),MSTRG.15063(MINDY1),MSTRG.15082(HOX29),MSTRG.15700(KCS20),MSTRG.15820(Os03g0733400),MSTRG.1828(ANT18),MSTRG.18833(ESI3),MSTRG.20081(CYP98A1),MSTRG.20142(Os10g0323000),MSTRG.20195(rps16),MSTRG.20451(IRL5),MSTRG.20896(Cht8),MSTRG.22112(--),MSTRG.3748(sf3b1),MSTRG.6069(CYCB1-2),MSTRG.6639(Os03g0164300),MSTRG.7636(MED26B),MSTRG.7748(Os07g0175400),ncbi_107275307(LOC107275307),ncbi…	MSTRG.10106(DMAS1-D),MSTRG.10461(RPS2),MSTRG.11820(BURP1),MSTRG.13939(At3g47570),MSTRG.14479(--),MSTRG.14517(petB),MSTRG.14547(Os05g0583200),MSTRG.15066(HOX29),MSTRG.15270(SIT2),MSTRG.15362(--),MSTRG.15772(CYP71E1),MSTRG.15781(--),MSTRG.17423(CSB),MSTRG.18326(--),MSTRG.18896(At1g51890),MSTRG.18973(WAK5),MSTRG.19336(WAK5),MSTRG.19886(ATJ15),MSTRG.20192(--),MSTRG.20382(--),MSTRG.21429(XA21),MSTRG.2…
GO:0005575	Cellular Component	GO:0044422	organelle part	79	297	MSTRG.1828(ANT18),MSTRG.6069(CYCB1-2),ncbi_107275655(LOC107275655),ncbi_107276775(LOC107276775),ncbi_107277512(LOC107277512),ncbi_107278101(LOC107278101),ncbi_107280684(LOC107280684),ncbi_107281375(LOC107281375),ncbi_112936017(LOC112936017),ncbi_4324276(LOC4324276),ncbi_4324755(LOC4324755),ncbi_4324872(LOC4324872),ncbi_4324913(LOC4324913),ncbi_4324930(LOC4324930),ncbi_4325138(LOC4325138),ncbi_432…	MSTRG.10461(RPS2),MSTRG.11820(BURP1),MSTRG.14517(petB),MSTRG.19886(ATJ15),MSTRG.20382(--),MSTRG.2796(MIRO1),MSTRG.4431(--),MSTRG.4705(--),MSTRG.7769(GSVIVT00034021001),ncbi_107275770(LOC107275770),ncbi_107276497(LOC107276497),ncbi_107276747(LOC107276747),ncbi_107276748(LOC107276748),ncbi_107276750(LOC107276750),ncbi_107276751(LOC107276751),ncbi_107276927(LOC107276927),ncbi_107277261(LOC107277261)…

## Sheet: nip-lpl-a vs nip-lpl-c
Table S3. All enrichment GO terms of the comparison between nip-lpl-a and nip-lpl-c
GO ID (level1)	GO Term (level1)	GO ID (level2)	GO Term (level2)	number_of_nip-rl-a-vs-nip-rl-c (up)	number_of_nip-rl-a-vs-nip-rl-c (down)	Genes_of_nip-lpl-a-vs-nip-lpl-c_up	Genes_of_nip-lpl-a-vs-nip-lpl-c_down
GO:0008150	Biological Process	GO:0098754	detoxification	43	17	ncbi_107278041(LOC107278041),ncbi_4325189(LOC4325189),ncbi_4325715(LOC4325715),ncbi_4326503(LOC4326503),ncbi_4328552(LOC4328552),ncbi_4328997(LOC4328997),ncbi_4329500(LOC4329500),ncbi_4330090(LOC4330090),ncbi_4330505(LOC4330505),ncbi_4331289(LOC4331289),ncbi_4331893(LOC4331893),ncbi_4331894(LOC4331894),ncbi_4332373(LOC4332373),ncbi_4333075(LOC4333075),ncbi_4333624(LOC4333624),ncbi_4334453(LOC4334…	ncbi_4324995(LOC4324995),ncbi_4326924(LOC4326924),ncbi_4327001(LOC4327001),ncbi_4328586(LOC4328586),ncbi_4329453(LOC4329453),ncbi_4333006(LOC4333006),ncbi_4334347(LOC4334347),ncbi_4335202(LOC4335202),ncbi_4341965(LOC4341965),ncbi_4342251(LOC4342251),ncbi_4342974(LOC4342974),ncbi_4344439(LOC4344439),ncbi_4348549(LOC4348549),ncbi_4352758(LOC4352758),ncbi_9266714(LOC9266714),ncbi_9272068(LOC9272068)…
GO:0008150	Biological Process	GO:0009758	carbohydrate utilization	1	0	ncbi_4330720(LOC4330720)	--
GO:0008150	Biological Process	GO:0002376	immune system process	48	4	MSTRG.4197(RLK5),ncbi_4324036(LOC4324036),ncbi_4324650(LOC4324650),ncbi_4324953(LOC4324953),ncbi_4325106(LOC4325106),ncbi_4325393(LOC4325393),ncbi_4326176(LOC4326176),ncbi_4326449(LOC4326449),ncbi_4326459(LOC4326459),ncbi_4326915(LOC4326915),ncbi_4328203(LOC4328203),ncbi_4328384(LOC4328384),ncbi_4328552(LOC4328552),ncbi_4328628(LOC4328628),ncbi_4329134(LOC4329134),ncbi_4329192(LOC4329192),ncbi_43…	ncbi_4333349(LOC4333349),ncbi_4347067(LOC4347067),ncbi_4349567(LOC4349567),ncbi_4351277(LOC4351277)
GO:0008150	Biological Process	GO:0098743	cell aggregation	3	0	ncbi_4326459(LOC4326459),ncbi_4333729(LOC4333729),ncbi_4345402(LOC4345402)	--
GO:0008150	Biological Process	GO:0007610	behavior	7	1	ncbi_4334459(LOC4334459),ncbi_4345402(LOC4345402),ncbi_4345438(LOC4345438),ncbi_4346273(LOC4346273),ncbi_4349464(LOC4349464),ncbi_4349486(LOC4349486),ncbi_9266522(LOC9266522)	ncbi_4336486(LOC4336486)
GO:0008150	Biological Process	GO:0040011	locomotion	30	9	ncbi_107279602(LOC107279602),ncbi_112937437(LOC112937437),ncbi_4324953(LOC4324953),ncbi_4325346(LOC4325346),ncbi_4325498(LOC4325498),ncbi_4326176(LOC4326176),ncbi_4326459(LOC4326459),ncbi_4327897(LOC4327897),ncbi_4329217(LOC4329217),ncbi_4331191(LOC4331191),ncbi_4333729(LOC4333729),ncbi_4333823(LOC4333823),ncbi_4334459(LOC4334459),ncbi_4335177(LOC4335177),ncbi_4336809(LOC4336809),ncbi_4338819(LOC…	ncbi_107281025(LOC107281025),ncbi_4326674(LOC4326674),ncbi_4333538(LOC4333538),ncbi_4340195(LOC4340195),ncbi_4342001(LOC4342001),ncbi_4343984(LOC4343984),ncbi_4350523(LOC4350523),ncbi_9268301(LOC9268301),ncbi_9272371(LOC9272371)
GO:0008150	Biological Process	GO:0001906	cell killing	1	0	ncbi_4340257(LOC4340257)	--
GO:0008150	Biological Process	GO:0008152	metabolic process	1599	432	MSTRG.10269(SOG1),MSTRG.11256(pol),MSTRG.11788(MT3B),MSTRG.12121(Os04g0447100),MSTRG.12617(CDKB2-1),MSTRG.13939(At3g47570),MSTRG.14051(IAA7),MSTRG.14377(At1g78830),MSTRG.1449(At4g03230),MSTRG.15270(SIT2),MSTRG.15856(rpoC2),MSTRG.17041(Tf2-12),MSTRG.1745(--),MSTRG.17472(At3g47570),MSTRG.18896(At1g51890),MSTRG.18911(At1g05700),MSTRG.19336(WAK5),MSTRG.19338(WAK2),MSTRG.19340(WAK2),MSTRG.19478(Os08g0…
731(LOC4348731),ncbi_4348733(LOC4348733),ncbi_4348791(LOC4348791),ncbi_4348840(LOC4348840),ncbi_4348886(LOC4348886),ncbi_4348888(LOC4348888),ncbi_4348894(LOC4348894),ncbi_4348914(LOC4348914),ncbi_4348918(LOC4348918),ncbi_4348920(LOC4348920),ncbi_4348928(LOC4348928),ncbi_4348936(LOC4348936),ncbi_4348947(LOC4348947),ncbi_4348950(LOC4348950),ncbi_4349045(LOC4349045),ncbi_4349093(LOC4349093),ncbi_434…	MSTRG.10640(R-S),MSTRG.14220(Os11g0189600),MSTRG.16552(GLO4),MSTRG.1828(ANT18),MSTRG.18973(WAK5),MSTRG.19886(ATJ15),MSTRG.20081(CYP98A1),MSTRG.20082(CYP98A1),MSTRG.20809(GSTU17),MSTRG.20812(GSTU17),MSTRG.20949(At1g12200),MSTRG.21636(At1g54610),MSTRG.22359(--),MSTRG.22654(DTX21),MSTRG.229(LRK10),MSTRG.3021(CYP724B1),MSTRG.3806(PSY1R),MSTRG.4151(KIN14E),MSTRG.8516(SCPL18),MSTRG.8983(RPS26),ncbi_107…
GO:0008150	Biological Process	GO:0051179	localization	412	86	MSTRG.11788(MT3B),MSTRG.20382(--),MSTRG.2796(MIRO1),MSTRG.4197(RLK5),MSTRG.4431(--),ncbi_107275748(LOC107275748),ncbi_107275834(LOC107275834),ncbi_107275956(LOC107275956),ncbi_107276372(LOC107276372),ncbi_107276446(LOC107276446),ncbi_107276465(LOC107276465),ncbi_107276525(LOC107276525),ncbi_107276699(LOC107276699),ncbi_107276891(LOC107276891),ncbi_107277281(LOC107277281),ncbi_107277333(LOC1072773…	ncbi_107275756(LOC107275756),ncbi_107275911(LOC107275911),ncbi_107275954(LOC107275954),ncbi_107276345(LOC107276345),ncbi_107276397(LOC107276397),ncbi_107276572(LOC107276572),ncbi_107276819(LOC107276819),ncbi_107277989(LOC107277989),ncbi_107279322(LOC107279322),ncbi_107280670(LOC107280670),ncbi_107281025(LOC107281025),ncbi_4323895(LOC4323895),ncbi_4324493(LOC4324493),ncbi_4324719(LOC4324719),ncbi_…
GO:0008150	Biological Process	GO:0015976	carbon utilization	1	0	ncbi_9268154(LOC9268154)	--
GO:0008150	Biological Process	GO:0023052	signaling	173	25	MSTRG.12617(CDKB2-1),MSTRG.2796(MIRO1),MSTRG.4197(RLK5),ncbi_107276946(LOC107276946),ncbi_107277861(LOC107277861),ncbi_107278041(LOC107278041),ncbi_112936018(LOC112936018),ncbi_112936050(LOC112936050),ncbi_4323870(LOC4323870),ncbi_4323896(LOC4323896),ncbi_4324302(LOC4324302),ncbi_4324496(LOC4324496),ncbi_4324650(LOC4324650),ncbi_4324929(LOC4324929),ncbi_4324953(LOC4324953),ncbi_4325078(LOC4325078…	ncbi_107277152(LOC107277152),ncbi_107280684(LOC107280684),ncbi_4323895(LOC4323895),ncbi_4324345(LOC4324345),ncbi_4326208(LOC4326208),ncbi_4328116(LOC4328116),ncbi_4328796(LOC4328796),ncbi_4332134(LOC4332134),ncbi_4335937(LOC4335937),ncbi_4336486(LOC4336486),ncbi_4336653(LOC4336653),ncbi_4336670(LOC4336670),ncbi_4338006(LOC4338006),ncbi_4339558(LOC4339558),ncbi_4344588(LOC4344588),ncbi_4347067(LOC…
GO:0008150	Biological Process	GO:0048511	rhythmic process	8	3	ncbi_4326442(LOC4326442),ncbi_4326459(LOC4326459),ncbi_4326791(LOC4326791),ncbi_4330657(LOC4330657),ncbi_4340745(LOC4340745),ncbi_4350579(LOC4350579),ncbi_4350949(LOC4350949),ncbi_4351482(LOC4351482)	ncbi_107279393(LOC107279393),ncbi_4336486(LOC4336486),ncbi_4342714(LOC4342714)
GO:0008150	Biological Process	GO:0050896	response to stimulus	552	132	MSTRG.11788(MT3B),MSTRG.11820(BURP1),MSTRG.12617(CDKB2-1),MSTRG.1745(--),MSTRG.20382(--),MSTRG.22837(ALDP),MSTRG.23006(--),MSTRG.2796(MIRO1),MSTRG.4197(RLK5),MSTRG.4431(--),ncbi_107275748(LOC107275748),ncbi_107275849(LOC107275849),ncbi_107276010(LOC107276010),ncbi_107276062(LOC107276062),ncbi_107276747(LOC107276747),ncbi_107276748(LOC107276748),ncbi_107276750(LOC107276750),ncbi_107276751(LOC10727…	MSTRG.1828(ANT18),MSTRG.19886(ATJ15),MSTRG.20081(CYP98A1),MSTRG.20082(CYP98A1),MSTRG.20809(GSTU17),MSTRG.20812(GSTU17),MSTRG.22654(DTX21),ncbi_107275673(LOC107275673),ncbi_107275792(LOC107275792),ncbi_107275911(LOC107275911),ncbi_107276397(LOC107276397),ncbi_107276572(LOC107276572),ncbi_107277152(LOC107277152),ncbi_107278748(LOC107278748),ncbi_107279322(LOC107279322),ncbi_107279393(LOC107279393),…
GO:0008150	Biological Process	GO:0043473	pigmentation	2	0	ncbi_4324036(LOC4324036),ncbi_4326697(LOC4326697)	--
GO:0008150	Biological Process	GO:0019740	nitrogen utilization	4	1	ncbi_4324398(LOC4324398),ncbi_4331008(LOC4331008),ncbi_4332111(LOC4332111),ncbi_4339561(LOC4339561)	ncbi_4335937(LOC4335937)
GO:0008150	Biological Process	GO:0040007	growth	38	5	ncbi_4324398(LOC4324398),ncbi_4324953(LOC4324953),ncbi_4326327(LOC4326327),ncbi_4326459(LOC4326459),ncbi_4326721(LOC4326721),ncbi_4327076(LOC4327076),ncbi_4327681(LOC4327681),ncbi_4329318(LOC4329318),ncbi_4329634(LOC4329634),ncbi_4330621(LOC4330621),ncbi_4331846(LOC4331846),ncbi_4332111(LOC4332111),ncbi_4332385(LOC4332385),ncbi_4332515(LOC4332515),ncbi_4333727(LOC4333727),ncbi_4333729(LOC4333729)…	ncbi_4332134(LOC4332134),ncbi_4338287(LOC4338287),ncbi_4344361(LOC4344361),ncbi_4344784(LOC4344784),ncbi_4348549(LOC4348549)
GO:0008150	Biological Process	GO:0051704	multi-organism process	138	39	ncbi_107275249(LOC107275249),ncbi_107275669(LOC107275669),ncbi_107276023(LOC107276023),ncbi_107277281(LOC107277281),ncbi_107277300(LOC107277300),ncbi_107277552(LOC107277552),ncbi_107278041(LOC107278041),ncbi_107278735(LOC107278735),ncbi_107279291(LOC107279291),ncbi_107279602(LOC107279602),ncbi_112936050(LOC112936050),ncbi_112936073(LOC112936073),ncbi_112937437(LOC112937437),ncbi_112938786(LOC1129…	MSTRG.16552(GLO4),MSTRG.22654(DTX21),ncbi_107276572(LOC107276572),ncbi_107280684(LOC107280684),ncbi_4323890(LOC4323890),ncbi_4324625(LOC4324625),ncbi_4325198(LOC4325198),ncbi_4326674(LOC4326674),ncbi_4326684(LOC4326684),ncbi_4332106(LOC4332106),ncbi_4332648(LOC4332648),ncbi_4334258(LOC4334258),ncbi_4334272(LOC4334272),ncbi_4334710(LOC4334710),ncbi_4334714(LOC4334714),ncbi_4335760(LOC4335760),ncbi…
GO:0008150	Biological Process	GO:0022610	biological adhesion	9	0	ncbi_4324036(LOC4324036),ncbi_4324953(LOC4324953),ncbi_4326996(LOC4326996),ncbi_4328159(LOC4328159),ncbi_4328384(LOC4328384),ncbi_4333507(LOC4333507),ncbi_4345045(LOC4345045),ncbi_9267157(LOC9267157),ncbi_9267986(LOC9267986)	--
GO:0008150	Biological Process	GO:0008283	cell proliferation	14	2	ncbi_107276899(LOC107276899),ncbi_4324953(LOC4324953),ncbi_4328638(LOC4328638),ncbi_4329318(LOC4329318),ncbi_4330814(LOC4330814),ncbi_4330820(LOC4330820),ncbi_4333823(LOC4333823),ncbi_4337776(LOC4337776),ncbi_4340889(LOC4340889),ncbi_4347279(LOC4347279),ncbi_4349464(LOC4349464),ncbi_4349901(LOC4349901),ncbi_4350744(LOC4350744),ncbi_9266232(LOC9266232)	ncbi_4333349(LOC4333349),ncbi_4334351(LOC4334351)
GO:0008150	Biological Process	GO:0048518	positive regulation of biological process	92	19	MSTRG.11788(MT3B),ncbi_107276899(LOC107276899),ncbi_4324036(LOC4324036),ncbi_4324496(LOC4324496),ncbi_4324650(LOC4324650),ncbi_4324953(LOC4324953),ncbi_4325078(LOC4325078),ncbi_4325106(LOC4325106),ncbi_4325346(LOC4325346),ncbi_4325393(LOC4325393),ncbi_4325750(LOC4325750),ncbi_4326176(LOC4326176),ncbi_4326327(LOC4326327),ncbi_4328638(LOC4328638),ncbi_4329192(LOC4329192),ncbi_4329520(LOC4329520),nc…	MSTRG.20081(CYP98A1),MSTRG.20082(CYP98A1),ncbi_107279393(LOC107279393),ncbi_4323911(LOC4323911),ncbi_4324345(LOC4324345),ncbi_4325565(LOC4325565),ncbi_4326489(LOC4326489),ncbi_4330462(LOC4330462),ncbi_4331016(LOC4331016),ncbi_4334351(LOC4334351),ncbi_4336653(LOC4336653),ncbi_4342714(LOC4342714),ncbi_4343851(LOC4343851),ncbi_4344784(LOC4344784),ncbi_4349023(LOC4349023),ncbi_4349356(LOC4349356),ncb…
GO:0008150	Biological Process	GO:0000003	reproduction	113	32	MSTRG.2796(MIRO1),ncbi_107275249(LOC107275249),ncbi_107275286(LOC107275286),ncbi_107275669(LOC107275669),ncbi_107276023(LOC107276023),ncbi_107276891(LOC107276891),ncbi_107277300(LOC107277300),ncbi_107278735(LOC107278735),ncbi_107279291(LOC107279291),ncbi_4324722(LOC4324722),ncbi_4324911(LOC4324911),ncbi_4324953(LOC4324953),ncbi_4325332(LOC4325332),ncbi_4325393(LOC4325393),ncbi_4325586(LOC4325586)…	MSTRG.4151(KIN14E),ncbi_107275673(LOC107275673),ncbi_107275911(LOC107275911),ncbi_107276572(LOC107276572),ncbi_4325198(LOC4325198),ncbi_4327173(LOC4327173),ncbi_4327502(LOC4327502),ncbi_4328932(LOC4328932),ncbi_4329158(LOC4329158),ncbi_4330462(LOC4330462),ncbi_4331016(LOC4331016),ncbi_4332058(LOC4332058),ncbi_4332522(LOC4332522),ncbi_4334272(LOC4334272),ncbi_4335937(LOC4335937),ncbi_4337118(LOC43…
GO:0008150	Biological Process	GO:0022414	reproductive process	86	26	MSTRG.2796(MIRO1),ncbi_107275249(LOC107275249),ncbi_107275669(LOC107275669),ncbi_107276023(LOC107276023),ncbi_107277300(LOC107277300),ncbi_107278735(LOC107278735),ncbi_107279291(LOC107279291),ncbi_4324911(LOC4324911),ncbi_4324953(LOC4324953),ncbi_4325393(LOC4325393),ncbi_4326329(LOC4326329),ncbi_4326332(LOC4326332),ncbi_4326459(LOC4326459),ncbi_4326791(LOC4326791),ncbi_4327060(LOC4327060),ncbi_43…	MSTRG.4151(KIN14E),ncbi_107275673(LOC107275673),ncbi_107276572(LOC107276572),ncbi_4325198(LOC4325198),ncbi_4327173(LOC4327173),ncbi_4328932(LOC4328932),ncbi_4330462(LOC4330462),ncbi_4331016(LOC4331016),ncbi_4332058(LOC4332058),ncbi_4332522(LOC4332522),ncbi_4334272(LOC4334272),ncbi_4337118(LOC4337118),ncbi_4339215(LOC4339215),ncbi_4342449(LOC4342449),ncbi_4343851(LOC4343851),ncbi_4343906(LOC434390…
GO:0008150	Biological Process	GO:0009987	cellular process	1565	413	MSTRG.10269(SOG1),MSTRG.11256(pol),MSTRG.11788(MT3B),MSTRG.12121(Os04g0447100),MSTRG.12617(CDKB2-1),MSTRG.13939(At3g47570),MSTRG.14051(IAA7),MSTRG.14377(At1g78830),MSTRG.1449(At4g03230),MSTRG.15270(SIT2),MSTRG.15856(rpoC2),MSTRG.17041(Tf2-12),MSTRG.1745(--),MSTRG.18896(At1g51890),MSTRG.18911(At1g05700),MSTRG.19336(WAK5),MSTRG.19338(WAK2),MSTRG.19340(WAK2),MSTRG.19478(Os08g0520100),MSTRG.21044(--)…
349531),ncbi_4349533(LOC4349533),ncbi_4349611(LOC4349611),ncbi_4349612(LOC4349612),ncbi_4349650(LOC4349650),ncbi_4349689(LOC4349689),ncbi_4349694(LOC4349694),ncbi_4349764(LOC4349764),ncbi_4349769(LOC4349769),ncbi_4349800(LOC4349800),ncbi_4349814(LOC4349814),ncbi_4349816(LOC4349816),ncbi_4349830(LOC4349830),ncbi_4349899(LOC4349899),ncbi_4349901(LOC4349901),ncbi_4349913(LOC4349913),ncbi_4349934(LOC…	MSTRG.10640(R-S),MSTRG.14220(Os11g0189600),MSTRG.16552(GLO4),MSTRG.18973(WAK5),MSTRG.19886(ATJ15),MSTRG.19917(At3g58900),MSTRG.20081(CYP98A1),MSTRG.20082(CYP98A1),MSTRG.20809(GSTU17),MSTRG.20812(GSTU17),MSTRG.20949(At1g12200),MSTRG.21636(At1g54610),MSTRG.22654(DTX21),MSTRG.229(LRK10),MSTRG.3036(--),MSTRG.3806(PSY1R),MSTRG.4151(KIN14E),ncbi_107275367(LOC107275367),ncbi_107275673(LOC107275673),ncbi…
GO:0008150	Biological Process	GO:0065007	biological regulation	569	133	MSTRG.10269(SOG1),MSTRG.11788(MT3B),MSTRG.12617(CDKB2-1),MSTRG.14051(IAA7),MSTRG.1745(--),MSTRG.19336(WAK5),MSTRG.19340(WAK2),MSTRG.20382(--),MSTRG.22837(ALDP),MSTRG.2796(MIRO1),MSTRG.4197(RLK5),MSTRG.4431(--),MSTRG.4472(--),ncbi_107275748(LOC107275748),ncbi_107276319(LOC107276319),ncbi_107276380(LOC107276380),ncbi_107276891(LOC107276891),ncbi_107276899(LOC107276899),ncbi_107276946(LOC107276946),…	MSTRG.20081(CYP98A1),MSTRG.20082(CYP98A1),MSTRG.4151(KIN14E),ncbi_107275673(LOC107275673),ncbi_107276397(LOC107276397),ncbi_107277152(LOC107277152),ncbi_107279178(LOC107279178),ncbi_107279393(LOC107279393),ncbi_107279689(LOC107279689),ncbi_107280684(LOC107280684),ncbi_4323895(LOC4323895),ncbi_4323911(LOC4323911),ncbi_4324345(LOC4324345),ncbi_4324479(LOC4324479),ncbi_4324719(LOC4324719),ncbi_43249…
GO:0008150	Biological Process	GO:0048519	negative regulation of biological process	109	21	MSTRG.12617(CDKB2-1),MSTRG.1745(--),ncbi_107275748(LOC107275748),ncbi_107276319(LOC107276319),ncbi_107276891(LOC107276891),ncbi_107278041(LOC107278041),ncbi_4323866(LOC4323866),ncbi_4324036(LOC4324036),ncbi_4324380(LOC4324380),ncbi_4324395(LOC4324395),ncbi_4324953(LOC4324953),ncbi_4325186(LOC4325186),ncbi_4325209(LOC4325209),ncbi_4325346(LOC4325346),ncbi_4325393(LOC4325393),ncbi_4325844(LOC432584…	MSTRG.4151(KIN14E),ncbi_107275673(LOC107275673),ncbi_107276397(LOC107276397),ncbi_107279393(LOC107279393),ncbi_107279689(LOC107279689),ncbi_4329158(LOC4329158),ncbi_4329184(LOC4329184),ncbi_4331016(LOC4331016),ncbi_4331710(LOC4331710),ncbi_4332433(LOC4332433),ncbi_4334272(LOC4334272),ncbi_4334351(LOC4334351),ncbi_4339748(LOC4339748),ncbi_4340195(LOC4340195),ncbi_4344194(LOC4344194),ncbi_4344784(L…
GO:0008150	Biological Process	GO:0032501	multicellular organismal process	150	44	MSTRG.11788(MT3B),MSTRG.12617(CDKB2-1),MSTRG.22837(ALDP),MSTRG.2796(MIRO1),ncbi_107275249(LOC107275249),ncbi_107275669(LOC107275669),ncbi_107276023(LOC107276023),ncbi_107276899(LOC107276899),ncbi_107277300(LOC107277300),ncbi_107278735(LOC107278735),ncbi_107279291(LOC107279291),ncbi_4323896(LOC4323896),ncbi_4324036(LOC4324036),ncbi_4324302(LOC4324302),ncbi_4324715(LOC4324715),ncbi_4324722(LOC43247…	MSTRG.4151(KIN14E),ncbi_107276397(LOC107276397),ncbi_107276572(LOC107276572),ncbi_107277365(LOC107277365),ncbi_107279393(LOC107279393),ncbi_107280670(LOC107280670),ncbi_4323895(LOC4323895),ncbi_4324345(LOC4324345),ncbi_4325137(LOC4325137),ncbi_4325198(LOC4325198),ncbi_4325252(LOC4325252),ncbi_4325744(LOC4325744),ncbi_4326489(LOC4326489),ncbi_4326551(LOC4326551),ncbi_4327169(LOC4327169),ncbi_43271…
GO:0008150	Biological Process	GO:0050789	regulation of biological process	498	113	MSTRG.10269(SOG1),MSTRG.11788(MT3B),MSTRG.12617(CDKB2-1),MSTRG.14051(IAA7),MSTRG.1745(--),MSTRG.19336(WAK5),MSTRG.19340(WAK2),MSTRG.22837(ALDP),MSTRG.2796(MIRO1),MSTRG.4197(RLK5),MSTRG.4472(--),ncbi_107275748(LOC107275748),ncbi_107276319(LOC107276319),ncbi_107276380(LOC107276380),ncbi_107276891(LOC107276891),ncbi_107276899(LOC107276899),ncbi_107276946(LOC107276946),ncbi_107277389(LOC107277389),nc…	MSTRG.20081(CYP98A1),MSTRG.20082(CYP98A1),MSTRG.4151(KIN14E),ncbi_107275673(LOC107275673),ncbi_107276397(LOC107276397),ncbi_107277152(LOC107277152),ncbi_107279178(LOC107279178),ncbi_107279393(LOC107279393),ncbi_107279689(LOC107279689),ncbi_107280684(LOC107280684),ncbi_4323895(LOC4323895),ncbi_4323911(LOC4323911),ncbi_4324345(LOC4324345),ncbi_4324479(LOC4324479),ncbi_4324719(LOC4324719),ncbi_43251…
GO:0008150	Biological Process	GO:0032502	developmental process	159	45	MSTRG.11788(MT3B),MSTRG.12617(CDKB2-1),MSTRG.22837(ALDP),MSTRG.2796(MIRO1),ncbi_107275286(LOC107275286),ncbi_107276319(LOC107276319),ncbi_107276891(LOC107276891),ncbi_107276899(LOC107276899),ncbi_4324036(LOC4324036),ncbi_4324302(LOC4324302),ncbi_4324398(LOC4324398),ncbi_4324715(LOC4324715),ncbi_4324722(LOC4324722),ncbi_4324876(LOC4324876),ncbi_4324953(LOC4324953),ncbi_4325243(LOC4325243),ncbi_432…	MSTRG.4151(KIN14E),ncbi_107275911(LOC107275911),ncbi_107276572(LOC107276572),ncbi_107277365(LOC107277365),ncbi_107279393(LOC107279393),ncbi_4323911(LOC4323911),ncbi_4324345(LOC4324345),ncbi_4325137(LOC4325137),ncbi_4325198(LOC4325198),ncbi_4325252(LOC4325252),ncbi_4325744(LOC4325744),ncbi_4326489(LOC4326489),ncbi_4326551(LOC4326551),ncbi_4327169(LOC4327169),ncbi_4327173(LOC4327173),ncbi_4327502(L…
GO:0008150	Biological Process	GO:0071840	cellular component organization or biogenesis	293	115	MSTRG.11788(MT3B),MSTRG.12617(CDKB2-1),MSTRG.22837(ALDP),MSTRG.2796(MIRO1),MSTRG.4197(RLK5),ncbi_107275456(LOC107275456),ncbi_107275770(LOC107275770),ncbi_107276062(LOC107276062),ncbi_107276891(LOC107276891),ncbi_107276899(LOC107276899),ncbi_107277382(LOC107277382),ncbi_107277944(LOC107277944),ncbi_107279244(LOC107279244),ncbi_107279351(LOC107279351),ncbi_107279602(LOC107279602),ncbi_107280799(LO…	MSTRG.4151(KIN14E),ncbi_107275673(LOC107275673),ncbi_107275792(LOC107275792),ncbi_107275991(LOC107275991),ncbi_107276397(LOC107276397),ncbi_107276572(LOC107276572),ncbi_107277102(LOC107277102),ncbi_107279393(LOC107279393),ncbi_107280670(LOC107280670),ncbi_107281025(LOC107281025),ncbi_107281145(LOC107281145),ncbi_112936211(LOC112936211),ncbi_4323890(LOC4323890),ncbi_4323895(LOC4323895),ncbi_432447…
GO:0003674	Molecular Function	GO:0003824	catalytic activity	1462	416	MSTRG.10106(DMAS1-D),MSTRG.12121(Os04g0447100),MSTRG.12617(CDKB2-1),MSTRG.13939(At3g47570),MSTRG.14377(At1g78830),MSTRG.14479(--),MSTRG.1449(At4g03230),MSTRG.14675(CYP71D2),MSTRG.1469(CYP71C4),MSTRG.1470(CYP71C4),MSTRG.14894(CRK10),MSTRG.15270(SIT2),MSTRG.15772(CYP71E1),MSTRG.15856(rpoC2),MSTRG.16644(CYP709B2),MSTRG.17113(--),MSTRG.1745(--),MSTRG.17472(At3g47570),MSTRG.1883(At1g28600),MSTRG.18896…
351960),ncbi_4351961(LOC4351961),ncbi_4351974(LOC4351974),ncbi_4351984(LOC4351984),ncbi_4351994(LOC4351994),ncbi_4352105(LOC4352105),ncbi_4352120(LOC4352120),ncbi_4352123(LOC4352123),ncbi_4352130(LOC4352130),ncbi_4352146(LOC4352146),ncbi_4352160(LOC4352160),ncbi_4352195(LOC4352195),ncbi_4352197(LOC4352197),ncbi_4352198(LOC4352198),ncbi_4352268(LOC4352268),ncbi_4352333(LOC4352333),ncbi_4352385(LOC…	MSTRG.14220(Os11g0189600),MSTRG.16552(GLO4),MSTRG.1828(ANT18),MSTRG.18973(WAK5),MSTRG.20081(CYP98A1),MSTRG.20082(CYP98A1),MSTRG.20809(GSTU17),MSTRG.20812(GSTU17),MSTRG.20949(At1g12200),MSTRG.21636(At1g54610),MSTRG.22359(--),MSTRG.229(LRK10),MSTRG.3021(CYP724B1),MSTRG.3036(--),MSTRG.3806(PSY1R),MSTRG.4151(KIN14E),MSTRG.6590(MO2),MSTRG.8516(SCPL18),ncbi_107275367(LOC107275367),ncbi_107275673(LOC107…
GO:0003674	Molecular Function	GO:0016209	antioxidant activity	40	11	ncbi_107275849(LOC107275849),ncbi_107276062(LOC107276062),ncbi_107278041(LOC107278041),ncbi_4324398(LOC4324398),ncbi_4324556(LOC4324556),ncbi_4325177(LOC4325177),ncbi_4325189(LOC4325189),ncbi_4326970(LOC4326970),ncbi_4328073(LOC4328073),ncbi_4329652(LOC4329652),ncbi_4330505(LOC4330505),ncbi_4331657(LOC4331657),ncbi_4331658(LOC4331658),ncbi_4332175(LOC4332175),ncbi_4333075(LOC4333075),ncbi_4334453…	ncbi_4326716(LOC4326716),ncbi_4327001(LOC4327001),ncbi_4328518(LOC4328518),ncbi_4328586(LOC4328586),ncbi_4330480(LOC4330480),ncbi_4330711(LOC4330711),ncbi_4335202(LOC4335202),ncbi_4337725(LOC4337725),ncbi_4342235(LOC4342235),ncbi_4342251(LOC4342251),ncbi_4352328(LOC4352328)
GO:0003674	Molecular Function	GO:0005215	transporter activity	172	47	MSTRG.20382(--),MSTRG.4431(--),ncbi_107275732(LOC107275732),ncbi_107276372(LOC107276372),ncbi_107276446(LOC107276446),ncbi_107276465(LOC107276465),ncbi_107276699(LOC107276699),ncbi_107276827(LOC107276827),ncbi_107276835(LOC107276835),ncbi_107277281(LOC107277281),ncbi_107277569(LOC107277569),ncbi_107277690(LOC107277690),ncbi_107278046(LOC107278046),ncbi_107278549(LOC107278549),ncbi_107279585(LOC10…	MSTRG.22654(DTX21),ncbi_107275756(LOC107275756),ncbi_107275911(LOC107275911),ncbi_107275954(LOC107275954),ncbi_107276345(LOC107276345),ncbi_107276397(LOC107276397),ncbi_107276572(LOC107276572),ncbi_107276819(LOC107276819),ncbi_107277989(LOC107277989),ncbi_107279322(LOC107279322),ncbi_107280670(LOC107280670),ncbi_107281025(LOC107281025),ncbi_4323895(LOC4323895),ncbi_4324719(LOC4324719),ncbi_432540…
GO:0003674	Molecular Function	GO:0060089	molecular transducer activity	34	6	ncbi_107275732(LOC107275732),ncbi_107276835(LOC107276835),ncbi_107276946(LOC107276946),ncbi_112936050(LOC112936050),ncbi_4326449(LOC4326449),ncbi_4327236(LOC4327236),ncbi_4328089(LOC4328089),ncbi_4329520(LOC4329520),ncbi_4330959(LOC4330959),ncbi_4331008(LOC4331008),ncbi_4331688(LOC4331688),ncbi_4332111(LOC4332111),ncbi_4332906(LOC4332906),ncbi_4333064(LOC4333064),ncbi_4333213(LOC4333213),ncbi_433…	ncbi_4333525(LOC4333525),ncbi_4334710(LOC4334710),ncbi_4335937(LOC4335937),ncbi_4336486(LOC4336486),ncbi_4338006(LOC4338006),ncbi_4347093(LOC4347093)
GO:0003674	Molecular Function	GO:0140104	molecular carrier activity	9	2	ncbi_4326461(LOC4326461),ncbi_4336809(LOC4336809),ncbi_4339322(LOC4339322),ncbi_4339627(LOC4339627),ncbi_4346249(LOC4346249),ncbi_4346853(LOC4346853),ncbi_4350132(LOC4350132),ncbi_9268322(LOC9268322),ncbi_9268937(LOC9268937)	ncbi_107276397(LOC107276397),ncbi_4340195(LOC4340195)
GO:0003674	Molecular Function	GO:0140110	transcription regulator activity	122	36	ncbi_107276380(LOC107276380),ncbi_107277465(LOC107277465),ncbi_107277882(LOC107277882),ncbi_107279290(LOC107279290),ncbi_4324426(LOC4324426),ncbi_4324496(LOC4324496),ncbi_4324624(LOC4324624),ncbi_4325078(LOC4325078),ncbi_4325454(LOC4325454),ncbi_4325479(LOC4325479),ncbi_4325650(LOC4325650),ncbi_4325750(LOC4325750),ncbi_4326282(LOC4326282),ncbi_4327076(LOC4327076),ncbi_4327303(LOC4327303),ncbi_432…	ncbi_107279178(LOC107279178),ncbi_107280684(LOC107280684),ncbi_4323911(LOC4323911),ncbi_4325565(LOC4325565),ncbi_4326489(LOC4326489),ncbi_4327270(LOC4327270),ncbi_4328005(LOC4328005),ncbi_4328518(LOC4328518),ncbi_4329453(LOC4329453),ncbi_4329989(LOC4329989),ncbi_4330462(LOC4330462),ncbi_4331412(LOC4331412),ncbi_4332058(LOC4332058),ncbi_4332522(LOC4332522),ncbi_4334351(LOC4334351),ncbi_4334990(LOC…
GO:0003674	Molecular Function	GO:0045735	nutrient reservoir activity	1	2	ncbi_112935981(LOC112935981)	ncbi_4325744(LOC4325744),ncbi_4333794(LOC4333794)
GO:0003674	Molecular Function	GO:0098772	molecular function regulator	57	7	ncbi_107277552(LOC107277552),ncbi_4323870(LOC4323870),ncbi_4324380(LOC4324380),ncbi_4324667(LOC4324667),ncbi_4324953(LOC4324953),ncbi_4325989(LOC4325989),ncbi_4327535(LOC4327535),ncbi_4328250(LOC4328250),ncbi_4328595(LOC4328595),ncbi_4328692(LOC4328692),ncbi_4329192(LOC4329192),ncbi_4329559(LOC4329559),ncbi_4330136(LOC4330136),ncbi_4330142(LOC4330142),ncbi_4330344(LOC4330344),ncbi_4330565(LOC4330…	ncbi_4326489(LOC4326489),ncbi_4332433(LOC4332433),ncbi_4334637(LOC4334637),ncbi_4339558(LOC4339558),ncbi_4347280(LOC4347280),ncbi_4349078(LOC4349078),ncbi_4352405(LOC4352405)
GO:0003674	Molecular Function	GO:0005488	binding	1613	365	MSTRG.11788(MT3B),MSTRG.12121(Os04g0447100),MSTRG.12617(CDKB2-1),MSTRG.13939(At3g47570),MSTRG.1449(At4g03230),MSTRG.14675(CYP71D2),MSTRG.1469(CYP71C4),MSTRG.1470(CYP71C4),MSTRG.15270(SIT2),MSTRG.15772(CYP71E1),MSTRG.15856(rpoC2),MSTRG.16644(CYP709B2),MSTRG.17472(At3g47570),MSTRG.18896(At1g51890),MSTRG.19336(WAK5),MSTRG.19338(WAK2),MSTRG.19340(WAK2),MSTRG.19478(Os08g0520100),MSTRG.20382(--),MSTRG.…
),ncbi_4349076(LOC4349076),ncbi_4349105(LOC4349105),ncbi_4349128(LOC4349128),ncbi_4349138(LOC4349138),ncbi_4349185(LOC4349185),ncbi_4349210(LOC4349210),ncbi_4349220(LOC4349220),ncbi_4349222(LOC4349222),ncbi_4349233(LOC4349233),ncbi_4349238(LOC4349238),ncbi_4349269(LOC4349269),ncbi_4349275(LOC4349275),ncbi_4349299(LOC4349299),ncbi_4349302(LOC4349302),ncbi_4349393(LOC4349393),ncbi_4349411(LOC434941…	MSTRG.15879(RL1),MSTRG.1828(ANT18),MSTRG.18973(WAK5),MSTRG.1930(RL3),MSTRG.19886(ATJ15),MSTRG.20081(CYP98A1),MSTRG.20082(CYP98A1),MSTRG.20561(SAP18),MSTRG.20949(At1g12200),MSTRG.21636(At1g54610),MSTRG.22359(--),MSTRG.229(LRK10),MSTRG.3021(CYP724B1),MSTRG.3806(PSY1R),MSTRG.4151(KIN14E),MSTRG.7754(--),ncbi_107275367(LOC107275367),ncbi_107275673(LOC107275673),ncbi_107275787(LOC107275787),ncbi_107275…
GO:0003674	Molecular Function	GO:0045182	translation regulator activity	2	0	ncbi_4334840(LOC4334840),ncbi_4345067(LOC4345067)	--
GO:0003674	Molecular Function	GO:0005198	structural molecule activity	53	19	ncbi_107276891(LOC107276891),ncbi_107279592(LOC107279592),ncbi_107279602(LOC107279602),ncbi_112936050(LOC112936050),ncbi_112937437(LOC112937437),ncbi_112939605(LOC112939605),ncbi_3131440(rps18),ncbi_4324171(LOC4324171),ncbi_4326176(LOC4326176),ncbi_4326915(LOC4326915),ncbi_4327325(LOC4327325),ncbi_4328607(LOC4328607),ncbi_4328693(LOC4328693),ncbi_4329024(LOC4329024),ncbi_4329520(LOC4329520),ncbi_…	MSTRG.8983(RPS26),ncbi_107277788(LOC107277788),ncbi_107280684(LOC107280684),ncbi_112936211(LOC112936211),ncbi_4326917(LOC4326917),ncbi_4327502(LOC4327502),ncbi_4328932(LOC4328932),ncbi_4332106(LOC4332106),ncbi_4333538(LOC4333538),ncbi_4333632(LOC4333632),ncbi_4334131(LOC4334131),ncbi_4337929(LOC4337929),ncbi_4338790(LOC4338790),ncbi_4339648(LOC4339648),ncbi_4342001(LOC4342001),ncbi_4342943(LOC434…
GO:0005575	Cellular Component	GO:0016020	membrane	799	196	MSTRG.13939(At3g47570),MSTRG.1470(CYP71C4),MSTRG.15772(CYP71E1),MSTRG.20382(--),MSTRG.21429(XA21),MSTRG.22464(At3g47570),MSTRG.22466(At3g47570),MSTRG.23578(At3g09470),MSTRG.2796(MIRO1),MSTRG.3797(Os03g0301700),MSTRG.3807(PSY1R),MSTRG.4197(RLK5),MSTRG.4431(--),ncbi_107275732(LOC107275732),ncbi_107275757(LOC107275757),ncbi_107275770(LOC107275770),ncbi_107276047(LOC107276047),ncbi_107276372(LOC10727…	MSTRG.1828(ANT18),MSTRG.19886(ATJ15),MSTRG.20081(CYP98A1),MSTRG.20082(CYP98A1),MSTRG.22654(DTX21),MSTRG.23872(--),MSTRG.3806(PSY1R),ncbi_107275756(LOC107275756),ncbi_107275792(LOC107275792),ncbi_107275853(LOC107275853),ncbi_107275911(LOC107275911),ncbi_107275954(LOC107275954),ncbi_107276345(LOC107276345),ncbi_107276397(LOC107276397),ncbi_107276572(LOC107276572),ncbi_107276819(LOC107276819),ncbi_1…
GO:0005575	Cellular Component	GO:0044425	membrane part	378	97	MSTRG.13939(At3g47570),MSTRG.20382(--),MSTRG.22466(At3g47570),MSTRG.23578(At3g09470),MSTRG.3807(PSY1R),MSTRG.4431(--),ncbi_107275757(LOC107275757),ncbi_107275770(LOC107275770),ncbi_107276047(LOC107276047),ncbi_107276372(LOC107276372),ncbi_107276465(LOC107276465),ncbi_107276525(LOC107276525),ncbi_107276699(LOC107276699),ncbi_107276827(LOC107276827),ncbi_107277118(LOC107277118),ncbi_107277281(LOC10…	MSTRG.1828(ANT18),MSTRG.22654(DTX21),MSTRG.3806(PSY1R),ncbi_107275792(LOC107275792),ncbi_107275853(LOC107275853),ncbi_107275954(LOC107275954),ncbi_107276345(LOC107276345),ncbi_107276397(LOC107276397),ncbi_107276572(LOC107276572),ncbi_107277102(LOC107277102),ncbi_107277927(LOC107277927),ncbi_107280670(LOC107280670),ncbi_107280684(LOC107280684),ncbi_112936017(LOC112936017),ncbi_4323895(LOC4323895),…
GO:0005575	Cellular Component	GO:0099080	supramolecular complex	24	18	ncbi_4325966(LOC4325966),ncbi_4327195(LOC4327195),ncbi_4328997(LOC4328997),ncbi_4330136(LOC4330136),ncbi_4330142(LOC4330142),ncbi_4332061(LOC4332061),ncbi_4332241(LOC4332241),ncbi_4333899(LOC4333899),ncbi_4337316(LOC4337316),ncbi_4337845(LOC4337845),ncbi_4340174(LOC4340174),ncbi_4340889(LOC4340889),ncbi_4341280(LOC4341280),ncbi_4341810(LOC4341810),ncbi_4343249(LOC4343249),ncbi_4343365(LOC4343365)…	ncbi_107280684(LOC107280684),ncbi_4326684(LOC4326684),ncbi_4326917(LOC4326917),ncbi_4326924(LOC4326924),ncbi_4331382(LOC4331382),ncbi_4332578(LOC4332578),ncbi_4333349(LOC4333349),ncbi_4333632(LOC4333632),ncbi_4334272(LOC4334272),ncbi_4338790(LOC4338790),ncbi_4338922(LOC4338922),ncbi_4342193(LOC4342193),ncbi_4344043(LOC4344043),ncbi_4346130(LOC4346130),ncbi_4346235(LOC4346235),ncbi_4347645(LOC4347…
GO:0005575	Cellular Component	GO:0009295	nucleoid	3	3	ncbi_4324805(LOC4324805),ncbi_4334623(LOC4334623),ncbi_4347924(LOC4347924)	ncbi_4326261(LOC4326261),ncbi_4343189(LOC4343189),ncbi_4349239(LOC4349239)
GO:0005575	Cellular Component	GO:0045202	synapse	12	0	ncbi_4324036(LOC4324036),ncbi_4324953(LOC4324953),ncbi_4330379(LOC4330379),ncbi_4332241(LOC4332241),ncbi_4334459(LOC4334459),ncbi_4334554(LOC4334554),ncbi_4337860(LOC4337860),ncbi_4340922(LOC4340922),ncbi_4341302(LOC4341302),ncbi_4345402(LOC4345402),ncbi_4349464(LOC4349464),ncbi_9267157(LOC9267157)	--
GO:0005575	Cellular Component	GO:0044456	synapse part	9	0	ncbi_4324036(LOC4324036),ncbi_4324953(LOC4324953),ncbi_4330379(LOC4330379),ncbi_4332241(LOC4332241),ncbi_4334459(LOC4334459),ncbi_4340922(LOC4340922),ncbi_4341302(LOC4341302),ncbi_4345402(LOC4345402),ncbi_9267157(LOC9267157)	--
GO:0005575	Cellular Component	GO:0044215	other organism	4	3	ncbi_112939605(LOC112939605),ncbi_4336247(LOC4336247),ncbi_4338819(LOC4338819),ncbi_4340201(LOC4340201)	ncbi_4326674(LOC4326674),ncbi_4332240(LOC4332240),ncbi_4349100(LOC4349100)
GO:0005575	Cellular Component	GO:0044217	other organism part	4	3	ncbi_112939605(LOC112939605),ncbi_4336247(LOC4336247),ncbi_4338819(LOC4338819),ncbi_4340201(LOC4340201)	ncbi_4326674(LOC4326674),ncbi_4332240(LOC4332240),ncbi_4349100(LOC4349100)
GO:0005575	Cellular Component	GO:0044421	extracellular region part	14	4	ncbi_4324380(LOC4324380),ncbi_4325186(LOC4325186),ncbi_4327333(LOC4327333),ncbi_4330439(LOC4330439),ncbi_4336991(LOC4336991),ncbi_4337735(LOC4337735),ncbi_4337860(LOC4337860),ncbi_4338348(LOC4338348),ncbi_4338605(LOC4338605),ncbi_4340100(LOC4340100),ncbi_4345764(LOC4345764),ncbi_4347279(LOC4347279),ncbi_4351857(LOC4351857),ncbi_9267789(LOC9267789)	ncbi_4340070(LOC4340070),ncbi_4342270(LOC4342270),ncbi_4348932(LOC4348932),ncbi_9272371(LOC9272371)
GO:0005575	Cellular Component	GO:0005576	extracellular region	55	28	MSTRG.22837(ALDP),ncbi_107276446(LOC107276446),ncbi_107277552(LOC107277552),ncbi_112935981(LOC112935981),ncbi_4323950(LOC4323950),ncbi_4324176(LOC4324176),ncbi_4324380(LOC4324380),ncbi_4325186(LOC4325186),ncbi_4325989(LOC4325989),ncbi_4326721(LOC4326721),ncbi_4326967(LOC4326967),ncbi_4327333(LOC4327333),ncbi_4328678(LOC4328678),ncbi_4330439(LOC4330439),ncbi_4330667(LOC4330667),ncbi_4331254(LOC433…	ncbi_107275991(LOC107275991),ncbi_4324191(LOC4324191),ncbi_4324345(LOC4324345),ncbi_4325318(LOC4325318),ncbi_4325407(LOC4325407),ncbi_4325744(LOC4325744),ncbi_4327001(LOC4327001),ncbi_4327568(LOC4327568),ncbi_4327957(LOC4327957),ncbi_4332041(LOC4332041),ncbi_4333794(LOC4333794),ncbi_4334637(LOC4334637),ncbi_4337166(LOC4337166),ncbi_4338287(LOC4338287),ncbi_4339106(LOC4339106),ncbi_4340070(LOC4340…
GO:0005575	Cellular Component	GO:0055044	symplast	18	1	ncbi_4324176(LOC4324176),ncbi_4324331(LOC4324331),ncbi_4324876(LOC4324876),ncbi_4326281(LOC4326281),ncbi_4328638(LOC4328638),ncbi_4328997(LOC4328997),ncbi_4331688(LOC4331688),ncbi_4332515(LOC4332515),ncbi_4333899(LOC4333899),ncbi_4336809(LOC4336809),ncbi_4338133(LOC4338133),ncbi_4339791(LOC4339791),ncbi_4340038(LOC4340038),ncbi_4342702(LOC4342702),ncbi_4343293(LOC4343293),ncbi_4344496(LOC4344496)…	ncbi_4325744(LOC4325744)
GO:0005575	Cellular Component	GO:0019012	virion	9	6	ncbi_112939605(LOC112939605),ncbi_4327325(LOC4327325),ncbi_4331843(LOC4331843),ncbi_4336066(LOC4336066),ncbi_4336701(LOC4336701),ncbi_4338819(LOC4338819),ncbi_4350877(LOC4350877),ncbi_4351076(LOC4351076),ncbi_4352498(LOC4352498)	ncbi_107277152(LOC107277152),ncbi_107280684(LOC107280684),ncbi_4332106(LOC4332106),ncbi_4332522(LOC4332522),ncbi_4335760(LOC4335760),ncbi_9270331(LOC9270331)
GO:0005575	Cellular Component	GO:0030054	cell junction	23	1	ncbi_4324176(LOC4324176),ncbi_4324331(LOC4324331),ncbi_4324876(LOC4324876),ncbi_4324953(LOC4324953),ncbi_4326281(LOC4326281),ncbi_4328638(LOC4328638),ncbi_4328997(LOC4328997),ncbi_4331688(LOC4331688),ncbi_4332241(LOC4332241),ncbi_4332515(LOC4332515),ncbi_4333899(LOC4333899),ncbi_4336809(LOC4336809),ncbi_4338133(LOC4338133),ncbi_4339791(LOC4339791),ncbi_4340038(LOC4340038),ncbi_4342702(LOC4342702)…	ncbi_4325744(LOC4325744)
GO:0005575	Cellular Component	GO:0044423	virion part	7	4	ncbi_112939605(LOC112939605),ncbi_4331843(LOC4331843),ncbi_4336066(LOC4336066),ncbi_4336701(LOC4336701),ncbi_4338819(LOC4338819),ncbi_4350877(LOC4350877),ncbi_4351076(LOC4351076)	ncbi_107277152(LOC107277152),ncbi_4332522(LOC4332522),ncbi_4335760(LOC4335760),ncbi_9270331(LOC9270331)
GO:0005575	Cellular Component	GO:0044422	organelle part	386	112	MSTRG.11820(BURP1),MSTRG.12617(CDKB2-1),MSTRG.20382(--),MSTRG.22837(ALDP),MSTRG.2796(MIRO1),MSTRG.4431(--),ncbi_107275757(LOC107275757),ncbi_107275770(LOC107275770),ncbi_107276010(LOC107276010),ncbi_107276747(LOC107276747),ncbi_107276748(LOC107276748),ncbi_107276750(LOC107276750),ncbi_107276751(LOC107276751),ncbi_107277382(LOC107277382),ncbi_107277552(LOC107277552),ncbi_107279290(LOC107279290),nc…	MSTRG.1828(ANT18),MSTRG.19886(ATJ15),MSTRG.4151(KIN14E),ncbi_107275673(LOC107275673),ncbi_107275792(LOC107275792),ncbi_107276572(LOC107276572),ncbi_107277102(LOC107277102),ncbi_107277927(LOC107277927),ncbi_107279393(LOC107279393),ncbi_107280684(LOC107280684),ncbi_112936017(LOC112936017),ncbi_112936211(LOC112936211),ncbi_3131463(rbcL),ncbi_4324479(LOC4324479),ncbi_4324493(LOC4324493),ncbi_4324719(…
GO:0005575	Cellular Component	GO:0043226	organelle	1270	438	MSTRG.10106(DMAS1-D),MSTRG.10269(SOG1),MSTRG.11256(pol),MSTRG.11820(BURP1),MSTRG.11829(BURP7),MSTRG.12121(Os04g0447100),MSTRG.12617(CDKB2-1),MSTRG.13939(At3g47570),MSTRG.14479(--),MSTRG.14675(CYP71D2),MSTRG.1469(CYP71C4),MSTRG.1470(CYP71C4),MSTRG.15270(SIT2),MSTRG.15772(CYP71E1),MSTRG.15856(rpoC2),MSTRG.15887(--),MSTRG.18896(At1g51890),MSTRG.19336(WAK5),MSTRG.19478(Os08g0520100),MSTRG.20382(--),M…	MSTRG.10722(Os04g0578300),MSTRG.1828(ANT18),MSTRG.18973(WAK5),MSTRG.19886(ATJ15),MSTRG.20081(CYP98A1),MSTRG.20082(CYP98A1),MSTRG.22359(--),MSTRG.229(LRK10),MSTRG.4151(KIN14E),MSTRG.8983(RPS26),ncbi_107275307(LOC107275307),ncbi_107275673(LOC107275673),ncbi_107275792(LOC107275792),ncbi_107276572(LOC107276572),ncbi_107276608(LOC107276608),ncbi_107276613(LOC107276613),ncbi_107276753(LOC107276753),ncb…
GO:0005575	Cellular Component	GO:0032991	protein-containing complex	381	103	MSTRG.12617(CDKB2-1),MSTRG.22837(ALDP),ncbi_107275286(LOC107275286),ncbi_107275748(LOC107275748),ncbi_107275757(LOC107275757),ncbi_107275834(LOC107275834),ncbi_107275956(LOC107275956),ncbi_107276010(LOC107276010),ncbi_107276047(LOC107276047),ncbi_107276062(LOC107276062),ncbi_107276465(LOC107276465),ncbi_107276525(LOC107276525),ncbi_107276747(LOC107276747),ncbi_107276748(LOC107276748),ncbi_1072767…	MSTRG.4151(KIN14E),ncbi_107275673(LOC107275673),ncbi_107275792(LOC107275792),ncbi_107276397(LOC107276397),ncbi_107276572(LOC107276572),ncbi_107277788(LOC107277788),ncbi_107277927(LOC107277927),ncbi_107279393(LOC107279393),ncbi_107280670(LOC107280670),ncbi_107280684(LOC107280684),ncbi_112936211(LOC112936211),ncbi_3131463(rbcL),ncbi_4323895(LOC4323895),ncbi_4324191(LOC4324191),ncbi_4324479(LOC43244…
GO:0005575	Cellular Component	GO:0044464	cell part	1577	526	MSTRG.10106(DMAS1-D),MSTRG.10269(SOG1),MSTRG.11256(pol),MSTRG.11820(BURP1),MSTRG.11829(BURP7),MSTRG.12121(Os04g0447100),MSTRG.12617(CDKB2-1),MSTRG.13939(At3g47570),MSTRG.14479(--),MSTRG.14675(CYP71D2),MSTRG.1469(CYP71C4),MSTRG.1470(CYP71C4),MSTRG.15270(SIT2),MSTRG.15772(CYP71E1),MSTRG.15856(rpoC2),MSTRG.15887(--),MSTRG.1883(At1g28600),MSTRG.18896(At1g51890),MSTRG.19336(WAK5),MSTRG.19478(Os08g0520…
C4349417),ncbi_4349457(LOC4349457),ncbi_4349464(LOC4349464),ncbi_4349484(LOC4349484),ncbi_4349486(LOC4349486),ncbi_4349493(LOC4349493),ncbi_4349525(LOC4349525),ncbi_4349533(LOC4349533),ncbi_4349546(LOC4349546),ncbi_4349585(LOC4349585),ncbi_4349610(LOC4349610),ncbi_4349618(LOC4349618),ncbi_4349643(LOC4349643),ncbi_4349650(LOC4349650),ncbi_4349654(LOC4349654),ncbi_4349683(LOC4349683),ncbi_4349687(L…	MSTRG.10722(Os04g0578300),MSTRG.1828(ANT18),MSTRG.18973(WAK5),MSTRG.19886(ATJ15),MSTRG.20081(CYP98A1),MSTRG.20082(CYP98A1),MSTRG.20809(GSTU17),MSTRG.20812(GSTU17),MSTRG.22359(--),MSTRG.229(LRK10),MSTRG.4151(KIN14E),MSTRG.8983(RPS26),ncbi_107275307(LOC107275307),ncbi_107275673(LOC107275673),ncbi_107275756(LOC107275756),ncbi_107275792(LOC107275792),ncbi_107275991(LOC107275991),ncbi_107276345(LOC107…
GO:0005575	Cellular Component	GO:0005623	cell	1577	526	MSTRG.10106(DMAS1-D),MSTRG.10269(SOG1),MSTRG.11256(pol),MSTRG.11820(BURP1),MSTRG.11829(BURP7),MSTRG.12121(Os04g0447100),MSTRG.12617(CDKB2-1),MSTRG.13939(At3g47570),MSTRG.14479(--),MSTRG.14675(CYP71D2),MSTRG.1469(CYP71C4),MSTRG.1470(CYP71C4),MSTRG.15270(SIT2),MSTRG.15772(CYP71E1),MSTRG.15856(rpoC2),MSTRG.15887(--),MSTRG.1883(At1g28600),MSTRG.18896(At1g51890),MSTRG.19336(WAK5),MSTRG.19478(Os08g0520…
C4349417),ncbi_4349457(LOC4349457),ncbi_4349464(LOC4349464),ncbi_4349484(LOC4349484),ncbi_4349486(LOC4349486),ncbi_4349493(LOC4349493),ncbi_4349525(LOC4349525),ncbi_4349533(LOC4349533),ncbi_4349546(LOC4349546),ncbi_4349585(LOC4349585),ncbi_4349610(LOC4349610),ncbi_4349618(LOC4349618),ncbi_4349643(LOC4349643),ncbi_4349650(LOC4349650),ncbi_4349654(LOC4349654),ncbi_4349683(LOC4349683),ncbi_4349687(L…	MSTRG.10722(Os04g0578300),MSTRG.1828(ANT18),MSTRG.18973(WAK5),MSTRG.19886(ATJ15),MSTRG.20081(CYP98A1),MSTRG.20082(CYP98A1),MSTRG.20809(GSTU17),MSTRG.20812(GSTU17),MSTRG.22359(--),MSTRG.229(LRK10),MSTRG.4151(KIN14E),MSTRG.8983(RPS26),ncbi_107275307(LOC107275307),ncbi_107275673(LOC107275673),ncbi_107275756(LOC107275756),ncbi_107275792(LOC107275792),ncbi_107275991(LOC107275991),ncbi_107276345(LOC107…
GO:0005575	Cellular Component	GO:0031974	membrane-enclosed lumen	106	22	ncbi_107279290(LOC107279290),ncbi_107279602(LOC107279602),ncbi_112937437(LOC112937437),ncbi_112939605(LOC112939605),ncbi_4324176(LOC4324176),ncbi_4324328(LOC4324328),ncbi_4324331(LOC4324331),ncbi_4324496(LOC4324496),ncbi_4324502(LOC4324502),ncbi_4324510(LOC4324510),ncbi_4324776(LOC4324776),ncbi_4324953(LOC4324953),ncbi_4325078(LOC4325078),ncbi_4325393(LOC4325393),ncbi_4325632(LOC4325632),ncbi_432…	ncbi_107275673(LOC107275673),ncbi_107279393(LOC107279393),ncbi_107280684(LOC107280684),ncbi_112936211(LOC112936211),ncbi_4326551(LOC4326551),ncbi_4326924(LOC4326924),ncbi_4331016(LOC4331016),ncbi_4331710(LOC4331710),ncbi_4332433(LOC4332433),ncbi_4334351(LOC4334351),ncbi_4334710(LOC4334710),ncbi_4334990(LOC4334990),ncbi_4335034(LOC4335034),ncbi_4338913(LOC4338913),ncbi_4339215(LOC4339215),ncbi_434…

## Sheet: nip-dpl-a vs nip-dpl-c
Table S3. All enrichment GO terms of the comparison between nip-dpl-a and nip-dpl-c
GO ID (level1)	GO Term (level1)	GO ID (level2)	GO Term (level2)	number_of_nip-pl-a-vs-nip-pl-c (up)	number_of_nip-pl-a-vs-nip-pl-c (down)	Genes_of_nip-dpl-a-vs-nip-dpl-c_up	Genes_of_nip-dpl-a-vs-nip-dpl-c_down
GO:0008150	Biological Process	GO:0071840	cellular component organization or biogenesis	806	194	MSTRG.11788(MT3B),MSTRG.11995(PAP6),MSTRG.12617(CDKB2-1),MSTRG.14849(APC8),MSTRG.15144(RPL35B),MSTRG.16061(SDP1),MSTRG.18567(CP31B),MSTRG.20107(--),MSTRG.21759(RAC2),MSTRG.21806(RPL13A),MSTRG.23561(rpsF),MSTRG.2796(MIRO1),MSTRG.3218(RPL7A-1),MSTRG.3321(--),MSTRG.4523(--),MSTRG.662(MT3A),MSTRG.6756(CUTA1),MSTRG.7310(groL),MSTRG.7769(GSVIVT00034021001),MSTRG.8645(RPL13AB),ncbi_107275760(LOC10727576…	MSTRG.1062(WDL4),MSTRG.752(--),ncbi_107275673(LOC107275673),ncbi_107275835(LOC107275835),ncbi_107275991(LOC107275991),ncbi_107276918(LOC107276918),ncbi_107277161(LOC107277161),ncbi_107277201(LOC107277201),ncbi_107278557(LOC107278557),ncbi_107278562(LOC107278562),ncbi_107278854(LOC107278854),ncbi_107280605(LOC107280605),ncbi_107280670(LOC107280670),ncbi_107281025(LOC107281025),ncbi_107281145(LOC10…
GO:0008150	Biological Process	GO:0048518	positive regulation of biological process	232	34	MSTRG.11788(MT3B),MSTRG.662(MT3A),ncbi_107276563(LOC107276563),ncbi_4323853(LOC4323853),ncbi_4324115(LOC4324115),ncbi_4324695(LOC4324695),ncbi_4324716(LOC4324716),ncbi_4324901(LOC4324901),ncbi_4324980(LOC4324980),ncbi_4325063(LOC4325063),ncbi_4325106(LOC4325106),ncbi_4325277(LOC4325277),ncbi_4325286(LOC4325286),ncbi_4325320(LOC4325320),ncbi_4325346(LOC4325346),ncbi_4325393(LOC4325393),ncbi_432548…	MSTRG.20081(CYP98A1),ncbi_107277161(LOC107277161),ncbi_4323911(LOC4323911),ncbi_4325565(LOC4325565),ncbi_4325750(LOC4325750),ncbi_4325916(LOC4325916),ncbi_4326489(LOC4326489),ncbi_4330445(LOC4330445),ncbi_4331016(LOC4331016),ncbi_4332224(LOC4332224),ncbi_4332585(LOC4332585),ncbi_4332688(LOC4332688),ncbi_4333934(LOC4333934),ncbi_4334351(LOC4334351),ncbi_4334995(LOC4334995),ncbi_4335726(LOC4335726)…
GO:0008150	Biological Process	GO:0008152	metabolic process	2404	877	MSTRG.10406(CPK7),MSTRG.10472(PPCK2),MSTRG.11065(--),MSTRG.11387(TFB5),MSTRG.11788(MT3B),MSTRG.11918(PUR3),MSTRG.12121(Os04g0447100),MSTRG.12617(CDKB2-1),MSTRG.12766(rpmG),MSTRG.1323(--),MSTRG.14051(IAA7),MSTRG.1449(At4g03230),MSTRG.14849(APC8),MSTRG.15144(RPL35B),MSTRG.15301(--),MSTRG.15578(REV3),MSTRG.1561(Os10g0158625),MSTRG.15700(KCS20),MSTRG.15781(--),MSTRG.15856(rpoC2),MSTRG.16061(SDP1),MST…
i_4339343(LOC4339343),ncbi_4339345(LOC4339345),ncbi_4339361(LOC4339361),ncbi_4339368(LOC4339368),ncbi_4339369(LOC4339369),ncbi_4339400(LOC4339400),ncbi_4339403(LOC4339403),ncbi_4339429(LOC4339429),ncbi_4339440(LOC4339440),ncbi_4339464(LOC4339464),ncbi_4339481(LOC4339481),ncbi_4339484(LOC4339484),ncbi_4339499(LOC4339499),ncbi_4339509(LOC4339509),ncbi_4339522(LOC4339522),ncbi_4339536(LOC4339536),nc…	MSTRG.1062(WDL4),MSTRG.10640(R-S),MSTRG.14220(Os11g0189600),MSTRG.16552(GLO4),MSTRG.16880(CAM1-1),MSTRG.17543(TMN9),MSTRG.1828(ANT18),MSTRG.20081(CYP98A1),MSTRG.20812(GSTU17),MSTRG.21241(DTX21),MSTRG.21429(XA21),MSTRG.21636(At1g54610),MSTRG.22654(DTX21),MSTRG.752(--),MSTRG.7874(--),MSTRG.8516(SCPL18),ncbi_107275275(LOC107275275),ncbi_107275673(LOC107275673),ncbi_107275748(LOC107275748),ncbi_10727…
GO:0008150	Biological Process	GO:0007610	behavior	17	1	ncbi_4326991(LOC4326991),ncbi_4328251(LOC4328251),ncbi_4330105(LOC4330105),ncbi_4332006(LOC4332006),ncbi_4336205(LOC4336205),ncbi_4338665(LOC4338665),ncbi_4340007(LOC4340007),ncbi_4340097(LOC4340097),ncbi_4344807(LOC4344807),ncbi_4345402(LOC4345402),ncbi_4345438(LOC4345438),ncbi_4346273(LOC4346273),ncbi_4347694(LOC4347694),ncbi_4348629(LOC4348629),ncbi_4348736(LOC4348736),ncbi_4349464(LOC4349464)…	ncbi_4336486(LOC4336486)
GO:0008150	Biological Process	GO:0008283	cell proliferation	51	5	ncbi_107276563(LOC107276563),ncbi_4324901(LOC4324901),ncbi_4325442(LOC4325442),ncbi_4325867(LOC4325867),ncbi_4326152(LOC4326152),ncbi_4327779(LOC4327779),ncbi_4328251(LOC4328251),ncbi_4329318(LOC4329318),ncbi_4331131(LOC4331131),ncbi_4331367(LOC4331367),ncbi_4332463(LOC4332463),ncbi_4333540(LOC4333540),ncbi_4333814(LOC4333814),ncbi_4334308(LOC4334308),ncbi_4335854(LOC4335854),ncbi_4336205(LOC4336…	ncbi_4333349(LOC4333349),ncbi_4334351(LOC4334351),ncbi_4343388(LOC4343388),ncbi_4346016(LOC4346016),ncbi_9271299(LOC9271299)
GO:0008150	Biological Process	GO:0048519	negative regulation of biological process	272	41	MSTRG.12617(CDKB2-1),MSTRG.1745(--),MSTRG.22170(KIN12C),MSTRG.23257(--),MSTRG.23561(rpsF),ncbi_107275933(LOC107275933),ncbi_107276233(LOC107276233),ncbi_107276563(LOC107276563),ncbi_107278765(LOC107278765),ncbi_4323866(LOC4323866),ncbi_4324039(LOC4324039),ncbi_4324058(LOC4324058),ncbi_4324395(LOC4324395),ncbi_4324438(LOC4324438),ncbi_4324446(LOC4324446),ncbi_4324551(LOC4324551),ncbi_4324864(LOC43…	ncbi_107275673(LOC107275673),ncbi_107275748(LOC107275748),ncbi_107277425(LOC107277425),ncbi_107279689(LOC107279689),ncbi_107280491(LOC107280491),ncbi_4325916(LOC4325916),ncbi_4328593(LOC4328593),ncbi_4330477(LOC4330477),ncbi_4331016(LOC4331016),ncbi_4331449(LOC4331449),ncbi_4331710(LOC4331710),ncbi_4331832(LOC4331832),ncbi_4334272(LOC4334272),ncbi_4334351(LOC4334351),ncbi_4334887(LOC4334887),ncbi…
GO:0008150	Biological Process	GO:0051704	multi-organism process	261	79	MSTRG.11995(PAP6),MSTRG.18567(CP31B),MSTRG.20896(Cht8),ncbi_107275249(LOC107275249),ncbi_107276023(LOC107276023),ncbi_107276298(LOC107276298),ncbi_107276737(LOC107276737),ncbi_107276972(LOC107276972),ncbi_107277281(LOC107277281),ncbi_107278529(LOC107278529),ncbi_107278718(LOC107278718),ncbi_107280764(LOC107280764),ncbi_107281781(LOC107281781),ncbi_112936032(LOC112936032),ncbi_112937410(LOC1129374…	MSTRG.16552(GLO4),MSTRG.21241(DTX21),MSTRG.22654(DTX21),ncbi_107275794(LOC107275794),ncbi_112936134(LOC112936134),ncbi_4324018(LOC4324018),ncbi_4324576(LOC4324576),ncbi_4324625(LOC4324625),ncbi_4324909(LOC4324909),ncbi_4326148(LOC4326148),ncbi_4326581(LOC4326581),ncbi_4326651(LOC4326651),ncbi_4326674(LOC4326674),ncbi_4326684(LOC4326684),ncbi_4326937(LOC4326937),ncbi_4328951(LOC4328951),ncbi_43302…
GO:0008150	Biological Process	GO:0098754	detoxification	57	28	MSTRG.6115(LOL1),ncbi_4324135(LOC4324135),ncbi_4324662(LOC4324662),ncbi_4325189(LOC4325189),ncbi_4326376(LOC4326376),ncbi_4326823(LOC4326823),ncbi_4327517(LOC4327517),ncbi_4327761(LOC4327761),ncbi_4328616(LOC4328616),ncbi_4328997(LOC4328997),ncbi_4329500(LOC4329500),ncbi_4330505(LOC4330505),ncbi_4330867(LOC4330867),ncbi_4331104(LOC4331104),ncbi_4331289(LOC4331289),ncbi_4331535(LOC4331535),ncbi_43…	ncbi_4324995(LOC4324995),ncbi_4325307(LOC4325307),ncbi_4326027(LOC4326027),ncbi_4326924(LOC4326924),ncbi_4327001(LOC4327001),ncbi_4328586(LOC4328586),ncbi_4329453(LOC4329453),ncbi_4333006(LOC4333006),ncbi_4335202(LOC4335202),ncbi_4335574(LOC4335574),ncbi_4336033(LOC4336033),ncbi_4336295(LOC4336295),ncbi_4336538(LOC4336538),ncbi_4341419(LOC4341419),ncbi_4341965(LOC4341965),ncbi_4342251(LOC4342251)…
GO:0008150	Biological Process	GO:0002376	immune system process	71	15	MSTRG.18567(CP31B),MSTRG.6115(LOL1),ncbi_4323988(LOC4323988),ncbi_4325106(LOC4325106),ncbi_4325277(LOC4325277),ncbi_4325393(LOC4325393),ncbi_4326176(LOC4326176),ncbi_4326915(LOC4326915),ncbi_4328933(LOC4328933),ncbi_4329134(LOC4329134),ncbi_4329310(LOC4329310),ncbi_4329835(LOC4329835),ncbi_4329911(LOC4329911),ncbi_4330284(LOC4330284),ncbi_4330379(LOC4330379),ncbi_4331104(LOC4331104),ncbi_4331339(…	ncbi_4324018(LOC4324018),ncbi_4326148(LOC4326148),ncbi_4333349(LOC4333349),ncbi_4335606(LOC4335606),ncbi_4335911(LOC4335911),ncbi_4338122(LOC4338122),ncbi_4342396(LOC4342396),ncbi_4347067(LOC4347067),ncbi_4347230(LOC4347230),ncbi_4349567(LOC4349567),ncbi_4351277(LOC4351277),ncbi_4351724(LOC4351724),ncbi_4352160(LOC4352160),ncbi_4352588(LOC4352588),ncbi_9267134(LOC9267134)
GO:0008150	Biological Process	GO:0040007	growth	80	13	MSTRG.14849(APC8),MSTRG.3321(--),ncbi_4324980(LOC4324980),ncbi_4325222(LOC4325222),ncbi_4325320(LOC4325320),ncbi_4325442(LOC4325442),ncbi_4326042(LOC4326042),ncbi_4326327(LOC4326327),ncbi_4328251(LOC4328251),ncbi_4329318(LOC4329318),ncbi_4329634(LOC4329634),ncbi_4329995(LOC4329995),ncbi_4330284(LOC4330284),ncbi_4330377(LOC4330377),ncbi_4330621(LOC4330621),ncbi_4331292(LOC4331292),ncbi_4331551(LOC…	ncbi_107281276(LOC107281276),ncbi_4330445(LOC4330445),ncbi_4330477(LOC4330477),ncbi_4330725(LOC4330725),ncbi_4332134(LOC4332134),ncbi_4334995(LOC4334995),ncbi_4335726(LOC4335726),ncbi_4337752(LOC4337752),ncbi_4338287(LOC4338287),ncbi_4338760(LOC4338760),ncbi_4343388(LOC4343388),ncbi_4348549(LOC4348549),ncbi_9268939(LOC9268939)
GO:0008150	Biological Process	GO:0009987	cellular process	2429	831	MSTRG.10406(CPK7),MSTRG.10472(PPCK2),MSTRG.11065(--),MSTRG.11387(TFB5),MSTRG.11788(MT3B),MSTRG.11918(PUR3),MSTRG.11995(PAP6),MSTRG.12121(Os04g0447100),MSTRG.12617(CDKB2-1),MSTRG.1323(--),MSTRG.14051(IAA7),MSTRG.1449(At4g03230),MSTRG.14849(APC8),MSTRG.15144(RPL35B),MSTRG.15578(REV3),MSTRG.1561(Os10g0158625),MSTRG.15700(KCS20),MSTRG.15856(rpoC2),MSTRG.16061(SDP1),MSTRG.1745(--),MSTRG.17494(psbB),MS…
LOC4339113),ncbi_4339125(LOC4339125),ncbi_4339149(LOC4339149),ncbi_4339153(LOC4339153),ncbi_4339157(LOC4339157),ncbi_4339160(LOC4339160),ncbi_4339173(LOC4339173),ncbi_4339195(LOC4339195),ncbi_4339200(LOC4339200),ncbi_4339220(LOC4339220),ncbi_4339246(LOC4339246),ncbi_4339267(LOC4339267),ncbi_4339274(LOC4339274),ncbi_4339287(LOC4339287),ncbi_4339332(LOC4339332),ncbi_4339340(LOC4339340),ncbi_4339341…	MSTRG.1062(WDL4),MSTRG.10640(R-S),MSTRG.14220(Os11g0189600),MSTRG.16552(GLO4),MSTRG.16880(CAM1-1),MSTRG.17543(TMN9),MSTRG.19917(At3g58900),MSTRG.20081(CYP98A1),MSTRG.20812(GSTU17),MSTRG.21241(DTX21),MSTRG.21429(XA21),MSTRG.21636(At1g54610),MSTRG.22654(DTX21),MSTRG.752(--),MSTRG.7874(--),ncbi_107275330(LOC107275330),ncbi_107275673(LOC107275673),ncbi_107275748(LOC107275748),ncbi_107275835(LOC107275…
GO:0008150	Biological Process	GO:0051179	localization	638	183	MSTRG.11788(MT3B),MSTRG.11875(SFH6),MSTRG.1323(--),MSTRG.14849(APC8),MSTRG.16061(SDP1),MSTRG.21759(RAC2),MSTRG.2796(MIRO1),MSTRG.3488(--),MSTRG.662(MT3A),ncbi_107275911(LOC107275911),ncbi_107275933(LOC107275933),ncbi_107275954(LOC107275954),ncbi_107275956(LOC107275956),ncbi_107276372(LOC107276372),ncbi_107276446(LOC107276446),ncbi_107276535(LOC107276535),ncbi_107276699(LOC107276699),ncbi_10727728…	MSTRG.16880(CAM1-1),MSTRG.7874(--),ncbi_107275748(LOC107275748),ncbi_107275835(LOC107275835),ncbi_107275890(LOC107275890),ncbi_107276515(LOC107276515),ncbi_107276693(LOC107276693),ncbi_107276707(LOC107276707),ncbi_107276819(LOC107276819),ncbi_107276918(LOC107276918),ncbi_107277347(LOC107277347),ncbi_107277478(LOC107277478),ncbi_107277544(LOC107277544),ncbi_107277989(LOC107277989),ncbi_107278557(L…
GO:0008150	Biological Process	GO:0048511	rhythmic process	21	4	ncbi_4324058(LOC4324058),ncbi_4326442(LOC4326442),ncbi_4328227(LOC4328227),ncbi_4328251(LOC4328251),ncbi_4329512(LOC4329512),ncbi_4329903(LOC4329903),ncbi_4330284(LOC4330284),ncbi_4332003(LOC4332003),ncbi_4333816(LOC4333816),ncbi_4334308(LOC4334308),ncbi_4335133(LOC4335133),ncbi_4337655(LOC4337655),ncbi_4339195(LOC4339195),ncbi_4340745(LOC4340745),ncbi_4341622(LOC4341622),ncbi_4346619(LOC4346619)…	ncbi_107279948(LOC107279948),ncbi_4336486(LOC4336486),ncbi_4338095(LOC4338095),ncbi_4342714(LOC4342714)
GO:0008150	Biological Process	GO:0043473	pigmentation	6	1	ncbi_4326697(LOC4326697),ncbi_4328823(LOC4328823),ncbi_4338648(LOC4338648),ncbi_4340636(LOC4340636),ncbi_4344807(LOC4344807),ncbi_4347461(LOC4347461)	ncbi_4346344(LOC4346344)
GO:0008150	Biological Process	GO:0022414	reproductive process	201	44	MSTRG.14849(APC8),MSTRG.16061(SDP1),MSTRG.20107(--),MSTRG.23561(rpsF),MSTRG.2796(MIRO1),MSTRG.7310(groL),MSTRG.9373(SDP1),ncbi_107275249(LOC107275249),ncbi_107276023(LOC107276023),ncbi_107276298(LOC107276298),ncbi_107276737(LOC107276737),ncbi_107276972(LOC107276972),ncbi_107278529(LOC107278529),ncbi_107280764(LOC107280764),ncbi_4323853(LOC4323853),ncbi_4324160(LOC4324160),ncbi_4324369(LOC4324369)…	MSTRG.12452(DIVARICATA),ncbi_107275673(LOC107275673),ncbi_107278562(LOC107278562),ncbi_107279948(LOC107279948),ncbi_112936134(LOC112936134),ncbi_4324909(LOC4324909),ncbi_4327173(LOC4327173),ncbi_4328593(LOC4328593),ncbi_4329978(LOC4329978),ncbi_4330213(LOC4330213),ncbi_4330445(LOC4330445),ncbi_4330477(LOC4330477),ncbi_4330725(LOC4330725),ncbi_4331016(LOC4331016),ncbi_4331300(LOC4331300),ncbi_4332…
GO:0008150	Biological Process	GO:0040011	locomotion	47	14	ncbi_107277321(LOC107277321),ncbi_4324745(LOC4324745),ncbi_4325346(LOC4325346),ncbi_4326176(LOC4326176),ncbi_4326991(LOC4326991),ncbi_4327592(LOC4327592),ncbi_4327897(LOC4327897),ncbi_4328686(LOC4328686),ncbi_4328810(LOC4328810),ncbi_4329217(LOC4329217),ncbi_4329509(LOC4329509),ncbi_4330499(LOC4330499),ncbi_4331069(LOC4331069),ncbi_4331191(LOC4331191),ncbi_4332463(LOC4332463),ncbi_4333729(LOC4333…	ncbi_107281025(LOC107281025),ncbi_4326674(LOC4326674),ncbi_4328951(LOC4328951),ncbi_4330725(LOC4330725),ncbi_4332972(LOC4332972),ncbi_4334887(LOC4334887),ncbi_4340195(LOC4340195),ncbi_4342001(LOC4342001),ncbi_4343388(LOC4343388),ncbi_4345164(LOC4345164),ncbi_4345520(LOC4345520),ncbi_4348712(LOC4348712),ncbi_4350523(LOC4350523),ncbi_9268301(LOC9268301)
GO:0008150	Biological Process	GO:0000003	reproduction	238	50	MSTRG.14849(APC8),MSTRG.16061(SDP1),MSTRG.20107(--),MSTRG.23561(rpsF),MSTRG.2796(MIRO1),MSTRG.7310(groL),MSTRG.9373(SDP1),ncbi_107275249(LOC107275249),ncbi_107275286(LOC107275286),ncbi_107275911(LOC107275911),ncbi_107275933(LOC107275933),ncbi_107276023(LOC107276023),ncbi_107276298(LOC107276298),ncbi_107276737(LOC107276737),ncbi_107276972(LOC107276972),ncbi_107278529(LOC107278529),ncbi_107280764(L…	MSTRG.12452(DIVARICATA),ncbi_107275673(LOC107275673),ncbi_107278562(LOC107278562),ncbi_107279948(LOC107279948),ncbi_107280908(LOC107280908),ncbi_112936134(LOC112936134),ncbi_4324909(LOC4324909),ncbi_4327173(LOC4327173),ncbi_4327189(LOC4327189),ncbi_4328593(LOC4328593),ncbi_4329978(LOC4329978),ncbi_4330213(LOC4330213),ncbi_4330445(LOC4330445),ncbi_4330477(LOC4330477),ncbi_4330725(LOC4330725),ncbi_…
GO:0008150	Biological Process	GO:0032501	multicellular organismal process	342	61	MSTRG.11788(MT3B),MSTRG.12617(CDKB2-1),MSTRG.15700(KCS20),MSTRG.23561(rpsF),MSTRG.2796(MIRO1),MSTRG.662(MT3A),ncbi_107275249(LOC107275249),ncbi_107276001(LOC107276001),ncbi_107276023(LOC107276023),ncbi_107276298(LOC107276298),ncbi_107276563(LOC107276563),ncbi_107276737(LOC107276737),ncbi_107276972(LOC107276972),ncbi_107277452(LOC107277452),ncbi_107277724(LOC107277724),ncbi_107278529(LOC107278529)…	MSTRG.12452(DIVARICATA),ncbi_107277161(LOC107277161),ncbi_107279948(LOC107279948),ncbi_107280670(LOC107280670),ncbi_112936134(LOC112936134),ncbi_112937615(LOC112937615),ncbi_4323895(LOC4323895),ncbi_4323990(LOC4323990),ncbi_4324909(LOC4324909),ncbi_4325137(LOC4325137),ncbi_4325158(LOC4325158),ncbi_4325252(LOC4325252),ncbi_4325744(LOC4325744),ncbi_4326489(LOC4326489),ncbi_4326551(LOC4326551),ncbi_…
GO:0008150	Biological Process	GO:0098743	cell aggregation	3	0	ncbi_4332864(LOC4332864),ncbi_4333729(LOC4333729),ncbi_4345402(LOC4345402)	--
GO:0008150	Biological Process	GO:0032502	developmental process	375	64	MSTRG.11788(MT3B),MSTRG.12617(CDKB2-1),MSTRG.14849(APC8),MSTRG.15700(KCS20),MSTRG.16061(SDP1),MSTRG.20107(--),MSTRG.23561(rpsF),MSTRG.2796(MIRO1),MSTRG.6115(LOL1),MSTRG.662(MT3A),MSTRG.7310(groL),MSTRG.9373(SDP1),ncbi_107275286(LOC107275286),ncbi_107275911(LOC107275911),ncbi_107275933(LOC107275933),ncbi_107276001(LOC107276001),ncbi_107276563(LOC107276563),ncbi_107277724(LOC107277724),ncbi_4323853…	MSTRG.12452(DIVARICATA),ncbi_107277161(LOC107277161),ncbi_107279948(LOC107279948),ncbi_107280908(LOC107280908),ncbi_112937615(LOC112937615),ncbi_4323911(LOC4323911),ncbi_4323990(LOC4323990),ncbi_4325137(LOC4325137),ncbi_4325252(LOC4325252),ncbi_4325744(LOC4325744),ncbi_4326489(LOC4326489),ncbi_4326551(LOC4326551),ncbi_4327173(LOC4327173),ncbi_4327189(LOC4327189),ncbi_4330331(LOC4330331),ncbi_4330…
GO:0008150	Biological Process	GO:0050896	response to stimulus	824	271	MSTRG.11065(--),MSTRG.11387(TFB5),MSTRG.11788(MT3B),MSTRG.11995(PAP6),MSTRG.12617(CDKB2-1),MSTRG.14849(APC8),MSTRG.15700(KCS20),MSTRG.1745(--),MSTRG.18567(CP31B),MSTRG.20896(Cht8),MSTRG.21759(RAC2),MSTRG.23006(--),MSTRG.23017(--),MSTRG.23257(--),MSTRG.23561(rpsF),MSTRG.2796(MIRO1),MSTRG.6115(LOL1),MSTRG.662(MT3A),MSTRG.6756(CUTA1),MSTRG.6821(At5g27470),MSTRG.7892(CBL7),MSTRG.9605(MYB93),ncbi_1072…	MSTRG.16880(CAM1-1),MSTRG.1828(ANT18),MSTRG.20081(CYP98A1),MSTRG.20812(GSTU17),MSTRG.21241(DTX21),MSTRG.22654(DTX21),ncbi_107275330(LOC107275330),ncbi_107275673(LOC107275673),ncbi_107275748(LOC107275748),ncbi_107275835(LOC107275835),ncbi_107275871(LOC107275871),ncbi_107276515(LOC107276515),ncbi_107276707(LOC107276707),ncbi_107277152(LOC107277152),ncbi_107277347(LOC107277347),ncbi_107277425(LOC107…
GO:0008150	Biological Process	GO:0001906	cell killing	1	0	ncbi_4340257(LOC4340257)	--
GO:0008150	Biological Process	GO:0023052	signaling	240	74	MSTRG.12617(CDKB2-1),MSTRG.21759(RAC2),MSTRG.2796(MIRO1),MSTRG.7892(CBL7),ncbi_107276563(LOC107276563),ncbi_107278650(LOC107278650),ncbi_107278684(LOC107278684),ncbi_4323870(LOC4323870),ncbi_4323871(LOC4323871),ncbi_4323988(LOC4323988),ncbi_4324039(LOC4324039),ncbi_4324115(LOC4324115),ncbi_4324135(LOC4324135),ncbi_4324302(LOC4324302),ncbi_4324551(LOC4324551),ncbi_4324616(LOC4324616),ncbi_4324711(…	MSTRG.16880(CAM1-1),ncbi_107275871(LOC107275871),ncbi_107276707(LOC107276707),ncbi_107277152(LOC107277152),ncbi_107277347(LOC107277347),ncbi_107277425(LOC107277425),ncbi_107279948(LOC107279948),ncbi_4323895(LOC4323895),ncbi_4324739(LOC4324739),ncbi_4325158(LOC4325158),ncbi_4325750(LOC4325750),ncbi_4326208(LOC4326208),ncbi_4326627(LOC4326627),ncbi_4326869(LOC4326869),ncbi_4327438(LOC4327438),ncbi_…
GO:0008150	Biological Process	GO:0015976	carbon utilization	1	0	ncbi_4341622(LOC4341622)	--
GO:0008150	Biological Process	GO:0050789	regulation of biological process	858	232	MSTRG.11387(TFB5),MSTRG.11788(MT3B),MSTRG.12617(CDKB2-1),MSTRG.14051(IAA7),MSTRG.14849(APC8),MSTRG.15144(RPL35B),MSTRG.1745(--),MSTRG.19336(WAK5),MSTRG.19340(WAK2),MSTRG.21759(RAC2),MSTRG.22170(KIN12C),MSTRG.23257(--),MSTRG.23561(rpsF),MSTRG.2796(MIRO1),MSTRG.3321(--),MSTRG.4472(--),MSTRG.5617(ERF008),MSTRG.6115(LOL1),MSTRG.662(MT3A),MSTRG.6639(Os03g0164300),MSTRG.7892(CBL7),MSTRG.8268(GRF9),MSTR…	MSTRG.16880(CAM1-1),MSTRG.20081(CYP98A1),ncbi_107275673(LOC107275673),ncbi_107275748(LOC107275748),ncbi_107275871(LOC107275871),ncbi_107276241(LOC107276241),ncbi_107276405(LOC107276405),ncbi_107276707(LOC107276707),ncbi_107277152(LOC107277152),ncbi_107277161(LOC107277161),ncbi_107277201(LOC107277201),ncbi_107277347(LOC107277347),ncbi_107277425(LOC107277425),ncbi_107278562(LOC107278562),ncbi_10727…
GO:0008150	Biological Process	GO:0065007	biological regulation	943	264	MSTRG.11387(TFB5),MSTRG.11788(MT3B),MSTRG.12617(CDKB2-1),MSTRG.14051(IAA7),MSTRG.14849(APC8),MSTRG.15144(RPL35B),MSTRG.1745(--),MSTRG.18567(CP31B),MSTRG.19336(WAK5),MSTRG.19340(WAK2),MSTRG.20181(CG31559),MSTRG.21759(RAC2),MSTRG.22170(KIN12C),MSTRG.23257(--),MSTRG.23561(rpsF),MSTRG.2796(MIRO1),MSTRG.3321(--),MSTRG.4472(--),MSTRG.5617(ERF008),MSTRG.6115(LOL1),MSTRG.662(MT3A),MSTRG.6639(Os03g0164300…	MSTRG.16880(CAM1-1),MSTRG.20081(CYP98A1),ncbi_107275673(LOC107275673),ncbi_107275748(LOC107275748),ncbi_107275871(LOC107275871),ncbi_107275890(LOC107275890),ncbi_107276241(LOC107276241),ncbi_107276405(LOC107276405),ncbi_107276707(LOC107276707),ncbi_107277152(LOC107277152),ncbi_107277161(LOC107277161),ncbi_107277201(LOC107277201),ncbi_107277347(LOC107277347),ncbi_107277425(LOC107277425),ncbi_10727…
GO:0008150	Biological Process	GO:0022610	biological adhesion	12	4	ncbi_4326042(LOC4326042),ncbi_4326118(LOC4326118),ncbi_4328159(LOC4328159),ncbi_4328810(LOC4328810),ncbi_4330284(LOC4330284),ncbi_4332742(LOC4332742),ncbi_4333507(LOC4333507),ncbi_4335425(LOC4335425),ncbi_4337544(LOC4337544),ncbi_4341029(LOC4341029),ncbi_4346824(LOC4346824),ncbi_9268633(LOC9268633)	ncbi_4330725(LOC4330725),ncbi_4332321(LOC4332321),ncbi_4338760(LOC4338760),ncbi_9267695(LOC9267695)
GO:0008150	Biological Process	GO:0019740	nitrogen utilization	5	1	ncbi_4328516(LOC4328516),ncbi_4331008(LOC4331008),ncbi_4335184(LOC4335184),ncbi_4337720(LOC4337720),ncbi_4339561(LOC4339561)	ncbi_4335937(LOC4335937)
GO:0003674	Molecular Function	GO:0005198	structural molecule activity	279	25	MSTRG.15144(RPL35B),MSTRG.20195(rps16),MSTRG.21806(RPL13A),MSTRG.3218(RPL7A-1),MSTRG.7769(GSVIVT00034021001),MSTRG.8645(RPL13AB),MSTRG.8983(RPS26),ncbi_107276598(LOC107276598),ncbi_107276599(LOC107276599),ncbi_107278968(LOC107278968),ncbi_112937410(LOC112937410),ncbi_112938227(LOC112938227),ncbi_112938705(LOC112938705),ncbi_3131385(rps12),ncbi_4323904(LOC4323904),ncbi_4324171(LOC4324171),ncbi_432…	ncbi_107277788(LOC107277788),ncbi_107278854(LOC107278854),ncbi_107280605(LOC107280605),ncbi_112937609(LOC112937609),ncbi_112939605(LOC112939605),ncbi_3131421(rpl2),ncbi_3131424(rpl2),ncbi_3131427(rpl23),ncbi_3131428(rpl23),ncbi_4326917(LOC4326917),ncbi_4327550(LOC4327550),ncbi_4328420(LOC4328420),ncbi_4332106(LOC4332106),ncbi_4333632(LOC4333632),ncbi_4333966(LOC4333966),ncbi_4336383(LOC4336383),n…
GO:0003674	Molecular Function	GO:0003824	catalytic activity	1821	885	MSTRG.10106(DMAS1-D),MSTRG.10406(CPK7),MSTRG.10472(PPCK2),MSTRG.11918(PUR3),MSTRG.12121(Os04g0447100),MSTRG.1245(CSB),MSTRG.12617(CDKB2-1),MSTRG.12880(--),MSTRG.1323(--),MSTRG.13938(At2g24130),MSTRG.14479(--),MSTRG.1449(At4g03230),MSTRG.1469(CYP71C4),MSTRG.15578(REV3),MSTRG.15700(KCS20),MSTRG.15781(--),MSTRG.15856(rpoC2),MSTRG.16061(SDP1),MSTRG.16644(CYP709B2),MSTRG.17444(CSB),MSTRG.1745(--),MSTR…
86(LOC4345386),ncbi_4345402(LOC4345402),ncbi_4345430(LOC4345430),ncbi_4345435(LOC4345435),ncbi_4345438(LOC4345438),ncbi_4345447(LOC4345447),ncbi_4345448(LOC4345448),ncbi_4345502(LOC4345502),ncbi_4345521(LOC4345521),ncbi_4345533(LOC4345533),ncbi_4345556(LOC4345556),ncbi_4345577(LOC4345577),ncbi_4345583(LOC4345583),ncbi_4345662(LOC4345662),ncbi_4345674(LOC4345674),ncbi_4345726(LOC4345726),ncbi_4345…	MSTRG.14220(Os11g0189600),MSTRG.16552(GLO4),MSTRG.1828(ANT18),MSTRG.20081(CYP98A1),MSTRG.20812(GSTU17),MSTRG.21429(XA21),MSTRG.21636(At1g54610),MSTRG.5052(Os03g0232800),MSTRG.6590(MO2),MSTRG.752(--),MSTRG.7874(--),MSTRG.8516(SCPL18),ncbi_107275673(LOC107275673),ncbi_107275748(LOC107275748),ncbi_107275783(LOC107275783),ncbi_107275835(LOC107275835),ncbi_107275871(LOC107275871),ncbi_107275898(LOC107…
GO:0003674	Molecular Function	GO:0016209	antioxidant activity	44	36	ncbi_4324135(LOC4324135),ncbi_4325189(LOC4325189),ncbi_4326207(LOC4326207),ncbi_4326734(LOC4326734),ncbi_4330505(LOC4330505),ncbi_4330771(LOC4330771),ncbi_4331535(LOC4331535),ncbi_4331658(LOC4331658),ncbi_4332474(LOC4332474),ncbi_4334200(LOC4334200),ncbi_4336484(LOC4336484),ncbi_4336649(LOC4336649),ncbi_4336726(LOC4336726),ncbi_4336932(LOC4336932),ncbi_4337091(LOC4337091),ncbi_4337486(LOC4337486)…	ncbi_4324557(LOC4324557),ncbi_4326027(LOC4326027),ncbi_4326273(LOC4326273),ncbi_4326716(LOC4326716),ncbi_4326874(LOC4326874),ncbi_4327001(LOC4327001),ncbi_4327453(LOC4327453),ncbi_4328518(LOC4328518),ncbi_4328586(LOC4328586),ncbi_4328832(LOC4328832),ncbi_4329778(LOC4329778),ncbi_4330480(LOC4330480),ncbi_4331657(LOC4331657),ncbi_4332174(LOC4332174),ncbi_4332925(LOC4332925),ncbi_4333262(LOC4333262)…
GO:0003674	Molecular Function	GO:0031386	protein tag	3	0	ncbi_112936086(LOC112936086),ncbi_4324360(LOC4324360),ncbi_4343175(LOC4343175)	--
GO:0003674	Molecular Function	GO:0140104	molecular carrier activity	13	3	ncbi_4327117(LOC4327117),ncbi_4327779(LOC4327779),ncbi_4334849(LOC4334849),ncbi_4336726(LOC4336726),ncbi_4336809(LOC4336809),ncbi_4338040(LOC4338040),ncbi_4340740(LOC4340740),ncbi_4343807(LOC4343807),ncbi_4343885(LOC4343885),ncbi_4346853(LOC4346853),ncbi_9268937(LOC9268937),ncbi_9269497(LOC9269497),ncbi_9270745(LOC9270745)	ncbi_4329991(LOC4329991),ncbi_4340195(LOC4340195),ncbi_4342400(LOC4342400)
GO:0003674	Molecular Function	GO:0104005	hijacked molecular function	1	0	ncbi_4332762(LOC4332762)	--
GO:0003674	Molecular Function	GO:0005215	transporter activity	230	90	MSTRG.1323(--),ncbi_107275911(LOC107275911),ncbi_107275954(LOC107275954),ncbi_107276330(LOC107276330),ncbi_107276372(LOC107276372),ncbi_107276446(LOC107276446),ncbi_107276535(LOC107276535),ncbi_107276699(LOC107276699),ncbi_107277281(LOC107277281),ncbi_107277321(LOC107277321),ncbi_107277452(LOC107277452),ncbi_107277679(LOC107277679),ncbi_107277806(LOC107277806),ncbi_107278549(LOC107278549),ncbi_10…	MSTRG.21241(DTX21),MSTRG.22654(DTX21),ncbi_107275890(LOC107275890),ncbi_107276707(LOC107276707),ncbi_107276819(LOC107276819),ncbi_107276918(LOC107276918),ncbi_107277478(LOC107277478),ncbi_107277989(LOC107277989),ncbi_107278135(LOC107278135),ncbi_107279322(LOC107279322),ncbi_107280670(LOC107280670),ncbi_107280814(LOC107280814),ncbi_107281025(LOC107281025),ncbi_112936046(LOC112936046),ncbi_11293990…
GO:0003674	Molecular Function	GO:0038024	cargo receptor activity	0	1	--	ncbi_4335726(LOC4335726)
GO:0003674	Molecular Function	GO:0090729	toxin activity	0	1	--	ncbi_4346275(LOC4346275)
GO:0003674	Molecular Function	GO:0060089	molecular transducer activity	30	21	ncbi_107276681(LOC107276681),ncbi_107277679(LOC107277679),ncbi_107278650(LOC107278650),ncbi_4328089(LOC4328089),ncbi_4328516(LOC4328516),ncbi_4328829(LOC4328829),ncbi_4329520(LOC4329520),ncbi_4330959(LOC4330959),ncbi_4331008(LOC4331008),ncbi_4331245(LOC4331245),ncbi_4332906(LOC4332906),ncbi_4333213(LOC4333213),ncbi_4333930(LOC4333930),ncbi_4334040(LOC4334040),ncbi_4335058(LOC4335058),ncbi_4335184…	MSTRG.16880(CAM1-1),ncbi_4324179(LOC4324179),ncbi_4326627(LOC4326627),ncbi_4330434(LOC4330434),ncbi_4332213(LOC4332213),ncbi_4333525(LOC4333525),ncbi_4334515(LOC4334515),ncbi_4334710(LOC4334710),ncbi_4335937(LOC4335937),ncbi_4336486(LOC4336486),ncbi_4338006(LOC4338006),ncbi_4338122(LOC4338122),ncbi_4338760(LOC4338760),ncbi_4340574(LOC4340574),ncbi_4342850(LOC4342850),ncbi_4343049(LOC4343049),ncbi…
GO:0003674	Molecular Function	GO:0045182	translation regulator activity	10	1	ncbi_107277343(LOC107277343),ncbi_4330137(LOC4330137),ncbi_4332327(LOC4332327),ncbi_4342835(LOC4342835),ncbi_4343937(LOC4343937),ncbi_4345219(LOC4345219),ncbi_9266167(LOC9266167),ncbi_9266464(LOC9266464),ncbi_9266763(LOC9266763),ncbi_9271043(LOC9271043)	ncbi_4336784(LOC4336784)
GO:0003674	Molecular Function	GO:0098772	molecular function regulator	92	18	MSTRG.23257(--),ncbi_4323870(LOC4323870),ncbi_4323988(LOC4323988),ncbi_4324255(LOC4324255),ncbi_4324546(LOC4324546),ncbi_4324667(LOC4324667),ncbi_4324671(LOC4324671),ncbi_4324711(LOC4324711),ncbi_4325063(LOC4325063),ncbi_4325781(LOC4325781),ncbi_4326267(LOC4326267),ncbi_4326272(LOC4326272),ncbi_4326984(LOC4326984),ncbi_4327535(LOC4327535),ncbi_4327685(LOC4327685),ncbi_4327806(LOC4327806),ncbi_432…	ncbi_107275897(LOC107275897),ncbi_4325738(LOC4325738),ncbi_4326489(LOC4326489),ncbi_4327285(LOC4327285),ncbi_4330445(LOC4330445),ncbi_4333535(LOC4333535),ncbi_4334823(LOC4334823),ncbi_4335958(LOC4335958),ncbi_4338640(LOC4338640),ncbi_4338974(LOC4338974),ncbi_4339558(LOC4339558),ncbi_4344268(LOC4344268),ncbi_4347280(LOC4347280),ncbi_4347852(LOC4347852),ncbi_4349078(LOC4349078),ncbi_4352405(LOC4352…
GO:0003674	Molecular Function	GO:0045735	nutrient reservoir activity	1	4	ncbi_112935981(LOC112935981)	ncbi_4325744(LOC4325744),ncbi_4329551(LOC4329551),ncbi_4338282(LOC4338282),ncbi_4345763(LOC4345763)
GO:0003674	Molecular Function	GO:0140110	transcription regulator activity	162	63	ncbi_107276190(LOC107276190),ncbi_107276233(LOC107276233),ncbi_107277100(LOC107277100),ncbi_107277264(LOC107277264),ncbi_107278664(LOC107278664),ncbi_107278754(LOC107278754),ncbi_4323937(LOC4323937),ncbi_4324058(LOC4324058),ncbi_4324651(LOC4324651),ncbi_4325063(LOC4325063),ncbi_4325274(LOC4325274),ncbi_4325281(LOC4325281),ncbi_4325286(LOC4325286),ncbi_4325454(LOC4325454),ncbi_4325650(LOC4325650),…	ncbi_107276241(LOC107276241),ncbi_107276405(LOC107276405),ncbi_107277201(LOC107277201),ncbi_107278562(LOC107278562),ncbi_107280052(LOC107280052),ncbi_107280908(LOC107280908),ncbi_4323911(LOC4323911),ncbi_4324731(LOC4324731),ncbi_4325565(LOC4325565),ncbi_4325750(LOC4325750),ncbi_4326489(LOC4326489),ncbi_4327348(LOC4327348),ncbi_4328005(LOC4328005),ncbi_4328518(LOC4328518),ncbi_4328927(LOC4328927),…
GO:0003674	Molecular Function	GO:0005488	binding	2320	778	MSTRG.10121(RBP47),MSTRG.10406(CPK7),MSTRG.10472(PPCK2),MSTRG.11788(MT3B),MSTRG.11853(--),MSTRG.11854(--),MSTRG.12121(Os04g0447100),MSTRG.1245(CSB),MSTRG.12617(CDKB2-1),MSTRG.1323(--),MSTRG.14247(Os03g0733400),MSTRG.14312(--),MSTRG.1449(At4g03230),MSTRG.1469(CYP71C4),MSTRG.14849(APC8),MSTRG.1561(Os10g0158625),MSTRG.15856(rpoC2),MSTRG.16644(CYP709B2),MSTRG.17359(TY3B-G),MSTRG.17472(At3g47570),MSTR…
880),ncbi_4339898(LOC4339898),ncbi_4339900(LOC4339900),ncbi_4339907(LOC4339907),ncbi_4339915(LOC4339915),ncbi_4339921(LOC4339921),ncbi_4339923(LOC4339923),ncbi_4339929(LOC4339929),ncbi_4339975(LOC4339975),ncbi_4339977(LOC4339977),ncbi_4339991(LOC4339991),ncbi_4339996(LOC4339996),ncbi_4340005(LOC4340005),ncbi_4340007(LOC4340007),ncbi_4340027(LOC4340027),ncbi_4340033(LOC4340033),ncbi_4340048(LOC434…	MSTRG.12452(DIVARICATA),MSTRG.1296(PER24),MSTRG.15879(RL1),MSTRG.16880(CAM1-1),MSTRG.1828(ANT18),MSTRG.1930(RL3),MSTRG.20081(CYP98A1),MSTRG.21636(At1g54610),MSTRG.752(--),MSTRG.7754(--),MSTRG.7874(--),ncbi_107275330(LOC107275330),ncbi_107275673(LOC107275673),ncbi_107275748(LOC107275748),ncbi_107275783(LOC107275783),ncbi_107275787(LOC107275787),ncbi_107275794(LOC107275794),ncbi_107275835(LOC107275…
GO:0005575	Cellular Component	GO:0032991	protein-containing complex	1007	200	MSTRG.12617(CDKB2-1),MSTRG.12766(rpmG),MSTRG.14849(APC8),MSTRG.15144(RPL35B),MSTRG.17494(psbB),MSTRG.18567(CP31B),MSTRG.21806(RPL13A),MSTRG.3218(RPL7A-1),MSTRG.3488(--),MSTRG.7310(groL),MSTRG.7769(GSVIVT00034021001),MSTRG.7892(CBL7),MSTRG.8645(RPL13AB),ncbi_107275286(LOC107275286),ncbi_107275757(LOC107275757),ncbi_107275933(LOC107275933),ncbi_107275956(LOC107275956),ncbi_107276010(LOC107276010),n…	ncbi_107275673(LOC107275673),ncbi_107275748(LOC107275748),ncbi_107275835(LOC107275835),ncbi_107276515(LOC107276515),ncbi_107276918(LOC107276918),ncbi_107277161(LOC107277161),ncbi_107277425(LOC107277425),ncbi_107277544(LOC107277544),ncbi_107277788(LOC107277788),ncbi_107278135(LOC107278135),ncbi_107278228(LOC107278228),ncbi_107278375(LOC107278375),ncbi_107278670(LOC107278670),ncbi_107278854(LOC1072…
GO:0005575	Cellular Component	GO:0031974	membrane-enclosed lumen	456	43	MSTRG.6756(CUTA1),ncbi_107276681(LOC107276681),ncbi_107277724(LOC107277724),ncbi_107278765(LOC107278765),ncbi_112936016(LOC112936016),ncbi_112936074(LOC112936074),ncbi_112937410(LOC112937410),ncbi_112938227(LOC112938227),ncbi_112938804(LOC112938804),ncbi_4323853(LOC4323853),ncbi_4323988(LOC4323988),ncbi_4323989(LOC4323989),ncbi_4324176(LOC4324176),ncbi_4324413(LOC4324413),ncbi_4324502(LOC4324502)…	ncbi_107275673(LOC107275673),ncbi_107275835(LOC107275835),ncbi_107277161(LOC107277161),ncbi_107278135(LOC107278135),ncbi_107278854(LOC107278854),ncbi_107279948(LOC107279948),ncbi_107280605(LOC107280605),ncbi_112939605(LOC112939605),ncbi_3131421(rpl2),ncbi_3131424(rpl2),ncbi_4326526(LOC4326526),ncbi_4326551(LOC4326551),ncbi_4326924(LOC4326924),ncbi_4327302(LOC4327302),ncbi_4328593(LOC4328593),ncbi…
GO:0005575	Cellular Component	GO:0044422	organelle part	937	210	MSTRG.11995(PAP6),MSTRG.12617(CDKB2-1),MSTRG.12766(rpmG),MSTRG.14849(APC8),MSTRG.15144(RPL35B),MSTRG.17494(psbB),MSTRG.18567(CP31B),MSTRG.21806(RPL13A),MSTRG.23561(rpsF),MSTRG.2796(MIRO1),MSTRG.3218(RPL7A-1),MSTRG.3488(--),MSTRG.6756(CUTA1),MSTRG.7310(groL),MSTRG.7769(GSVIVT00034021001),MSTRG.8645(RPL13AB),ncbi_107275757(LOC107275757),ncbi_107276010(LOC107276010),ncbi_107276483(LOC107276483),ncbi…	MSTRG.16880(CAM1-1),MSTRG.1828(ANT18),ncbi_107275673(LOC107275673),ncbi_107275835(LOC107275835),ncbi_107275908(LOC107275908),ncbi_107276693(LOC107276693),ncbi_107277161(LOC107277161),ncbi_107277425(LOC107277425),ncbi_107277478(LOC107277478),ncbi_107278135(LOC107278135),ncbi_107278228(LOC107278228),ncbi_107278375(LOC107278375),ncbi_107278670(LOC107278670),ncbi_107278854(LOC107278854),ncbi_10727994…
GO:0005575	Cellular Component	GO:0099080	supramolecular complex	33	42	ncbi_4325966(LOC4325966),ncbi_4327195(LOC4327195),ncbi_4327984(LOC4327984),ncbi_4328997(LOC4328997),ncbi_4329057(LOC4329057),ncbi_4330105(LOC4330105),ncbi_4332638(LOC4332638),ncbi_4334490(LOC4334490),ncbi_4334882(LOC4334882),ncbi_4336103(LOC4336103),ncbi_4336312(LOC4336312),ncbi_4336600(LOC4336600),ncbi_4337249(LOC4337249),ncbi_4337316(LOC4337316),ncbi_4337861(LOC4337861),ncbi_4339343(LOC4339343)…	ncbi_4323990(LOC4323990),ncbi_4323993(LOC4323993),ncbi_4324792(LOC4324792),ncbi_4326167(LOC4326167),ncbi_4326684(LOC4326684),ncbi_4326917(LOC4326917),ncbi_4326924(LOC4326924),ncbi_4327302(LOC4327302),ncbi_4327550(LOC4327550),ncbi_4328420(LOC4328420),ncbi_4328593(LOC4328593),ncbi_4330696(LOC4330696),ncbi_4330897(LOC4330897),ncbi_4331382(LOC4331382),ncbi_4332578(LOC4332578),ncbi_4333349(LOC4333349)…
GO:0005575	Cellular Component	GO:0043226	organelle	2392	788	MSTRG.10106(DMAS1-D),MSTRG.11065(--),MSTRG.11829(BURP7),MSTRG.11853(--),MSTRG.11854(--),MSTRG.11875(SFH6),MSTRG.11918(PUR3),MSTRG.11995(PAP6),MSTRG.12121(Os04g0447100),MSTRG.12617(CDKB2-1),MSTRG.12766(rpmG),MSTRG.12880(--),MSTRG.12897(--),MSTRG.13938(At2g24130),MSTRG.14247(Os03g0733400),MSTRG.14479(--),MSTRG.1469(CYP71C4),MSTRG.14849(APC8),MSTRG.15063(MINDY1),MSTRG.15144(RPL35B),MSTRG.1561(Os10g0…
,ncbi_4339181(LOC4339181),ncbi_4339195(LOC4339195),ncbi_4339235(LOC4339235),ncbi_4339238(LOC4339238),ncbi_4339246(LOC4339246),ncbi_4339287(LOC4339287),ncbi_4339299(LOC4339299),ncbi_4339340(LOC4339340),ncbi_4339341(LOC4339341),ncbi_4339342(LOC4339342),ncbi_4339343(LOC4339343),ncbi_4339344(LOC4339344),ncbi_4339345(LOC4339345),ncbi_4339361(LOC4339361),ncbi_4339387(LOC4339387),ncbi_4339398(LOC4339398…	MSTRG.10722(Os04g0578300),MSTRG.16880(CAM1-1),MSTRG.1828(ANT18),MSTRG.20081(CYP98A1),MSTRG.20192(--),MSTRG.21429(XA21),MSTRG.752(--),MSTRG.7874(--),MSTRG.9635(--),ncbi_107275654(LOC107275654),ncbi_107275673(LOC107275673),ncbi_107275835(LOC107275835),ncbi_107275908(LOC107275908),ncbi_107276048(LOC107276048),ncbi_107276241(LOC107276241),ncbi_107276613(LOC107276613),ncbi_107276693(LOC107276693),ncbi…
GO:0005575	Cellular Component	GO:0005623	cell	2815	975	MSTRG.10106(DMAS1-D),MSTRG.11065(--),MSTRG.11829(BURP7),MSTRG.11853(--),MSTRG.11854(--),MSTRG.11875(SFH6),MSTRG.11918(PUR3),MSTRG.11995(PAP6),MSTRG.12121(Os04g0447100),MSTRG.12617(CDKB2-1),MSTRG.12766(rpmG),MSTRG.12880(--),MSTRG.12897(--),MSTRG.13938(At2g24130),MSTRG.14247(Os03g0733400),MSTRG.14479(--),MSTRG.1469(CYP71C4),MSTRG.14849(APC8),MSTRG.15063(MINDY1),MSTRG.15144(RPL35B),MSTRG.1561(Os10g0…
C4336345),ncbi_4336353(LOC4336353),ncbi_4336354(LOC4336354),ncbi_4336358(LOC4336358),ncbi_4336362(LOC4336362),ncbi_4336370(LOC4336370),ncbi_4336397(LOC4336397),ncbi_4336421(LOC4336421),ncbi_4336440(LOC4336440),ncbi_4336442(LOC4336442),ncbi_4336449(LOC4336449),ncbi_4336466(LOC4336466),ncbi_4336471(LOC4336471),ncbi_4336484(LOC4336484),ncbi_4336524(LOC4336524),ncbi_4336542(LOC4336542),ncbi_4336545(L…
52797(LOC4352797),ncbi_4352812(LOC4352812),ncbi_4352832(LOC4352832),ncbi_4352833(LOC4352833),ncbi_4352845(LOC4352845),ncbi_4352852(LOC4352852),ncbi_4352855(LOC4352855),ncbi_4352856(LOC4352856),ncbi_4352857(LOC4352857),ncbi_4352888(LOC4352888),ncbi_9266028(LOC9266028),ncbi_9266041(LOC9266041),ncbi_9266083(LOC9266083),ncbi_9266095(LOC9266095),ncbi_9266150(LOC9266150),ncbi_9266167(LOC9266167),ncbi_9…	MSTRG.10722(Os04g0578300),MSTRG.16880(CAM1-1),MSTRG.1828(ANT18),MSTRG.20081(CYP98A1),MSTRG.20192(--),MSTRG.20812(GSTU17),MSTRG.21429(XA21),MSTRG.752(--),MSTRG.7874(--),MSTRG.9635(--),ncbi_107275654(LOC107275654),ncbi_107275673(LOC107275673),ncbi_107275748(LOC107275748),ncbi_107275835(LOC107275835),ncbi_107275871(LOC107275871),ncbi_107275890(LOC107275890),ncbi_107275908(LOC107275908),ncbi_10727599…
GO:0005575	Cellular Component	GO:0044464	cell part	2811	975	MSTRG.10106(DMAS1-D),MSTRG.11065(--),MSTRG.11829(BURP7),MSTRG.11853(--),MSTRG.11854(--),MSTRG.11875(SFH6),MSTRG.11918(PUR3),MSTRG.11995(PAP6),MSTRG.12121(Os04g0447100),MSTRG.12617(CDKB2-1),MSTRG.12766(rpmG),MSTRG.12880(--),MSTRG.12897(--),MSTRG.13938(At2g24130),MSTRG.14247(Os03g0733400),MSTRG.14479(--),MSTRG.1469(CYP71C4),MSTRG.14849(APC8),MSTRG.15063(MINDY1),MSTRG.15144(RPL35B),MSTRG.1561(Os10g0…
6358),ncbi_4336362(LOC4336362),ncbi_4336370(LOC4336370),ncbi_4336397(LOC4336397),ncbi_4336421(LOC4336421),ncbi_4336440(LOC4336440),ncbi_4336442(LOC4336442),ncbi_4336449(LOC4336449),ncbi_4336466(LOC4336466),ncbi_4336471(LOC4336471),ncbi_4336484(LOC4336484),ncbi_4336524(LOC4336524),ncbi_4336542(LOC4336542),ncbi_4336545(LOC4336545),ncbi_4336553(LOC4336553),ncbi_4336577(LOC4336577),ncbi_4336596(LOC43…
5(LOC4352845),ncbi_4352852(LOC4352852),ncbi_4352855(LOC4352855),ncbi_4352856(LOC4352856),ncbi_4352857(LOC4352857),ncbi_4352888(LOC4352888),ncbi_9266028(LOC9266028),ncbi_9266041(LOC9266041),ncbi_9266083(LOC9266083),ncbi_9266095(LOC9266095),ncbi_9266150(LOC9266150),ncbi_9266167(LOC9266167),ncbi_9266191(LOC9266191),ncbi_9266224(LOC9266224),ncbi_9266232(LOC9266232),ncbi_9266241(LOC9266241),ncbi_92662…	MSTRG.10722(Os04g0578300),MSTRG.16880(CAM1-1),MSTRG.1828(ANT18),MSTRG.20081(CYP98A1),MSTRG.20192(--),MSTRG.20812(GSTU17),MSTRG.21429(XA21),MSTRG.752(--),MSTRG.7874(--),MSTRG.9635(--),ncbi_107275654(LOC107275654),ncbi_107275673(LOC107275673),ncbi_107275748(LOC107275748),ncbi_107275835(LOC107275835),ncbi_107275871(LOC107275871),ncbi_107275890(LOC107275890),ncbi_107275908(LOC107275908),ncbi_10727599…
GO:0005575	Cellular Component	GO:0009295	nucleoid	7	2	ncbi_4324805(LOC4324805),ncbi_4333402(LOC4333402),ncbi_4334546(LOC4334546),ncbi_4334623(LOC4334623),ncbi_4345435(LOC4345435),ncbi_4347924(LOC4347924),ncbi_4350692(LOC4350692)	ncbi_4343189(LOC4343189),ncbi_4349239(LOC4349239)
GO:0005575	Cellular Component	GO:0055044	symplast	33	10	ncbi_4324176(LOC4324176),ncbi_4324876(LOC4324876),ncbi_4325312(LOC4325312),ncbi_4325355(LOC4325355),ncbi_4325442(LOC4325442),ncbi_4325567(LOC4325567),ncbi_4327779(LOC4327779),ncbi_4328933(LOC4328933),ncbi_4328997(LOC4328997),ncbi_4330515(LOC4330515),ncbi_4333345(LOC4333345),ncbi_4334490(LOC4334490),ncbi_4335888(LOC4335888),ncbi_4336809(LOC4336809),ncbi_4338133(LOC4338133),ncbi_4338480(LOC4338480)…	ncbi_107276918(LOC107276918),ncbi_4325744(LOC4325744),ncbi_4330696(LOC4330696),ncbi_4336295(LOC4336295),ncbi_4338282(LOC4338282),ncbi_4338644(LOC4338644),ncbi_4340712(LOC4340712),ncbi_4342403(LOC4342403),ncbi_4346344(LOC4346344),ncbi_4347745(LOC4347745)
GO:0005575	Cellular Component	GO:0030054	cell junction	47	11	MSTRG.15144(RPL35B),MSTRG.21806(RPL13A),MSTRG.8645(RPL13AB),ncbi_4323853(LOC4323853),ncbi_4324176(LOC4324176),ncbi_4324876(LOC4324876),ncbi_4325312(LOC4325312),ncbi_4325355(LOC4325355),ncbi_4325442(LOC4325442),ncbi_4325482(LOC4325482),ncbi_4325567(LOC4325567),ncbi_4326362(LOC4326362),ncbi_4327779(LOC4327779),ncbi_4328933(LOC4328933),ncbi_4328997(LOC4328997),ncbi_4330515(LOC4330515),ncbi_4331069(L…	ncbi_107276918(LOC107276918),ncbi_4325744(LOC4325744),ncbi_4330696(LOC4330696),ncbi_4336295(LOC4336295),ncbi_4338282(LOC4338282),ncbi_4338644(LOC4338644),ncbi_4340712(LOC4340712),ncbi_4342403(LOC4342403),ncbi_4346344(LOC4346344),ncbi_4347745(LOC4347745),ncbi_9267695(LOC9267695)
GO:0005575	Cellular Component	GO:0044215	other organism	5	5	ncbi_4324679(LOC4324679),ncbi_4332742(LOC4332742),ncbi_4339149(LOC4339149),ncbi_4339766(LOC4339766),ncbi_4340201(LOC4340201)	ncbi_112939605(LOC112939605),ncbi_4326674(LOC4326674),ncbi_4332240(LOC4332240),ncbi_4349100(LOC4349100),ncbi_9267695(LOC9267695)
GO:0005575	Cellular Component	GO:0044217	other organism part	5	5	ncbi_4324679(LOC4324679),ncbi_4332742(LOC4332742),ncbi_4339149(LOC4339149),ncbi_4339766(LOC4339766),ncbi_4340201(LOC4340201)	ncbi_112939605(LOC112939605),ncbi_4326674(LOC4326674),ncbi_4332240(LOC4332240),ncbi_4349100(LOC4349100),ncbi_9267695(LOC9267695)
GO:0005575	Cellular Component	GO:0044423	virion part	18	10	MSTRG.18567(CP31B),ncbi_107278405(LOC107278405),ncbi_4326118(LOC4326118),ncbi_4331843(LOC4331843),ncbi_4332742(LOC4332742),ncbi_4335697(LOC4335697),ncbi_4335921(LOC4335921),ncbi_4336701(LOC4336701),ncbi_4337138(LOC4337138),ncbi_4337544(LOC4337544),ncbi_4340739(LOC4340739),ncbi_4341029(LOC4341029),ncbi_4342398(LOC4342398),ncbi_4343580(LOC4343580),ncbi_4347121(LOC4347121),ncbi_4351076(LOC4351076),n…	ncbi_107275794(LOC107275794),ncbi_107277152(LOC107277152),ncbi_112939605(LOC112939605),ncbi_4330203(LOC4330203),ncbi_4332522(LOC4332522),ncbi_4335760(LOC4335760),ncbi_4347169(LOC4347169),ncbi_4347763(LOC4347763),ncbi_9270331(LOC9270331),ncbi_9271005(LOC9271005)
GO:0005575	Cellular Component	GO:0045202	synapse	12	0	ncbi_4329228(LOC4329228),ncbi_4330379(LOC4330379),ncbi_4331948(LOC4331948),ncbi_4336205(LOC4336205),ncbi_4337249(LOC4337249),ncbi_4344807(LOC4344807),ncbi_4345402(LOC4345402),ncbi_4346619(LOC4346619),ncbi_4347921(LOC4347921),ncbi_4349464(LOC4349464),ncbi_4349878(LOC4349878),ncbi_9271279(LOC9271279)	--
GO:0005575	Cellular Component	GO:0019012	virion	19	12	MSTRG.18567(CP31B),ncbi_107278405(LOC107278405),ncbi_4326118(LOC4326118),ncbi_4331843(LOC4331843),ncbi_4332742(LOC4332742),ncbi_4335697(LOC4335697),ncbi_4335921(LOC4335921),ncbi_4336701(LOC4336701),ncbi_4337138(LOC4337138),ncbi_4337544(LOC4337544),ncbi_4340739(LOC4340739),ncbi_4341029(LOC4341029),ncbi_4342398(LOC4342398),ncbi_4343580(LOC4343580),ncbi_4347121(LOC4347121),ncbi_4351076(LOC4351076),n…	ncbi_107275794(LOC107275794),ncbi_107277152(LOC107277152),ncbi_112939605(LOC112939605),ncbi_4330203(LOC4330203),ncbi_4332106(LOC4332106),ncbi_4332522(LOC4332522),ncbi_4335760(LOC4335760),ncbi_4347169(LOC4347169),ncbi_4347763(LOC4347763),ncbi_4351038(LOC4351038),ncbi_9270331(LOC9270331),ncbi_9271005(LOC9271005)
GO:0005575	Cellular Component	GO:0044456	synapse part	9	0	ncbi_4329228(LOC4329228),ncbi_4330379(LOC4330379),ncbi_4331948(LOC4331948),ncbi_4337249(LOC4337249),ncbi_4345402(LOC4345402),ncbi_4346619(LOC4346619),ncbi_4347921(LOC4347921),ncbi_4349878(LOC4349878),ncbi_9271279(LOC9271279)	--
GO:0005575	Cellular Component	GO:0044421	extracellular region part	20	8	ncbi_4328686(LOC4328686),ncbi_4330105(LOC4330105),ncbi_4330439(LOC4330439),ncbi_4332762(LOC4332762),ncbi_4333434(LOC4333434),ncbi_4336726(LOC4336726),ncbi_4336776(LOC4336776),ncbi_4337735(LOC4337735),ncbi_4338348(LOC4338348),ncbi_4338605(LOC4338605),ncbi_4339541(LOC4339541),ncbi_4340100(LOC4340100),ncbi_4341029(LOC4341029),ncbi_4344210(LOC4344210),ncbi_4345764(LOC4345764),ncbi_4347279(LOC4347279)…	ncbi_4325668(LOC4325668),ncbi_4327887(LOC4327887),ncbi_4330680(LOC4330680),ncbi_4339265(LOC4339265),ncbi_4340070(LOC4340070),ncbi_4345763(LOC4345763),ncbi_4351614(LOC4351614),ncbi_9271299(LOC9271299)
GO:0005575	Cellular Component	GO:0005576	extracellular region	71	60	MSTRG.7310(groL),ncbi_107276446(LOC107276446),ncbi_112935981(LOC112935981),ncbi_4323988(LOC4323988),ncbi_4324176(LOC4324176),ncbi_4325375(LOC4325375),ncbi_4325424(LOC4325424),ncbi_4326272(LOC4326272),ncbi_4326823(LOC4326823),ncbi_4327761(LOC4327761),ncbi_4328545(LOC4328545),ncbi_4328678(LOC4328678),ncbi_4328686(LOC4328686),ncbi_4329014(LOC4329014),ncbi_4329233(LOC4329233),ncbi_4330105(LOC4330105)…	ncbi_107275991(LOC107275991),ncbi_107281276(LOC107281276),ncbi_4324191(LOC4324191),ncbi_4324802(LOC4324802),ncbi_4325318(LOC4325318),ncbi_4325407(LOC4325407),ncbi_4325440(LOC4325440),ncbi_4325668(LOC4325668),ncbi_4325744(LOC4325744),ncbi_4326148(LOC4326148),ncbi_4327001(LOC4327001),ncbi_4327500(LOC4327500),ncbi_4327568(LOC4327568),ncbi_4327887(LOC4327887),ncbi_4329551(LOC4329551),ncbi_4330213(LOC…
GO:0005575	Cellular Component	GO:0044425	membrane part	464	201	MSTRG.15401(--),MSTRG.15700(KCS20),MSTRG.16061(SDP1),MSTRG.17494(psbB),MSTRG.22465(At3g47570),MSTRG.22466(At3g47570),MSTRG.23561(rpsF),MSTRG.23578(At3g09470),MSTRG.3488(--),ncbi_107275757(LOC107275757),ncbi_107275954(LOC107275954),ncbi_107276047(LOC107276047),ncbi_107276330(LOC107276330),ncbi_107276372(LOC107276372),ncbi_107276535(LOC107276535),ncbi_107276699(LOC107276699),ncbi_107277281(LOC10727…	MSTRG.17543(TMN9),MSTRG.1828(ANT18),MSTRG.21241(DTX21),MSTRG.22654(DTX21),MSTRG.7874(--),ncbi_107275835(LOC107275835),ncbi_107275890(LOC107275890),ncbi_107275908(LOC107275908),ncbi_107276707(LOC107276707),ncbi_107276918(LOC107276918),ncbi_107277425(LOC107277425),ncbi_107277478(LOC107277478),ncbi_107278135(LOC107278135),ncbi_107278375(LOC107278375),ncbi_107280670(LOC107280670),ncbi_107280814(LOC10…
GO:0005575	Cellular Component	GO:0016020	membrane	890	423	MSTRG.11995(PAP6),MSTRG.1323(--),MSTRG.13938(At2g24130),MSTRG.14883(--),MSTRG.15063(MINDY1),MSTRG.15144(RPL35B),MSTRG.15401(--),MSTRG.15700(KCS20),MSTRG.15781(--),MSTRG.16061(SDP1),MSTRG.17494(psbB),MSTRG.20342(Os03g0301700),MSTRG.21759(RAC2),MSTRG.22464(At3g47570),MSTRG.22465(At3g47570),MSTRG.22466(At3g47570),MSTRG.23115(GALT6),MSTRG.23561(rpsF),MSTRG.23578(At3g09470),MSTRG.2796(MIRO1),MSTRG.321…	MSTRG.16880(CAM1-1),MSTRG.17543(TMN9),MSTRG.1828(ANT18),MSTRG.20081(CYP98A1),MSTRG.21241(DTX21),MSTRG.21429(XA21),MSTRG.22654(DTX21),MSTRG.23872(--),MSTRG.7874(--),ncbi_107275835(LOC107275835),ncbi_107275890(LOC107275890),ncbi_107275908(LOC107275908),ncbi_107275930(LOC107275930),ncbi_107276048(LOC107276048),ncbi_107276568(LOC107276568),ncbi_107276693(LOC107276693),ncbi_107276707(LOC107276707),ncb…

## Sheet: nip-a vs nip-c
Table S3. All enrichment GO terms of the comparison between Nip-a and Nip-c
GO ID (level1)	GO Term (level1)	GO ID (level2)	GO Term (level2)	number_of_nip-a-vs-nip-c (up)	number_of_nip-a-vs-nip-c (down)	Genes_of_nip-a-vs-nip-c_up	Genes_of_nip-a-vs-nip-c_down
GO:0008150	Biological Process	GO:0098754	detoxification	26	16	ncbi_4325189(LOC4325189),ncbi_4325715(LOC4325715),ncbi_4326376(LOC4326376),ncbi_4327859(LOC4327859),ncbi_4328552(LOC4328552),ncbi_4329500(LOC4329500),ncbi_4330090(LOC4330090),ncbi_4331535(LOC4331535),ncbi_4331893(LOC4331893),ncbi_4333075(LOC4333075),ncbi_4333624(LOC4333624),ncbi_4334453(LOC4334453),ncbi_4335905(LOC4335905),ncbi_4336484(LOC4336484),ncbi_4337091(LOC4337091),ncbi_4337848(LOC4337848)…	ncbi_4326027(LOC4326027),ncbi_4327001(LOC4327001),ncbi_4328586(LOC4328586),ncbi_4330589(LOC4330589),ncbi_4334347(LOC4334347),ncbi_4335574(LOC4335574),ncbi_4336033(LOC4336033),ncbi_4336538(LOC4336538),ncbi_4338541(LOC4338541),ncbi_4341419(LOC4341419),ncbi_4341965(LOC4341965),ncbi_4342251(LOC4342251),ncbi_4344439(LOC4344439),ncbi_4345054(LOC4345054),ncbi_4348152(LOC4348152),ncbi_4349767(LOC4349767)
GO:0008150	Biological Process	GO:0008152	metabolic process	772	338	MSTRG.10269(SOG1),MSTRG.11256(pol),MSTRG.11788(MT3B),MSTRG.12121(Os04g0447100),MSTRG.12617(CDKB2-1),MSTRG.18833(ESI3),MSTRG.19336(WAK5),MSTRG.19337(WAK3),MSTRG.19338(WAK2),MSTRG.19340(WAK2),MSTRG.19341(WAK3),MSTRG.20342(Os03g0301700),MSTRG.21044(--),MSTRG.21620(Os05g0567100),MSTRG.22072(CRK6),MSTRG.230(LRK10),MSTRG.23006(--),MSTRG.23017(--),MSTRG.23561(rpsF),MSTRG.242(LRK10),MSTRG.2479(PXM16),MST…	MSTRG.14220(Os11g0189600),MSTRG.17205(TPS1),MSTRG.20081(CYP98A1),MSTRG.20082(CYP98A1),MSTRG.20809(GSTU17),MSTRG.20812(GSTU17),MSTRG.229(LRK10),MSTRG.4151(KIN14E),MSTRG.7874(--),MSTRG.8516(SCPL18),ncbi_107275763(LOC107275763),ncbi_107275964(LOC107275964),ncbi_107275991(LOC107275991),ncbi_107276241(LOC107276241),ncbi_107276296(LOC107276296),ncbi_107276775(LOC107276775),ncbi_107277152(LOC107277152),…
GO:0008150	Biological Process	GO:0098743	cell aggregation	3	0	ncbi_4333729(LOC4333729),ncbi_4345402(LOC4345402),ncbi_4352122(LOC4352122)	--
GO:0008150	Biological Process	GO:0002376	immune system process	21	7	MSTRG.4197(RLK5),ncbi_4325106(LOC4325106),ncbi_4325393(LOC4325393),ncbi_4326449(LOC4326449),ncbi_4328552(LOC4328552),ncbi_4328628(LOC4328628),ncbi_4329835(LOC4329835),ncbi_4330236(LOC4330236),ncbi_4331339(LOC4331339),ncbi_4332662(LOC4332662),ncbi_4337186(LOC4337186),ncbi_4342702(LOC4342702),ncbi_4342770(LOC4342770),ncbi_4343662(LOC4343662),ncbi_4344346(LOC4344346),ncbi_4344400(LOC4344400),ncbi_43…	ncbi_4324417(LOC4324417),ncbi_4326148(LOC4326148),ncbi_4342396(LOC4342396),ncbi_4347067(LOC4347067),ncbi_4349567(LOC4349567),ncbi_4351277(LOC4351277),ncbi_4352588(LOC4352588)
GO:0008150	Biological Process	GO:0040011	locomotion	17	4	MSTRG.10010(MAA3),ncbi_4329217(LOC4329217),ncbi_4333729(LOC4333729),ncbi_4335177(LOC4335177),ncbi_4336809(LOC4336809),ncbi_4339340(LOC4339340),ncbi_4339632(LOC4339632),ncbi_4342300(LOC4342300),ncbi_4343206(LOC4343206),ncbi_4345402(LOC4345402),ncbi_4345726(LOC4345726),ncbi_4346273(LOC4346273),ncbi_4347539(LOC4347539),ncbi_4352122(LOC4352122),ncbi_9267087(LOC9267087),ncbi_9272371(LOC9272371),ncbi_9…	ncbi_107281025(LOC107281025),ncbi_4328951(LOC4328951),ncbi_4340195(LOC4340195),ncbi_4342001(LOC4342001)
GO:0008150	Biological Process	GO:0015976	carbon utilization	0	1	--	ncbi_112936052(LOC112936052)
GO:0008150	Biological Process	GO:0007610	behavior	2	1	ncbi_4345402(LOC4345402),ncbi_4346273(LOC4346273)	ncbi_4336486(LOC4336486)
GO:0008150	Biological Process	GO:0019740	nitrogen utilization	3	0	ncbi_4328516(LOC4328516),ncbi_4337720(LOC4337720),ncbi_4339561(LOC4339561)	--
GO:0008150	Biological Process	GO:0051704	multi-organism process	63	35	ncbi_107275249(LOC107275249),ncbi_107275669(LOC107275669),ncbi_107276972(LOC107276972),ncbi_107277281(LOC107277281),ncbi_107277300(LOC107277300),ncbi_107278718(LOC107278718),ncbi_107278735(LOC107278735),ncbi_107281186(LOC107281186),ncbi_112938786(LOC112938786),ncbi_4324176(LOC4324176),ncbi_4325106(LOC4325106),ncbi_4325393(LOC4325393),ncbi_4325805(LOC4325805),ncbi_4327325(LOC4327325),ncbi_4329586(…	ncbi_107276775(LOC107276775),ncbi_107280684(LOC107280684),ncbi_4324417(LOC4324417),ncbi_4324576(LOC4324576),ncbi_4324625(LOC4324625),ncbi_4326148(LOC4326148),ncbi_4326581(LOC4326581),ncbi_4326684(LOC4326684),ncbi_4326937(LOC4326937),ncbi_4328951(LOC4328951),ncbi_4330213(LOC4330213),ncbi_4330708(LOC4330708),ncbi_4332106(LOC4332106),ncbi_4332648(LOC4332648),ncbi_4335760(LOC4335760),ncbi_4335824(LOC…
GO:0008150	Biological Process	GO:0043473	pigmentation	1	0	ncbi_4326697(LOC4326697)	--
GO:0008150	Biological Process	GO:0048511	rhythmic process	2	2	ncbi_4350579(LOC4350579),ncbi_4351665(LOC4351665)	ncbi_4336486(LOC4336486),ncbi_4342714(LOC4342714)
GO:0008150	Biological Process	GO:0051179	localization	181	60	MSTRG.11788(MT3B),MSTRG.11875(SFH6),MSTRG.18833(ESI3),MSTRG.20382(--),MSTRG.21620(Os05g0567100),MSTRG.4197(RLK5),MSTRG.662(MT3A),ncbi_107275429(LOC107275429),ncbi_107275956(LOC107275956),ncbi_107276046(LOC107276046),ncbi_107276372(LOC107276372),ncbi_107276446(LOC107276446),ncbi_107276535(LOC107276535),ncbi_107276600(LOC107276600),ncbi_107276699(LOC107276699),ncbi_107277281(LOC107277281),ncbi_1072…	MSTRG.7874(--),ncbi_107276296(LOC107276296),ncbi_107276775(LOC107276775),ncbi_107277989(LOC107277989),ncbi_107279322(LOC107279322),ncbi_107281025(LOC107281025),ncbi_112936052(LOC112936052),ncbi_4323895(LOC4323895),ncbi_4324277(LOC4324277),ncbi_4324417(LOC4324417),ncbi_4324719(LOC4324719),ncbi_4324802(LOC4324802),ncbi_4325440(LOC4325440),ncbi_4325581(LOC4325581),ncbi_4325744(LOC4325744),ncbi_43262…
GO:0008150	Biological Process	GO:0050896	response to stimulus	238	102	MSTRG.10010(MAA3),MSTRG.11788(MT3B),MSTRG.12617(CDKB2-1),MSTRG.18833(ESI3),MSTRG.20382(--),MSTRG.21620(Os05g0567100),MSTRG.22218(PDC1),MSTRG.23006(--),MSTRG.23017(--),MSTRG.23561(rpsF),MSTRG.4197(RLK5),MSTRG.662(MT3A),ncbi_107275646(LOC107275646),ncbi_107276010(LOC107276010),ncbi_107276046(LOC107276046),ncbi_107276977(LOC107276977),ncbi_107277861(LOC107277861),ncbi_107278281(LOC107278281),ncbi_10…	MSTRG.17205(TPS1),MSTRG.20081(CYP98A1),MSTRG.20082(CYP98A1),MSTRG.20809(GSTU17),MSTRG.20812(GSTU17),ncbi_107275763(LOC107275763),ncbi_107277152(LOC107277152),ncbi_107279322(LOC107279322),ncbi_107280684(LOC107280684),ncbi_4323895(LOC4323895),ncbi_4324284(LOC4324284),ncbi_4324417(LOC4324417),ncbi_4324625(LOC4324625),ncbi_4326027(LOC4326027),ncbi_4326078(LOC4326078),ncbi_4326148(LOC4326148),ncbi_432…
GO:0008150	Biological Process	GO:0022414	reproductive process	40	22	MSTRG.23561(rpsF),ncbi_107275249(LOC107275249),ncbi_107275669(LOC107275669),ncbi_107276972(LOC107276972),ncbi_107277300(LOC107277300),ncbi_107278735(LOC107278735),ncbi_4325393(LOC4325393),ncbi_4325837(LOC4325837),ncbi_4326033(LOC4326033),ncbi_4327333(LOC4327333),ncbi_4328118(LOC4328118),ncbi_4329193(LOC4329193),ncbi_4329217(LOC4329217),ncbi_4329586(LOC4329586),ncbi_4329835(LOC4329835),ncbi_433002…	MSTRG.4151(KIN14E),ncbi_107276775(LOC107276775),ncbi_4324417(LOC4324417),ncbi_4327173(LOC4327173),ncbi_4330213(LOC4330213),ncbi_4330462(LOC4330462),ncbi_4332522(LOC4332522),ncbi_4335824(LOC4335824),ncbi_4337686(LOC4337686),ncbi_4342047(LOC4342047),ncbi_4342449(LOC4342449),ncbi_4344784(LOC4344784),ncbi_4347067(LOC4347067),ncbi_4347822(LOC4347822),ncbi_4348988(LOC4348988),ncbi_4349347(LOC4349347),n…
GO:0008150	Biological Process	GO:0040007	growth	13	4	ncbi_4330621(LOC4330621),ncbi_4331292(LOC4331292),ncbi_4331846(LOC4331846),ncbi_4333729(LOC4333729),ncbi_4339686(LOC4339686),ncbi_4341450(LOC4341450),ncbi_4342300(LOC4342300),ncbi_4342702(LOC4342702),ncbi_4344267(LOC4344267),ncbi_4344493(LOC4344493),ncbi_4345402(LOC4345402),ncbi_9270590(LOC9270590),ncbi_9271371(LOC9271371)	ncbi_4324417(LOC4324417),ncbi_4338287(LOC4338287),ncbi_4344784(LOC4344784),ncbi_9268939(LOC9268939)
GO:0008150	Biological Process	GO:0000003	reproduction	49	27	MSTRG.23561(rpsF),ncbi_107275249(LOC107275249),ncbi_107275286(LOC107275286),ncbi_107275669(LOC107275669),ncbi_107276972(LOC107276972),ncbi_107277300(LOC107277300),ncbi_107278735(LOC107278735),ncbi_4324722(LOC4324722),ncbi_4325332(LOC4325332),ncbi_4325393(LOC4325393),ncbi_4325837(LOC4325837),ncbi_4326033(LOC4326033),ncbi_4327333(LOC4327333),ncbi_4328118(LOC4328118),ncbi_4328516(LOC4328516),ncbi_43…	MSTRG.4151(KIN14E),ncbi_107276775(LOC107276775),ncbi_4324417(LOC4324417),ncbi_4327173(LOC4327173),ncbi_4327189(LOC4327189),ncbi_4329158(LOC4329158),ncbi_4330213(LOC4330213),ncbi_4330462(LOC4330462),ncbi_4332522(LOC4332522),ncbi_4334565(LOC4334565),ncbi_4335824(LOC4335824),ncbi_4337686(LOC4337686),ncbi_4342047(LOC4342047),ncbi_4342370(LOC4342370),ncbi_4342449(LOC4342449),ncbi_4344784(LOC4344784),n…
GO:0008150	Biological Process	GO:0022610	biological adhesion	2	0	ncbi_4333507(LOC4333507),ncbi_9271119(LOC9271119)	--
GO:0008150	Biological Process	GO:0048518	positive regulation of biological process	39	13	MSTRG.11788(MT3B),MSTRG.662(MT3A),ncbi_107281186(LOC107281186),ncbi_4324565(LOC4324565),ncbi_4325106(LOC4325106),ncbi_4325393(LOC4325393),ncbi_4325837(LOC4325837),ncbi_4329646(LOC4329646),ncbi_4329962(LOC4329962),ncbi_4330236(LOC4330236),ncbi_4330621(LOC4330621),ncbi_4330977(LOC4330977),ncbi_4331292(LOC4331292),ncbi_4332063(LOC4332063),ncbi_4332391(LOC4332391),ncbi_4332662(LOC4332662),ncbi_433350…	MSTRG.20081(CYP98A1),MSTRG.20082(CYP98A1),ncbi_4324417(LOC4324417),ncbi_4326489(LOC4326489),ncbi_4330462(LOC4330462),ncbi_4334351(LOC4334351),ncbi_4337686(LOC4337686),ncbi_4342047(LOC4342047),ncbi_4342396(LOC4342396),ncbi_4342714(LOC4342714),ncbi_4343387(LOC4343387),ncbi_4344784(LOC4344784),ncbi_4348988(LOC4348988)
GO:0008150	Biological Process	GO:0008283	cell proliferation	3	2	ncbi_4324565(LOC4324565),ncbi_4330820(LOC4330820),ncbi_9266232(LOC9266232)	ncbi_4324417(LOC4324417),ncbi_4334351(LOC4334351)
GO:0008150	Biological Process	GO:0071840	cellular component organization or biogenesis	146	87	MSTRG.11788(MT3B),MSTRG.12617(CDKB2-1),MSTRG.18833(ESI3),MSTRG.21620(Os05g0567100),MSTRG.23561(rpsF),MSTRG.4197(RLK5),MSTRG.662(MT3A),ncbi_107275429(LOC107275429),ncbi_107275456(LOC107275456),ncbi_107275770(LOC107275770),ncbi_107280799(LOC107280799),ncbi_4324472(LOC4324472),ncbi_4324722(LOC4324722),ncbi_4324805(LOC4324805),ncbi_4324896(LOC4324896),ncbi_4324979(LOC4324979),ncbi_4325393(LOC4325393)…	MSTRG.4151(KIN14E),ncbi_107275763(LOC107275763),ncbi_107275991(LOC107275991),ncbi_107276775(LOC107276775),ncbi_107278854(LOC107278854),ncbi_107280605(LOC107280605),ncbi_107281025(LOC107281025),ncbi_107281145(LOC107281145),ncbi_3131421(rpl2),ncbi_3131424(rpl2),ncbi_4323895(LOC4323895),ncbi_4323993(LOC4323993),ncbi_4324417(LOC4324417),ncbi_4324625(LOC4324625),ncbi_4325860(LOC4325860),ncbi_4326208(L…
GO:0008150	Biological Process	GO:0009987	cellular process	712	329	MSTRG.10010(MAA3),MSTRG.10269(SOG1),MSTRG.11256(pol),MSTRG.11788(MT3B),MSTRG.12121(Os04g0447100),MSTRG.12617(CDKB2-1),MSTRG.18833(ESI3),MSTRG.19336(WAK5),MSTRG.19337(WAK3),MSTRG.19338(WAK2),MSTRG.19340(WAK2),MSTRG.19341(WAK3),MSTRG.20342(Os03g0301700),MSTRG.21044(--),MSTRG.21620(Os05g0567100),MSTRG.22072(CRK6),MSTRG.230(LRK10),MSTRG.23006(--),MSTRG.23017(--),MSTRG.23561(rpsF),MSTRG.242(LRK10),MST…	MSTRG.14220(Os11g0189600),MSTRG.17205(TPS1),MSTRG.19917(At3g58900),MSTRG.20081(CYP98A1),MSTRG.20082(CYP98A1),MSTRG.20809(GSTU17),MSTRG.20812(GSTU17),MSTRG.229(LRK10),MSTRG.4151(KIN14E),MSTRG.7874(--),ncbi_107275763(LOC107275763),ncbi_107275964(LOC107275964),ncbi_107275991(LOC107275991),ncbi_107276241(LOC107276241),ncbi_107276296(LOC107276296),ncbi_107276775(LOC107276775),ncbi_107277152(LOC1072771…
GO:0008150	Biological Process	GO:0023052	signaling	51	23	MSTRG.12617(CDKB2-1),MSTRG.4197(RLK5),ncbi_107277861(LOC107277861),ncbi_107278281(LOC107278281),ncbi_4325106(LOC4325106),ncbi_4325393(LOC4325393),ncbi_4326449(LOC4326449),ncbi_4326567(LOC4326567),ncbi_4327333(LOC4327333),ncbi_4328223(LOC4328223),ncbi_4328516(LOC4328516),ncbi_4329193(LOC4329193),ncbi_4329586(LOC4329586),ncbi_4329835(LOC4329835),ncbi_4330236(LOC4330236),ncbi_4330291(LOC4330291),ncb…	ncbi_107277152(LOC107277152),ncbi_107280684(LOC107280684),ncbi_4323895(LOC4323895),ncbi_4324417(LOC4324417),ncbi_4326208(LOC4326208),ncbi_4327438(LOC4327438),ncbi_4328116(LOC4328116),ncbi_4328796(LOC4328796),ncbi_4336486(LOC4336486),ncbi_4337686(LOC4337686),ncbi_4338006(LOC4338006),ncbi_4339558(LOC4339558),ncbi_4342396(LOC4342396),ncbi_4344588(LOC4344588),ncbi_4346297(LOC4346297),ncbi_4347067(LOC…
GO:0008150	Biological Process	GO:0032501	multicellular organismal process	68	28	MSTRG.10010(MAA3),MSTRG.11788(MT3B),MSTRG.12617(CDKB2-1),MSTRG.23561(rpsF),MSTRG.662(MT3A),ncbi_107275249(LOC107275249),ncbi_107275669(LOC107275669),ncbi_107276972(LOC107276972),ncbi_107277300(LOC107277300),ncbi_107278735(LOC107278735),ncbi_4324722(LOC4324722),ncbi_4324979(LOC4324979),ncbi_4325393(LOC4325393),ncbi_4325837(LOC4325837),ncbi_4326033(LOC4326033),ncbi_4326449(LOC4326449),ncbi_4326697(…	MSTRG.4151(KIN14E),ncbi_4323895(LOC4323895),ncbi_4324417(LOC4324417),ncbi_4325137(LOC4325137),ncbi_4325252(LOC4325252),ncbi_4325744(LOC4325744),ncbi_4326489(LOC4326489),ncbi_4327173(LOC4327173),ncbi_4329158(LOC4329158),ncbi_4330407(LOC4330407),ncbi_4330462(LOC4330462),ncbi_4332106(LOC4332106),ncbi_4333399(LOC4333399),ncbi_4335824(LOC4335824),ncbi_4337686(LOC4337686),ncbi_4340195(LOC4340195),ncbi_…
GO:0008150	Biological Process	GO:0032502	developmental process	64	30	MSTRG.10010(MAA3),MSTRG.11788(MT3B),MSTRG.12617(CDKB2-1),MSTRG.21620(Os05g0567100),MSTRG.23561(rpsF),MSTRG.662(MT3A),ncbi_107275286(LOC107275286),ncbi_107276319(LOC107276319),ncbi_4324722(LOC4324722),ncbi_4324876(LOC4324876),ncbi_4324979(LOC4324979),ncbi_4325332(LOC4325332),ncbi_4325393(LOC4325393),ncbi_4325837(LOC4325837),ncbi_4326033(LOC4326033),ncbi_4326449(LOC4326449),ncbi_4326697(LOC4326697)…	MSTRG.4151(KIN14E),ncbi_4324417(LOC4324417),ncbi_4325137(LOC4325137),ncbi_4325252(LOC4325252),ncbi_4325744(LOC4325744),ncbi_4326489(LOC4326489),ncbi_4327173(LOC4327173),ncbi_4327189(LOC4327189),ncbi_4329158(LOC4329158),ncbi_4330407(LOC4330407),ncbi_4330462(LOC4330462),ncbi_4331449(LOC4331449),ncbi_4332106(LOC4332106),ncbi_4333399(LOC4333399),ncbi_4334565(LOC4334565),ncbi_4337686(LOC4337686),ncbi_…
GO:0008150	Biological Process	GO:0048519	negative regulation of biological process	35	13	MSTRG.12617(CDKB2-1),MSTRG.23561(rpsF),ncbi_107276319(LOC107276319),ncbi_4323866(LOC4323866),ncbi_4325393(LOC4325393),ncbi_4325837(LOC4325837),ncbi_4325844(LOC4325844),ncbi_4328006(LOC4328006),ncbi_4328072(LOC4328072),ncbi_4329962(LOC4329962),ncbi_4330820(LOC4330820),ncbi_4333337(LOC4333337),ncbi_4333729(LOC4333729),ncbi_4335177(LOC4335177),ncbi_4336354(LOC4336354),ncbi_4336809(LOC4336809),ncbi_4…	MSTRG.4151(KIN14E),ncbi_107280491(LOC107280491),ncbi_4324417(LOC4324417),ncbi_4329158(LOC4329158),ncbi_4331449(LOC4331449),ncbi_4334351(LOC4334351),ncbi_4338096(LOC4338096),ncbi_4340195(LOC4340195),ncbi_4344194(LOC4344194),ncbi_4344784(LOC4344784),ncbi_4345686(LOC4345686),ncbi_4347067(LOC4347067),ncbi_4352588(LOC4352588)
GO:0008150	Biological Process	GO:0065007	biological regulation	218	98	MSTRG.10269(SOG1),MSTRG.11788(MT3B),MSTRG.12617(CDKB2-1),MSTRG.19336(WAK5),MSTRG.19337(WAK3),MSTRG.19340(WAK2),MSTRG.19341(WAK3),MSTRG.20382(--),MSTRG.23561(rpsF),MSTRG.4197(RLK5),MSTRG.662(MT3A),MSTRG.6639(Os03g0164300),ncbi_107276319(LOC107276319),ncbi_107276380(LOC107276380),ncbi_107277389(LOC107277389),ncbi_107277465(LOC107277465),ncbi_107277861(LOC107277861),ncbi_107278281(LOC107278281),ncbi…	MSTRG.20081(CYP98A1),MSTRG.20082(CYP98A1),MSTRG.4151(KIN14E),ncbi_107275964(LOC107275964),ncbi_107276241(LOC107276241),ncbi_107276775(LOC107276775),ncbi_107277152(LOC107277152),ncbi_107280491(LOC107280491),ncbi_107280684(LOC107280684),ncbi_4323895(LOC4323895),ncbi_4324417(LOC4324417),ncbi_4324719(LOC4324719),ncbi_4324731(LOC4324731),ncbi_4325137(LOC4325137),ncbi_4325252(LOC4325252),ncbi_4325734(L…
GO:0008150	Biological Process	GO:0050789	regulation of biological process	181	81	MSTRG.10269(SOG1),MSTRG.11788(MT3B),MSTRG.12617(CDKB2-1),MSTRG.19336(WAK5),MSTRG.19337(WAK3),MSTRG.19340(WAK2),MSTRG.19341(WAK3),MSTRG.23561(rpsF),MSTRG.4197(RLK5),MSTRG.662(MT3A),MSTRG.6639(Os03g0164300),ncbi_107276319(LOC107276319),ncbi_107276380(LOC107276380),ncbi_107277389(LOC107277389),ncbi_107277465(LOC107277465),ncbi_107277861(LOC107277861),ncbi_107278281(LOC107278281),ncbi_107281186(LOC10…	MSTRG.20081(CYP98A1),MSTRG.20082(CYP98A1),MSTRG.4151(KIN14E),ncbi_107275964(LOC107275964),ncbi_107276241(LOC107276241),ncbi_107276775(LOC107276775),ncbi_107277152(LOC107277152),ncbi_107280491(LOC107280491),ncbi_107280684(LOC107280684),ncbi_4323895(LOC4323895),ncbi_4324417(LOC4324417),ncbi_4324719(LOC4324719),ncbi_4324731(LOC4324731),ncbi_4325137(LOC4325137),ncbi_4325252(LOC4325252),ncbi_4325734(L…
GO:0003674	Molecular Function	GO:0003824	catalytic activity	729	354	MSTRG.10010(MAA3),MSTRG.12121(Os04g0447100),MSTRG.12617(CDKB2-1),MSTRG.1469(CYP71C4),MSTRG.1470(CYP71C4),MSTRG.16644(CYP709B2),MSTRG.1883(At1g28600),MSTRG.19336(WAK5),MSTRG.19337(WAK3),MSTRG.19338(WAK2),MSTRG.19340(WAK2),MSTRG.19341(WAK3),MSTRG.20342(Os03g0301700),MSTRG.20959(--),MSTRG.21044(--),MSTRG.21620(Os05g0567100),MSTRG.22072(CRK6),MSTRG.22218(PDC1),MSTRG.2265(RhGT1),MSTRG.230(LRK10),MSTRG…	MSTRG.14220(Os11g0189600),MSTRG.17205(TPS1),MSTRG.20081(CYP98A1),MSTRG.20082(CYP98A1),MSTRG.20809(GSTU17),MSTRG.20812(GSTU17),MSTRG.229(LRK10),MSTRG.4151(KIN14E),MSTRG.5052(Os03g0232800),MSTRG.7874(--),MSTRG.8516(SCPL18),ncbi_107275763(LOC107275763),ncbi_107275991(LOC107275991),ncbi_107276133(LOC107276133),ncbi_107276296(LOC107276296),ncbi_107276775(LOC107276775),ncbi_107276887(LOC107276887),ncbi…
GO:0003674	Molecular Function	GO:0016209	antioxidant activity	25	11	ncbi_107275646(LOC107275646),ncbi_4325189(LOC4325189),ncbi_4325242(LOC4325242),ncbi_4326969(LOC4326969),ncbi_4326970(LOC4326970),ncbi_4329652(LOC4329652),ncbi_4331535(LOC4331535),ncbi_4333075(LOC4333075),ncbi_4334453(LOC4334453),ncbi_4336484(LOC4336484),ncbi_4337091(LOC4337091),ncbi_4337482(LOC4337482),ncbi_4337486(LOC4337486),ncbi_4338780(LOC4338780),ncbi_4339561(LOC4339561),ncbi_4340091(LOC4340…	ncbi_4326027(LOC4326027),ncbi_4326716(LOC4326716),ncbi_4326874(LOC4326874),ncbi_4327001(LOC4327001),ncbi_4328518(LOC4328518),ncbi_4328586(LOC4328586),ncbi_4330480(LOC4330480),ncbi_4332174(LOC4332174),ncbi_4337725(LOC4337725),ncbi_4337732(LOC4337732),ncbi_4342251(LOC4342251)
GO:0003674	Molecular Function	GO:0090729	toxin activity	0	1	--	ncbi_4346275(LOC4346275)
GO:0003674	Molecular Function	GO:0140104	molecular carrier activity	5	1	ncbi_4336809(LOC4336809),ncbi_4339627(LOC4339627),ncbi_4341418(LOC4341418),ncbi_4346853(LOC4346853),ncbi_9270745(LOC9270745)	ncbi_4340195(LOC4340195)
GO:0003674	Molecular Function	GO:0005215	transporter activity	78	31	MSTRG.20382(--),ncbi_107276046(LOC107276046),ncbi_107276372(LOC107276372),ncbi_107276446(LOC107276446),ncbi_107276535(LOC107276535),ncbi_107276600(LOC107276600),ncbi_107276699(LOC107276699),ncbi_107276835(LOC107276835),ncbi_107277281(LOC107277281),ncbi_107277679(LOC107277679),ncbi_107278046(LOC107278046),ncbi_107278549(LOC107278549),ncbi_112938786(LOC112938786),ncbi_112939608(LOC112939608),ncbi_4…	ncbi_107276775(LOC107276775),ncbi_107277989(LOC107277989),ncbi_107279322(LOC107279322),ncbi_107281025(LOC107281025),ncbi_4323895(LOC4323895),ncbi_4324277(LOC4324277),ncbi_4324719(LOC4324719),ncbi_4324802(LOC4324802),ncbi_4325440(LOC4325440),ncbi_4325581(LOC4325581),ncbi_4327460(LOC4327460),ncbi_4327500(LOC4327500),ncbi_4327501(LOC4327501),ncbi_4328364(LOC4328364),ncbi_4329158(LOC4329158),ncbi_433…
GO:0003674	Molecular Function	GO:0045735	nutrient reservoir activity	1	2	ncbi_4344999(LOC4344999)	ncbi_4325744(LOC4325744),ncbi_4345763(LOC4345763)
GO:0003674	Molecular Function	GO:0060089	molecular transducer activity	7	7	ncbi_107276835(LOC107276835),ncbi_107277679(LOC107277679),ncbi_4326449(LOC4326449),ncbi_4328516(LOC4328516),ncbi_4335058(LOC4335058),ncbi_4344075(LOC4344075),ncbi_4344400(LOC4344400)	ncbi_4336486(LOC4336486),ncbi_4338006(LOC4338006),ncbi_4340574(LOC4340574),ncbi_4343049(LOC4343049),ncbi_4347093(LOC4347093),ncbi_4347677(LOC4347677),ncbi_4351357(LOC4351357)
GO:0003674	Molecular Function	GO:0098772	molecular function regulator	21	7	ncbi_4324255(LOC4324255),ncbi_4325837(LOC4325837),ncbi_4325861(LOC4325861),ncbi_4330142(LOC4330142),ncbi_4330812(LOC4330812),ncbi_4332391(LOC4332391),ncbi_4332718(LOC4332718),ncbi_4333729(LOC4333729),ncbi_4335705(LOC4335705),ncbi_4337720(LOC4337720),ncbi_4338357(LOC4338357),ncbi_4339435(LOC4339435),ncbi_4341818(LOC4341818),ncbi_4342300(LOC4342300),ncbi_4342895(LOC4342895),ncbi_4344610(LOC4344610)…	ncbi_4326489(LOC4326489),ncbi_4327285(LOC4327285),ncbi_4334637(LOC4334637),ncbi_4339558(LOC4339558),ncbi_4349078(LOC4349078),ncbi_4352405(LOC4352405),ncbi_9268593(LOC9268593)
GO:0003674	Molecular Function	GO:0005198	structural molecule activity	23	14	ncbi_4327325(LOC4327325),ncbi_4327368(LOC4327368),ncbi_4328072(LOC4328072),ncbi_4328236(LOC4328236),ncbi_4330370(LOC4330370),ncbi_4330763(LOC4330763),ncbi_4333507(LOC4333507),ncbi_4333591(LOC4333591),ncbi_4336524(LOC4336524),ncbi_4337189(LOC4337189),ncbi_4338667(LOC4338667),ncbi_4338731(LOC4338731),ncbi_4339340(LOC4339340),ncbi_4339627(LOC4339627),ncbi_4339646(LOC4339646),ncbi_4341530(LOC4341530)…	ncbi_107277788(LOC107277788),ncbi_107278854(LOC107278854),ncbi_107280605(LOC107280605),ncbi_107280684(LOC107280684),ncbi_3131421(rpl2),ncbi_3131424(rpl2),ncbi_4326917(LOC4326917),ncbi_4332106(LOC4332106),ncbi_4333632(LOC4333632),ncbi_4338790(LOC4338790),ncbi_4340075(LOC4340075),ncbi_4342001(LOC4342001),ncbi_4345415(LOC4345415),ncbi_9269038(LOC9269038)
GO:0003674	Molecular Function	GO:0005488	binding	722	288	MSTRG.10010(MAA3),MSTRG.11788(MT3B),MSTRG.12121(Os04g0447100),MSTRG.12617(CDKB2-1),MSTRG.1469(CYP71C4),MSTRG.1470(CYP71C4),MSTRG.16644(CYP709B2),MSTRG.19336(WAK5),MSTRG.19337(WAK3),MSTRG.19338(WAK2),MSTRG.19340(WAK2),MSTRG.19341(WAK3),MSTRG.20342(Os03g0301700),MSTRG.20382(--),MSTRG.21044(--),MSTRG.22072(CRK6),MSTRG.22218(PDC1),MSTRG.230(LRK10),MSTRG.23193(--),MSTRG.23561(rpsF),MSTRG.242(LRK10),MS…	MSTRG.1296(PER24),MSTRG.17205(TPS1),MSTRG.1930(RL3),MSTRG.20081(CYP98A1),MSTRG.20082(CYP98A1),MSTRG.20561(SAP18),MSTRG.229(LRK10),MSTRG.4151(KIN14E),MSTRG.7754(--),MSTRG.7874(--),ncbi_107275763(LOC107275763),ncbi_107275787(LOC107275787),ncbi_107275964(LOC107275964),ncbi_107276241(LOC107276241),ncbi_107276775(LOC107276775),ncbi_107276887(LOC107276887),ncbi_107277152(LOC107277152),ncbi_107277545(LO…
GO:0003674	Molecular Function	GO:0140110	transcription regulator activity	33	22	ncbi_107276380(LOC107276380),ncbi_107277465(LOC107277465),ncbi_4325658(LOC4325658),ncbi_4326282(LOC4326282),ncbi_4327303(LOC4327303),ncbi_4327325(LOC4327325),ncbi_4328516(LOC4328516),ncbi_4329217(LOC4329217),ncbi_4329646(LOC4329646),ncbi_4330291(LOC4330291),ncbi_4330621(LOC4330621),ncbi_4331270(LOC4331270),ncbi_4331297(LOC4331297),ncbi_4332755(LOC4332755),ncbi_4333548(LOC4333548),ncbi_4334170(LOC…	ncbi_107275964(LOC107275964),ncbi_107276241(LOC107276241),ncbi_107276775(LOC107276775),ncbi_107280684(LOC107280684),ncbi_4324731(LOC4324731),ncbi_4326489(LOC4326489),ncbi_4327348(LOC4327348),ncbi_4328518(LOC4328518),ncbi_4330462(LOC4330462),ncbi_4331449(LOC4331449),ncbi_4332522(LOC4332522),ncbi_4334351(LOC4334351),ncbi_4334565(LOC4334565),ncbi_4335760(LOC4335760),ncbi_4341430(LOC4341430),ncbi_434…
GO:0005575	Cellular Component	GO:0009295	nucleoid	6	2	ncbi_4324805(LOC4324805),ncbi_4330763(LOC4330763),ncbi_4333151(LOC4333151),ncbi_4333402(LOC4333402),ncbi_4334623(LOC4334623),ncbi_4345435(LOC4345435)	ncbi_4343189(LOC4343189),ncbi_4349239(LOC4349239)
GO:0005575	Cellular Component	GO:0099080	supramolecular complex	11	15	ncbi_4329193(LOC4329193),ncbi_4330142(LOC4330142),ncbi_4337316(LOC4337316),ncbi_4341280(LOC4341280),ncbi_4343249(LOC4343249),ncbi_4345402(LOC4345402),ncbi_4347539(LOC4347539),ncbi_4348950(LOC4348950),ncbi_4349525(LOC4349525),ncbi_4352122(LOC4352122),ncbi_9268532(LOC9268532)	ncbi_107280684(LOC107280684),ncbi_4323993(LOC4323993),ncbi_4326684(LOC4326684),ncbi_4326917(LOC4326917),ncbi_4330897(LOC4330897),ncbi_4332578(LOC4332578),ncbi_4333632(LOC4333632),ncbi_4337408(LOC4337408),ncbi_4338790(LOC4338790),ncbi_4342403(LOC4342403),ncbi_4346130(LOC4346130),ncbi_4346235(LOC4346235),ncbi_4347645(LOC4347645),ncbi_4349100(LOC4349100),ncbi_9268593(LOC9268593)
GO:0005575	Cellular Component	GO:0005576	extracellular region	32	27	ncbi_107276446(LOC107276446),ncbi_4324176(LOC4324176),ncbi_4327333(LOC4327333),ncbi_4328678(LOC4328678),ncbi_4330667(LOC4330667),ncbi_4331254(LOC4331254),ncbi_4333280(LOC4333280),ncbi_4334778(LOC4334778),ncbi_4335705(LOC4335705),ncbi_4337873(LOC4337873),ncbi_4338348(LOC4338348),ncbi_4338605(LOC4338605),ncbi_4339265(LOC4339265),ncbi_4340100(LOC4340100),ncbi_4340344(LOC4340344),ncbi_4342018(LOC4342…	ncbi_107275763(LOC107275763),ncbi_107275991(LOC107275991),ncbi_4324802(LOC4324802),ncbi_4325407(LOC4325407),ncbi_4325440(LOC4325440),ncbi_4325744(LOC4325744),ncbi_4326148(LOC4326148),ncbi_4327001(LOC4327001),ncbi_4327500(LOC4327500),ncbi_4327568(LOC4327568),ncbi_4330213(LOC4330213),ncbi_4332041(LOC4332041),ncbi_4334637(LOC4334637),ncbi_4337166(LOC4337166),ncbi_4338287(LOC4338287),ncbi_4342251(LOC…
GO:0005575	Cellular Component	GO:0016020	membrane	302	160	MSTRG.1470(CYP71C4),MSTRG.18833(ESI3),MSTRG.20342(Os03g0301700),MSTRG.20382(--),MSTRG.23561(rpsF),MSTRG.3797(Os03g0301700),MSTRG.4197(RLK5),ncbi_107275757(LOC107275757),ncbi_107275770(LOC107275770),ncbi_107276046(LOC107276046),ncbi_107276372(LOC107276372),ncbi_107276535(LOC107276535),ncbi_107276600(LOC107276600),ncbi_107276699(LOC107276699),ncbi_107276835(LOC107276835),ncbi_107277281(LOC107277281…	MSTRG.20081(CYP98A1),MSTRG.20082(CYP98A1),MSTRG.7874(--),ncbi_107275763(LOC107275763),ncbi_107276775(LOC107276775),ncbi_107276932(LOC107276932),ncbi_107277104(LOC107277104),ncbi_107277989(LOC107277989),ncbi_107279322(LOC107279322),ncbi_107280684(LOC107280684),ncbi_107281025(LOC107281025),ncbi_107281344(LOC107281344),ncbi_112936052(LOC112936052),ncbi_3131402(petA),ncbi_3131468(ycf4),ncbi_3131470(c…
GO:0005575	Cellular Component	GO:0044425	membrane part	144	84	MSTRG.18833(ESI3),MSTRG.20382(--),MSTRG.23561(rpsF),ncbi_107275757(LOC107275757),ncbi_107275770(LOC107275770),ncbi_107276372(LOC107276372),ncbi_107276535(LOC107276535),ncbi_107276600(LOC107276600),ncbi_107276699(LOC107276699),ncbi_107277281(LOC107277281),ncbi_107278046(LOC107278046),ncbi_107278549(LOC107278549),ncbi_107278718(LOC107278718),ncbi_4323925(LOC4323925),ncbi_4324472(LOC4324472),ncbi_43…	MSTRG.7874(--),ncbi_107275763(LOC107275763),ncbi_107280684(LOC107280684),ncbi_112936052(LOC112936052),ncbi_3131402(petA),ncbi_3131468(ycf4),ncbi_3131470(cemA),ncbi_4323895(LOC4323895),ncbi_4324277(LOC4324277),ncbi_4324284(LOC4324284),ncbi_4324625(LOC4324625),ncbi_4324719(LOC4324719),ncbi_4325107(LOC4325107),ncbi_4325581(LOC4325581),ncbi_4326027(LOC4326027),ncbi_4326684(LOC4326684),ncbi_4326937(LO…
GO:0005575	Cellular Component	GO:0044421	extracellular region part	7	2	ncbi_4327333(LOC4327333),ncbi_4338348(LOC4338348),ncbi_4338605(LOC4338605),ncbi_4339265(LOC4339265),ncbi_4340100(LOC4340100),ncbi_4342300(LOC4342300),ncbi_9272371(LOC9272371)	ncbi_4343387(LOC4343387),ncbi_4345763(LOC4345763)
GO:0005575	Cellular Component	GO:0019012	virion	4	5	ncbi_4327325(LOC4327325),ncbi_4333151(LOC4333151),ncbi_4351076(LOC4351076),ncbi_4352498(LOC4352498)	ncbi_107277152(LOC107277152),ncbi_107280684(LOC107280684),ncbi_4332106(LOC4332106),ncbi_4332522(LOC4332522),ncbi_4335760(LOC4335760)
GO:0005575	Cellular Component	GO:0044464	cell part	790	421	MSTRG.10010(MAA3),MSTRG.10269(SOG1),MSTRG.11256(pol),MSTRG.11875(SFH6),MSTRG.12121(Os04g0447100),MSTRG.12617(CDKB2-1),MSTRG.1469(CYP71C4),MSTRG.1470(CYP71C4),MSTRG.15887(--),MSTRG.1883(At1g28600),MSTRG.18833(ESI3),MSTRG.19336(WAK5),MSTRG.19337(WAK3),MSTRG.19341(WAK3),MSTRG.21620(Os05g0567100),MSTRG.22072(CRK6),MSTRG.22420(RGA4),MSTRG.230(LRK10),MSTRG.23006(--),MSTRG.23017(--),MSTRG.23561(rpsF),MS…	MSTRG.10722(Os04g0578300),MSTRG.17205(TPS1),MSTRG.20081(CYP98A1),MSTRG.20082(CYP98A1),MSTRG.20809(GSTU17),MSTRG.20812(GSTU17),MSTRG.229(LRK10),MSTRG.4151(KIN14E),MSTRG.7874(--),ncbi_107275654(LOC107275654),ncbi_107275763(LOC107275763),ncbi_107275964(LOC107275964),ncbi_107275991(LOC107275991),ncbi_107276241(LOC107276241),ncbi_107276613(LOC107276613),ncbi_107276775(LOC107276775),ncbi_107277379(LOC1…
GO:0005575	Cellular Component	GO:0005623	cell	790	421	MSTRG.10010(MAA3),MSTRG.10269(SOG1),MSTRG.11256(pol),MSTRG.11875(SFH6),MSTRG.12121(Os04g0447100),MSTRG.12617(CDKB2-1),MSTRG.1469(CYP71C4),MSTRG.1470(CYP71C4),MSTRG.15887(--),MSTRG.1883(At1g28600),MSTRG.18833(ESI3),MSTRG.19336(WAK5),MSTRG.19337(WAK3),MSTRG.19341(WAK3),MSTRG.21620(Os05g0567100),MSTRG.22072(CRK6),MSTRG.22420(RGA4),MSTRG.230(LRK10),MSTRG.23006(--),MSTRG.23017(--),MSTRG.23561(rpsF),MS…	MSTRG.10722(Os04g0578300),MSTRG.17205(TPS1),MSTRG.20081(CYP98A1),MSTRG.20082(CYP98A1),MSTRG.20809(GSTU17),MSTRG.20812(GSTU17),MSTRG.229(LRK10),MSTRG.4151(KIN14E),MSTRG.7874(--),ncbi_107275654(LOC107275654),ncbi_107275763(LOC107275763),ncbi_107275964(LOC107275964),ncbi_107275991(LOC107275991),ncbi_107276241(LOC107276241),ncbi_107276613(LOC107276613),ncbi_107276775(LOC107276775),ncbi_107277379(LOC1…
GO:0005575	Cellular Component	GO:0045202	synapse	3	0	ncbi_4334554(LOC4334554),ncbi_4342300(LOC4342300),ncbi_4345402(LOC4345402)	--
GO:0005575	Cellular Component	GO:0044215	other organism	0	2	--	ncbi_4332240(LOC4332240),ncbi_4349100(LOC4349100)
GO:0005575	Cellular Component	GO:0044217	other organism part	0	2	--	ncbi_4332240(LOC4332240),ncbi_4349100(LOC4349100)
GO:0005575	Cellular Component	GO:0055044	symplast	7	2	ncbi_4324176(LOC4324176),ncbi_4324876(LOC4324876),ncbi_4336809(LOC4336809),ncbi_4339340(LOC4339340),ncbi_4339791(LOC4339791),ncbi_4342702(LOC4342702),ncbi_9270590(LOC9270590)	ncbi_4325744(LOC4325744),ncbi_4342403(LOC4342403)
GO:0005575	Cellular Component	GO:0043226	organelle	650	344	MSTRG.10010(MAA3),MSTRG.10269(SOG1),MSTRG.11256(pol),MSTRG.11875(SFH6),MSTRG.12121(Os04g0447100),MSTRG.12617(CDKB2-1),MSTRG.1469(CYP71C4),MSTRG.1470(CYP71C4),MSTRG.15887(--),MSTRG.18833(ESI3),MSTRG.19336(WAK5),MSTRG.19337(WAK3),MSTRG.19341(WAK3),MSTRG.20382(--),MSTRG.21620(Os05g0567100),MSTRG.22072(CRK6),MSTRG.22420(RGA4),MSTRG.230(LRK10),MSTRG.23006(--),MSTRG.23017(--),MSTRG.23561(rpsF),MSTRG.26…	MSTRG.10722(Os04g0578300),MSTRG.20081(CYP98A1),MSTRG.20082(CYP98A1),MSTRG.229(LRK10),MSTRG.4151(KIN14E),MSTRG.7874(--),ncbi_107275654(LOC107275654),ncbi_107275964(LOC107275964),ncbi_107276241(LOC107276241),ncbi_107276613(LOC107276613),ncbi_107276775(LOC107276775),ncbi_107277379(LOC107277379),ncbi_107277788(LOC107277788),ncbi_107278293(LOC107278293),ncbi_107278568(LOC107278568),ncbi_107278750(LOC1…
GO:0005575	Cellular Component	GO:0030054	cell junction	9	3	MSTRG.21620(Os05g0567100),ncbi_4324176(LOC4324176),ncbi_4324876(LOC4324876),ncbi_4336809(LOC4336809),ncbi_4339340(LOC4339340),ncbi_4339791(LOC4339791),ncbi_4342300(LOC4342300),ncbi_4342702(LOC4342702),ncbi_9270590(LOC9270590)	ncbi_4325744(LOC4325744),ncbi_4342403(LOC4342403),ncbi_4343387(LOC4343387)
GO:0005575	Cellular Component	GO:0044423	virion part	2	3	ncbi_4333151(LOC4333151),ncbi_4351076(LOC4351076)	ncbi_107277152(LOC107277152),ncbi_4332522(LOC4332522),ncbi_4335760(LOC4335760)
GO:0005575	Cellular Component	GO:0044456	synapse part	1	0	ncbi_4345402(LOC4345402)	--
GO:0005575	Cellular Component	GO:0044422	organelle part	183	91	MSTRG.12617(CDKB2-1),MSTRG.20382(--),MSTRG.23561(rpsF),ncbi_107275738(LOC107275738),ncbi_107275757(LOC107275757),ncbi_107275770(LOC107275770),ncbi_107276010(LOC107276010),ncbi_107276535(LOC107276535),ncbi_4323925(LOC4323925),ncbi_4324176(LOC4324176),ncbi_4324472(LOC4324472),ncbi_4324565(LOC4324565),ncbi_4324805(LOC4324805),ncbi_4324876(LOC4324876),ncbi_4324979(LOC4324979),ncbi_4325189(LOC4325189)…	MSTRG.4151(KIN14E),ncbi_107276775(LOC107276775),ncbi_107278854(LOC107278854),ncbi_107280491(LOC107280491),ncbi_107280605(LOC107280605),ncbi_107280684(LOC107280684),ncbi_112936052(LOC112936052),ncbi_3131402(petA),ncbi_3131421(rpl2),ncbi_3131424(rpl2),ncbi_3131463(rbcL),ncbi_4323993(LOC4323993),ncbi_4324277(LOC4324277),ncbi_4324417(LOC4324417),ncbi_4324719(LOC4324719),ncbi_4326684(LOC4326684),ncbi_…
GO:0005575	Cellular Component	GO:0031974	membrane-enclosed lumen	56	16	ncbi_4324176(LOC4324176),ncbi_4325393(LOC4325393),ncbi_4325632(LOC4325632),ncbi_4325805(LOC4325805),ncbi_4326542(LOC4326542),ncbi_4326614(LOC4326614),ncbi_4327146(LOC4327146),ncbi_4327859(LOC4327859),ncbi_4328516(LOC4328516),ncbi_4328958(LOC4328958),ncbi_4329438(LOC4329438),ncbi_4329652(LOC4329652),ncbi_4329835(LOC4329835),ncbi_4329962(LOC4329962),ncbi_4330025(LOC4330025),ncbi_4330083(LOC4330083)…	ncbi_107278854(LOC107278854),ncbi_107280605(LOC107280605),ncbi_107280684(LOC107280684),ncbi_3131421(rpl2),ncbi_3131424(rpl2),ncbi_4324417(LOC4324417),ncbi_4333943(LOC4333943),ncbi_4334351(LOC4334351),ncbi_4334405(LOC4334405),ncbi_4335034(LOC4335034),ncbi_4338541(LOC4338541),ncbi_4340574(LOC4340574),ncbi_4343049(LOC4343049),ncbi_4343387(LOC4343387),ncbi_4347093(LOC4347093),ncbi_4352588(LOC4352588)
GO:0005575	Cellular Component	GO:0032991	protein-containing complex	170	79	MSTRG.12617(CDKB2-1),ncbi_107275286(LOC107275286),ncbi_107275757(LOC107275757),ncbi_107275956(LOC107275956),ncbi_107276010(LOC107276010),ncbi_107276977(LOC107276977),ncbi_107278549(LOC107278549),ncbi_107278560(LOC107278560),ncbi_107280799(LOC107280799),ncbi_3131433(rpoC1),ncbi_4324176(LOC4324176),ncbi_4324722(LOC4324722),ncbi_4324876(LOC4324876),ncbi_4324979(LOC4324979),ncbi_4325106(LOC4325106),n…	MSTRG.4151(KIN14E),ncbi_107275964(LOC107275964),ncbi_107277788(LOC107277788),ncbi_107278854(LOC107278854),ncbi_107280605(LOC107280605),ncbi_107280684(LOC107280684),ncbi_112936052(LOC112936052),ncbi_3131421(rpl2),ncbi_3131424(rpl2),ncbi_3131463(rbcL),ncbi_3131468(ycf4),ncbi_4323895(LOC4323895),ncbi_4324417(LOC4324417),ncbi_4324719(LOC4324719),ncbi_4326208(LOC4326208),ncbi_4326489(LOC4326489),ncbi_…
