# Supplementary material for: Genome-wide transcriptome analysis reveal the molecular mechanism for triggering the formation of purple leaves in rice mutants nip-lpl and nip-dpl
Source: Front Plant Sci. 2025 May 30;16:1584423. doi: 10.3389/fpls.2025.1584423 (PMC12162559; doi:10.3389/fpls.2025.1584423)
Supplement: Supplementary file 6 [file Table5.xlsx]

## Sheet: Nip-a vs Nip-c
Table S4. All enrichment pathways
KEGG_A_class	KEGG_B_class	Pathway	nip-a-vs-nip-c (547)	All (5002)	Pvalue	Qvalue	Pathway ID	Genes	K_IDs
Metabolism	Global and overview maps	Biosynthesis of secondary metabolites	225	1311	4.91e-16	6.09e-14	ko01110	ncbi_4346596(LOC4346596);ncbi_4347441(LOC4347441);ncbi_9269428(LOC9269428);ncbi_4326980(LOC4326980);ncbi_4347672(LOC4347672);ncbi_4346989(LOC4346989);ncbi_4347547(LOC4347547);ncbi_4324176(LOC4324176);ncbi_4347691(LOC4347691);ncbi_4346527(LOC4346527);ncbi_4348152(LOC4348152);ncbi_4347962(LOC4347962);ncbi_4349114(LOC4349114);ncbi_4349290(LOC4349290);ncbi_4348304(LOC4348304);ncbi_4348145(LOC4348145)…	K00208+K01188+K10717+K00382+K22013+K00083+K01188+K00031+K01803+K01193+K00001+K00430+K02437+K09837+K05280+K15397+K01626+K15746+K13545+K09755+K02492+K00927+K00218+K00869+K01653+K09588+K15919+K00430+K01648+K01824+K14044+K00660+K00128+K01188+K00454+K14037+K22440+K01602+K01602+K02303+K00549+K01602+K01859+K05356+K01602+K03809+K00430+K06981+K04035+K00919+K00873+K14036+K00895+K01885+K00815+K01114+K21291+…
Metabolism	Global and overview maps	Metabolic pathways	341	2358	2.88e-14	1.78e-12	ko01100	ncbi_4346596(LOC4346596);ncbi_4347441(LOC4347441);ncbi_9269428(LOC9269428);ncbi_4326980(LOC4326980);ncbi_9266078(LOC9266078);ncbi_4347319(LOC4347319);ncbi_4346723(LOC4346723);ncbi_9269342(LOC9269342);ncbi_4346989(LOC4346989);ncbi_4347547(LOC4347547);ncbi_4324176(LOC4324176);ncbi_4347691(LOC4347691);ncbi_4346527(LOC4346527);ncbi_4348152(LOC4348152);ncbi_4348525(LOC4348525);ncbi_4349167(LOC4349167)…	K00208+K01188+K10717+K00382+K03845+K00799+K01784+K00434+K00083+K01188+K00031+K01803+K01193+K00001+K00814+K00799+K00430+K02437+K09837+K05280+K22588+K15397+K01626+K07407+K12667+K15746+K00799+K00799+K00799+K20547+K09755+K02492+K00927+K00218+K11817+K00869+K01653+K02434+K00837+K09588+K15919+K00430+K01251+K08916+K01673+K01648+K01824+K01897+K01800+K01209+K01183+K00660+K00128+K01188+K00454+K00306+K01255+…
Metabolism	Metabolism of terpenoids and polyketides	Diterpenoid biosynthesis	22	38	1.98e-12	8.2e-11	ko00904	ncbi_4350502(LOC4350502);ncbi_4352248(LOC4352248);ncbi_4329724(LOC4329724);ncbi_4329726(LOC4329726);ncbi_4329723(LOC4329723);ncbi_4329722(LOC4329722);ncbi_4329725(LOC4329725);ncbi_4329013(LOC4329013);ncbi_4329729(LOC4329729);ncbi_4329728(LOC4329728);ncbi_9266189(LOC9266189);ncbi_4329730(LOC4329730);ncbi_4335094(LOC4335094);ncbi_4335096(LOC4335096);ncbi_4335093(LOC4335093);ncbi_4323864(LOC4323864)…	K14044+K14037+K14036+K21291+K16084+K16084+K16083+K04120+K16082+K14038+K04120+K21718+K14046+K16085+K13070+K04124+K04125+K14043+K04125+K04125+K16084+K04122
Metabolism	Biosynthesis of other secondary metabolites	Flavonoid biosynthesis	14	29	4.85e-07	1.5e-05	ko00941	ncbi_4348304(LOC4348304);ncbi_4350636(LOC4350636);ncbi_4351866(LOC4351866);ncbi_4351321(LOC4351321);ncbi_4334588(LOC4334588);ncbi_9270463(LOC9270463);ncbi_4337102(LOC4337102);ncbi_9270590(LOC9270590);ncbi_4336306(LOC4336306);ncbi_4337100(LOC4337100);ncbi_4337101(LOC4337101);ncbi_4339188(LOC4339188);MSTRG.20081(CYP98A1);MSTRG.20082(CYP98A1)	K05280+K00660+K22440+K01859+K01859+K00475+K08695+K00487+K13065+K08695+K08695+K09754+K09754+K09754
Metabolism	Biosynthesis of other secondary metabolites	Phenylpropanoid biosynthesis	49	232	2.76e-06	6.85e-05	ko00940	ncbi_4347441(LOC4347441);ncbi_4346989(LOC4346989);ncbi_4347547(LOC4347547);ncbi_4347962(LOC4347962);ncbi_4349097(LOC4349097);ncbi_4349585(LOC4349585);ncbi_9267759(LOC9267759);ncbi_4326376(LOC4326376);ncbi_4326970(LOC4326970);ncbi_4330407(LOC4330407);ncbi_4326969(LOC4326969);ncbi_4326874(LOC4326874);ncbi_4330036(LOC4330036);ncbi_4328842(LOC4328842);ncbi_4328485(LOC4328485);ncbi_4326716(LOC4326716)…	K01188+K00083+K01188+K00430+K09755+K00430+K01188+K12355+K00430+K01904+K00430+K00430+K10775+K00430+K01904+K00430+K00083+K00430+K10775+K00430+K01188+K00430+K01904+K05349+K01188+K00487+K00430+K00430+K13065+K01188+K01188+K01188+K00430+K01188+K09754+K00430+K00430+K12355+K00430+K00430+K00430+K01188+K09753+K01188+K01188+K01904+K00430+K09754+K09754
Metabolism	Metabolism of other amino acids	Cyanoamino acid metabolism	18	54	8.4e-06	0.000174	ko00460	ncbi_4347441(LOC4347441);ncbi_4347547(LOC4347547);ncbi_9267759(LOC9267759);ncbi_4332041(LOC4332041);ncbi_4333381(LOC4333381);ncbi_4334792(LOC4334792);ncbi_4334114(LOC4334114);ncbi_4334116(LOC4334116);ncbi_4336033(LOC4336033);ncbi_4337229(LOC4337229);ncbi_9269478(LOC9269478);ncbi_4336142(LOC4336142);ncbi_4336145(LOC4336145);ncbi_9270758(LOC9270758);ncbi_4338868(LOC4338868);ncbi_4345996(LOC4345996)…	K01188+K01188+K01188+K01188+K13051+K13029+K05349+K01188+K00681+K13051+K01188+K01188+K01188+K01188+K00600+K01188+K01188+K01188
Metabolism	Metabolism of other amino acids	Glutathione metabolism	27	113	5.67e-05	0.00087	ko00480	ncbi_4347319(LOC4347319);ncbi_9269342(LOC9269342);ncbi_4324176(LOC4324176);ncbi_4349167(LOC4349167);ncbi_4349191(LOC4349191);ncbi_4349210(LOC4349210);ncbi_4326887(LOC4326887);ncbi_4352123(LOC4352123);ncbi_4325763(LOC4325763);ncbi_4325768(LOC4325768);ncbi_4329643(LOC4329643);ncbi_4332456(LOC4332456);ncbi_4334347(LOC4334347);ncbi_4331535(LOC4331535);ncbi_4336033(LOC4336033);ncbi_4336209(LOC4336209)…	K00799+K00434+K00031+K00799+K00799+K00799+K00799+K01255+K00799+K00799+K00434+K00799+K00799+K00799+K00681+K00036+K00434+K00434+K00799+K00799+K00799+K01256+K00434+K00799+K00036+K00799+K00799
Metabolism	Energy metabolism	Photosynthesis - antenna proteins	8	15	6.22e-05	0.00087	ko00196	ncbi_4350176(LOC4350176);ncbi_4330828(LOC4330828);ncbi_4336028(LOC4336028);ncbi_4340892(LOC4340892);ncbi_4343583(LOC4343583);ncbi_4343709(LOC4343709);ncbi_4324705(LOC4324705);ncbi_4345663(LOC4345663)	K08916+K08911+K08917+K08907+K08915+K08908+K08912+K08910
Metabolism	Metabolism of cofactors and vitamins	Porphyrin metabolism	14	41	6.31e-05	0.00087	ko00860	ncbi_4347672(LOC4347672);ncbi_4348519(LOC4348519);ncbi_4349044(LOC4349044);ncbi_4349004(LOC4349004);ncbi_4326671(LOC4326671);ncbi_4326901(LOC4326901);ncbi_4328118(LOC4328118);ncbi_4333259(LOC4333259);ncbi_4332843(LOC4332843);ncbi_4336951(LOC4336951);ncbi_4337415(LOC4337415);ncbi_4338498(LOC4338498);ncbi_4345926(LOC4345926);ncbi_4332690(LOC4332690)	K22013+K13545+K02492+K00218+K02303+K04035+K01885+K03405+K19073+K00228+K00218+K04040+K02259+K03403
Metabolism	Energy metabolism	Photosynthesis	20	80	0.000270975	0.00336	ko00195	ncbi_4347395(LOC4347395);ncbi_4348816(LOC4348816);ncbi_4327150(LOC4327150);ncbi_9270776(LOC9270776);ncbi_4333624(LOC4333624);ncbi_4334300(LOC4334300);ncbi_4332745(LOC4332745);ncbi_4335799(LOC4335799);ncbi_4339593(LOC4339593);ncbi_4342404(LOC4342404);ncbi_4343515(LOC4343515);ncbi_4342370(LOC4342370);ncbi_4342399(LOC4342399);ncbi_4343070(LOC4343070);ncbi_4342395(LOC4342395);ncbi_4344539(LOC4344539)…	K08905+K02717+K02721+K02113+K02639+K02694+K08902+K14332+K02695+K02698+K08901+K02717+K02641+K02693+K03541+K02723+K08903+K02639+K02110+K02634
Metabolism	Biosynthesis of other secondary metabolites	Monobactam biosynthesis	6	12	0.000862182	0.00972	ko00261	ncbi_4334188(LOC4334188);ncbi_4335317(LOC4335317);ncbi_4334932(LOC4334932);ncbi_4342980(LOC4342980);ncbi_4345328(LOC4345328);ncbi_4326958(LOC4326958)	K00133+K01714+K13811+K00928+K12524+K00928
Metabolism	Lipid metabolism	Fatty acid degradation	14	54	0.00151396	0.0156	ko00071	ncbi_4348152(LOC4348152);ncbi_4349764(LOC4349764);ncbi_9271186(LOC9271186);ncbi_4351483(LOC4351483);ncbi_4351610(LOC4351610);ncbi_4330090(LOC4330090);ncbi_4331893(LOC4331893);ncbi_4332628(LOC4332628);ncbi_4336538(LOC4336538);ncbi_4338541(LOC4338541);ncbi_4337848(LOC4337848);ncbi_4340986(LOC4340986);ncbi_4344267(LOC4344267);ncbi_4346520(LOC4346520)	K00001+K01897+K00128+K01897+K01897+K00001+K00121+K01692+K00128+K10527+K10527+K00232+K00249+K00626
Metabolism	Amino acid metabolism	Lysine biosynthesis	6	14	0.00231244	0.0221	ko00300	ncbi_4329234(LOC4329234);ncbi_4334188(LOC4334188);ncbi_4335317(LOC4335317);ncbi_4342980(LOC4342980);ncbi_4345328(LOC4345328);ncbi_4326958(LOC4326958)	K01586+K00133+K01714+K00928+K12524+K00928
Metabolism	Carbohydrate metabolism	Butanoate metabolism	9	29	0.00280337	0.0248	ko00650	ncbi_4350218(LOC4350218);ncbi_4325632(LOC4325632);ncbi_9267109(LOC9267109);ncbi_4329938(LOC4329938);ncbi_4332628(LOC4332628);ncbi_4335977(LOC4335977);ncbi_4336983(LOC4336983);ncbi_4344928(LOC4344928);ncbi_4346520(LOC4346520)	K01653+K00074+K17761+K01653+K01692+K01580+K16871+K16871+K00626
Metabolism	Amino acid metabolism	Phenylalanine metabolism	11	44	0.00639074	0.0528	ko00360	ncbi_4325632(LOC4325632);ncbi_4329101(LOC4329101);ncbi_4330036(LOC4330036);ncbi_4329098(LOC4329098);ncbi_4330040(LOC4330040);ncbi_4332628(LOC4332628);ncbi_4334956(LOC4334956);ncbi_4334958(LOC4334958);ncbi_4340946(LOC4340946);ncbi_4344636(LOC4344636);MSTRG.236(At4g34880)	K00074+K00815+K10775+K00815+K10775+K01692+K01426+K01426+K00276+K01593+K01426
Genetic Information Processing	Translation	Aminoacyl-tRNA biosynthesis	14	64	0.00799689	0.062	ko00970	ncbi_9267455(LOC9267455);ncbi_4350686(LOC4350686);ncbi_4350906(LOC4350906);ncbi_4352408(LOC4352408);ncbi_4326033(LOC4326033);ncbi_4324505(LOC4324505);ncbi_4328118(LOC4328118);ncbi_4330025(LOC4330025);ncbi_4333591(LOC4333591);ncbi_4332018(LOC4332018);ncbi_9272228(LOC9272228);ncbi_4339847(LOC4339847);ncbi_4342480(LOC4342480);ncbi_4342467(LOC4342467)	K01873+K02434+K01875+K01889+K01869+K01876+K01885+K04567+K02435+K01874+K01869+K14164+K01881+K01873
Metabolism	Biosynthesis of other secondary metabolites	Stilbenoid, diarylheptanoid and gingerol biosynthesis	5	13	0.00935237	0.0682	ko00945	ncbi_9270590(LOC9270590);ncbi_4336306(LOC4336306);ncbi_4339188(LOC4339188);MSTRG.20081(CYP98A1);MSTRG.20082(CYP98A1)	K00487+K13065+K09754+K09754+K09754
Metabolism	Biosynthesis of other secondary metabolites	Caffeine metabolism	2	2	0.0119393	0.0822	ko00232	ncbi_4324793(LOC4324793);ncbi_4333171(LOC4333171)	K00365+K00106
Metabolism	Metabolism of terpenoids and polyketides	Sesquiterpenoid and triterpenoid biosynthesis	4	10	0.0173314	0.109	ko00909	ncbi_4350288(LOC4350288);ncbi_4334492(LOC4334492);ncbi_9269735(LOC9269735);MSTRG.14220(Os11g0189600)	K19011+K00801+K15891+K19011
Metabolism	Amino acid metabolism	Glycine, serine and threonine metabolism	14	70	0.0175131	0.109	ko00260	ncbi_4326980(LOC4326980);ncbi_4349114(LOC4349114);ncbi_4327189(LOC4327189);ncbi_4352447(LOC4352447);ncbi_4334188(LOC4334188);ncbi_4334916(LOC4334916);ncbi_4336624(LOC4336624);ncbi_4338868(LOC4338868);ncbi_4340946(LOC4340946);ncbi_9272377(LOC9272377);ncbi_4342980(LOC4342980);ncbi_4345328(LOC4345328);ncbi_4345710(LOC4345710);ncbi_4326958(LOC4326958)	K00382+K02437+K15919+K00306+K00133+K15919+K12235+K00600+K00276+K00499+K00928+K12524+K00058+K00928
Metabolism	Global and overview maps	Biosynthesis of amino acids	37	246	0.0257373	0.139	ko01230	ncbi_4324176(LOC4324176);ncbi_4347691(LOC4347691);ncbi_4348525(LOC4348525);ncbi_4349410(LOC4349410);ncbi_4348728(LOC4348728);ncbi_4350218(LOC4350218);ncbi_4352832(LOC4352832);ncbi_4327479(LOC4327479);ncbi_4327173(LOC4327173);ncbi_4329101(LOC4329101);ncbi_4329098(LOC4329098);ncbi_4330649(LOC4330649);ncbi_4329234(LOC4329234);ncbi_4329938(LOC4329938);ncbi_4334640(LOC4334640);ncbi_4334188(LOC4334188)…	K00031+K01803+K00814+K01626+K00927+K01653+K00549+K22846+K00873+K00815+K00815+K01915+K01586+K01653+K01657+K00133+K01658+K01689+K00620+K00826+K01738+K01953+K01807+K00052+K01714+K01476+K00927+K00600+K00264+K01738+K00615+K00948+K00928+K12524+K00058+K00616+K00928
Metabolism	Amino acid metabolism	Alanine, aspartate and glutamate metabolism	11	53	0.0257652	0.139	ko00250	ncbi_4348525(LOC4348525);ncbi_4330649(LOC4330649);ncbi_9267109(LOC9267109);ncbi_4333381(LOC4333381);ncbi_4334405(LOC4334405);ncbi_4332506(LOC4332506);ncbi_4335977(LOC4335977);ncbi_4337229(LOC4337229);ncbi_4336983(LOC4336983);ncbi_4339561(LOC4339561);ncbi_4344928(LOC4344928)	K00814+K01915+K17761+K13051+K00261+K01953+K01580+K13051+K16871+K00264+K16871
Metabolism	Metabolism of terpenoids and polyketides	Terpenoid backbone biosynthesis	11	53	0.0257652	0.139	ko00900	ncbi_4348331(LOC4348331);ncbi_4351957(LOC4351957);ncbi_4326891(LOC4326891);ncbi_4327968(LOC4327968);ncbi_4327435(LOC4327435);ncbi_4328034(LOC4328034);ncbi_4330260(LOC4330260);ncbi_9269735(LOC9269735);ncbi_4338768(LOC4338768);ncbi_9272514(LOC9272514);ncbi_4346520(LOC4346520)	K00869+K05356+K06981+K00919+K15892+K01597+K13789+K15891+K01662+K14066+K00626
Metabolism	Amino acid metabolism	Tyrosine metabolism	9	41	0.0299613	0.155	ko00350	ncbi_4348152(LOC4348152);ncbi_9266826(LOC9266826);ncbi_4351776(LOC4351776);ncbi_4329101(LOC4329101);ncbi_4329098(LOC4329098);ncbi_4330090(LOC4330090);ncbi_4331893(LOC4331893);ncbi_4340946(LOC4340946);ncbi_4344636(LOC4344636)	K00001+K01800+K01800+K00815+K00815+K00001+K00121+K00276+K01593
Metabolism	Carbohydrate metabolism	C5-Branched dibasic acid metabolism	3	7	0.032503	0.155	ko00660	ncbi_4350218(LOC4350218);ncbi_4329938(LOC4329938);ncbi_4333613(LOC4333613)	K01653+K01653+K00052
Cellular Processes	Transport and catabolism	Peroxisome	16	90	0.0329912	0.155	ko04146	ncbi_4324176(LOC4324176);ncbi_4348331(LOC4348331);ncbi_4349764(LOC4349764);ncbi_4352447(LOC4352447);ncbi_4351483(LOC4351483);ncbi_4351610(LOC4351610);ncbi_4333171(LOC4333171);ncbi_4335562(LOC4335562);ncbi_4339087(LOC4339087);ncbi_4338417(LOC4338417);ncbi_4339922(LOC4339922);ncbi_4340091(LOC4340091);ncbi_4340986(LOC4340986);ncbi_107276319(LOC107276319);ncbi_4343908(LOC4343908);ncbi_9267826(LOC9267…	K00031+K00869+K01897+K00306+K01897+K01897+K00106+K13356+K00477+K04564+K04564+K04564+K00232+K13356+K11517+K13356
Metabolism	Amino acid metabolism	Tryptophan metabolism	12	62	0.0337902	0.155	ko00380	ncbi_4326980(LOC4326980);ncbi_4347994(LOC4347994);ncbi_4348072(LOC4348072);ncbi_4323866(LOC4323866);ncbi_9271186(LOC9271186);ncbi_4332628(LOC4332628);ncbi_4334956(LOC4334956);ncbi_4334958(LOC4334958);ncbi_4336538(LOC4336538);ncbi_4344636(LOC4344636);ncbi_4346520(LOC4346520);MSTRG.236(At4g34880)	K00382+K22588+K11817+K00837+K00128+K01692+K01426+K01426+K00128+K01593+K00626+K01426
Metabolism	Amino acid metabolism	Valine, leucine and isoleucine degradation	10	49	0.0363508	0.158	ko00280	ncbi_4326980(LOC4326980);ncbi_9271186(LOC9271186);ncbi_4352741(LOC4352741);ncbi_4332151(LOC4332151);ncbi_4332628(LOC4332628);ncbi_4336538(LOC4336538);ncbi_9268115(LOC9268115);ncbi_4342508(LOC4342508);ncbi_4344267(LOC4344267);ncbi_4346520(LOC4346520)	K00382+K00128+K01968+K00826+K01692+K00128+K23146+K00167+K00249+K00626
Metabolism	Carbohydrate metabolism	Glyoxylate and dicarboxylate metabolism	15	84	0.0368843	0.158	ko00630	ncbi_4326980(LOC4326980);ncbi_4349114(LOC4349114);ncbi_4327189(LOC4327189);ncbi_4352014(LOC4352014);ncbi_4352016(LOC4352016);ncbi_4351966(LOC4351966);ncbi_4352021(LOC4352021);ncbi_4330649(LOC4330649);ncbi_4334916(LOC4334916);ncbi_4336245(LOC4336245);ncbi_4339682(LOC4339682);ncbi_4338868(LOC4338868);ncbi_4343908(LOC4343908);ncbi_4346520(LOC4346520);ncbi_3131463(rbcL)	K00382+K02437+K15919+K01602+K01602+K01602+K01602+K01915+K15919+K19269+K00026+K00600+K11517+K00626+K01601
Metabolism	Global and overview maps	Carbon metabolism	41	286	0.0395123	0.163	ko01200	ncbi_4326980(LOC4326980);ncbi_4324176(LOC4324176);ncbi_4347691(LOC4347691);ncbi_4348525(LOC4348525);ncbi_4349114(LOC4349114);ncbi_4348728(LOC4348728);ncbi_4327189(LOC4327189);ncbi_4352014(LOC4352014);ncbi_4352016(LOC4352016);ncbi_4351966(LOC4351966);ncbi_4352021(LOC4352021);ncbi_4325632(LOC4325632);ncbi_4327173(LOC4327173);ncbi_4332356(LOC4332356);ncbi_4334554(LOC4334554);ncbi_4331893(LOC4331893)…	K00382+K00031+K01803+K00814+K02437+K00927+K15919+K01602+K01602+K01602+K01602+K00074+K00873+K01689+K00297+K00121+K00261+K01738+K01807+K00863+K15919+K00036+K05298+K19269+K00844+K00927+K00026+K00600+K23146+K01738+K00615+K00232+K00948+K01810+K11517+K00058+K00616+K00162+K00626+K00036+K01601
Metabolism	Global and overview maps	Fatty acid metabolism	14	78	0.0412527	0.163	ko01212	ncbi_4346596(LOC4346596);ncbi_4349764(LOC4349764);ncbi_4351483(LOC4351483);ncbi_4351610(LOC4351610);ncbi_4330523(LOC4330523);ncbi_4333144(LOC4333144);ncbi_4332628(LOC4332628);ncbi_4335343(LOC4335343);ncbi_4337178(LOC4337178);ncbi_4338541(LOC4338541);ncbi_4337848(LOC4337848);ncbi_4340986(LOC4340986);ncbi_4344267(LOC4344267);ncbi_4346520(LOC4346520)	K00208+K01897+K01897+K01897+K10256+K03921+K01692+K10703+K00648+K10527+K10527+K00232+K00249+K00626
Metabolism	Metabolism of other amino acids	beta-Alanine metabolism	9	44	0.0452435	0.163	ko00410	ncbi_9271186(LOC9271186);ncbi_4332628(LOC4332628);ncbi_4335977(LOC4335977);ncbi_4336538(LOC4336538);ncbi_9268115(LOC9268115);ncbi_4340946(LOC4340946);ncbi_4340986(LOC4340986);ncbi_4343249(LOC4343249);ncbi_4327558(LOC4327558)	K00128+K01692+K01580+K00128+K23146+K00276+K00232+K01431+K01464
Metabolism	Metabolism of terpenoids and polyketides	Brassinosteroid biosynthesis	4	13	0.0452867	0.163	ko00905	ncbi_4349746(LOC4349746);ncbi_9268939(LOC9268939);ncbi_4333399(LOC4333399);ncbi_4341450(LOC4341450)	K09588+K15639+K09590+K15639
Metabolism	Metabolism of cofactors and vitamins	Pantothenate and CoA biosynthesis	7	31	0.0460002	0.163	ko00770	ncbi_4350218(LOC4350218);ncbi_4329749(LOC4329749);ncbi_9271371(LOC9271371);ncbi_4329938(LOC4329938);ncbi_4332151(LOC4332151);ncbi_4343249(LOC4343249);ncbi_4327558(LOC4327558)	K01653+K01922+K02201+K01653+K00826+K01431+K01464
Metabolism	Carbohydrate metabolism	Starch and sucrose metabolism	25	162	0.0460548	0.163	ko00500	ncbi_4347441(LOC4347441);ncbi_4347547(LOC4347547);ncbi_4346527(LOC4346527);ncbi_9267759(LOC9267759);ncbi_4330753(LOC4330753);ncbi_4331252(LOC4331252);ncbi_4332041(LOC4332041);ncbi_4334029(LOC4334029);ncbi_4334114(LOC4334114);ncbi_4332788(LOC4332788);ncbi_4334116(LOC4334116);ncbi_4335447(LOC4335447);ncbi_4335303(LOC4335303);ncbi_9269478(LOC9269478);ncbi_4336142(LOC4336142);ncbi_4336145(LOC4336145)…	K01188+K01188+K01193+K01188+K01087+K00695+K01188+K01179+K05349+K00695+K01188+K00695+K00695+K01188+K01188+K01188+K00844+K01188+K01810+K00700+K01188+K01188+K01214+K01188+K01177
Metabolism	Metabolism of terpenoids and polyketides	Limonene and pinene degradation	3	8	0.0478613	0.165	ko00903	ncbi_9271186(LOC9271186);ncbi_4332628(LOC4332628);ncbi_4336538(LOC4336538)	K00128+K01692+K00128
Metabolism	Metabolism of cofactors and vitamins	Ubiquinone and other terpenoid-quinone biosynthesis	9	46	0.0579004	0.194	ko00130	ncbi_4327039(LOC4327039);ncbi_4329101(LOC4329101);ncbi_4330407(LOC4330407);ncbi_4328485(LOC4328485);ncbi_4329098(LOC4329098);ncbi_4331650(LOC4331650);ncbi_4327859(LOC4327859);ncbi_9270590(LOC9270590);ncbi_4345054(LOC4345054)	K03809+K00815+K01904+K01904+K00815+K01904+K01661+K00487+K01904
Metabolism	Glycan biosynthesis and metabolism	Various types of N-glycan biosynthesis	7	33	0.0618591	0.202	ko00513	ncbi_9266078(LOC9266078);ncbi_4324876(LOC4324876);ncbi_4337389(LOC4337389);ncbi_107275757(LOC107275757);ncbi_4339345(LOC4339345);ncbi_4338348(LOC4338348);ncbi_4342702(LOC4342702)	K03845+K12667+K07151+K12666+K07151+K12666+K12670
Metabolism	Global and overview maps	2-Oxocarboxylic acid metabolism	10	57	0.0873289	0.278	ko01210	ncbi_4324176(LOC4324176);ncbi_4348525(LOC4348525);ncbi_4350218(LOC4350218);ncbi_4329938(LOC4329938);ncbi_4334188(LOC4334188);ncbi_4332434(LOC4332434);ncbi_4332151(LOC4332151);ncbi_4333613(LOC4333613);ncbi_4342980(LOC4342980);ncbi_4326958(LOC4326958)	K00031+K00814+K01653+K01653+K00133+K00620+K00826+K00052+K00928+K00928
Metabolism	Amino acid metabolism	Cysteine and methionine metabolism	19	128	0.101484	0.315	ko00270	ncbi_4323866(LOC4323866);ncbi_4350455(LOC4350455);ncbi_4352832(LOC4352832);ncbi_4352752(LOC4352752);ncbi_4327479(LOC4327479);ncbi_4329101(LOC4329101);ncbi_4329098(LOC4329098);ncbi_4334188(LOC4334188);ncbi_4332151(LOC4332151);ncbi_4332062(LOC4332062);ncbi_107276080(LOC107276080);ncbi_4337347(LOC4337347);ncbi_4339682(LOC4339682);ncbi_4337818(LOC4337818);ncbi_4340142(LOC4340142);ncbi_4342980(LOC4342…	K00837+K01251+K00549+K01011+K22846+K00815+K00815+K00133+K00826+K01738+K00899+K00899+K00026+K05933+K01738+K00928+K12524+K00058+K00928
Metabolism	Glycan biosynthesis and metabolism	N-Glycan biosynthesis	7	39	0.127095	0.384	ko00510	ncbi_9266078(LOC9266078);ncbi_4324876(LOC4324876);ncbi_4337389(LOC4337389);ncbi_107275757(LOC107275757);ncbi_4339345(LOC4339345);ncbi_4338348(LOC4338348);ncbi_4342702(LOC4342702)	K03845+K12667+K07151+K12666+K07151+K12666+K12670
Metabolism	Biosynthesis of other secondary metabolites	Betalain biosynthesis	2	6	0.133046	0.393	ko00965	ncbi_4324833(LOC4324833);ncbi_4344636(LOC4344636)	K15777+K01593
Metabolism	Carbohydrate metabolism	Propanoate metabolism	6	33	0.144873	0.405	ko00640	ncbi_4326980(LOC4326980);ncbi_4332628(LOC4332628);ncbi_9268115(LOC9268115);ncbi_4340986(LOC4340986);ncbi_4342508(LOC4342508);ncbi_4346520(LOC4346520)	K00382+K01692+K23146+K00232+K00167+K00626
Metabolism	Amino acid metabolism	Valine, leucine and isoleucine biosynthesis	4	19	0.146292	0.405	ko00290	ncbi_4350218(LOC4350218);ncbi_4329938(LOC4329938);ncbi_4332151(LOC4332151);ncbi_4333613(LOC4333613)	K01653+K01653+K00826+K00052
Metabolism	Carbohydrate metabolism	Glycolysis / Gluconeogenesis	20	143	0.147187	0.405	ko00010	ncbi_4326980(LOC4326980);ncbi_4347691(LOC4347691);ncbi_4348152(LOC4348152);ncbi_4348728(LOC4348728);ncbi_9271186(LOC9271186);ncbi_4327173(LOC4327173);ncbi_4330512(LOC4330512);ncbi_4330090(LOC4330090);ncbi_4332356(LOC4332356);ncbi_4331893(LOC4331893);ncbi_4336039(LOC4336039);ncbi_4336538(LOC4336538);ncbi_4336037(LOC4336037);ncbi_4338010(LOC4338010);ncbi_4339068(LOC4339068);ncbi_4339204(LOC4339204)…	K00382+K01803+K00001+K00927+K00128+K00873+K00895+K00001+K01689+K00121+K01785+K00128+K01785+K00844+K01568+K00927+K01810+K00162+K01792+K01568
Metabolism	Energy metabolism	Carbon fixation in photosynthetic organisms	13	87	0.150353	0.405	ko00710	ncbi_4347691(LOC4347691);ncbi_4348525(LOC4348525);ncbi_4348728(LOC4348728);ncbi_4352014(LOC4352014);ncbi_4352016(LOC4352016);ncbi_4351966(LOC4351966);ncbi_4352021(LOC4352021);ncbi_4334316(LOC4334316);ncbi_4336044(LOC4336044);ncbi_4339204(LOC4339204);ncbi_4339682(LOC4339682);ncbi_4340025(LOC4340025);ncbi_3131463(rbcL)	K01803+K00814+K00927+K01602+K01602+K01602+K01602+K01807+K05298+K00927+K00026+K00615+K01601
Metabolism	Amino acid metabolism	Arginine biosynthesis	6	34	0.160724	0.415	ko00220	ncbi_4348525(LOC4348525);ncbi_4330649(LOC4330649);ncbi_4328006(LOC4328006);ncbi_4332434(LOC4332434);ncbi_4334405(LOC4334405);ncbi_4334912(LOC4334912)	K00814+K01915+K13427+K00620+K00261+K01476
Metabolism	Energy metabolism	Nitrogen metabolism	6	34	0.160724	0.415	ko00910	ncbi_4326583(LOC4326583);ncbi_4330649(LOC4330649);ncbi_4334405(LOC4334405);ncbi_4339561(LOC4339561);ncbi_9270004(LOC9270004);ncbi_4345604(LOC4345604)	K01673+K01915+K00261+K00264+K01674+K01674
Metabolism	Metabolism of other amino acids	Selenocompound metabolism	4	20	0.168019	0.425	ko00450	ncbi_4352832(LOC4352832);ncbi_4332018(LOC4332018);ncbi_4334932(LOC4334932);ncbi_4337554(LOC4337554)	K00549+K01874+K13811+K08247
Metabolism	Biosynthesis of other secondary metabolites	Tropane, piperidine and pyridine alkaloid biosynthesis	5	28	0.184959	0.459	ko00960	ncbi_4329101(LOC4329101);ncbi_4329098(LOC4329098);ncbi_4332377(LOC4332377);ncbi_4332375(LOC4332375);ncbi_4340946(LOC4340946)	K00815+K00815+K08081+K08081+K00276
Metabolism	Biosynthesis of other secondary metabolites	Isoquinoline alkaloid biosynthesis	4	21	0.190794	0.464	ko00950	ncbi_4329101(LOC4329101);ncbi_4329098(LOC4329098);ncbi_4340946(LOC4340946);ncbi_4344636(LOC4344636)	K00815+K00815+K00276+K01593
Metabolism	Metabolism of other amino acids	Taurine and hypotaurine metabolism	2	8	0.215064	0.513	ko00430	ncbi_4336033(LOC4336033);ncbi_4335977(LOC4335977)	K00681+K01580
Metabolism	Metabolism of cofactors and vitamins	Thiamine metabolism	4	23	0.238891	0.559	ko00730	ncbi_4332604(LOC4332604);ncbi_4333719(LOC4333719);ncbi_4338768(LOC4338768);ncbi_4343443(LOC4343443)	K20896+K03147+K01662+K03146
Metabolism	Amino acid metabolism	Lysine degradation	7	47	0.249937	0.567	ko00310	ncbi_4326980(LOC4326980);ncbi_9271186(LOC9271186);ncbi_4352447(LOC4352447);ncbi_4332628(LOC4332628);ncbi_4336538(LOC4336538);ncbi_4346520(LOC4346520);ncbi_4335844(LOC4335844)	K00382+K00128+K00306+K01692+K00128+K00626+K11426
Metabolism	Carbohydrate metabolism	Amino sugar and nucleotide sugar metabolism	21	164	0.251271	0.567	ko00520	ncbi_4346723(LOC4346723);ncbi_4349267(LOC4349267);ncbi_4349687(LOC4349687);ncbi_4351185(LOC4351185);ncbi_4327172(LOC4327172);ncbi_4328266(LOC4328266);ncbi_4326722(LOC4326722);ncbi_4331519(LOC4331519);ncbi_4336977(LOC4336977);ncbi_4337166(LOC4337166);ncbi_4336263(LOC4336263);ncbi_4338010(LOC4338010);ncbi_4338208(LOC4338208);ncbi_9266709(LOC9266709);ncbi_4342115(LOC4342115);ncbi_4342114(LOC4342114)…	K01784+K20547+K01209+K01183+K01183+K12446+K15920+K20547+K00972+K15920+K01183+K00844+K01183+K13648+K20547+K20547+K01810+K08678+K08679+K00972+K01784
Metabolism	Lipid metabolism	Ether lipid metabolism	5	32	0.268182	0.594	ko00565	ncbi_4325407(LOC4325407);ncbi_4334641(LOC4334641);ncbi_4334815(LOC4334815);ncbi_4337942(LOC4337942);ncbi_4341467(LOC4341467)	K01114+K01114+K01114+K01115+K01115
Metabolism	Glycan biosynthesis and metabolism	Other glycan degradation	3	18	0.313884	0.683	ko00511	ncbi_4347611(LOC4347611);ncbi_4325748(LOC4325748);ncbi_4344485(LOC4344485)	K01206+K01190+K17108
Metabolism	Carbohydrate metabolism	Pentose phosphate pathway	8	60	0.331708	0.709	ko00030	ncbi_4330512(LOC4330512);ncbi_4334316(LOC4334316);ncbi_4336209(LOC4336209);ncbi_4340025(LOC4340025);ncbi_4341535(LOC4341535);ncbi_4340677(LOC4340677);ncbi_4344683(LOC4344683);ncbi_4332659(LOC4332659)	K00895+K01807+K00036+K00615+K00948+K01810+K00616+K00036
Metabolism	Carbohydrate metabolism	Ascorbate and aldarate metabolism	7	52	0.339949	0.709	ko00053	ncbi_9269342(LOC9269342);ncbi_9271186(LOC9271186);ncbi_4329643(LOC4329643);ncbi_4335896(LOC4335896);ncbi_4336538(LOC4336538);ncbi_4336886(LOC4336886);ncbi_4346078(LOC4346078)	K00434+K00128+K00434+K00434+K00128+K00434+K00434
Metabolism	Lipid metabolism	Linoleic acid metabolism	3	19	0.345308	0.709	ko00591	ncbi_4352509(LOC4352509);ncbi_4345994(LOC4345994);MSTRG.12121(Os04g0447100)	K00454+K00454+K00454
Metabolism	Carbohydrate metabolism	Galactose metabolism	8	61	0.348856	0.709	ko00052	ncbi_4346723(LOC4346723);ncbi_4346527(LOC4346527);ncbi_4348988(LOC4348988);ncbi_4325748(LOC4325748);ncbi_4336039(LOC4336039);ncbi_4336037(LOC4336037);ncbi_4338010(LOC4338010);ncbi_4345415(LOC4345415)	K01784+K01193+K07407+K01190+K01785+K01785+K00844+K01784
Metabolism	Lipid metabolism	Cutin, suberine and wax biosynthesis	4	28	0.3672	0.734	ko00073	ncbi_4335562(LOC4335562);ncbi_4340664(LOC4340664);ncbi_107276319(LOC107276319);ncbi_9267826(LOC9267826)	K13356+K17991+K13356+K13356
Metabolism	Lipid metabolism	Biosynthesis of unsaturated fatty acids	4	29	0.393176	0.774	ko01040	ncbi_4330523(LOC4330523);ncbi_4333144(LOC4333144);ncbi_4335343(LOC4335343);ncbi_4340986(LOC4340986)	K10256+K03921+K10703+K00232
Metabolism	Lipid metabolism	alpha-Linolenic acid metabolism	7	56	0.41462	0.796	ko00592	ncbi_4352509(LOC4352509);ncbi_4332121(LOC4332121);ncbi_4338541(LOC4338541);ncbi_4337848(LOC4337848);ncbi_4340986(LOC4340986);ncbi_4345994(LOC4345994);MSTRG.12121(Os04g0447100)	K00454+K01723+K10527+K10527+K00232+K00454+K00454
Organismal Systems	Environmental adaptation	Plant-pathogen interaction	24	208	0.421776	0.796	ko04626	ncbi_4347158(LOC4347158);ncbi_4347356(LOC4347356);ncbi_4348145(LOC4348145);ncbi_4348062(LOC4348062);ncbi_9267892(LOC9267892);ncbi_4351455(LOC4351455);ncbi_4326027(LOC4326027);ncbi_4326903(LOC4326903);ncbi_4327438(LOC4327438);ncbi_4328628(LOC4328628);ncbi_4328006(LOC4328006);ncbi_4339701(LOC4339701);ncbi_4340694(LOC4340694);ncbi_4325422(LOC4325422);ncbi_4340443(LOC4340443);ncbi_4340191(LOC4340191)…	K13447+K09487+K15397+K13457+K13457+K13448+K13447+K02183+K13412+K13448+K13427+K13448+K15397+K13449+K05391+K13457+K13449+K13412+K13412+K13449+K13447+K09487+K13457+K13457
Metabolism	Glycan biosynthesis and metabolism	Glycosaminoglycan degradation	2	13	0.424063	0.796	ko00531	ncbi_4331042(LOC4331042);ncbi_4340299(LOC4340299)	K07964+K07964
Metabolism	Lipid metabolism	Fatty acid biosynthesis	6	48	0.430187	0.796	ko00061	ncbi_4346596(LOC4346596);ncbi_4349764(LOC4349764);ncbi_4351483(LOC4351483);ncbi_4351610(LOC4351610);ncbi_4333144(LOC4333144);ncbi_4337178(LOC4337178)	K00208+K01897+K01897+K01897+K03921+K00648
Metabolism	Energy metabolism	Sulfur metabolism	5	41	0.470373	0.846	ko00920	ncbi_4352752(LOC4352752);ncbi_4332062(LOC4332062);ncbi_4334932(LOC4334932);ncbi_4340142(LOC4340142);ncbi_4343582(LOC4343582)	K01011+K01738+K13811+K01738+K01082
Genetic Information Processing	Replication and repair	Mismatch repair	6	50	0.470494	0.846	ko03430	ncbi_4327899(LOC4327899);ncbi_4329835(LOC4329835);ncbi_9266862(LOC9266862);ncbi_4338271(LOC4338271);ncbi_9267714(LOC9267714);ncbi_4325393(LOC4325393)	K10746+K10858+K07466+K08735+K07466+K08734
Metabolism	Biosynthesis of other secondary metabolites	Glucosinolate biosynthesis	1	6	0.501042	0.888	ko00966	ncbi_4332151(LOC4332151)	K00826
Metabolism	Lipid metabolism	Steroid biosynthesis	4	34	0.518745	0.904	ko00100	ncbi_4326449(LOC4326449);ncbi_4329175(LOC4329175);ncbi_4334492(LOC4334492);ncbi_4333071(LOC4333071)	K01824+K05917+K00801+K23558
Metabolism	Amino acid metabolism	Arginine and proline metabolism	7	62	0.524667	0.904	ko00330	ncbi_9271186(LOC9271186);ncbi_4328006(LOC4328006);ncbi_4334956(LOC4334956);ncbi_4334958(LOC4334958);ncbi_4336538(LOC4336538);ncbi_4334912(LOC4334912);MSTRG.236(At4g34880)	K00128+K13427+K01426+K01426+K00128+K01476+K01426
Metabolism	Metabolism of cofactors and vitamins	One carbon pool by folate	2	17	0.569321	0.962	ko00670	ncbi_4334554(LOC4334554);ncbi_4338868(LOC4338868)	K00297+K00600
Metabolism	Lipid metabolism	Synthesis and degradation of ketone bodies	1	8	0.60433	0.962	ko00072	ncbi_4346520(LOC4346520)	K00626
Metabolism	Metabolism of terpenoids and polyketides	Monoterpenoid biosynthesis	1	8	0.60433	0.962	ko00902	ncbi_4336497(LOC4336497)	K15095
Metabolism	Biosynthesis of other secondary metabolites	Flavone and flavonol biosynthesis	1	8	0.60433	0.962	ko00944	ncbi_4348304(LOC4348304)	K05280
Metabolism	Metabolism of terpenoids and polyketides	Zeatin biosynthesis	3	28	0.604704	0.962	ko00908	ncbi_9269428(LOC9269428);ncbi_4327333(LOC4327333);ncbi_4338605(LOC4338605)	K10717+K00279+K00279
Environmental Information Processing	Signal transduction	MAPK signaling pathway - plant	16	152	0.604892	0.962	ko04016	ncbi_4347158(LOC4347158);ncbi_4349411(LOC4349411);ncbi_4349267(LOC4349267);ncbi_4326027(LOC4326027);ncbi_4326903(LOC4326903);ncbi_4328223(LOC4328223);ncbi_4331519(LOC4331519);ncbi_107278750(LOC107278750);ncbi_4335058(LOC4335058);ncbi_4325422(LOC4325422);ncbi_4342115(LOC4342115);ncbi_4342114(LOC4342114);ncbi_4342317(LOC4342317);ncbi_4342318(LOC4342318);ncbi_4326567(LOC4326567);ncbi_4345742(LOC4345…	K13447+K14498+K20547+K13447+K02183+K20538+K20547+K14514+K14509+K13449+K20547+K20547+K13449+K13449+K20538+K13447
Metabolism	Lipid metabolism	Glycerolipid metabolism	8	77	0.616335	0.967	ko00561	ncbi_4348988(LOC4348988);ncbi_9271186(LOC9271186);ncbi_9266342(LOC9266342);ncbi_4332372(LOC4332372);ncbi_4333926(LOC4333926);ncbi_4337126(LOC4337126);ncbi_4336538(LOC4336538);ncbi_4339523(LOC4339523)	K07407+K00128+K00901+K09480+K00863+K00901+K00128+K18693
Metabolism	Metabolism of terpenoids and polyketides	Carotenoid biosynthesis	3	29	0.629111	0.973	ko00906	ncbi_4349290(LOC4349290);ncbi_4349224(LOC4349224);ncbi_4342137(LOC4342137)	K09837+K15746+K02291
Metabolism	Lipid metabolism	Glycerophospholipid metabolism	12	117	0.638868	0.973	ko00564	ncbi_4325407(LOC4325407);ncbi_4329961(LOC4329961);ncbi_9266342(LOC9266342);ncbi_4334641(LOC4334641);ncbi_4331292(LOC4331292);ncbi_4334815(LOC4334815);ncbi_4337126(LOC4337126);ncbi_4339523(LOC4339523);ncbi_4337942(LOC4337942);ncbi_4341467(LOC4341467);ncbi_4342770(LOC4342770);ncbi_4325332(LOC4325332)	K01114+K00550+K00901+K01114+K01613+K01114+K00901+K18693+K01115+K01115+K00006+K14156
Metabolism	Glycan biosynthesis and metabolism	Other types of O-glycan biosynthesis	1	9	0.647668	0.973	ko00514	ncbi_4333340(LOC4333340)	K20784
Genetic Information Processing	Folding, sorting and degradation	Protein export	6	60	0.654177	0.973	ko03060	ncbi_9267495(LOC9267495);ncbi_4328965(LOC4328965);ncbi_4335967(LOC4335967);ncbi_4339274(LOC4339274);ncbi_4347817(LOC4347817);ncbi_107276600(LOC107276600)	K03106+K03100+K12947+K03106+K12948+K10956
Metabolism	Amino acid metabolism	Histidine metabolism	2	20	0.659669	0.973	ko00340	ncbi_9271186(LOC9271186);ncbi_4336538(LOC4336538)	K00128+K00128
Metabolism	Amino acid metabolism	Phenylalanine, tyrosine and tryptophan biosynthesis	5	51	0.669573	0.973	ko00400	ncbi_4349410(LOC4349410);ncbi_4329101(LOC4329101);ncbi_4329098(LOC4329098);ncbi_4334640(LOC4334640);ncbi_4333918(LOC4333918)	K01626+K00815+K00815+K01657+K01658
Metabolism	Lipid metabolism	Sphingolipid metabolism	3	31	0.674736	0.973	ko00600	ncbi_4348988(LOC4348988);ncbi_4325748(LOC4325748);ncbi_4344485(LOC4344485)	K07407+K01190+K17108
Metabolism	Glycan biosynthesis and metabolism	Glycosphingolipid biosynthesis - globo and isoglobo series	1	10	0.686267	0.978	ko00603	ncbi_4348988(LOC4348988)	K07407
Metabolism	Carbohydrate metabolism	Inositol phosphate metabolism	6	63	0.700967	0.988	ko00562	ncbi_4347691(LOC4347691);ncbi_4325407(LOC4325407);ncbi_9267438(LOC9267438);ncbi_4334641(LOC4334641);ncbi_4334815(LOC4334815);ncbi_4337686(LOC4337686)	K01803+K01114+K00889+K01114+K01114+K05857
Metabolism	Metabolism of cofactors and vitamins	Biotin metabolism	2	22	0.711023	0.991	ko00780	ncbi_4346596(LOC4346596);ncbi_4346185(LOC4346185)	K00208+K01012
Genetic Information Processing	Replication and repair	Homologous recombination	7	76	0.740166	1	ko03440	ncbi_4327264(LOC4327264);ncbi_4325837(LOC4325837);ncbi_4324417(LOC4324417);ncbi_4330491(LOC4330491);ncbi_9266862(LOC9266862);ncbi_9267714(LOC9267714);ncbi_107276010(LOC107276010)	K10881+K08991+K08775+K03655+K07466+K07466+K10683
Genetic Information Processing	Folding, sorting and degradation	Proteasome	6	66	0.743313	1	ko03050	ncbi_4327264(LOC4327264);ncbi_4324031(LOC4324031);ncbi_4330075(LOC4330075);ncbi_4340285(LOC4340285);ncbi_107278560(LOC107278560);ncbi_4346245(LOC4346245)	K10881+K03039+K02726+K02728+K02728+K02731
Metabolism	Nucleotide metabolism	Purine metabolism	9	97	0.748663	1	ko00230	ncbi_4324793(LOC4324793);ncbi_4327173(LOC4327173);ncbi_4330032(LOC4330032);ncbi_4333171(LOC4333171);ncbi_4336412(LOC4336412);ncbi_4334932(LOC4334932);ncbi_4337428(LOC4337428);ncbi_4341535(LOC4341535);ncbi_4343883(LOC4343883)	K00365+K00873+K00856+K00106+K00856+K13811+K01466+K00948+K00951
Metabolism	Nucleotide metabolism	Pyrimidine metabolism	5	57	0.762417	1	ko00240	ncbi_4325740(LOC4325740);ncbi_4325937(LOC4325937);ncbi_4338981(LOC4338981);ncbi_4343249(LOC4343249);ncbi_4327558(LOC4327558)	K13421+K01489+K00761+K01431+K01464
Genetic Information Processing	Folding, sorting and degradation	Protein processing in endoplasmic reticulum	22	229	0.775577	1	ko04141	ncbi_4346585(LOC4346585);ncbi_4347356(LOC4347356);ncbi_4324876(LOC4324876);ncbi_4330236(LOC4330236);ncbi_4329652(LOC4329652);ncbi_4327971(LOC4327971);ncbi_4332391(LOC4332391);ncbi_4334509(LOC4334509);ncbi_4337389(LOC4337389);ncbi_107275757(LOC107275757);ncbi_4339345(LOC4339345);ncbi_4338348(LOC4338348);ncbi_4339013(LOC4339013);ncbi_9268424(LOC9268424);ncbi_4340508(LOC4340508);ncbi_4342702(LOC4342…	K03094+K09487+K12667+K11718+K09580+K09580+K09562+K08057+K07151+K12666+K07151+K12666+K10575+K10088+K13993+K12670+K01456+K08057+K14018+K09487+K06689+K10956
Metabolism	Metabolism of cofactors and vitamins	Vitamin B6 metabolism	1	13	0.778528	1	ko00750	ncbi_4328780(LOC4328780)	K13248
Metabolism	Carbohydrate metabolism	Fructose and mannose metabolism	6	70	0.792825	1	ko00051	ncbi_4347691(LOC4347691);ncbi_4327860(LOC4327860);ncbi_4330512(LOC4330512);ncbi_4333926(LOC4333926);ncbi_4338010(LOC4338010);ncbi_4344231(LOC4344231)	K01803+K19355+K00895+K00863+K00844+K01805
Metabolism	Carbohydrate metabolism	Pyruvate metabolism	8	91	0.793358	1	ko00620	ncbi_4326980(LOC4326980);ncbi_9271186(LOC9271186);ncbi_4327173(LOC4327173);ncbi_4332736(LOC4332736);ncbi_4336538(LOC4336538);ncbi_4339682(LOC4339682);ncbi_4346159(LOC4346159);ncbi_4346520(LOC4346520)	K00382+K00128+K00873+K01069+K00128+K00026+K00162+K00626
Metabolism	Carbohydrate metabolism	Citrate cycle (TCA cycle)	5	60	0.800808	1	ko00020	ncbi_4326980(LOC4326980);ncbi_4324176(LOC4324176);ncbi_9272485(LOC9272485);ncbi_4339682(LOC4339682);ncbi_4346159(LOC4346159)	K00382+K00031+K01648+K00026+K00162
Genetic Information Processing	Folding, sorting and degradation	Sulfur relay system	1	14	0.80281	1	ko04122	ncbi_4352752(LOC4352752)	K01011
Metabolism	Metabolism of cofactors and vitamins	Folate biosynthesis	2	28	0.827458	1	ko00790	ncbi_4326358(LOC4326358);MSTRG.8039(MitHPPK/DHPS)	K18482+K13941
Cellular Processes	Transport and catabolism	Phagosome	7	84	0.827484	1	ko04145	ncbi_4326917(LOC4326917);ncbi_4328116(LOC4328116);ncbi_4334509(LOC4334509);ncbi_4333632(LOC4333632);ncbi_4338790(LOC4338790);ncbi_4342826(LOC4342826);ncbi_107276600(LOC107276600)	K07375+K04392+K08057+K07375+K07375+K08057+K10956
Metabolism	Lipid metabolism	Fatty acid elongation	3	41	0.841678	1	ko00062	ncbi_4348145(LOC4348145);ncbi_4335343(LOC4335343);ncbi_4340694(LOC4340694)	K15397+K10703+K15397
Genetic Information Processing	Folding, sorting and degradation	SNARE interactions in vesicular transport	3	41	0.841678	1	ko04130	ncbi_4348130(LOC4348130);ncbi_4352920(LOC4352920);ncbi_4346340(LOC4346340)	K08515+K08515+K08504
Cellular Processes	Transport and catabolism	Autophagy - other	3	42	0.853398	1	ko04136	ncbi_4349525(LOC4349525);ncbi_4333729(LOC4333729);ncbi_4336527(LOC4336527)	K08341+K08266+K08331
Environmental Information Processing	Signal transduction	Phosphatidylinositol signaling system	5	65	0.853727	1	ko04070	ncbi_4326903(LOC4326903);ncbi_9266342(LOC9266342);ncbi_9267438(LOC9267438);ncbi_4337126(LOC4337126);ncbi_4337686(LOC4337686)	K02183+K00901+K00889+K00901+K05857
Genetic Information Processing	Replication and repair	Base excision repair	3	45	0.884126	1	ko03410	ncbi_4339642(LOC4339642);ncbi_9272626(LOC9272626);MSTRG.234(--)	K01247+K01246+K01247
Organismal Systems	Environmental adaptation	Circadian rhythm - plant	2	36	0.916937	1	ko04712	ncbi_4350636(LOC4350636);ncbi_4336228(LOC4336228)	K00660+K16223
Environmental Information Processing	Membrane transport	ABC transporters	1	25	0.945123	1	ko02010	ncbi_4323895(LOC4323895)	K05658
Metabolism	Glycan biosynthesis and metabolism	Glycosylphosphatidylinositol (GPI)-anchor biosynthesis	1	26	0.951154	1	ko00563	ncbi_4324979(LOC4324979)	K05291
Metabolism	Carbohydrate metabolism	Pentose and glucuronate interconversions	4	69	0.953069	1	ko00040	ncbi_4325861(LOC4325861);ncbi_4327285(LOC4327285);ncbi_4344231(LOC4344231);ncbi_4344059(LOC4344059)	K01051+K01051+K01805+K00854
Genetic Information Processing	Transcription	RNA polymerase	2	46	0.968252	1	ko03020	ncbi_4349985(LOC4349985);ncbi_3131433(rpoC1)	K03007+K03046
Genetic Information Processing	Folding, sorting and degradation	RNA degradation	7	113	0.971117	1	ko03018	ncbi_4346605(LOC4346605);ncbi_4349816(LOC4349816);ncbi_4329368(LOC4329368);ncbi_4332356(LOC4332356);ncbi_107275738(LOC107275738);ncbi_4339144(LOC4339144);ncbi_4339910(LOC4339910)	K13126+K12611+K12619+K01689+K04077+K12605+K04077
Environmental Information Processing	Signal transduction	Plant hormone signal transduction	18	245	0.97908	1	ko04075	ncbi_4349411(LOC4349411);ncbi_4326893(LOC4326893);ncbi_4328796(LOC4328796);ncbi_4330571(LOC4330571);ncbi_4328516(LOC4328516);ncbi_4325758(LOC4325758);ncbi_107278750(LOC107278750);ncbi_4335058(LOC4335058);ncbi_4338006(LOC4338006);ncbi_9272441(LOC9272441);ncbi_4337971(LOC4337971);ncbi_4325422(LOC4325422);ncbi_4341530(LOC4341530);ncbi_4342317(LOC4342317);ncbi_4342573(LOC4342573);ncbi_4343785(LOC4343…	K14498+K14487+K14484+K14484+K14491+K14508+K14514+K14509+K14490+K14484+K14484+K13449+K14431+K13449+K14484+K14487+K13449+K14499
Genetic Information Processing	Replication and repair	Nucleotide excision repair	3	80	0.994723	1	ko03420	ncbi_4349131(LOC4349131);ncbi_9266862(LOC9266862);ncbi_9267714(LOC9267714)	K10849+K07466+K07466
Genetic Information Processing	Replication and repair	DNA replication	2	64	0.994845	1	ko03030	ncbi_9266862(LOC9266862);ncbi_9267714(LOC9267714)	K07466+K07466
Cellular Processes	Transport and catabolism	Endocytosis	8	153	0.995957	1	ko04144	ncbi_4326208(LOC4326208);ncbi_4348493(LOC4348493);ncbi_4350961(LOC4350961);ncbi_4331337(LOC4331337);ncbi_9267438(LOC9267438);ncbi_4336871(LOC4336871);ncbi_4337942(LOC4337942);ncbi_4341467(LOC4341467)	K07937+K07904+K18466+K12193+K00889+K12471+K01115+K01115
Genetic Information Processing	Transcription	Basal transcription factors	1	49	0.996667	1	ko03022	MSTRG.1877(TAF7)	K03132
Genetic Information Processing	Translation	Ribosome biogenesis in eukaryotes	3	86	0.997026	1	ko03008	ncbi_4352036(LOC4352036);ncbi_4329368(LOC4329368);ncbi_4344710(LOC4344710)	K14565+K12619+K06943
Metabolism	Energy metabolism	Oxidative phosphorylation	6	147	0.999281	1	ko00190	ncbi_4331015(LOC4331015);ncbi_4330457(LOC4330457);ncbi_9270776(LOC9270776);ncbi_4337608(LOC4337608);ncbi_4345926(LOC4345926);ncbi_3131392(atpH)	K01535+K01507+K02113+K01507+K02259+K02110
Genetic Information Processing	Folding, sorting and degradation	Ubiquitin mediated proteolysis	5	137	0.999533	1	ko04120	ncbi_4346585(LOC4346585);ncbi_4350554(LOC4350554);ncbi_4339013(LOC4339013);ncbi_4346639(LOC4346639);ncbi_4339578(LOC4339578)	K03094+K10684+K10575+K06689+K10581
Genetic Information Processing	Translation	mRNA surveillance pathway	3	111	0.99975	1	ko03015	ncbi_4346605(LOC4346605);ncbi_9270873(LOC9270873);ncbi_4339558(LOC4339558)	K13126+K04354+K11584
Genetic Information Processing	Translation	Nucleocytoplasmic transport	6	168	0.999888	1	ko03013	ncbi_4346605(LOC4346605);ncbi_9269203(LOC9269203);ncbi_4328994(LOC4328994);ncbi_4336930(LOC4336930);ncbi_4339657(LOC4339657);ncbi_4339203(LOC4339203)	K13126+K00784+K18213+K14318+K13176+K03245
Genetic Information Processing	Translation	Ribosome	16	357	0.999998	1	ko03010	ncbi_107278854(LOC107278854);ncbi_4327541(LOC4327541);ncbi_9266027(LOC9266027);ncbi_4330763(LOC4330763);ncbi_4330370(LOC4330370);ncbi_4329540(LOC4329540);ncbi_4328236(LOC4328236);ncbi_4332868(LOC4332868);ncbi_4333848(LOC4333848);ncbi_4334247(LOC4334247);ncbi_4334651(LOC4334651);ncbi_4338667(LOC4338667);ncbi_4341869(LOC4341869);ncbi_107280605(LOC107280605);ncbi_3131421(rpl2);ncbi_3131424(rpl2)	K02886+K02914+K02941+K02904+K02881+K02943+K02906+K02933+K02952+K02996+K02881+K02863+K02895+K02886+K02886+K02886
Genetic Information Processing	Transcription	Spliceosome	3	202	1	1	ko03040	ncbi_4348330(LOC4348330);ncbi_4348309(LOC4348309);ncbi_4328958(LOC4328958)	K12869+K12741+K11095

## Sheet: nip-lpl-a vs nip-lpl-c
Table S4. All enrichment pathways
KEGG_A_class	KEGG_B_class	Pathway	nip-rl-a-vs-nip-rl-c (919)	All (5002)	Pvalue	Qvalue	Pathway ID	Genes	K_IDs
Metabolism	Global and overview maps	Metabolic pathways	515	2358	1.40959e-09	1.83246e-07	ko01100	ncbi_4347441(LOC4347441);ncbi_4347891(LOC4347891);ncbi_4347597(LOC4347597);ncbi_4347182(LOC4347182);ncbi_4347509(LOC4347509);ncbi_4347902(LOC4347902);ncbi_4347319(LOC4347319);ncbi_9268489(LOC9268489);ncbi_107276062(LOC107276062);ncbi_4346981(LOC4346981);ncbi_4346723(LOC4346723);ncbi_9269342(LOC9269342);ncbi_4347060(LOC4347060);ncbi_9271821(LOC9271821);ncbi_9269515(LOC9269515);ncbi_4347443(LOC4347…	K01188+K01240+K01765+K00951+K00876+K22912+K00799+K02552+K00306+K16055+K01784+K00434+K00850+K00895+K00083+K00021+K00031+K01803+K01609+K01193+K01188+K09753+K01641+K05280+K00083+K00799+K00430+K00654+K00981+K00799+K02437+K05280+K00430+K08099+K22588+K00059+K00558+K01626+K00654+K00789+K12667+K00430+K01623+K15746+K00029+K00799+K00799+K00940+K07407+K01874+K13789+K01904+K00968+K00799+K01115+K00799+K01761+…
Metabolism	Global and overview maps	Biosynthesis of secondary metabolites	312	1311	4.55502e-09	2.96076e-07	ko01110	ncbi_4347441(LOC4347441);ncbi_4347902(LOC4347902);ncbi_4347672(LOC4347672);ncbi_9268489(LOC9268489);ncbi_4346981(LOC4346981);ncbi_4347060(LOC4347060);ncbi_9271821(LOC9271821);ncbi_9269515(LOC9269515);ncbi_4347443(LOC4347443);ncbi_4324176(LOC4324176);ncbi_4347691(LOC4347691);ncbi_4346680(LOC4346680);ncbi_4346529(LOC4346529);ncbi_4346527(LOC4346527);ncbi_4347546(LOC4347546);ncbi_4346438(LOC4346438)…	K01188+K22912+K22013+K02552+K16055+K00850+K00895+K00083+K00021+K00031+K01803+K18693+K01609+K01193+K01188+K09753+K01641+K05280+K00083+K00430+K00981+K02437+K05280+K00430+K08099+K00059+K13496+K01626+K00789+K00430+K01623+K15746+K00940+K13789+K13545+K01904+K01115+K09755+K01177+K10046+K02492+K00218+K00869+K01653+K20860+K08081+K01188+K08081+K22772+K00430+K08081+K00600+K01824+K14044+K10046+K13523+K00660+…
Metabolism	Metabolism of terpenoids and polyketides	Diterpenoid biosynthesis	23	38	8.62322e-09	3.73673e-07	ko00904	ncbi_4350502(LOC4350502);ncbi_4329724(LOC4329724);ncbi_4329726(LOC4329726);ncbi_4329723(LOC4329723);ncbi_4329722(LOC4329722);ncbi_4329725(LOC4329725);ncbi_4329013(LOC4329013);ncbi_4329729(LOC4329729);ncbi_4329728(LOC4329728);ncbi_9266189(LOC9266189);ncbi_4329730(LOC4329730);ncbi_4335094(LOC4335094);ncbi_4336960(LOC4336960);ncbi_4335096(LOC4335096);ncbi_4335091(LOC4335091);ncbi_4335093(LOC4335093)…	K14044+K14036+K21291+K16084+K16084+K16083+K04120+K16082+K14038+K04120+K21718+K14046+K04121+K16085+K16085+K13070+K04124+K04125+K14043+K04125+K04125+K16084+K04122
Metabolism	Biosynthesis of other secondary metabolites	Flavonoid biosynthesis	19	29	2.74402e-08	8.91805e-07	ko00941	ncbi_4348299(LOC4348299);ncbi_4348304(LOC4348304);ncbi_4350636(LOC4350636);ncbi_4351321(LOC4351321);ncbi_4329959(LOC4329959);ncbi_4329329(LOC4329329);ncbi_4334588(LOC4334588);ncbi_9270463(LOC9270463);ncbi_4337102(LOC4337102);ncbi_9270590(LOC9270590);ncbi_4336306(LOC4336306);ncbi_4337100(LOC4337100);ncbi_4337101(LOC4337101);ncbi_4339188(LOC4339188);ncbi_4340240(LOC4340240);ncbi_4325716(LOC4325716)…	K05280+K05280+K00660+K01859+K13065+K00487+K01859+K00475+K08695+K00487+K13065+K08695+K08695+K09754+K00588+K05277+K13082+K09754+K09754
Metabolism	Energy metabolism	Photosynthesis - antenna proteins	11	15	5.05155e-06	0.00013134	ko00196	ncbi_4350176(LOC4350176);ncbi_4324599(LOC4324599);ncbi_4330828(LOC4330828);ncbi_4333359(LOC4333359);ncbi_4336028(LOC4336028);ncbi_4340892(LOC4340892);ncbi_4343604(LOC4343604);ncbi_4343583(LOC4343583);ncbi_4343709(LOC4343709);ncbi_4324705(LOC4324705);ncbi_4345663(LOC4345663)	K08916+K08912+K08911+K08913+K08917+K08907+K08914+K08915+K08908+K08912+K08910
Metabolism	Biosynthesis of other secondary metabolites	Flavone and flavonol biosynthesis	7	8	4.66201e-05	0.0010101	ko00944	ncbi_4348299(LOC4348299);ncbi_4348304(LOC4348304);ncbi_4326219(LOC4326219);ncbi_4326218(LOC4326218);ncbi_4326220(LOC4326220);ncbi_4350462(LOC4350462);ncbi_4336438(LOC4336438)	K05280+K05280+K22771+K22771+K22771+K22772+K22771
Metabolism	Glycan biosynthesis and metabolism	Various types of N-glycan biosynthesis	16	33	7.49594e-05	0.00129595	ko00513	ncbi_4324876(LOC4324876);ncbi_4351626(LOC4351626);ncbi_9266501(LOC9266501);ncbi_4336560(LOC4336560);ncbi_4335701(LOC4335701);ncbi_4337389(LOC4337389);ncbi_4336917(LOC4336917);ncbi_107275757(LOC107275757);ncbi_4339345(LOC4339345);ncbi_4338088(LOC4338088);ncbi_4338348(LOC4338348);ncbi_4337620(LOC4337620);ncbi_4340564(LOC4340564);ncbi_4342702(LOC4342702);ncbi_4345969(LOC4345969);ncbi_4345809(LOC4345…	K12667+K14412+K00736+K03847+K12668+K07151+K01230+K12666+K07151+K23741+K12666+K12373+K14413+K12670+K03714+K00753
Metabolism	Biosynthesis of other secondary metabolites	Phenylpropanoid biosynthesis	66	232	7.97505e-05	0.00129595	ko00940	ncbi_4347441(LOC4347441);ncbi_9269515(LOC9269515);ncbi_4347546(LOC4347546);ncbi_4346438(LOC4346438);ncbi_4348242(LOC4348242);ncbi_4347962(LOC4347962);ncbi_4349240(LOC4349240);ncbi_4349427(LOC4349427);ncbi_9272068(LOC9272068);ncbi_4349097(LOC4349097);ncbi_4326948(LOC4326948);ncbi_4349585(LOC4349585);ncbi_4326375(LOC4326375);ncbi_107275849(LOC107275849);ncbi_4324556(LOC4324556);ncbi_4326970(LOC4326…	K01188+K00083+K01188+K09753+K00083+K00430+K00430+K00430+K01904+K09755+K01188+K00430+K12355+K00430+K00430+K00430+K01904+K13064+K10775+K00430+K00430+K01904+K00430+K13065+K00083+K01188+K00487+K00430+K10775+K00430+K01188+K00430+K01904+K05349+K01188+K10775+K00083+K00487+K00430+K00430+K13065+K01188+K01188+K01188+K05350+K01188+K09754+K10775+K00430+K00430+K00430+K00430+K00430+K09753+K00588+K01904+K00430+…
Metabolism	Metabolism of other amino acids	Cyanoamino acid metabolism	22	54	9.97661e-05	0.00144107	ko00460	ncbi_4347441(LOC4347441);ncbi_4347546(LOC4347546);ncbi_4326948(LOC4326948);ncbi_4350456(LOC4350456);ncbi_4324525(LOC4324525);ncbi_4327593(LOC4327593);ncbi_4332041(LOC4332041);ncbi_4333381(LOC4333381);ncbi_4334792(LOC4334792);ncbi_4334114(LOC4334114);ncbi_4334116(LOC4334116);ncbi_4337229(LOC4337229);ncbi_4336146(LOC4336146);ncbi_9269478(LOC9269478);ncbi_4336145(LOC4336145);ncbi_4336391(LOC4336391)…	K01188+K01188+K01188+K00600+K18592+K01188+K01188+K13051+K13029+K05349+K01188+K13051+K01188+K01188+K01188+K05350+K01188+K01455+K08248+K05350+K01188+K01188
Genetic Information Processing	Folding, sorting and degradation	Protein processing in endoplasmic reticulum	64	229	0.000180037	0.00219574	ko04141	ncbi_4347226(LOC4347226);ncbi_4346585(LOC4346585);ncbi_4346811(LOC4346811);ncbi_4324876(LOC4324876);ncbi_4348731(LOC4348731);ncbi_9271333(LOC9271333);ncbi_4351208(LOC4351208);ncbi_4350002(LOC4350002);ncbi_9266625(LOC9266625);ncbi_4327388(LOC4327388);ncbi_9267167(LOC9267167);ncbi_4326440(LOC4326440);ncbi_4326797(LOC4326797);ncbi_4326806(LOC4326806);ncbi_4329170(LOC4329170);ncbi_4325695(LOC4325695)…	K09584+K03094+K10956+K12667+K13525+K09481+K03283+K09580+K09481+K03283+K08057+K13250+K07953+K09584+K14009+K13993+K11718+K09523+K09490+K09580+K13993+K07342+K09503+K09486+K09580+K09580+K10666+K08057+K03283+K09562+K09503+K10578+K05546+K10956+K14004+K08054+K12668+K09503+K07151+K01230+K12666+K07151+K09517+K23741+K03283+K12666+K09584+K10575+K13989+K08057+K10088+K13993+K09487+K10661+K07342+K10839+K06689+…
Metabolism	Carbohydrate metabolism	Amino sugar and nucleotide sugar metabolism	49	164	0.000185793	0.00219574	ko00520	ncbi_4346723(LOC4346723);ncbi_4348636(LOC4348636);ncbi_4349694(LOC4349694);ncbi_4349683(LOC4349683);ncbi_4350816(LOC4350816);ncbi_4349687(LOC4349687);ncbi_4325067(LOC4325067);ncbi_4351364(LOC4351364);ncbi_4352146(LOC4352146);ncbi_4351401(LOC4351401);ncbi_4352147(LOC4352147);ncbi_4351413(LOC4351413);ncbi_4327295(LOC4327295);ncbi_4326776(LOC4326776);ncbi_4327172(LOC4327172);ncbi_4329920(LOC4329920)…	K01784+K10046+K00820+K01209+K10046+K01209+K01183+K13648+K00012+K01209+K00012+K00820+K08678+K00844+K01183+K01183+K13648+K12446+K01183+K20547+K08678+K13379+K00012+K05305+K00975+K00966+K00326+K15920+K13648+K18677+K00844+K08678+K00844+K01183+K01784+K12373+K00975+K13648+K02377+K01183+K20547+K20547+K12446+K01810+K02377+K00972+K01784+K13648+K01711
Metabolism	Lipid metabolism	alpha-Linolenic acid metabolism	21	56	0.000553156	0.00599253	ko00592	ncbi_4352160(LOC4352160);ncbi_4352505(LOC4352505);ncbi_4326503(LOC4326503);ncbi_4327023(LOC4327023);ncbi_4324062(LOC4324062);ncbi_4325705(LOC4325705);ncbi_4331150(LOC4331150);ncbi_4328997(LOC4328997);ncbi_4332121(LOC4332121);ncbi_4331515(LOC4331515);ncbi_9269485(LOC9269485);ncbi_4334536(LOC4334536);ncbi_4336987(LOC4336987);ncbi_4338358(LOC4338358);ncbi_4337529(LOC4337529);ncbi_4337904(LOC4337904)…	K10529+K00454+K10527+K14674+K00232+K05894+K07513+K10527+K01723+K10526+K05894+K14674+K22389+K00454+K08241+K00232+K05894+K00232+K00454+K00454+K00454
Metabolism	Biosynthesis of other secondary metabolites	Stilbenoid, diarylheptanoid and gingerol biosynthesis	8	13	0.000675921	0.00675921	ko00945	ncbi_4329959(LOC4329959);ncbi_4329329(LOC4329329);ncbi_9270590(LOC9270590);ncbi_4336306(LOC4336306);ncbi_4339188(LOC4339188);ncbi_4340240(LOC4340240);MSTRG.20081(CYP98A1);MSTRG.20082(CYP98A1)	K13065+K00487+K00487+K13065+K09754+K00588+K09754+K09754
Metabolism	Metabolism of other amino acids	Glutathione metabolism	34	113	0.00152812	0.0141897	ko00480	ncbi_4347319(LOC4347319);ncbi_9269342(LOC9269342);ncbi_4324176(LOC4324176);ncbi_4349167(LOC4349167);ncbi_4348549(LOC4348549);ncbi_4349192(LOC4349192);ncbi_4349191(LOC4349191);ncbi_4349210(LOC4349210);ncbi_4326887(LOC4326887);ncbi_4324525(LOC4324525);ncbi_4352123(LOC4352123);ncbi_4324574(LOC4324574);ncbi_4326828(LOC4326828);ncbi_4325768(LOC4325768);ncbi_4329643(LOC4329643);ncbi_4329889(LOC4329889)…	K00799+K00434+K00031+K00799+K00799+K00799+K00799+K00799+K00799+K18592+K01255+K00799+K00799+K00799+K00434+K00036+K00799+K00036+K00799+K00799+K00434+K00036+K00434+K00434+K00799+K00799+K00799+K00033+K00799+K00434+K00799+K00036+K00799+K00799
Metabolism	Lipid metabolism	Sphingolipid metabolism	13	31	0.00194194	0.0168301	ko00600	ncbi_4348231(LOC4348231);ncbi_4326966(LOC4326966);ncbi_4348984(LOC4348984);ncbi_4350171(LOC4350171);ncbi_4350591(LOC4350591);ncbi_4325748(LOC4325748);ncbi_4326459(LOC4326459);ncbi_4331075(LOC4331075);ncbi_4330439(LOC4330439);ncbi_4332274(LOC4332274);ncbi_9268279(LOC9268279);ncbi_4343607(LOC4343607);ncbi_4344485(LOC4344485)	K00654+K00654+K07407+K17108+K00654+K01190+K01634+K00654+K04708+K00654+K04713+K04718+K17108
Metabolism	Glycan biosynthesis and metabolism	N-Glycan biosynthesis	15	39	0.00250965	0.0203909	ko00510	ncbi_4324876(LOC4324876);ncbi_4330363(LOC4330363);ncbi_9266501(LOC9266501);ncbi_4334604(LOC4334604);ncbi_4332068(LOC4332068);ncbi_4336560(LOC4336560);ncbi_4335701(LOC4335701);ncbi_4337389(LOC4337389);ncbi_4336917(LOC4336917);ncbi_107275757(LOC107275757);ncbi_4339345(LOC4339345);ncbi_4338088(LOC4338088);ncbi_4338348(LOC4338348);ncbi_4342475(LOC4342475);ncbi_4342702(LOC4342702)	K12667+K03849+K00736+K00729+K05546+K03847+K12668+K07151+K01230+K12666+K07151+K23741+K12666+K03848+K12670
Metabolism	Energy metabolism	Photosynthesis	25	80	0.00354472	0.0271067	ko00195	ncbi_4324479(LOC4324479);ncbi_9270637(LOC9270637);ncbi_4324933(LOC4324933);ncbi_4329766(LOC4329766);ncbi_9270776(LOC9270776);ncbi_4333624(LOC4333624);ncbi_4334701(LOC4334701);ncbi_4334338(LOC4334338);ncbi_4334300(LOC4334300);ncbi_4332745(LOC4332745);ncbi_4335799(LOC4335799);ncbi_4339593(LOC4339593);ncbi_4339833(LOC4339833);ncbi_4342404(LOC4342404);ncbi_4343634(LOC4343634);ncbi_4343515(LOC4343515)…	K02716+K02639+K03542+K08901+K02113+K02639+K02639+K02641+K02694+K08902+K14332+K02695+K02638+K02698+K08906+K08901+K02717+K02641+K02693+K03541+K03541+K02692+K02723+K08903+K02639
Organismal Systems	Environmental adaptation	Plant-pathogen interaction	53	208	0.00577314	0.0416949	ko04626	ncbi_9270778(LOC9270778);ncbi_4347158(LOC4347158);ncbi_4346962(LOC4346962);ncbi_4348517(LOC4348517);ncbi_9267892(LOC9267892);ncbi_107278041(LOC107278041);ncbi_4349899(LOC4349899);ncbi_4351825(LOC4351825);ncbi_4351455(LOC4351455);ncbi_4351450(LOC4351450);ncbi_4326180(LOC4326180);ncbi_4325862(LOC4325862);ncbi_4326903(LOC4326903);ncbi_4326682(LOC4326682);ncbi_4324384(LOC4324384);ncbi_4328628(LOC4328…	K13429+K13447+K18875+K13448+K13457+K13447+K13412+K13448+K13448+K13448+K13457+K13459+K02183+K12795+K02183+K13448+K01373+K15397+K13430+K05391+K13448+K15397+K13414+K02183+K13412+K13412+K13448+K13412+K13412+K00864+K13436+K13424+K13448+K15397+K13447+K13449+K09487+K15397+K05391+K13457+K13449+K13412+K13412+K13412+K13449+K13456+K02183+K04079+K13447+K13412+K13457+K13457+K13457
Metabolism	Carbohydrate metabolism	Ascorbate and aldarate metabolism	17	52	0.00920942	0.0630118	ko00053	ncbi_9269342(LOC9269342);ncbi_4348636(LOC4348636);ncbi_4350816(LOC4350816);ncbi_9271186(LOC9271186);ncbi_4352146(LOC4352146);ncbi_4352147(LOC4352147);ncbi_4329643(LOC4329643);ncbi_4325042(LOC4325042);ncbi_4334169(LOC4334169);ncbi_4335202(LOC4335202);ncbi_4335896(LOC4335896);ncbi_4336886(LOC4336886);ncbi_4341335(LOC4341335);ncbi_4341337(LOC4341337);ncbi_4340725(LOC4340725);ncbi_4346078(LOC4346078)…	K00434+K10046+K10046+K00128+K00012+K00012+K00434+K14190+K00012+K00434+K00434+K00434+K00423+K00423+K00128+K00434+K00103
Metabolism	Carbohydrate metabolism	Galactose metabolism	19	61	0.0107265	0.0697221	ko00052	ncbi_4346723(LOC4346723);ncbi_4347060(LOC4347060);ncbi_4346527(LOC4346527);ncbi_4348984(LOC4348984);ncbi_4325748(LOC4325748);ncbi_4327301(LOC4327301);ncbi_4326776(LOC4326776);ncbi_9271916(LOC9271916);ncbi_4336037(LOC4336037);ncbi_4336515(LOC4336515);ncbi_4338010(LOC4338010);ncbi_4339361(LOC4339361);ncbi_4339812(LOC4339812);ncbi_4341833(LOC4341833);ncbi_4341824(LOC4341824);ncbi_4340274(LOC4340274)…	K01784+K00850+K01193+K07407+K01190+K00850+K00844+K06617+K01785+K01193+K00844+K00844+K01784+K01187+K01187+K06617+K06617+K06617+K01784
Metabolism	Metabolism of cofactors and vitamins	Porphyrin metabolism	14	41	0.0115752	0.0702503	ko00860	ncbi_4347672(LOC4347672);ncbi_4348648(LOC4348648);ncbi_4348519(LOC4348519);ncbi_4349044(LOC4349044);ncbi_4349004(LOC4349004);ncbi_4326671(LOC4326671);ncbi_4326901(LOC4326901);ncbi_4330711(LOC4330711);ncbi_4333259(LOC4333259);ncbi_4332843(LOC4332843);ncbi_4331611(LOC4331611);ncbi_4337415(LOC4337415);ncbi_4340015(LOC4340015);ncbi_4332690(LOC4332690)	K22013+K08099+K13545+K02492+K00218+K02303+K04035+K10960+K03405+K19073+K13071+K00218+K03428+K03403
Metabolism	Carbohydrate metabolism	Fructose and mannose metabolism	21	70	0.0118885	0.0702503	ko00051	ncbi_4347060(LOC4347060);ncbi_9271821(LOC9271821);ncbi_4347691(LOC4347691);ncbi_107277365(LOC107277365);ncbi_4327301(LOC4327301);ncbi_4327860(LOC4327860);ncbi_4326776(LOC4326776);ncbi_4330512(LOC4330512);ncbi_4326178(LOC4326178);ncbi_4331392(LOC4331392);ncbi_4332373(LOC4332373);ncbi_4333926(LOC4333926);ncbi_4338010(LOC4338010);ncbi_4339361(LOC4339361);ncbi_4340863(LOC4340863);ncbi_4341698(LOC4341…	K00850+K00895+K01803+K01623+K00850+K19355+K00844+K00895+K19355+K05305+K00966+K00863+K00844+K00844+K19355+K02377+K00895+K02377+K01623+K01711+K01623
Metabolism	Lipid metabolism	Fatty acid degradation	17	54	0.0137533	0.0732456	ko00071	ncbi_4349764(LOC4349764);ncbi_9271186(LOC9271186);ncbi_4351483(LOC4351483);ncbi_4326503(LOC4326503);ncbi_4324393(LOC4324393);ncbi_4324062(LOC4324062);ncbi_4331150(LOC4331150);ncbi_4328997(LOC4328997);ncbi_4330090(LOC4330090);ncbi_4331893(LOC4331893);ncbi_4331894(LOC4331894);ncbi_4332628(LOC4332628);ncbi_4337904(LOC4337904);ncbi_4340187(LOC4340187);ncbi_4340725(LOC4340725);ncbi_4340986(LOC4340986)…	K01897+K00128+K01897+K10527+K01897+K00232+K07513+K10527+K00001+K00121+K00121+K01692+K00232+K01897+K00128+K00232+K00249
Metabolism	Lipid metabolism	Linoleic acid metabolism	8	19	0.0140359	0.0732456	ko00591	ncbi_4352505(LOC4352505);ncbi_4327023(LOC4327023);ncbi_4334536(LOC4334536);ncbi_4333823(LOC4333823);ncbi_4338358(LOC4338358);ncbi_4345994(LOC4345994);ncbi_4345993(LOC4345993);MSTRG.12121(Os04g0447100)	K00454+K14674+K14674+K15718+K00454+K00454+K00454+K00454
Cellular Processes	Transport and catabolism	Phagosome	24	84	0.0140857	0.0732456	ko04145	ncbi_4346811(LOC4346811);ncbi_9271333(LOC9271333);ncbi_9266625(LOC9266625);ncbi_9267167(LOC9267167);ncbi_4326917(LOC4326917);ncbi_4330693(LOC4330693);ncbi_4328116(LOC4328116);ncbi_4328492(LOC4328492);ncbi_4331272(LOC4331272);ncbi_4334675(LOC4334675);ncbi_4332042(LOC4332042);ncbi_4333632(LOC4333632);ncbi_4334384(LOC4334384);ncbi_4335732(LOC4335732);ncbi_4336482(LOC4336482);ncbi_4339322(LOC4339322)…	K10956+K09481+K09481+K08057+K07375+K04392+K04392+K07342+K04392+K08057+K10956+K07375+K08517+K08054+K08492+K07897+K07375+K08057+K07342+K07375+K08517+K08057+K00921+K09481
Metabolism	Metabolism of cofactors and vitamins	Pantothenate and CoA biosynthesis	11	31	0.0178619	0.0893093	ko00770	ncbi_4350218(LOC4350218);ncbi_4349713(LOC4349713);ncbi_4329749(LOC4329749);ncbi_4330657(LOC4330657);ncbi_9271371(LOC9271371);ncbi_4329938(LOC4329938);ncbi_4332151(LOC4332151);ncbi_4340439(LOC4340439);ncbi_4343249(LOC4343249);ncbi_4344795(LOC4344795);ncbi_4327558(LOC4327558)	K01653+K06133+K01922+K00207+K02201+K01653+K00826+K09680+K01431+K01922+K01464
Genetic Information Processing	Folding, sorting and degradation	SNARE interactions in vesicular transport	13	41	0.0276336	0.133051	ko04130	ncbi_4348130(LOC4348130);ncbi_4352920(LOC4352920);ncbi_4328159(LOC4328159);ncbi_4334472(LOC4334472);ncbi_4334384(LOC4334384);ncbi_4336482(LOC4336482);ncbi_4339549(LOC4339549);ncbi_4340278(LOC4340278);ncbi_4340257(LOC4340257);ncbi_9271327(LOC9271327);ncbi_4343711(LOC4343711);ncbi_4346340(LOC4346340);ncbi_4345157(LOC4345157)	K08515+K08515+K08495+K08515+K08517+K08492+K08506+K08515+K08486+K08517+K08505+K08504+K08503
Metabolism	Carbohydrate metabolism	Butanoate metabolism	10	29	0.0287554	0.133507	ko00650	ncbi_4347614(LOC4347614);ncbi_4350218(LOC4350218);ncbi_4325632(LOC4325632);ncbi_9267109(LOC9267109);ncbi_4329938(LOC4329938);ncbi_4332628(LOC4332628);ncbi_4332592(LOC4332592);ncbi_4335977(LOC4335977);ncbi_4336983(LOC4336983);ncbi_4344928(LOC4344928)	K01641+K01653+K00074+K17761+K01653+K01692+K01913+K01580+K16871+K16871
Metabolism	Biosynthesis of other secondary metabolites	Caffeine metabolism	2	2	0.0337254	0.151183	ko00232	ncbi_4324793(LOC4324793);ncbi_4333171(LOC4333171)	K00365+K00106
Metabolism	Carbohydrate metabolism	Pentose phosphate pathway	17	60	0.0381563	0.16001	ko00030	ncbi_4347060(LOC4347060);ncbi_9271821(LOC9271821);ncbi_107277365(LOC107277365);ncbi_4326855(LOC4326855);ncbi_4327301(LOC4327301);ncbi_4330512(LOC4330512);ncbi_4329889(LOC4329889);ncbi_4333103(LOC4333103);ncbi_4336209(LOC4336209);ncbi_4339892(LOC4339892);ncbi_4340909(LOC4340909);ncbi_4340677(LOC4340677);ncbi_4343843(LOC4343843);ncbi_4344545(LOC4344545);ncbi_4344683(LOC4344683);ncbi_4332659(LOC4332…	K00850+K00895+K01623+K00852+K00850+K00895+K00036+K00036+K00036+K00033+K00895+K01810+K01057+K01623+K00616+K00036+K01623
Genetic Information Processing	Folding, sorting and degradation	Protein export	17	60	0.0381563	0.16001	ko03060	ncbi_4346811(LOC4346811);ncbi_9271333(LOC9271333);ncbi_4352133(LOC4352133);ncbi_9266625(LOC9266625);ncbi_4331226(LOC4331226);ncbi_4328075(LOC4328075);ncbi_4328492(LOC4328492);ncbi_4334759(LOC4334759);ncbi_4332042(LOC4332042);ncbi_4335967(LOC4335967);ncbi_4339274(LOC4339274);ncbi_4338334(LOC4338334);ncbi_4341707(LOC4341707);ncbi_4340738(LOC4340738);ncbi_4327929(LOC4327929);ncbi_4347817(LOC4347817)…	K10956+K09481+K12946+K09481+K13280+K09490+K07342+K03217+K10956+K12947+K03106+K13280+K07342+K13280+K09481+K12948+K03116
Cellular Processes	Transport and catabolism	Endocytosis	37	153	0.0409299	0.166278	ko04144	ncbi_4326208(LOC4326208);ncbi_4346614(LOC4346614);ncbi_4348891(LOC4348891);ncbi_4349161(LOC4349161);ncbi_4348493(LOC4348493);ncbi_4351205(LOC4351205);ncbi_107276137(LOC107276137);ncbi_4351208(LOC4351208);ncbi_4349546(LOC4349546);ncbi_4350961(LOC4350961);ncbi_4351755(LOC4351755);ncbi_4327388(LOC4327388);ncbi_4351255(LOC4351255);ncbi_4327195(LOC4327195);ncbi_4327935(LOC4327935);ncbi_4328595(LOC4328…	K07937+K07904+K12192+K01115+K07904+K12191+K12188+K03283+K04646+K18466+K11827+K03283+K04646+K12471+K19476+K18442+K01528+K12486+K11826+K12191+K07901+K00889+K12493+K03283+K18442+K18443+K18468+K12471+K07897+K07904+K01115+K03283+K12486+K18442+K07904+K07901+K07901
Metabolism	Amino acid metabolism	Phenylalanine metabolism	13	44	0.0478834	0.188632	ko00360	ncbi_4325632(LOC4325632);ncbi_4329101(LOC4329101);ncbi_4330034(LOC4330034);ncbi_4330036(LOC4330036);ncbi_4330040(LOC4330040);ncbi_4332628(LOC4332628);ncbi_4336415(LOC4336415);ncbi_4335108(LOC4335108);ncbi_4334956(LOC4334956);ncbi_4334958(LOC4334958);ncbi_4338861(LOC4338861);ncbi_4340946(LOC4340946);MSTRG.236(At4g34880)	K00074+K00815+K13064+K10775+K10775+K01692+K10775+K01426+K01426+K01426+K10775+K00276+K01426
Metabolism	Metabolism of cofactors and vitamins	Ubiquinone and other terpenoid-quinone biosynthesis	13	46	0.0660194	0.252427	ko00130	ncbi_9268489(LOC9268489);ncbi_9272068(LOC9272068);ncbi_4327039(LOC4327039);ncbi_4329101(LOC4329101);ncbi_4330407(LOC4330407);ncbi_4328485(LOC4328485);ncbi_4329329(LOC4329329);ncbi_4331650(LOC4331650);ncbi_9270590(LOC9270590);ncbi_4341718(LOC4341718);ncbi_4343702(LOC4343702);ncbi_107277102(LOC107277102);ncbi_4345717(LOC4345717)	K02552+K01904+K03809+K00815+K01904+K01904+K00487+K01904+K00487+K01904+K12501+K12502+K01904
Metabolism	Biosynthesis of other secondary metabolites	Biosynthesis of various antibiotics	2	3	0.0888058	0.323093	ko00998	ncbi_4351925(LOC4351925);ncbi_4351926(LOC4351926)	K21568+K21568
Cellular Processes	Transport and catabolism	Peroxisome	22	90	0.0894719	0.323093	ko04146	ncbi_107276062(LOC107276062);ncbi_4324176(LOC4324176);ncbi_4348331(LOC4348331);ncbi_4349764(LOC4349764);ncbi_4352447(LOC4352447);ncbi_4351483(LOC4351483);ncbi_4324393(LOC4324393);ncbi_4324427(LOC4324427);ncbi_4324062(LOC4324062);ncbi_4328073(LOC4328073);ncbi_4331150(LOC4331150);ncbi_4327232(LOC4327232);ncbi_4333171(LOC4333171);ncbi_4337904(LOC4337904);ncbi_4340091(LOC4340091);ncbi_4340187(LOC4340…	K00306+K00031+K00869+K01897+K00306+K01897+K01897+K13348+K00232+K03781+K07513+K12663+K00106+K00232+K04564+K01897+K00232+K13356+K11517+K13348+K13356+K11517
Metabolism	Amino acid metabolism	Alanine, aspartate and glutamate metabolism	14	53	0.0935757	0.324215	ko00250	ncbi_4349694(LOC4349694);ncbi_4326346(LOC4326346);ncbi_4351413(LOC4351413);ncbi_4330649(LOC4330649);ncbi_9267109(LOC9267109);ncbi_4333381(LOC4333381);ncbi_9266500(LOC9266500);ncbi_4335977(LOC4335977);ncbi_4337229(LOC4337229);ncbi_4336983(LOC4336983);ncbi_4339095(LOC4339095);ncbi_4339561(LOC4339561);ncbi_4344928(LOC4344928);ncbi_4324398(LOC4324398)	K00820+K01955+K00820+K01915+K17761+K13051+K00814+K01580+K13051+K16871+K00827+K00264+K16871+K00264
Metabolism	Metabolism of other amino acids	beta-Alanine metabolism	12	44	0.0947706	0.324215	ko00410	ncbi_9271186(LOC9271186);ncbi_4324062(LOC4324062);ncbi_4330657(LOC4330657);ncbi_4332628(LOC4332628);ncbi_4335977(LOC4335977);ncbi_4337046(LOC4337046);ncbi_4337904(LOC4337904);ncbi_4340946(LOC4340946);ncbi_4340725(LOC4340725);ncbi_4340986(LOC4340986);ncbi_4343249(LOC4343249);ncbi_4327558(LOC4327558)	K00128+K00232+K00207+K01692+K01580+K17839+K00232+K00276+K00128+K00232+K01431+K01464
Environmental Information Processing	Signal transduction	MAPK signaling pathway - plant	34	152	0.119305	0.397685	ko04016	ncbi_4346736(LOC4346736);ncbi_4347158(LOC4347158);ncbi_4349484(LOC4349484);ncbi_4349403(LOC4349403);ncbi_4349411(LOC4349411);ncbi_107278041(LOC107278041);ncbi_4352460(LOC4352460);ncbi_4326903(LOC4326903);ncbi_4324384(LOC4324384);ncbi_4328073(LOC4328073);ncbi_4328223(LOC4328223);ncbi_4332115(LOC4332115);ncbi_107276358(LOC107276358);ncbi_4331519(LOC4331519);ncbi_4333845(LOC4333845);ncbi_4334072(LOC…	K14497+K13447+K13422+K00940+K14498+K13447+K00940+K02183+K02183+K03781+K20538+K20604+K14514+K20547+K13414+K02183+K20725+K14498+K14509+K13424+K13447+K20718+K13449+K20538+K20535+K20547+K20547+K20603+K13449+K14514+K14513+K13449+K02183+K13447
Metabolism	Metabolism of terpenoids and polyketides	Zeatin biosynthesis	8	28	0.126535	0.403269	ko00908	ncbi_4348932(LOC4348932);ncbi_4348200(LOC4348200);ncbi_4327333(LOC4327333);ncbi_4336630(LOC4336630);ncbi_4336681(LOC4336681);ncbi_4339535(LOC4339535);ncbi_4338605(LOC4338605);ncbi_4345764(LOC4345764)	K00279+K13496+K00279+K13495+K13495+K10760+K00279+K00279
Metabolism	Carbohydrate metabolism	Glycolysis / Gluconeogenesis	32	143	0.127185	0.403269	ko00010	ncbi_4347060(LOC4347060);ncbi_9271821(LOC9271821);ncbi_4347691(LOC4347691);ncbi_107277365(LOC107277365);ncbi_9271186(LOC9271186);ncbi_4327301(LOC4327301);ncbi_4326776(LOC4326776);ncbi_4327173(LOC4327173);ncbi_4330512(LOC4330512);ncbi_4328012(LOC4328012);ncbi_4330090(LOC4330090);ncbi_4332356(LOC4332356);ncbi_4327475(LOC4327475);ncbi_4331893(LOC4331893);ncbi_4331894(LOC4331894);ncbi_4332592(LOC4332…	K00850+K00895+K01803+K01623+K00128+K00850+K00844+K00873+K00895+K00016+K00001+K01689+K00002+K00121+K00121+K01913+K00873+K01785+K00844+K01568+K01568+K00844+K00927+K00128+K00895+K01810+K00873+K01623+K00162+K00627+K01792+K01623
Metabolism	Energy metabolism	Nitrogen metabolism	9	34	0.15762	0.475525	ko00910	ncbi_4326583(LOC4326583);ncbi_4330649(LOC4330649);ncbi_4335782(LOC4335782);ncbi_4326894(LOC4326894);ncbi_4339561(LOC4339561);ncbi_9268297(LOC9268297);ncbi_9270004(LOC9270004);ncbi_4324398(LOC4324398);MSTRG.16832(GLSF)	K01673+K01915+K01674+K01455+K00264+K01674+K01674+K00264+K00284
Metabolism	Lipid metabolism	Glycerolipid metabolism	18	77	0.159608	0.475525	ko00561	ncbi_4346680(LOC4346680);ncbi_4348984(LOC4348984);ncbi_4350987(LOC4350987);ncbi_9271186(LOC9271186);ncbi_4327023(LOC4327023);ncbi_4325649(LOC4325649);ncbi_9266342(LOC9266342);ncbi_4332372(LOC4332372);ncbi_4327475(LOC4327475);ncbi_4334536(LOC4334536);ncbi_4333926(LOC4333926);ncbi_4337126(LOC4337126);ncbi_4337206(LOC4337206);ncbi_4339523(LOC4339523);ncbi_4340725(LOC4340725);ncbi_4326982(LOC4326982)…	K18693+K07407+K13523+K00128+K14674+K18693+K00901+K09480+K00002+K14674+K00863+K00901+K00864+K18693+K00128+K13508+K03715+K00901
Metabolism	Carbohydrate metabolism	Starch and sucrose metabolism	35	162	0.163955	0.475525	ko00500	ncbi_4347441(LOC4347441);ncbi_4346981(LOC4346981);ncbi_4346527(LOC4346527);ncbi_4347546(LOC4347546);ncbi_4349417(LOC4349417);ncbi_4326948(LOC4326948);ncbi_4324423(LOC4324423);ncbi_4326776(LOC4326776);ncbi_4327593(LOC4327593);ncbi_4332041(LOC4332041);ncbi_4334114(LOC4334114);ncbi_4334020(LOC4334020);ncbi_4332788(LOC4332788);ncbi_4334116(LOC4334116);ncbi_4331577(LOC4331577);ncbi_4335447(LOC4335447)…	K01188+K16055+K01193+K01188+K01177+K01188+K16055+K00844+K01188+K01188+K05349+K00975+K00695+K01188+K01177+K00695+K01188+K01188+K01188+K05350+K01193+K00844+K01188+K00844+K00975+K01187+K01187+K00703+K01810+K05350+K19892+K13679+K01188+K01188+K01177
Metabolism	Metabolism of terpenoids and polyketides	Monoterpenoid biosynthesis	3	8	0.168263	0.475525	ko00902	ncbi_4328124(LOC4328124);ncbi_4336497(LOC4336497);ncbi_4336494(LOC4336494)	K15086+K15095+K15095
Metabolism	Metabolism of terpenoids and polyketides	Limonene and pinene degradation	3	8	0.168263	0.475525	ko00903	ncbi_9271186(LOC9271186);ncbi_4332628(LOC4332628);ncbi_4340725(LOC4340725)	K00128+K01692+K00128
Metabolism	Biosynthesis of other secondary metabolites	Anthocyanin biosynthesis	1	1	0.183726	0.50818	ko00942	ncbi_4340373(LOC4340373)	K12930
Metabolism	Glycan biosynthesis and metabolism	Glycosaminoglycan degradation	4	13	0.204162	0.552938	ko00531	ncbi_4326815(LOC4326815);ncbi_4331042(LOC4331042);ncbi_4337620(LOC4337620);ncbi_4340299(LOC4340299)	K10532+K07964+K12373+K07964
Metabolism	Global and overview maps	Carbon metabolism	58	286	0.216268	0.573772	ko01200	ncbi_4347060(LOC4347060);ncbi_4324176(LOC4324176);ncbi_4347691(LOC4347691);ncbi_4349114(LOC4349114);ncbi_107277365(LOC107277365);ncbi_4326552(LOC4326552);ncbi_4350456(LOC4350456);ncbi_4352014(LOC4352014);ncbi_4351966(LOC4351966);ncbi_4352021(LOC4352021);ncbi_4324717(LOC4324717);ncbi_4352839(LOC4352839);ncbi_4325632(LOC4325632);ncbi_4327301(LOC4327301);ncbi_4326776(LOC4326776);ncbi_4324062(LOC4324…	K00850+K00031+K01803+K02437+K01623+K00029+K00600+K01602+K01602+K01602+K00029+K01738+K00074+K00850+K00844+K00232+K00873+K03781+K00036+K00036+K00814+K01689+K00297+K00121+K00121+K01738+K00863+K01913+K00873+K15919+K00058+K00605+K00036+K01638+K05298+K15919+K00844+K00844+K01455+K00927+K00026+K00232+K00033+K01738+K00232+K01810+K11517+K01057+K00873+K01623+K01595+K00616+K00162+K00627+K00036+K01601+K11517+…
Metabolism	Glycan biosynthesis and metabolism	Other glycan degradation	5	18	0.224171	0.582844	ko00511	ncbi_4348080(LOC4348080);ncbi_4350171(LOC4350171);ncbi_4325748(LOC4325748);ncbi_4337620(LOC4337620);ncbi_4344485(LOC4344485)	K01191+K17108+K01190+K12373+K17108
Metabolism	Metabolism of cofactors and vitamins	Thiamine metabolism	6	23	0.236492	0.583259	ko00730	ncbi_4332604(LOC4332604);ncbi_4337358(LOC4337358);ncbi_4338566(LOC4338566);ncbi_4338768(LOC4338768);ncbi_4342614(LOC4342614);ncbi_4344534(LOC4344534)	K20896+K00939+K00949+K01662+K01662+K00939
Metabolism	Nucleotide metabolism	Pyrimidine metabolism	13	57	0.237097	0.583259	ko00240	ncbi_4347891(LOC4347891);ncbi_4347509(LOC4347509);ncbi_4349403(LOC4349403);ncbi_4326346(LOC4326346);ncbi_4352460(LOC4352460);ncbi_9271078(LOC9271078);ncbi_4325740(LOC4325740);ncbi_4325937(LOC4325937);ncbi_4330657(LOC4330657);ncbi_4332721(LOC4332721);ncbi_4344315(LOC4344315);ncbi_4343249(LOC4343249);ncbi_4327558(LOC4327558)	K01240+K00876+K00940+K01955+K00940+K13998+K13421+K01489+K00207+K14641+K14641+K01431+K01464
Metabolism	Amino acid metabolism	Tryptophan metabolism	14	62	0.23779	0.583259	ko00380	ncbi_4347994(LOC4347994);ncbi_4348072(LOC4348072);ncbi_4323866(LOC4323866);ncbi_9271186(LOC9271186);ncbi_4352328(LOC4352328);ncbi_4328073(LOC4328073);ncbi_4325177(LOC4325177);ncbi_4332628(LOC4332628);ncbi_4335108(LOC4335108);ncbi_4334956(LOC4334956);ncbi_4334958(LOC4334958);ncbi_4340725(LOC4340725);ncbi_4325198(LOC4325198);MSTRG.236(At4g34880)	K22588+K11817+K00837+K00128+K11816+K03781+K11816+K01692+K01426+K01426+K01426+K00128+K16903+K01426
Metabolism	Lipid metabolism	Cutin, suberine and wax biosynthesis	7	28	0.244479	0.588562	ko00073	ncbi_4348947(LOC4348947);ncbi_4330012(LOC4330012);ncbi_4332103(LOC4332103);ncbi_4340665(LOC4340665);ncbi_107276319(LOC107276319);ncbi_9267826(LOC9267826);ncbi_4345513(LOC4345513)	K15402+K15404+K17991+K17991+K13356+K13356+K15403
Metabolism	Global and overview maps	Fatty acid metabolism	17	78	0.255617	0.598155	ko01212	ncbi_4348791(LOC4348791);ncbi_4349764(LOC4349764);ncbi_4351483(LOC4351483);ncbi_4326503(LOC4326503);ncbi_4324393(LOC4324393);ncbi_4324062(LOC4324062);ncbi_4331150(LOC4331150);ncbi_4328997(LOC4328997);ncbi_4330523(LOC4330523);ncbi_4329873(LOC4329873);ncbi_4332628(LOC4332628);ncbi_4335627(LOC4335627);ncbi_4337904(LOC4337904);ncbi_4340187(LOC4340187);ncbi_4340986(LOC4340986);ncbi_4343906(LOC4343906)…	K00059+K01897+K01897+K10527+K01897+K00232+K07513+K10527+K10256+K10251+K01692+K03921+K00232+K01897+K00232+K09458+K00249
Metabolism	Metabolism of terpenoids and polyketides	Terpenoid backbone biosynthesis	12	53	0.257667	0.598155	ko00900	ncbi_4347443(LOC4347443);ncbi_4347614(LOC4347614);ncbi_9272383(LOC9272383);ncbi_4348331(LOC4348331);ncbi_4351957(LOC4351957);ncbi_4327435(LOC4327435);ncbi_4328034(LOC4328034);ncbi_4330711(LOC4330711);ncbi_9269735(LOC9269735);ncbi_4338768(LOC4338768);ncbi_4340251(LOC4340251);ncbi_4342614(LOC4342614)	K00021+K01641+K13789+K00869+K05356+K15892+K01597+K10960+K15891+K01662+K11778+K01662
Metabolism	Carbohydrate metabolism	Glyoxylate and dicarboxylate metabolism	18	84	0.272241	0.602622	ko00630	ncbi_4349114(LOC4349114);ncbi_4350456(LOC4350456);ncbi_4352014(LOC4352014);ncbi_4351966(LOC4351966);ncbi_4352021(LOC4352021);ncbi_4328073(LOC4328073);ncbi_4330649(LOC4330649);ncbi_4332592(LOC4332592);ncbi_4334916(LOC4334916);ncbi_4337051(LOC4337051);ncbi_9268154(LOC9268154);ncbi_4334914(LOC4334914);ncbi_4326894(LOC4326894);ncbi_4339682(LOC4339682);ncbi_4343908(LOC4343908);ncbi_3131463(rbcL);MSTRG…	K02437+K00600+K01602+K01602+K01602+K03781+K01915+K01913+K15919+K00605+K01638+K15919+K01455+K00026+K11517+K01601+K11517+K00284
Metabolism	Metabolism of terpenoids and polyketides	Sesquiterpenoid and triterpenoid biosynthesis	3	10	0.273585	0.602622	ko00909	ncbi_4350288(LOC4350288);ncbi_9269735(LOC9269735);MSTRG.14220(Os11g0189600)	K19011+K15891+K19011
Metabolism	Lipid metabolism	Biosynthesis of unsaturated fatty acids	7	29	0.275126	0.602622	ko01040	ncbi_4324062(LOC4324062);ncbi_4331150(LOC4331150);ncbi_4330523(LOC4330523);ncbi_4329873(LOC4329873);ncbi_4335627(LOC4335627);ncbi_4337904(LOC4337904);ncbi_4340986(LOC4340986)	K00232+K07513+K10256+K10251+K03921+K00232+K00232
Metabolism	Lipid metabolism	Steroid biosynthesis	8	34	0.278133	0.602622	ko00100	ncbi_4326449(LOC4326449);ncbi_4327023(LOC4327023);ncbi_4329175(LOC4329175);ncbi_4329318(LOC4329318);ncbi_4331338(LOC4331338);ncbi_4334536(LOC4334536);ncbi_4333071(LOC4333071);ncbi_4325564(LOC4325564)	K01824+K14674+K05917+K00213+K14423+K14674+K23558+K09832
Metabolism	Metabolism of other amino acids	Selenocompound metabolism	5	20	0.300229	0.634882	ko00450	ncbi_4348562(LOC4348562);ncbi_4349123(LOC4349123);ncbi_4352832(LOC4352832);ncbi_4330505(LOC4330505);ncbi_4337554(LOC4337554)	K01874+K01761+K00549+K00384+K08247
Environmental Information Processing	Membrane transport	ABC transporters	6	25	0.304641	0.634882	ko02010	ncbi_4324720(LOC4324720);ncbi_4323896(LOC4323896);ncbi_4323895(LOC4323895);ncbi_4330390(LOC4330390);ncbi_4324305(LOC4324305);ncbi_4340331(LOC4340331)	K05658+K05658+K05658+K05658+K05658+K05674
Metabolism	Lipid metabolism	Glycerophospholipid metabolism	24	117	0.307673	0.634882	ko00564	ncbi_4346680(LOC4346680);ncbi_4348326(LOC4348326);ncbi_4349510(LOC4349510);ncbi_4349161(LOC4349161);ncbi_4350987(LOC4350987);ncbi_4325586(LOC4325586);ncbi_4327023(LOC4327023);ncbi_4325649(LOC4325649);ncbi_4326817(LOC4326817);ncbi_4323890(LOC4323890);ncbi_4329468(LOC4329468);ncbi_4325407(LOC4325407);ncbi_4328455(LOC4328455);ncbi_9266342(LOC9266342);ncbi_4334536(LOC4334536);ncbi_4337126(LOC4337126)…	K18693+K00981+K00968+K01115+K13523+K14156+K14674+K18693+K13511+K05929+K18696+K01114+K00968+K00901+K14674+K00901+K18696+K22389+K18693+K01115+K05929+K13508+K14156+K00901
Metabolism	Carbohydrate metabolism	C5-Branched dibasic acid metabolism	2	7	0.378128	0.765127	ko00660	ncbi_4350218(LOC4350218);ncbi_4329938(LOC4329938)	K01653+K01653
Metabolism	Metabolism of cofactors and vitamins	One carbon pool by folate	4	17	0.382563	0.765127	ko00670	ncbi_4350456(LOC4350456);ncbi_9271078(LOC9271078);ncbi_4334554(LOC4334554);ncbi_4337051(LOC4337051)	K00600+K13998+K00297+K00605
Metabolism	Carbohydrate metabolism	Propanoate metabolism	7	33	0.404274	0.784003	ko00640	ncbi_4351684(LOC4351684);ncbi_4324062(LOC4324062);ncbi_4328012(LOC4328012);ncbi_4332628(LOC4332628);ncbi_4337904(LOC4337904);ncbi_4340986(LOC4340986);ncbi_4342508(LOC4342508)	K00166+K00232+K00016+K01692+K00232+K00232+K00167
Metabolism	Biosynthesis of other secondary metabolites	Tropane, piperidine and pyridine alkaloid biosynthesis	6	28	0.411443	0.784003	ko00960	ncbi_4350428(LOC4350428);ncbi_4326949(LOC4326949);ncbi_4350416(LOC4350416);ncbi_4326814(LOC4326814);ncbi_4329101(LOC4329101);ncbi_4340946(LOC4340946)	K08081+K08081+K08081+K08081+K00815+K00276
Metabolism	Amino acid metabolism	Valine, leucine and isoleucine degradation	10	49	0.412387	0.784003	ko00280	ncbi_4347614(LOC4347614);ncbi_9271186(LOC9271186);ncbi_4351684(LOC4351684);ncbi_4331150(LOC4331150);ncbi_4332151(LOC4332151);ncbi_4332628(LOC4332628);ncbi_4339095(LOC4339095);ncbi_4340725(LOC4340725);ncbi_4342508(LOC4342508);ncbi_4344267(LOC4344267)	K01641+K00128+K00166+K07513+K00826+K01692+K00827+K00128+K00167+K00249
Environmental Information Processing	Signal transduction	Phosphatidylinositol signaling system	13	65	0.416125	0.784003	ko04070	ncbi_4348326(LOC4348326);ncbi_4352524(LOC4352524);ncbi_4326903(LOC4326903);ncbi_4324384(LOC4324384);ncbi_9266342(LOC9266342);ncbi_9267438(LOC9267438);ncbi_4333967(LOC4333967);ncbi_4334072(LOC4334072);ncbi_4337126(LOC4337126);ncbi_4344391(LOC4344391);ncbi_4327351(LOC4327351);ncbi_4344440(LOC4344440);ncbi_4345076(LOC4345076)	K00981+K05857+K02183+K02183+K00901+K00889+K00913+K02183+K00901+K05857+K02183+K00921+K00901
Metabolism	Lipid metabolism	Arachidonic acid metabolism	3	13	0.437404	0.809039	ko00590	ncbi_4324525(LOC4324525);ncbi_4327023(LOC4327023);ncbi_4334536(LOC4334536)	K18592+K14674+K14674
Metabolism	Metabolism of terpenoids and polyketides	Carotenoid biosynthesis	6	29	0.447004	0.809039	ko00906	ncbi_4349224(LOC4349224);ncbi_4330451(LOC4330451);ncbi_4331460(LOC4331460);ncbi_4334535(LOC4334535);ncbi_4336753(LOC4336753);ncbi_4342137(LOC4342137)	K15746+K09840+K15746+K09841+K15746+K02291
Metabolism	Metabolism of other amino acids	Taurine and hypotaurine metabolism	2	8	0.448083	0.809039	ko00430	ncbi_4324525(LOC4324525);ncbi_4335977(LOC4335977)	K18592+K01580
Metabolism	Amino acid metabolism	Valine, leucine and isoleucine biosynthesis	4	19	0.472154	0.840823	ko00290	ncbi_4350218(LOC4350218);ncbi_4351460(LOC4351460);ncbi_4329938(LOC4329938);ncbi_4332151(LOC4332151)	K01653+K01649+K01653+K00826
Metabolism	Amino acid metabolism	Cysteine and methionine metabolism	24	128	0.492283	0.864822	ko00270	ncbi_4347954(LOC4347954);ncbi_4326996(LOC4326996);ncbi_4349123(LOC4349123);ncbi_4323866(LOC4323866);ncbi_4350455(LOC4350455);ncbi_4352832(LOC4352832);ncbi_4352752(LOC4352752);ncbi_4352839(LOC4352839);ncbi_4327479(LOC4327479);ncbi_4329101(LOC4329101);ncbi_4328012(LOC4328012);ncbi_4334188(LOC4334188);ncbi_4332151(LOC4332151);ncbi_4332062(LOC4332062);ncbi_4332095(LOC4332095);ncbi_107276080(LOC107276…	K00558+K00789+K01761+K00837+K01251+K00549+K01011+K01738+K22846+K00815+K00016+K00133+K00826+K01738+K00547+K00899+K00058+K00899+K00789+K00026+K00827+K05933+K01738+K08967
Metabolism	Metabolism of other amino acids	Phosphonate and phosphinate metabolism	2	9	0.513351	0.878101	ko00440	ncbi_4349510(LOC4349510);ncbi_4328455(LOC4328455)	K00968+K00968
Metabolism	Glycan biosynthesis and metabolism	Other types of O-glycan biosynthesis	2	9	0.513351	0.878101	ko00514	ncbi_4333340(LOC4333340);ncbi_4338656(LOC4338656)	K20784+K20782
Environmental Information Processing	Signal transduction	Plant hormone signal transduction	45	245	0.528186	0.891743	ko04075	ncbi_4347164(LOC4347164);ncbi_4346736(LOC4346736);ncbi_4347000(LOC4347000);ncbi_4325078(LOC4325078);ncbi_4349484(LOC4349484);ncbi_4349411(LOC4349411);ncbi_4349800(LOC4349800);ncbi_4326893(LOC4326893);ncbi_4351527(LOC4351527);ncbi_4324650(LOC4324650);ncbi_4327315(LOC4327315);ncbi_4329459(LOC4329459);ncbi_4330132(LOC4330132);ncbi_4328796(LOC4328796);ncbi_4331008(LOC4331008);ncbi_4325758(LOC4325758)…	K13464+K14497+K13464+K14432+K13422+K14498+K14431+K14487+K14431+K14487+K14508+K14488+K14488+K14484+K14491+K14508+K14514+K14491+K13464+K14508+K13464+K13464+K14498+K14509+K14500+K14492+K13946+K14490+K14484+K14487+K13463+K14484+K14492+K14488+K13449+K14431+K13449+K14514+K14513+K13464+K14487+K13449+K13464+K14431+K14484
Metabolism	Glycan biosynthesis and metabolism	Glycosphingolipid biosynthesis - globo and isoglobo series	2	10	0.573293	0.955488	ko00603	ncbi_4348984(LOC4348984);ncbi_4337620(LOC4337620)	K07407+K12373
Metabolism	Amino acid metabolism	Arginine and proline metabolism	11	62	0.603313	0.992793	ko00330	ncbi_4348615(LOC4348615);ncbi_9271186(LOC9271186);ncbi_4334477(LOC4334477);ncbi_4335108(LOC4335108);ncbi_4334956(LOC4334956);ncbi_4334958(LOC4334958);ncbi_4337046(LOC4337046);ncbi_4334912(LOC4334912);ncbi_4335530(LOC4335530);ncbi_4340725(LOC4340725);MSTRG.236(At4g34880)	K00472+K00128+K00472+K01426+K01426+K01426+K17839+K01476+K00472+K00128+K01426
Metabolism	Amino acid metabolism	Tyrosine metabolism	7	41	0.648566	1	ko00350	ncbi_4351776(LOC4351776);ncbi_4329101(LOC4329101);ncbi_4330090(LOC4330090);ncbi_4334655(LOC4334655);ncbi_4331893(LOC4331893);ncbi_4331894(LOC4331894);ncbi_4340946(LOC4340946)	K01800+K00815+K00001+K01557+K00121+K00121+K00276
Metabolism	Energy metabolism	Carbon fixation in photosynthetic organisms	15	87	0.651788	1	ko00710	ncbi_4347691(LOC4347691);ncbi_107277365(LOC107277365);ncbi_4326552(LOC4326552);ncbi_4352014(LOC4352014);ncbi_4351966(LOC4351966);ncbi_4352021(LOC4352021);ncbi_4324717(LOC4324717);ncbi_9266500(LOC9266500);ncbi_4336044(LOC4336044);ncbi_4339204(LOC4339204);ncbi_4339682(LOC4339682);ncbi_4344545(LOC4344545);ncbi_4345387(LOC4345387);ncbi_3131463(rbcL);MSTRG.22837(ALDP)	K01803+K01623+K00029+K01602+K01602+K01602+K00029+K00814+K05298+K00927+K00026+K01623+K01595+K01601+K01623
Metabolism	Amino acid metabolism	Glycine, serine and threonine metabolism	12	70	0.653853	1	ko00260	ncbi_107276062(LOC107276062);ncbi_4349114(LOC4349114);ncbi_4350456(LOC4350456);ncbi_4352447(LOC4352447);ncbi_4334188(LOC4334188);ncbi_4334916(LOC4334916);ncbi_4337230(LOC4337230);ncbi_4337051(LOC4337051);ncbi_4334914(LOC4334914);ncbi_4339095(LOC4339095);ncbi_4340946(LOC4340946);ncbi_9272377(LOC9272377)	K00306+K02437+K00600+K00306+K00133+K15919+K00058+K00605+K15919+K00827+K00276+K00499
Metabolism	Global and overview maps	Biosynthesis of amino acids	43	246	0.670883	1	ko01230	ncbi_4347060(LOC4347060);ncbi_4324176(LOC4324176);ncbi_4347691(LOC4347691);ncbi_4346529(LOC4346529);ncbi_4349410(LOC4349410);ncbi_4326996(LOC4326996);ncbi_107277365(LOC107277365);ncbi_4350218(LOC4350218);ncbi_4350456(LOC4350456);ncbi_4351460(LOC4351460);ncbi_4352832(LOC4352832);ncbi_4352839(LOC4352839);ncbi_4327301(LOC4327301);ncbi_4327479(LOC4327479);ncbi_4327173(LOC4327173);ncbi_4329101(LOC4329…	K00850+K00031+K01803+K01609+K01626+K00789+K01623+K01653+K00600+K01649+K00549+K01738+K00850+K22846+K00873+K00815+K01915+K01653+K00133+K00814+K01658+K01689+K00620+K00826+K10206+K01738+K01657+K00873+K00930+K00058+K01476+K00891+K00789+K00927+K00264+K01738+K00800+K01626+K00873+K00264+K01623+K00616+K01623
Cellular Processes	Transport and catabolism	Autophagy - other	7	42	0.67474	1	ko04136	ncbi_4349525(LOC4349525);ncbi_4352156(LOC4352156);ncbi_4351453(LOC4351453);ncbi_4333729(LOC4333729);ncbi_4336527(LOC4336527);ncbi_4340716(LOC4340716);ncbi_4343365(LOC4343365)	K08341+K19730+K17606+K08266+K08331+K17906+K08341
Metabolism	Glycan biosynthesis and metabolism	Glycosphingolipid biosynthesis - ganglio series	1	6	0.704389	1	ko00604	ncbi_4337620(LOC4337620)	K12373
Metabolism	Biosynthesis of other secondary metabolites	Glucosinolate biosynthesis	1	6	0.704389	1	ko00966	ncbi_4332151(LOC4332151)	K00826
Metabolism	Metabolism of terpenoids and polyketides	Brassinosteroid biosynthesis	2	13	0.719944	1	ko00905	ncbi_4332134(LOC4332134);ncbi_4341450(LOC4341450)	K09587+K15639
Metabolism	Carbohydrate metabolism	Pyruvate metabolism	15	91	0.721732	1	ko00620	ncbi_4326552(LOC4326552);ncbi_9271186(LOC9271186);ncbi_4351460(LOC4351460);ncbi_4324717(LOC4324717);ncbi_4327173(LOC4327173);ncbi_4328012(LOC4328012);ncbi_4332592(LOC4332592);ncbi_4333694(LOC4333694);ncbi_9268154(LOC9268154);ncbi_4339682(LOC4339682);ncbi_4340725(LOC4340725);ncbi_4342564(LOC4342564);ncbi_4345387(LOC4345387);ncbi_4346159(LOC4346159);ncbi_4347022(LOC4347022)	K00029+K00128+K01649+K00029+K00873+K00016+K01913+K00873+K01638+K00026+K00128+K00873+K01595+K00162+K00627
Metabolism	Nucleotide metabolism	Purine metabolism	16	97	0.724857	1	ko00230	ncbi_4347182(LOC4347182);ncbi_4349403(LOC4349403);ncbi_4352460(LOC4352460);ncbi_4324793(LOC4324793);ncbi_4327173(LOC4327173);ncbi_4330032(LOC4330032);ncbi_4333171(LOC4333171);ncbi_4332721(LOC4332721);ncbi_4333694(LOC4333694);ncbi_4337358(LOC4337358);ncbi_4337428(LOC4337428);ncbi_4343883(LOC4343883);ncbi_4343246(LOC4343246);ncbi_4344315(LOC4344315);ncbi_4342564(LOC4342564);ncbi_4344534(LOC4344534)	K00951+K00940+K00940+K00365+K00873+K00856+K00106+K14641+K00873+K00939+K01466+K00951+K00759+K14641+K00873+K00939
Metabolism	Lipid metabolism	Ether lipid metabolism	5	32	0.72587	1	ko00565	ncbi_4349161(LOC4349161);ncbi_4327023(LOC4327023);ncbi_4325407(LOC4325407);ncbi_4334536(LOC4334536);ncbi_4337942(LOC4337942)	K01115+K14674+K01114+K14674+K01115
Metabolism	Glycan biosynthesis and metabolism	Glycosylphosphatidylinositol (GPI)-anchor biosynthesis	4	26	0.730466	1	ko00563	ncbi_4324190(LOC4324190);ncbi_4324399(LOC4324399);ncbi_4333686(LOC4333686);ncbi_4337416(LOC4337416)	K05286+K05289+K05284+K03434
Metabolism	Amino acid metabolism	Histidine metabolism	3	20	0.739649	1	ko00340	ncbi_9271186(LOC9271186);ncbi_4329593(LOC4329593);ncbi_4340725(LOC4340725)	K00128+K01590+K00128
Metabolism	Amino acid metabolism	Phenylalanine, tyrosine and tryptophan biosynthesis	8	51	0.744818	1	ko00400	ncbi_4346529(LOC4346529);ncbi_4349410(LOC4349410);ncbi_4329101(LOC4329101);ncbi_4333918(LOC4333918);ncbi_4332341(LOC4332341);ncbi_4337165(LOC4337165);ncbi_4340026(LOC4340026);ncbi_4343946(LOC4343946)	K01609+K01626+K00815+K01658+K01657+K00891+K00800+K01626
Metabolism	Global and overview maps	2-Oxocarboxylic acid metabolism	9	57	0.744841	1	ko01210	ncbi_4324176(LOC4324176);ncbi_4350218(LOC4350218);ncbi_4351460(LOC4351460);ncbi_4329938(LOC4329938);ncbi_4334188(LOC4334188);ncbi_9266500(LOC9266500);ncbi_4332434(LOC4332434);ncbi_4332151(LOC4332151);ncbi_4336590(LOC4336590)	K00031+K01653+K01649+K01653+K00133+K00814+K00620+K00826+K00930
Metabolism	Amino acid metabolism	Lysine biosynthesis	2	14	0.758379	1	ko00300	ncbi_4334188(LOC4334188);ncbi_4331930(LOC4331930)	K00133+K10206
Genetic Information Processing	Folding, sorting and degradation	Sulfur relay system	2	14	0.758379	1	ko04122	ncbi_4352752(LOC4352752);ncbi_4328930(LOC4328930)	K01011+K03639
Metabolism	Amino acid metabolism	Arginine biosynthesis	5	34	0.775328	1	ko00220	ncbi_4330649(LOC4330649);ncbi_9266500(LOC9266500);ncbi_4332434(LOC4332434);ncbi_4336590(LOC4336590);ncbi_4334912(LOC4334912)	K01915+K00814+K00620+K00930+K01476
Metabolism	Amino acid metabolism	Lysine degradation	7	47	0.786393	1	ko00310	ncbi_107276062(LOC107276062);ncbi_9271186(LOC9271186);ncbi_4352447(LOC4352447);ncbi_4327359(LOC4327359);ncbi_4326952(LOC4326952);ncbi_4332628(LOC4332628);ncbi_4340725(LOC4340725)	K00306+K00128+K00306+K11420+K11420+K01692+K00128
Metabolism	Energy metabolism	Sulfur metabolism	6	41	0.790787	1	ko00920	ncbi_4352752(LOC4352752);ncbi_4352839(LOC4352839);ncbi_4332062(LOC4332062);ncbi_4340142(LOC4340142);ncbi_4343581(LOC4343581);ncbi_4343582(LOC4343582)	K01011+K01738+K01738+K01738+K01082+K01082
Metabolism	Metabolism of cofactors and vitamins	Biotin metabolism	3	22	0.797734	1	ko00780	ncbi_4348791(LOC4348791);ncbi_4343906(LOC4343906);ncbi_4346185(LOC4346185)	K00059+K09458+K01012
Metabolism	Lipid metabolism	Synthesis and degradation of ketone bodies	1	8	0.803149	1	ko00072	ncbi_4347614(LOC4347614)	K01641
Metabolism	Lipid metabolism	Fatty acid biosynthesis	7	48	0.80485	1	ko00061	ncbi_4348791(LOC4348791);ncbi_4349764(LOC4349764);ncbi_4351483(LOC4351483);ncbi_4324393(LOC4324393);ncbi_4335627(LOC4335627);ncbi_4340187(LOC4340187);ncbi_4343906(LOC4343906)	K00059+K01897+K01897+K01897+K03921+K01897+K09458
Genetic Information Processing	Replication and repair	Mismatch repair	7	50	0.838061	1	ko03430	ncbi_4325130(LOC4325130);ncbi_4326564(LOC4326564);ncbi_4327706(LOC4327706);ncbi_4338271(LOC4338271);ncbi_9267714(LOC9267714);ncbi_4325393(LOC4325393);MSTRG.22358(--)	K07466+K03111+K10740+K08735+K07466+K08734+K07466
Metabolism	Carbohydrate metabolism	Inositol phosphate metabolism	9	63	0.843444	1	ko00562	ncbi_4347597(LOC4347597);ncbi_4347691(LOC4347691);ncbi_4352524(LOC4352524);ncbi_4325407(LOC4325407);ncbi_4330934(LOC4330934);ncbi_9267438(LOC9267438);ncbi_4333967(LOC4333967);ncbi_4344391(LOC4344391);ncbi_4344440(LOC4344440)	K01765+K01803+K05857+K01114+K22913+K00889+K00913+K05857+K00921
Genetic Information Processing	Replication and repair	Homologous recombination	11	76	0.850224	1	ko03440	ncbi_4347482(LOC4347482);ncbi_4350329(LOC4350329);ncbi_4327264(LOC4327264);ncbi_4350923(LOC4350923);ncbi_4325130(LOC4325130);ncbi_4326564(LOC4326564);ncbi_4327706(LOC4327706);ncbi_4330491(LOC4330491);ncbi_9267714(LOC9267714);ncbi_107276010(LOC107276010);MSTRG.22358(--)	K03165+K03553+K10881+K04482+K07466+K03111+K10740+K03655+K07466+K10683+K07466
Metabolism	Metabolism of cofactors and vitamins	Riboflavin metabolism	2	18	0.869709	1	ko00740	ncbi_4347902(LOC4347902);ncbi_9268251(LOC9268251)	K22912+K20860
Metabolism	Lipid metabolism	Fatty acid elongation	5	41	0.895767	1	ko00062	ncbi_4329873(LOC4329873);ncbi_4328676(LOC4328676);ncbi_4332981(LOC4332981);ncbi_4339645(LOC4339645);ncbi_4323946(LOC4323946)	K10251+K15397+K15397+K15397+K15397
Metabolism	Metabolism of cofactors and vitamins	Folate biosynthesis	3	28	0.910694	1	ko00790	ncbi_9271078(LOC9271078);ncbi_4326358(LOC4326358);ncbi_4328930(LOC4328930)	K13998+K18482+K03639
Metabolism	Biosynthesis of other secondary metabolites	Monobactam biosynthesis	1	12	0.912756	1	ko00261	ncbi_4334188(LOC4334188)	K00133
Organismal Systems	Environmental adaptation	Circadian rhythm - plant	4	36	0.918724	1	ko04712	ncbi_9268282(LOC9268282);ncbi_4350636(LOC4350636);ncbi_107280190(LOC107280190);ncbi_4333930(LOC4333930)	K16223+K00660+K16223+K12120
Metabolism	Biosynthesis of other secondary metabolites	Isoquinoline alkaloid biosynthesis	2	21	0.919814	1	ko00950	ncbi_4329101(LOC4329101);ncbi_4340946(LOC4340946)	K00815+K00276
Metabolism	Metabolism of cofactors and vitamins	Vitamin B6 metabolism	1	13	0.928824	1	ko00750	ncbi_4328188(LOC4328188)	K08681
Genetic Information Processing	Replication and repair	Base excision repair	5	45	0.935576	1	ko03410	ncbi_4327961(LOC4327961);ncbi_4340098(LOC4340098);ncbi_4341682(LOC4341682);ncbi_9272626(LOC9272626);MSTRG.234(--)	K01142+K10803+K01246+K01246+K01247
Metabolism	Carbohydrate metabolism	Pentose and glucuronate interconversions	8	69	0.954365	1	ko00040	ncbi_4326883(LOC4326883);ncbi_4352146(LOC4352146);ncbi_4352147(LOC4352147);ncbi_4327475(LOC4327475);ncbi_4334169(LOC4334169);ncbi_4339356(LOC4339356);ncbi_4341389(LOC4341389);ncbi_4344059(LOC4344059)	K01728+K00012+K00012+K00002+K00012+K01051+K01728+K00854
Genetic Information Processing	Replication and repair	DNA replication	7	64	0.963579	1	ko03030	ncbi_4325130(LOC4325130);ncbi_4326564(LOC4326564);ncbi_4331016(LOC4331016);ncbi_4327706(LOC4327706);ncbi_107275673(LOC107275673);ncbi_9267714(LOC9267714);MSTRG.22358(--)	K07466+K03111+K02209+K10740+K02212+K07466+K07466
Metabolism	Metabolism of cofactors and vitamins	Nicotinate and nicotinamide metabolism	1	20	0.9829	1	ko00760	ncbi_4347891(LOC4347891)	K01240
Metabolism	Carbohydrate metabolism	Citrate cycle (TCA cycle)	4	60	0.997572	1	ko00020	ncbi_4324176(LOC4324176);ncbi_4339682(LOC4339682);ncbi_4346159(LOC4346159);ncbi_4347022(LOC4347022)	K00031+K00026+K00162+K00627
Genetic Information Processing	Replication and repair	Nucleotide excision repair	6	80	0.998419	1	ko03420	ncbi_4325130(LOC4325130);ncbi_4327706(LOC4327706);ncbi_4334040(LOC4334040);ncbi_9267714(LOC9267714);ncbi_4340699(LOC4340699);MSTRG.22358(--)	K07466+K10740+K06634+K07466+K10839+K07466
Genetic Information Processing	Translation	Aminoacyl-tRNA biosynthesis	4	64	0.998718	1	ko00970	ncbi_4326551(LOC4326551);ncbi_4348562(LOC4348562);ncbi_9267455(LOC9267455);ncbi_9272228(LOC9272228)	K01867+K01874+K01873+K01869
Genetic Information Processing	Folding, sorting and degradation	Ubiquitin mediated proteolysis	13	137	0.998843	1	ko04120	ncbi_4346585(LOC4346585);ncbi_4348796(LOC4348796);ncbi_4349236(LOC4349236);ncbi_4330720(LOC4330720);ncbi_4332614(LOC4332614);ncbi_4334386(LOC4334386);ncbi_4327774(LOC4327774);ncbi_4339579(LOC4339579);ncbi_4339013(LOC4339013);ncbi_4341133(LOC4341133);ncbi_4344013(LOC4344013);ncbi_4346639(LOC4346639);ncbi_4339578(LOC4339578)	K03094+K10144+K10577+K03869+K10578+K10573+K04506+K10581+K10575+K06689+K12456+K06689+K10581
Genetic Information Processing	Transcription	RNA polymerase	2	46	0.999037	1	ko03020	ncbi_4349985(LOC4349985);ncbi_3131432(rpoB)	K03007+K03043
Genetic Information Processing	Folding, sorting and degradation	Proteasome	4	66	0.999073	1	ko03050	ncbi_4327264(LOC4327264);ncbi_4324031(LOC4324031);ncbi_4339809(LOC4339809);ncbi_4346245(LOC4346245)	K10881+K03039+K06691+K02731
Genetic Information Processing	Folding, sorting and degradation	RNA degradation	9	113	0.99952	1	ko03018	ncbi_4347060(LOC4347060);ncbi_4349816(LOC4349816);ncbi_4351547(LOC4351547);ncbi_4327301(LOC4327301);ncbi_4327993(LOC4327993);ncbi_4332356(LOC4332356);ncbi_4331379(LOC4331379);ncbi_4336331(LOC4336331);ncbi_4343622(LOC4343622)	K00850+K12611+K12611+K00850+K04077+K01689+K04043+K13126+K12606
Genetic Information Processing	Translation	Nucleocytoplasmic transport	16	168	0.999592	1	ko03013	ncbi_9269589(LOC9269589);ncbi_4349236(LOC4349236);ncbi_4351597(LOC4351597);ncbi_4326461(LOC4326461);ncbi_4324136(LOC4324136);ncbi_4326176(LOC4326176);ncbi_4326570(LOC4326570);ncbi_4330343(LOC4330343);ncbi_4328675(LOC4328675);ncbi_4334673(LOC4334673);ncbi_4336331(LOC4336331);ncbi_4339216(LOC4339216);ncbi_4339203(LOC4339203);ncbi_9266942(LOC9266942);ncbi_4344328(LOC4344328);ncbi_4343445(LOC4343445)	K14311+K10577+K14297+K13151+K03113+K14304+K14298+K14315+K13137+K14004+K13126+K03113+K03245+K07936+K14317+K03113
Genetic Information Processing	Translation	mRNA surveillance pathway	7	111	0.999945	1	ko03015	ncbi_4323870(LOC4323870);ncbi_4328580(LOC4328580);ncbi_4326511(LOC4326511);ncbi_4336331(LOC4336331);ncbi_4339558(LOC4339558);ncbi_4342912(LOC4342912);ncbi_4345502(LOC4345502)	K11584+K11583+K03265+K13126+K11584+K11584+K14397
Genetic Information Processing	Transcription	Basal transcription factors	1	49	0.999955	1	ko03022	ncbi_4334040(LOC4334040)	K06634
Metabolism	Energy metabolism	Oxidative phosphorylation	8	147	0.999999	1	ko00190	ncbi_107279592(LOC107279592);ncbi_4331015(LOC4331015);ncbi_4330457(LOC4330457);ncbi_9270776(LOC9270776);ncbi_4337476(LOC4337476);ncbi_4336292(LOC4336292);ncbi_4345059(LOC4345059);ncbi_107279585(LOC107279585)	K03880+K01535+K01507+K02113+K01507+K02267+K00417+K02128
Genetic Information Processing	Translation	Ribosome biogenesis in eukaryotes	2	86	1	1	ko03008	ncbi_4352036(LOC4352036);ncbi_9266942(LOC9266942)	K14565+K07936
Genetic Information Processing	Transcription	Spliceosome	13	202	1	1	ko03040	ncbi_9268567(LOC9268567);ncbi_4348330(LOC4348330);ncbi_4348309(LOC4348309);ncbi_4351208(LOC4351208);ncbi_4327388(LOC4327388);ncbi_4328958(LOC4328958);ncbi_4328133(LOC4328133);ncbi_4332413(LOC4332413);ncbi_4325413(LOC4325413);ncbi_4338942(LOC4338942);ncbi_4339012(LOC4339012);ncbi_4344009(LOC4344009);ncbi_4345910(LOC4345910)	K12836+K12869+K12741+K03283+K03283+K11095+K12893+K03283+K12837+K12873+K03283+K12900+K12741
Genetic Information Processing	Translation	Ribosome	9	357	1	1	ko03010	ncbi_4328932(LOC4328932);ncbi_4329540(LOC4329540);ncbi_4334131(LOC4334131);ncbi_4332737(LOC4332737);ncbi_4339443(LOC4339443);ncbi_4339648(LOC4339648);ncbi_4338667(LOC4338667);ncbi_3131440(rps18);MSTRG.8983(RPS26)	K02888+K02943+K02933+K02866+K02945+K02935+K02863+K02963+K02976

## Sheet:  nip-dpl-a vs nip-dpl-c
Table S4. All enrichment pathways
KEGG_A_class	KEGG_B_class	Pathway	nip-pl-a-vs-nip-pl-c (1671)	All (5002)	Pvalue	Qvalue	Pathway ID	Genes	K_IDs
Genetic Information Processing	Translation	Ribosome	227	357	8.9924e-34	1.19599e-31	ko03010	ncbi_4347487(LOC4347487);ncbi_107278854(LOC107278854);ncbi_9266509(LOC9266509);ncbi_4327414(LOC4327414);ncbi_4347522(LOC4347522);ncbi_4347422(LOC4347422);ncbi_4347899(LOC4347899);ncbi_4346540(LOC4346540);ncbi_107278968(LOC107278968);ncbi_4349409(LOC4349409);ncbi_4348843(LOC4348843);ncbi_4324446(LOC4324446);ncbi_4348839(LOC4348839);ncbi_4348607(LOC4348607);ncbi_4348608(LOC4348608);ncbi_4348185(LOC…	K02912+K02886+K02973+K02973+K02936+K02940+K02975+K02880+K02992+K02901+K02867+K02945+K02889+K02979+K02962+K02969+K02974+K02932+K02932+K02980+K02926+K02997+K02997+K02866+K02906+K02975+K02989+K02923+K02868+K02898+K02960+K02980+K02898+K02895+K02941+K02946+K02942+K02938+K02925+K02874+K02984+K02960+K02896+K02898+K02977+K02882+K02905+K02990+K02943+K02896+K02908+K02921+K02987+K02893+K02924+K02924+K02903+…
Genetic Information Processing	Translation	Ribosome biogenesis in eukaryotes	55	86	5.07389e-09	3.37414e-07	ko03008	ncbi_4349477(LOC4349477);ncbi_4350687(LOC4350687);ncbi_4352036(LOC4352036);ncbi_4351627(LOC4351627);ncbi_4352760(LOC4352760);ncbi_4325442(LOC4325442);ncbi_4324901(LOC4324901);ncbi_4331181(LOC4331181);ncbi_4325312(LOC4325312);ncbi_4329057(LOC4329057);ncbi_4328001(LOC4328001);ncbi_4330604(LOC4330604);ncbi_4330603(LOC4330603);ncbi_4328064(LOC4328064);ncbi_9269830(LOC9269830);ncbi_4333574(LOC4333574)…	K07562+K14565+K14565+K14521+K14552+K14538+K07179+K14563+K07936+K14568+K14557+K14545+K11129+K11883+K11130+K14539+K11108+K12845+K03097+K14546+K14565+K14565+K14567+K14573+K14564+K14536+K14573+K14290+K14548+K14537+K14569+K14556+K03537+K13288+K14525+K14560+K14550+K14570+K14555+K07936+K14558+K14563+K14566+K14554+K06943+K14571+K14549+K18532+K06943+K14553+K11131+K07178+K14561+K06943+K14574
Genetic Information Processing	Translation	Nucleocytoplasmic transport	89	168	8.55585e-08	3.79309e-06	ko03013	ncbi_4346657(LOC4346657);ncbi_4347873(LOC4347873);ncbi_4346409(LOC4346409);ncbi_9269203(LOC9269203);ncbi_4324750(LOC4324750);ncbi_4349446(LOC4349446);ncbi_4349477(LOC4349477);ncbi_4348184(LOC4348184);ncbi_4348536(LOC4348536);ncbi_4348852(LOC4348852);ncbi_4350305(LOC4350305);ncbi_4349526(LOC4349526);ncbi_4352258(LOC4352258);ncbi_4352748(LOC4352748);ncbi_4351657(LOC4351657);ncbi_4351405(LOC4351405)…	K12880+K14314+K13126+K00784+K14306+K03253+K07562+K05019+K03754+K03259+K13130+K12881+K03239+K03242+K03242+K14320+K12160+K18213+K12812+K14299+K14313+K14304+K12812+K07936+K18213+K03252+K14310+K03245+K14324+K03257+K03248+K13174+K13137+K14303+K03240+K02516+K14291+K12878+K14292+K05019+K03231+K03231+K03231+K03231+K12882+K13114+K03680+K03259+K14297+K03237+K14300+K14290+K14004+K14309+K12876+K03247+K03537+…
Metabolism	Glycan biosynthesis and metabolism	Various types of N-glycan biosynthesis	20	33	0.00119357	0.0315538	ko00513	ncbi_4324876(LOC4324876);ncbi_4351626(LOC4351626);ncbi_4352649(LOC4352649);ncbi_4325533(LOC4325533);ncbi_4332084(LOC4332084);ncbi_4333143(LOC4333143);ncbi_4336560(LOC4336560);ncbi_4335701(LOC4335701);ncbi_4336813(LOC4336813);ncbi_4337389(LOC4337389);ncbi_107275757(LOC107275757);ncbi_4339345(LOC4339345);ncbi_4338088(LOC4338088);ncbi_4338348(LOC4338348);ncbi_4337620(LOC4337620);ncbi_4338802(LOC4338…	K12667+K14412+K03844+K03846+K12373+K07441+K03847+K12668+K03843+K07151+K12666+K07151+K23741+K12666+K12373+K12373+K01231+K12373+K12670+K00753
Genetic Information Processing	Transcription	Spliceosome	88	202	0.00136529	0.0315538	ko03040	ncbi_4346657(LOC4346657);ncbi_9272163(LOC9272163);ncbi_9268567(LOC9268567);ncbi_4346374(LOC4346374);ncbi_4349020(LOC4349020);ncbi_4347985(LOC4347985);ncbi_4348798(LOC4348798);ncbi_4348309(LOC4348309);ncbi_4348844(LOC4348844);ncbi_4351215(LOC4351215);ncbi_4351208(LOC4351208);ncbi_4351155(LOC4351155);ncbi_4351124(LOC4351124);ncbi_4349526(LOC4349526);ncbi_4350353(LOC4350353);ncbi_4326641(LOC4326641)…	K12880+K12861+K12836+K12849+K12855+K11093+K12831+K12741+K10599+K12900+K03283+K12823+K12837+K12881+K12818+K12741+K12741+K12873+K12900+K12812+K12812+K11095+K11088+K11098+K12829+K12896+K12830+K11097+K12870+K12625+K11087+K12900+K12893+K12741+K11092+K12878+K11099+K12900+K11094+K12845+K12817+K12885+K12896+K12882+K12874+K09567+K12833+K11088+K12900+K12826+K12876+K12890+K12662+K12893+K12741+K12834+K12860+…
Metabolism	Biosynthesis of other secondary metabolites	Flavonoid biosynthesis	18	29	0.00142348	0.0315538	ko00941	ncbi_4348299(LOC4348299);ncbi_4348304(LOC4348304);ncbi_4349607(LOC4349607);ncbi_4350636(LOC4350636);ncbi_4351321(LOC4351321);ncbi_4330843(LOC4330843);ncbi_4334588(LOC4334588);ncbi_9270463(LOC9270463);ncbi_4337102(LOC4337102);ncbi_9270590(LOC9270590);ncbi_4336306(LOC4336306);ncbi_4334886(LOC4334886);ncbi_4337100(LOC4337100);ncbi_4337101(LOC4337101);ncbi_4338409(LOC4338409);ncbi_4325716(LOC4325716)…	K05280+K05280+K01859+K00660+K01859+K05278+K01859+K00475+K08695+K00487+K13065+K23180+K08695+K08695+K00487+K05277+K13082+K09754
Genetic Information Processing	Replication and repair	Base excision repair	25	45	0.00176127	0.0334641	ko03410	ncbi_4347081(LOC4347081);ncbi_4347697(LOC4347697);ncbi_4348965(LOC4348965);ncbi_4329458(LOC4329458);ncbi_4329546(LOC4329546);ncbi_4327631(LOC4327631);ncbi_4327080(LOC4327080);ncbi_4331062(LOC4331062);ncbi_4329639(LOC4329639);ncbi_4327961(LOC4327961);ncbi_4326479(LOC4326479);ncbi_4326478(LOC4326478);ncbi_4334691(LOC4334691);ncbi_4337373(LOC4337373);ncbi_4339464(LOC4339464);ncbi_4339642(LOC4339642)…	K01246+K10772+K10747+K02324+K10798+K01246+K03504+K04802+K03660+K01142+K10798+K10798+K04799+K03648+K04799+K01247+K10803+K01246+K24070+K01246+K02335+K02335+K10563+K10801+K01247
Genetic Information Processing	Folding, sorting and degradation	Sulfur relay system	10	14	0.00406639	0.0676037	ko04122	ncbi_4346775(LOC4346775);ncbi_4352669(LOC4352669);ncbi_4352298(LOC4352298);ncbi_4329515(LOC4329515);ncbi_4330815(LOC4330815);ncbi_9268394(LOC9268394);ncbi_4328930(LOC4328930);ncbi_4336051(LOC4336051);ncbi_4343175(LOC4343175);ncbi_9269998(LOC9269998)	K04487+K14169+K03639+K11996+K14168+K11996+K03639+K03637+K12161+K14168
Genetic Information Processing	Transcription	RNA polymerase	24	46	0.00638677	0.0875014	ko03020	ncbi_4346392(LOC4346392);ncbi_9270457(LOC9270457);ncbi_4350918(LOC4350918);ncbi_4349985(LOC4349985);ncbi_4351671(LOC4351671);ncbi_4351715(LOC4351715);ncbi_9269422(LOC9269422);ncbi_4328083(LOC4328083);ncbi_4330570(LOC4330570);ncbi_4331295(LOC4331295);ncbi_4332531(LOC4332531);ncbi_4334766(LOC4334766);ncbi_4333888(LOC4333888);ncbi_4325277(LOC4325277);ncbi_9270850(LOC9270850);ncbi_4336254(LOC4336254)…	K03011+K03002+K03005+K03007+K03007+K03020+K03009+K03012+K03012+K03017+K03027+K03016+K03000+K03023+K03013+K03018+K03026+K02999+K03014+K03008+K03017+K14721+K03043+K03046
Metabolism	Glycan biosynthesis and metabolism	N-Glycan biosynthesis	21	39	0.00657905	0.0875014	ko00510	ncbi_4324876(LOC4324876);ncbi_4352649(LOC4352649);ncbi_4327748(LOC4327748);ncbi_4325533(LOC4325533);ncbi_9272161(LOC9272161);ncbi_4334604(LOC4334604);ncbi_4332068(LOC4332068);ncbi_4333143(LOC4333143);ncbi_4334626(LOC4334626);ncbi_4336560(LOC4336560);ncbi_4335701(LOC4335701);ncbi_4336813(LOC4336813);ncbi_4337389(LOC4337389);ncbi_4336325(LOC4336325);ncbi_107275757(LOC107275757);ncbi_4339345(LOC4339…	K12667+K03844+K01228+K03846+K09659+K00729+K05546+K07441+K00721+K03847+K12668+K03843+K07151+K03850+K12666+K07151+K23741+K12666+K01231+K03848+K12670
Metabolism	Glycan biosynthesis and metabolism	Glycosylphosphatidylinositol (GPI)-anchor biosynthesis	15	26	0.00923808	0.111697	ko00563	ncbi_4348186(LOC4348186);ncbi_4352700(LOC4352700);ncbi_4324190(LOC4324190);ncbi_4324399(LOC4324399);ncbi_4324979(LOC4324979);ncbi_4329782(LOC4329782);ncbi_4330366(LOC4330366);ncbi_9267717(LOC9267717);ncbi_4328747(LOC4328747);ncbi_4333686(LOC4333686);ncbi_4337416(LOC4337416);ncbi_4337911(LOC4337911);ncbi_9268920(LOC9268920);ncbi_107276856(LOC107276856);MSTRG.3299(--)	K05288+K07541+K05286+K05289+K05291+K05285+K05293+K05310+K05290+K05284+K03434+K03858+K03857+K05293+K11001
Metabolism	Metabolism of other amino acids	Cyanoamino acid metabolism	26	54	0.0169413	0.187766	ko00460	ncbi_4347441(LOC4347441);ncbi_4347547(LOC4347547);ncbi_4347546(LOC4347546);ncbi_4348315(LOC4348315);ncbi_9267759(LOC9267759);ncbi_4324525(LOC4324525);ncbi_4352058(LOC4352058);ncbi_4327593(LOC4327593);ncbi_4332041(LOC4332041);ncbi_4324526(LOC4324526);ncbi_4333841(LOC4333841);ncbi_4334114(LOC4334114);ncbi_4334116(LOC4334116);ncbi_4336033(LOC4336033);ncbi_4337229(LOC4337229);ncbi_9269478(LOC9269478)…	K01188+K01188+K01188+K01188+K01188+K18592+K00600+K01188+K01188+K00681+K05350+K05349+K01188+K00681+K13051+K01188+K01188+K05350+K01455+K01188+K08248+K01188+K05350+K01188+K01188+K01188
Genetic Information Processing	Folding, sorting and degradation	Protein export	28	60	0.0218574	0.223618	ko03060	ncbi_4347239(LOC4347239);ncbi_4346809(LOC4346809);ncbi_4346811(LOC4346811);ncbi_4349143(LOC4349143);ncbi_4350939(LOC4350939);ncbi_9267495(LOC9267495);ncbi_4352133(LOC4352133);ncbi_9266625(LOC9266625);ncbi_4329702(LOC4329702);ncbi_4331226(LOC4331226);ncbi_4325792(LOC4325792);ncbi_4328965(LOC4328965);ncbi_4328075(LOC4328075);ncbi_4328492(LOC4328492);ncbi_4331399(LOC4331399);ncbi_4334759(LOC4334759)…	K03100+K10956+K10956+K03217+K09647+K03106+K12946+K09481+K12947+K13280+K12948+K03100+K09490+K07342+K03217+K03217+K10956+K09648+K12947+K03106+K09490+K07342+K12272+K03107+K09481+K12948+K13280+K03116
Genetic Information Processing	Translation	Aminoacyl-tRNA biosynthesis	29	64	0.030753	0.275485	ko00970	ncbi_4347497(LOC4347497);ncbi_4346920(LOC4346920);ncbi_9269094(LOC9269094);ncbi_4326551(LOC4326551);ncbi_4348464(LOC4348464);ncbi_4350906(LOC4350906);ncbi_4352435(LOC4352435);ncbi_4352148(LOC4352148);ncbi_4325717(LOC4325717);ncbi_4325653(LOC4325653);ncbi_4324679(LOC4324679);ncbi_4324505(LOC4324505);ncbi_4328118(LOC4328118);ncbi_4330354(LOC4330354);ncbi_4333799(LOC4333799);ncbi_4333345(LOC4333345)…	K01869+K01869+K01866+K01867+K01885+K01875+K01867+K01881+K01893+K01886+K01875+K01876+K01885+K22503+K01873+K04567+K01869+K01892+K01890+K01870+K01874+K01873+K01866+K01866+K01880+K01868+K01885+K01876+K01875
Metabolism	Energy metabolism	Photosynthesis - antenna proteins	9	15	0.0310698	0.275485	ko00196	ncbi_4347166(LOC4347166);ncbi_4350176(LOC4350176);ncbi_4324599(LOC4324599);ncbi_4330828(LOC4330828);ncbi_4336028(LOC4336028);ncbi_4340892(LOC4340892);ncbi_4343583(LOC4343583);ncbi_4343709(LOC4343709);ncbi_4324705(LOC4324705)	K08908+K08916+K08912+K08911+K08917+K08907+K08915+K08908+K08912
Genetic Information Processing	Replication and repair	Nucleotide excision repair	35	80	0.0334296	0.277884	ko03420	ncbi_4324761(LOC4324761);ncbi_4349131(LOC4349131);ncbi_4348965(LOC4348965);ncbi_4350497(LOC4350497);ncbi_4351654(LOC4351654);ncbi_4326152(LOC4326152);ncbi_4325130(LOC4325130);ncbi_4325482(LOC4325482);ncbi_4329458(LOC4329458);ncbi_4331236(LOC4331236);ncbi_4327080(LOC4327080);ncbi_4330068(LOC4330068);ncbi_4327706(LOC4327706);ncbi_4329118(LOC4329118);ncbi_4330895(LOC4330895);ncbi_4331062(LOC4331062)…	K10570+K10849+K10747+K10842+K10755+K03868+K07466+K10140+K02324+K10739+K03504+K10739+K10740+K10570+K10756+K04802+K06634+K10756+K10848+K03142+K03144+K10755+K10844+K07466+K10610+K02202+K07466+K10845+K02335+K02335+K10845+K10841+K10841+K10841+K07466
Metabolism	Amino acid metabolism	Valine, leucine and isoleucine biosynthesis	10	19	0.0652971	0.510853	ko00290	ncbi_4350218(LOC4350218);ncbi_4325375(LOC4325375);ncbi_4351460(LOC4351460);ncbi_4329938(LOC4329938);ncbi_4332151(LOC4332151);ncbi_4333898(LOC4333898);ncbi_4333613(LOC4333613);ncbi_4335672(LOC4335672);ncbi_4339583(LOC4339583);ncbi_4339677(LOC4339677)	K01653+K00053+K01649+K01653+K00826+K01754+K00052+K01652+K00826+K00053
Metabolism	Metabolism of terpenoids and polyketides	Diterpenoid biosynthesis	17	38	0.0962268	0.693681	ko00904	ncbi_4350502(LOC4350502);ncbi_4329726(LOC4329726);ncbi_4329725(LOC4329725);ncbi_4329013(LOC4329013);ncbi_4329729(LOC4329729);ncbi_4329728(LOC4329728);ncbi_9266189(LOC9266189);ncbi_4335091(LOC4335091);ncbi_4323864(LOC4323864);ncbi_4336431(LOC4336431);ncbi_4335090(LOC4335090);ncbi_4339310(LOC4339310);ncbi_4341343(LOC4341343);ncbi_4341447(LOC4341447);ncbi_4341347(LOC4341347);ncbi_4342182(LOC4342182)…	K14044+K21291+K16083+K04120+K16082+K14038+K04120+K16085+K04124+K04125+K14043+K04125+K21719+K16084+K04122+K04125+K04125
Metabolism	Glycan biosynthesis and metabolism	Glycosphingolipid biosynthesis - ganglio series	4	6	0.100731	0.693681	ko00604	ncbi_4332084(LOC4332084);ncbi_4337620(LOC4337620);ncbi_4338802(LOC4338802);ncbi_4343697(LOC4343697)	K12373+K12373+K12373+K12373
Metabolism	Glycan biosynthesis and metabolism	Glycosaminoglycan degradation	7	13	0.104313	0.693681	ko00531	ncbi_4326815(LOC4326815);ncbi_4331042(LOC4331042);ncbi_4332084(LOC4332084);ncbi_4337620(LOC4337620);ncbi_4338802(LOC4338802);ncbi_4340299(LOC4340299);ncbi_4343697(LOC4343697)	K10532+K07964+K12373+K12373+K12373+K07964+K12373
Genetic Information Processing	Replication and repair	Mismatch repair	21	50	0.127092	0.804919	ko03430	ncbi_4347016(LOC4347016);ncbi_4327899(LOC4327899);ncbi_4348965(LOC4348965);ncbi_4351654(LOC4351654);ncbi_4325130(LOC4325130);ncbi_4331236(LOC4331236);ncbi_4327080(LOC4327080);ncbi_4330068(LOC4330068);ncbi_4327706(LOC4327706);ncbi_4330895(LOC4330895);ncbi_4331062(LOC4331062);ncbi_4329835(LOC4329835);ncbi_4334389(LOC4334389);ncbi_4337442(LOC4337442);ncbi_4337429(LOC4337429);ncbi_4336704(LOC4336704)…	K08737+K10746+K10747+K10755+K07466+K10739+K03504+K10739+K10740+K10756+K04802+K10858+K10756+K08736+K07456+K10755+K08735+K07466+K07466+K08734+K07466
Genetic Information Processing	Replication and repair	Non-homologous end-joining	5	9	0.145769	0.881243	ko03450	ncbi_9267125(LOC9267125);ncbi_4334691(LOC4334691);ncbi_4337137(LOC4337137);ncbi_4339464(LOC4339464);ncbi_4342584(LOC4342584)	K10885+K04799+K10865+K04799+K10884
Metabolism	Carbohydrate metabolism	C5-Branched dibasic acid metabolism	4	7	0.174271	1	ko00660	ncbi_4350218(LOC4350218);ncbi_4329938(LOC4329938);ncbi_4333613(LOC4333613);ncbi_4335672(LOC4335672)	K01653+K01653+K00052+K01652
Genetic Information Processing	Replication and repair	DNA replication	25	64	0.20146	1	ko03030	ncbi_4348965(LOC4348965);ncbi_4349811(LOC4349811);ncbi_4351654(LOC4351654);ncbi_4325130(LOC4325130);ncbi_4329458(LOC4329458);ncbi_4331016(LOC4331016);ncbi_4331236(LOC4331236);ncbi_4327080(LOC4327080);ncbi_4330068(LOC4330068);ncbi_4327706(LOC4327706);ncbi_4330895(LOC4330895);ncbi_4331062(LOC4331062);ncbi_4328433(LOC4328433);ncbi_107275673(LOC107275673);ncbi_4334389(LOC4334389);ncbi_4334691(LOC4334…	K10747+K10743+K10755+K07466+K02324+K02209+K10739+K03504+K10739+K10740+K10756+K04802+K10745+K02212+K10756+K04799+K10744+K10755+K02542+K07466+K04799+K07466+K02335+K02335+K07466
Metabolism	Metabolism of cofactors and vitamins	Pantothenate and CoA biosynthesis	13	31	0.204548	1	ko00770	ncbi_4350218(LOC4350218);ncbi_4325375(LOC4325375);ncbi_4329749(LOC4329749);ncbi_4329938(LOC4329938);ncbi_4326739(LOC4326739);ncbi_4332151(LOC4332151);ncbi_4335672(LOC4335672);ncbi_4339583(LOC4339583);ncbi_4339677(LOC4339677);ncbi_4340408(LOC4340408);ncbi_4343249(LOC4343249);ncbi_4327558(LOC4327558);MSTRG.21774(Os06g0207000)	K01653+K00053+K01922+K01653+K00606+K00826+K01652+K00826+K00053+K01598+K01431+K01464+K09680
Metabolism	Glycan biosynthesis and metabolism	Glycosphingolipid biosynthesis - globo and isoglobo series	5	10	0.214428	1	ko00603	ncbi_4348984(LOC4348984);ncbi_4332084(LOC4332084);ncbi_4337620(LOC4337620);ncbi_4338802(LOC4338802);ncbi_4343697(LOC4343697)	K07407+K12373+K12373+K12373+K12373
Metabolism	Lipid metabolism	Arachidonic acid metabolism	6	13	0.242882	1	ko00590	ncbi_4324525(LOC4324525);ncbi_4334536(LOC4334536);ncbi_4334583(LOC4334583);ncbi_4335293(LOC4335293);MSTRG.16061(SDP1);MSTRG.9373(SDP1)	K18592+K14674+K01254+K05309+K14674+K14674
Metabolism	Metabolism of terpenoids and polyketides	Brassinosteroid biosynthesis	6	13	0.242882	1	ko00905	ncbi_4349746(LOC4349746);ncbi_9268939(LOC9268939);ncbi_4325222(LOC4325222);ncbi_4333399(LOC4333399);ncbi_4332134(LOC4332134);ncbi_4341450(LOC4341450)	K09588+K15639+K15639+K09590+K09587+K15639
Metabolism	Metabolism of other amino acids	Taurine and hypotaurine metabolism	4	8	0.260017	1	ko00430	ncbi_4324525(LOC4324525);ncbi_4324526(LOC4324526);ncbi_4336033(LOC4336033);ncbi_4335977(LOC4335977)	K18592+K00681+K00681+K01580
Metabolism	Biosynthesis of other secondary metabolites	Flavone and flavonol biosynthesis	4	8	0.260017	1	ko00944	ncbi_4348299(LOC4348299);ncbi_4348304(LOC4348304);ncbi_4326218(LOC4326218);ncbi_4350462(LOC4350462)	K05280+K05280+K22771+K22772
Metabolism	Amino acid metabolism	Phenylalanine metabolism	17	44	0.277848	1	ko00360	ncbi_4325632(LOC4325632);ncbi_4330482(LOC4330482);ncbi_4329101(LOC4329101);ncbi_4330034(LOC4330034);ncbi_4330036(LOC4330036);ncbi_4330037(LOC4330037);ncbi_4328425(LOC4328425);ncbi_4336415(LOC4336415);ncbi_4334956(LOC4334956);ncbi_4338861(LOC4338861);ncbi_4340945(LOC4340945);ncbi_4324941(LOC4324941);ncbi_4340946(LOC4340946);ncbi_4343673(LOC4343673);ncbi_4344636(LOC4344636);ncbi_4344637(LOC4344637)…	K00074+K00817+K00815+K13064+K10775+K10775+K00457+K10775+K01426+K10775+K00276+K15849+K00276+K00276+K01593+K01593+K01426
Metabolism	Biosynthesis of other secondary metabolites	Betalain biosynthesis	3	6	0.320999	1	ko00965	ncbi_4324833(LOC4324833);ncbi_4344636(LOC4344636);ncbi_4344637(LOC4344637)	K15777+K01593+K01593
Metabolism	Carbohydrate metabolism	Amino sugar and nucleotide sugar metabolism	58	164	0.321523	1	ko00520	ncbi_4347389(LOC4347389);ncbi_4349267(LOC4349267);ncbi_4324666(LOC4324666);ncbi_4348449(LOC4348449);ncbi_4350861(LOC4350861);ncbi_4349640(LOC4349640);ncbi_4349694(LOC4349694);ncbi_4349687(LOC4349687);ncbi_4351185(LOC4351185);ncbi_107276048(LOC107276048);ncbi_4351413(LOC4351413);ncbi_4327172(LOC4327172);ncbi_4330975(LOC4330975);ncbi_4329920(LOC4329920);ncbi_4330716(LOC4330716);ncbi_4323835(LOC4323…	K13648+K20547+K00844+K13648+K01809+K13648+K00820+K01209+K01183+K00770+K00820+K01183+K08679+K01183+K13648+K12449+K12446+K00621+K01183+K15920+K20547+K08678+K12450+K05305+K12373+K00972+K00326+K15920+K01183+K01183+K18677+K13648+K00326+K00844+K01183+K01784+K12373+K20547+K12373+K13648+K13648+K20547+K01810+K02377+K01836+K13648+K00844+K12373+K08678+K12448+K00972+K01784+K00975+K13648+K08679+K13648+K20547+…
Metabolism	Biosynthesis of other secondary metabolites	Anthocyanin biosynthesis	1	1	0.334066	1	ko00942	ncbi_4340373(LOC4340373)	K12930
Metabolism	Metabolism of other amino acids	Selenocompound metabolism	8	20	0.340902	1	ko00450	ncbi_4349123(LOC4349123);ncbi_4352832(LOC4352832);ncbi_4352833(LOC4352833);ncbi_4330505(LOC4330505);ncbi_4334932(LOC4334932);ncbi_4340283(LOC4340283);ncbi_4341140(LOC4341140);ncbi_107275791(LOC107275791)	K01761+K00549+K00549+K00384+K13811+K01760+K01874+K01760
Metabolism	Glycan biosynthesis and metabolism	Other types of O-glycan biosynthesis	4	9	0.351415	1	ko00514	ncbi_4325171(LOC4325171);ncbi_4333340(LOC4333340);ncbi_4338656(LOC4338656);ncbi_4343677(LOC4343677)	K20782+K20784+K20782+K03691
Metabolism	Carbohydrate metabolism	Butanoate metabolism	11	29	0.367152	1	ko00650	ncbi_4350218(LOC4350218);ncbi_4349718(LOC4349718);ncbi_4351434(LOC4351434);ncbi_4325632(LOC4325632);ncbi_9267109(LOC9267109);ncbi_4329938(LOC4329938);ncbi_4332593(LOC4332593);ncbi_4335977(LOC4335977);ncbi_4335672(LOC4335672);ncbi_4336983(LOC4336983);ncbi_4346520(LOC4346520)	K01653+K01640+K01640+K00074+K17761+K01653+K01913+K01580+K01652+K16871+K00626
Metabolism	Amino acid metabolism	Tyrosine metabolism	15	41	0.388396	1	ko00350	ncbi_4348152(LOC4348152);ncbi_4350055(LOC4350055);ncbi_4350053(LOC4350053);ncbi_4330482(LOC4330482);ncbi_4329101(LOC4329101);ncbi_4328425(LOC4328425);ncbi_4334655(LOC4334655);ncbi_4331893(LOC4331893);ncbi_4340945(LOC4340945);ncbi_4324941(LOC4324941);ncbi_4340946(LOC4340946);ncbi_4339844(LOC4339844);ncbi_4343673(LOC4343673);ncbi_4344636(LOC4344636);ncbi_4344637(LOC4344637)	K00001+K00001+K18857+K00817+K00815+K00457+K01557+K00121+K00276+K15849+K00276+K00451+K00276+K01593+K01593
Metabolism	Carbohydrate metabolism	Propanoate metabolism	12	33	0.422476	1	ko00640	ncbi_4326980(LOC4326980);ncbi_4349332(LOC4349332);ncbi_4348450(LOC4348450);ncbi_4351684(LOC4351684);ncbi_4326849(LOC4326849);ncbi_4329518(LOC4329518);ncbi_4337862(LOC4337862);ncbi_4337904(LOC4337904);ncbi_4340986(LOC4340986);ncbi_4346520(LOC4346520);MSTRG.1324(--);MSTRG.8219(LPD2)	K00382+K05605+K11262+K00166+K00382+K01895+K00382+K00232+K00232+K00626+K05605+K00382
Metabolism	Metabolism of other amino acids	Glutathione metabolism	39	113	0.435755	1	ko00480	ncbi_4347319(LOC4347319);ncbi_4324176(LOC4324176);ncbi_4346877(LOC4346877);ncbi_4349167(LOC4349167);ncbi_4348549(LOC4348549);ncbi_4349192(LOC4349192);ncbi_4349191(LOC4349191);ncbi_4349207(LOC4349207);ncbi_4349210(LOC4349210);ncbi_4349203(LOC4349203);ncbi_4349196(LOC4349196);ncbi_4349197(LOC4349197);ncbi_4350528(LOC4350528);ncbi_9272324(LOC9272324);ncbi_4351663(LOC4351663);ncbi_4351664(LOC4351664)…	K00799+K00031+K00799+K00799+K00799+K00799+K00799+K00799+K00799+K00799+K00799+K00799+K00033+K21456+K00434+K00434+K18592+K00799+K00799+K00799+K00434+K22596+K00036+K00681+K00799+K00799+K00434+K00799+K00031+K00681+K00434+K00434+K00799+K00799+K00036+K00434+K00799+K00036+K00799
Metabolism	Metabolism of terpenoids and polyketides	Sesquiterpenoid and triterpenoid biosynthesis	4	10	0.44274	1	ko00909	ncbi_4350288(LOC4350288);ncbi_4334492(LOC4334492);ncbi_9269735(LOC9269735);MSTRG.14220(Os11g0189600)	K19011+K00801+K15891+K19011
Metabolism	Lipid metabolism	Linoleic acid metabolism	7	19	0.459651	1	ko00591	ncbi_4328603(LOC4328603);ncbi_4334536(LOC4334536);ncbi_4345994(LOC4345994);ncbi_4345993(LOC4345993);MSTRG.12121(Os04g0447100);MSTRG.16061(SDP1);MSTRG.9373(SDP1)	K00454+K14674+K00454+K00454+K00454+K14674+K14674
Metabolism	Metabolism of cofactors and vitamins	Biotin metabolism	8	22	0.462891	1	ko00780	ncbi_4349380(LOC4349380);ncbi_4348791(LOC4348791);ncbi_4328417(LOC4328417);ncbi_4338898(LOC4338898);ncbi_9270991(LOC9270991);ncbi_4345286(LOC4345286);ncbi_4346185(LOC4346185);ncbi_4345056(LOC4345056)	K00652+K00059+K01942+K02372+K00059+K00208+K01012+K19562
Genetic Information Processing	Transcription	Basal transcription factors	17	49	0.477525	1	ko03022	ncbi_4350497(LOC4350497);ncbi_9270043(LOC9270043);ncbi_4333084(LOC4333084);ncbi_4334040(LOC4334040);ncbi_4336358(LOC4336358);ncbi_4337426(LOC4337426);ncbi_4337788(LOC4337788);ncbi_4338489(LOC4338489);ncbi_4337575(LOC4337575);ncbi_4338689(LOC4338689);ncbi_4341679(LOC4341679);ncbi_4343686(LOC4343686);ncbi_4342682(LOC4342682);ncbi_4325286(LOC4325286);ncbi_4347127(LOC4347127);MSTRG.11387(TFB5);MSTRG.…	K10842+K14649+K03133+K06634+K03142+K03144+K10844+K03132+K03123+K02202+K03130+K10845+K03130+K03135+K03134+K10845+K03132
Metabolism	Biosynthesis of other secondary metabolites	Phenylpropanoid biosynthesis	78	232	0.497333	1	ko00940	ncbi_4347441(LOC4347441);ncbi_9269515(LOC9269515);ncbi_4347547(LOC4347547);ncbi_4347546(LOC4347546);ncbi_4347962(LOC4347962);ncbi_4349240(LOC4349240);ncbi_4348315(LOC4348315);ncbi_4352399(LOC4352399);ncbi_9267759(LOC9267759);ncbi_4351300(LOC4351300);ncbi_4326376(LOC4326376);ncbi_4326273(LOC4326273);ncbi_4330407(LOC4330407);ncbi_4326874(LOC4326874);ncbi_4330034(LOC4330034);ncbi_4330036(LOC4330036)…	K01188+K00083+K01188+K01188+K00430+K00430+K01188+K00430+K01188+K00430+K12355+K00430+K01904+K00430+K13064+K10775+K10775+K00430+K00430+K00430+K01188+K00430+K00430+K00430+K00430+K01188+K00430+K00430+K00430+K00430+K01904+K05350+K05349+K01188+K00430+K00430+K00430+K10775+K00430+K00430+K00487+K00430+K00430+K13065+K00430+K01188+K01188+K05350+K00430+K00430+K00430+K00430+K00487+K01188+K10775+K00430+K00430+…
Genetic Information Processing	Folding, sorting and degradation	SNARE interactions in vesicular transport	14	41	0.518749	1	ko04130	ncbi_4348130(LOC4348130);ncbi_4349878(LOC4349878);ncbi_4324461(LOC4324461);ncbi_4328159(LOC4328159);ncbi_107276918(LOC107276918);ncbi_4334472(LOC4334472);ncbi_4334384(LOC4334384);ncbi_4336482(LOC4336482);ncbi_4340278(LOC4340278);ncbi_4339929(LOC4339929);ncbi_4340257(LOC4340257);ncbi_9271327(LOC9271327);ncbi_4343711(LOC4343711);ncbi_4346340(LOC4346340)	K08515+K08498+K08516+K08495+K08486+K08515+K08517+K08492+K08515+K08489+K08486+K08517+K08505+K08504
Metabolism	Lipid metabolism	Biosynthesis of unsaturated fatty acids	10	29	0.520776	1	ko01040	ncbi_4324516(LOC4324516);ncbi_4331150(LOC4331150);ncbi_4329873(LOC4329873);ncbi_4333144(LOC4333144);ncbi_4336202(LOC4336202);ncbi_4335343(LOC4335343);ncbi_4335627(LOC4335627);ncbi_4337904(LOC4337904);ncbi_4340986(LOC4340986);ncbi_9272625(LOC9272625)	K10258+K07513+K10251+K03921+K10251+K10703+K03921+K00232+K00232+K10703
Metabolism	Amino acid metabolism	Histidine metabolism	7	20	0.523592	1	ko00340	ncbi_9271186(LOC9271186);ncbi_4330482(LOC4330482);ncbi_4329593(LOC4329593);ncbi_4337007(LOC4337007);ncbi_4336538(LOC4336538);ncbi_9270806(LOC9270806);ncbi_4339287(LOC4339287)	K00128+K00817+K01590+K01693+K00128+K01814+K19787
Metabolism	Lipid metabolism	Synthesis and degradation of ketone bodies	3	8	0.533663	1	ko00072	ncbi_4349718(LOC4349718);ncbi_4351434(LOC4351434);ncbi_4346520(LOC4346520)	K01640+K01640+K00626
Metabolism	Metabolism of cofactors and vitamins	Lipoic acid metabolism	2	5	0.540608	1	ko00785	ncbi_4325595(LOC4325595);ncbi_4332681(LOC4332681)	K03644+K23735
Metabolism	Biosynthesis of other secondary metabolites	Caffeine metabolism	1	2	0.556577	1	ko00232	ncbi_4324793(LOC4324793)	K00365
Metabolism	Biosynthesis of other secondary metabolites	Isoquinoline alkaloid biosynthesis	7	21	0.584428	1	ko00950	ncbi_4329101(LOC4329101);ncbi_4340945(LOC4340945);ncbi_4324941(LOC4324941);ncbi_4340946(LOC4340946);ncbi_4343673(LOC4343673);ncbi_4344636(LOC4344636);ncbi_4344637(LOC4344637)	K00815+K00276+K15849+K00276+K00276+K01593+K01593
Metabolism	Amino acid metabolism	Valine, leucine and isoleucine degradation	16	49	0.598149	1	ko00280	ncbi_4326980(LOC4326980);ncbi_4349332(LOC4349332);ncbi_4349718(LOC4349718);ncbi_9271186(LOC9271186);ncbi_4351684(LOC4351684);ncbi_4351434(LOC4351434);ncbi_4326849(LOC4326849);ncbi_4331150(LOC4331150);ncbi_4332151(LOC4332151);ncbi_4331779(LOC4331779);ncbi_4336538(LOC4336538);ncbi_4337862(LOC4337862);ncbi_4339583(LOC4339583);ncbi_4346520(LOC4346520);MSTRG.1324(--);MSTRG.8219(LPD2)	K00382+K05605+K01640+K00128+K00166+K01640+K00382+K07513+K00826+K00827+K00128+K00382+K00826+K00626+K05605+K00382
Metabolism	Biosynthesis of other secondary metabolites	Monobactam biosynthesis	4	12	0.609213	1	ko00261	ncbi_4329224(LOC4329224);ncbi_4335317(LOC4335317);ncbi_4334932(LOC4334932);ncbi_4326958(LOC4326958)	K00215+K01714+K13811+K00928
Metabolism	Energy metabolism	Nitrogen metabolism	11	34	0.615636	1	ko00910	ncbi_4348870(LOC4348870);ncbi_4326583(LOC4326583);ncbi_4330867(LOC4330867);ncbi_4329556(LOC4329556);ncbi_4334405(LOC4334405);ncbi_107277478(LOC107277478);ncbi_4326894(LOC4326894);ncbi_4339561(LOC4339561);ncbi_4326014(LOC4326014);ncbi_9270004(LOC9270004);MSTRG.16832(GLSF)	K01725+K01673+K10534+K01674+K00261+K02575+K01455+K00264+K00366+K01674+K00284
Cellular Processes	Transport and catabolism	Phagosome	27	84	0.637978	1	ko04145	ncbi_4346809(LOC4346809);ncbi_4346811(LOC4346811);ncbi_9266625(LOC9266625);ncbi_4326917(LOC4326917);ncbi_4325879(LOC4325879);ncbi_4331207(LOC4331207);ncbi_4328420(LOC4328420);ncbi_4328116(LOC4328116);ncbi_4328492(LOC4328492);ncbi_4331272(LOC4331272);ncbi_4329132(LOC4329132);ncbi_4334675(LOC4334675);ncbi_4333966(LOC4333966);ncbi_4332042(LOC4332042);ncbi_4333632(LOC4333632);ncbi_4334384(LOC4334384)…	K10956+K10956+K09481+K07375+K04392+K02151+K07375+K04392+K07342+K04392+K04392+K08057+K07374+K10956+K07375+K08517+K08054+K08492+K02155+K04392+K07342+K08517+K07374+K08057+K07375+K09481+K04392
Metabolism	Metabolism of cofactors and vitamins	Porphyrin metabolism	13	41	0.64863	1	ko00860	ncbi_4326207(LOC4326207);ncbi_4348648(LOC4348648);ncbi_4348519(LOC4348519);ncbi_4348464(LOC4348464);ncbi_4349044(LOC4349044);ncbi_4328118(LOC4328118);ncbi_4327058(LOC4327058);ncbi_4331611(LOC4331611);ncbi_4337415(LOC4337415);ncbi_4338498(LOC4338498);ncbi_4345926(LOC4345926);ncbi_4325167(LOC4325167);ncbi_4332690(LOC4332690)	K10960+K08099+K13545+K01885+K02492+K01885+K19054+K13071+K00218+K04040+K02259+K01885+K03403
Metabolism	Biosynthesis of other secondary metabolites	Glucosinolate biosynthesis	2	6	0.650413	1	ko00966	ncbi_4332151(LOC4332151);ncbi_4339583(LOC4339583)	K00826+K00826
Metabolism	Lipid metabolism	Ether lipid metabolism	10	32	0.666262	1	ko00565	ncbi_4347745(LOC4347745);ncbi_4325407(LOC4325407);ncbi_4333024(LOC4333024);ncbi_4334536(LOC4334536);ncbi_4334815(LOC4334815);ncbi_4337942(LOC4337942);ncbi_4341467(LOC4341467);ncbi_4347089(LOC4347089);MSTRG.16061(SDP1);MSTRG.9373(SDP1)	K01115+K01114+K01115+K14674+K01114+K01115+K01115+K01115+K14674+K14674
Genetic Information Processing	Replication and repair	Homologous recombination	24	76	0.674394	1	ko03440	ncbi_4325041(LOC4325041);ncbi_4347482(LOC4347482);ncbi_4347791(LOC4347791);ncbi_4348951(LOC4348951);ncbi_4326151(LOC4326151);ncbi_4327264(LOC4327264);ncbi_4349978(LOC4349978);ncbi_4325130(LOC4325130);ncbi_4331236(LOC4331236);ncbi_4327080(LOC4327080);ncbi_4330068(LOC4330068);ncbi_4323853(LOC4323853);ncbi_4327706(LOC4327706);ncbi_4330491(LOC4330491);ncbi_4333537(LOC4333537);ncbi_4337137(LOC4337137)…	K03553+K03165+K15362+K10867+K04728+K10881+K10728+K07466+K10739+K03504+K10739+K10870+K10740+K03655+K03553+K10865+K07466+K10869+K11864+K07466+K02335+K02335+K10683+K07466
Metabolism	Biosynthesis of other secondary metabolites	Stilbenoid, diarylheptanoid and gingerol biosynthesis	4	13	0.67987	1	ko00945	ncbi_9270590(LOC9270590);ncbi_4336306(LOC4336306);ncbi_4338409(LOC4338409);MSTRG.20081(CYP98A1)	K00487+K13065+K00487+K09754
Metabolism	Biosynthesis of other secondary metabolites	Biosynthesis of various antibiotics	1	3	0.704769	1	ko00998	ncbi_4351926(LOC4351926)	K21568
Metabolism	Metabolism of cofactors and vitamins	One carbon pool by folate	5	17	0.721151	1	ko00670	ncbi_4350527(LOC4350527);ncbi_4352058(LOC4352058);ncbi_4337051(LOC4337051);ncbi_4344931(LOC4344931);MSTRG.11918(PUR3)	K13998+K00600+K00605+K00602+K00601
Metabolism	Amino acid metabolism	Tryptophan metabolism	19	62	0.722176	1	ko00380	ncbi_4326980(LOC4326980);ncbi_4347994(LOC4347994);ncbi_4348072(LOC4348072);ncbi_4323866(LOC4323866);ncbi_9271186(LOC9271186);ncbi_4326849(LOC4326849);ncbi_4326734(LOC4326734);ncbi_4336150(LOC4336150);ncbi_4334994(LOC4334994);ncbi_4334956(LOC4334956);ncbi_4336538(LOC4336538);ncbi_4337862(LOC4337862);ncbi_9269185(LOC9269185);ncbi_4344636(LOC4344636);ncbi_4344637(LOC4344637);ncbi_4346520(LOC4346520)…	K00382+K22588+K11817+K00837+K00128+K00382+K11816+K23947+K11816+K01426+K00128+K00382+K11816+K01593+K01593+K00626+K11816+K01426+K00382
Metabolism	Global and overview maps	Fatty acid metabolism	24	78	0.729137	1	ko01212	ncbi_4348791(LOC4348791);ncbi_4348450(LOC4348450);ncbi_4349889(LOC4349889);ncbi_9272332(LOC9272332);ncbi_4349764(LOC4349764);ncbi_4351241(LOC4351241);ncbi_4324180(LOC4324180);ncbi_4324393(LOC4324393);ncbi_4324516(LOC4324516);ncbi_4331150(LOC4331150);ncbi_4328997(LOC4328997);ncbi_4329873(LOC4329873);ncbi_4333144(LOC4333144);ncbi_4336202(LOC4336202);ncbi_4335343(LOC4335343);ncbi_4335627(LOC4335627)…	K00059+K11262+K01897+K07512+K01897+K07512+K01897+K01897+K10258+K07513+K10527+K10251+K03921+K10251+K10703+K03921+K00648+K00232+K02372+K00232+K00059+K00208+K10703+K00626
Metabolism	Amino acid metabolism	Lysine biosynthesis	4	14	0.741032	1	ko00300	ncbi_4329224(LOC4329224);ncbi_4329234(LOC4329234);ncbi_4335317(LOC4335317);ncbi_4326958(LOC4326958)	K00215+K01586+K01714+K00928
Metabolism	Lipid metabolism	Steroid biosynthesis	10	34	0.747278	1	ko00100	ncbi_9268311(LOC9268311);ncbi_4329175(LOC4329175);ncbi_4329318(LOC4329318);ncbi_4333070(LOC4333070);ncbi_4334492(LOC4334492);ncbi_4334536(LOC4334536);ncbi_4338097(LOC4338097);ncbi_4338803(LOC4338803);MSTRG.16061(SDP1);MSTRG.9373(SDP1)	K00222+K05917+K00213+K23558+K00801+K14674+K05917+K05917+K14674+K14674
Metabolism	Amino acid metabolism	Arginine biosynthesis	10	34	0.747278	1	ko00220	ncbi_4347138(LOC4347138);ncbi_4348525(LOC4348525);ncbi_9269231(LOC9269231);ncbi_4328006(LOC4328006);ncbi_4332434(LOC4332434);ncbi_4334405(LOC4334405);ncbi_4332596(LOC4332596);ncbi_4333458(LOC4333458);ncbi_4336590(LOC4336590);ncbi_4334912(LOC4334912)	K00814+K00814+K00611+K13427+K00620+K00261+K01755+K00145+K00930+K01476
Metabolism	Metabolism of other amino acids	beta-Alanine metabolism	13	44	0.756882	1	ko00410	ncbi_4349332(LOC4349332);ncbi_9271186(LOC9271186);ncbi_4335977(LOC4335977);ncbi_4336538(LOC4336538);ncbi_4337360(LOC4337360);ncbi_4337904(LOC4337904);ncbi_4340945(LOC4340945);ncbi_4340946(LOC4340946);ncbi_4340986(LOC4340986);ncbi_4343673(LOC4343673);ncbi_4343249(LOC4343249);ncbi_4327558(LOC4327558);MSTRG.1324(--)	K05605+K00128+K01580+K00128+K17839+K00232+K00276+K00276+K00232+K00276+K01431+K01464+K05605
Metabolism	Global and overview maps	2-Oxocarboxylic acid metabolism	17	57	0.761105	1	ko01210	ncbi_4347138(LOC4347138);ncbi_4324176(LOC4324176);ncbi_4348525(LOC4348525);ncbi_4350218(LOC4350218);ncbi_4325375(LOC4325375);ncbi_4351460(LOC4351460);ncbi_4329938(LOC4329938);ncbi_4332434(LOC4332434);ncbi_4332151(LOC4332151);ncbi_4333458(LOC4333458);ncbi_4333613(LOC4333613);ncbi_4336353(LOC4336353);ncbi_4336590(LOC4336590);ncbi_4335672(LOC4335672);ncbi_4339583(LOC4339583);ncbi_4339677(LOC4339677)…	K00814+K00031+K00814+K01653+K00053+K01649+K01653+K00620+K00826+K00145+K00052+K00031+K00930+K01652+K00826+K00053+K00928
Genetic Information Processing	Folding, sorting and degradation	Protein processing in endoplasmic reticulum	72	229	0.762286	1	ko04141	ncbi_4325342(LOC4325342);ncbi_4347402(LOC4347402);ncbi_9267802(LOC9267802);ncbi_4346809(LOC4346809);ncbi_4346811(LOC4346811);ncbi_4347551(LOC4347551);ncbi_4347356(LOC4347356);ncbi_4348713(LOC4348713);ncbi_4324876(LOC4324876);ncbi_4351208(LOC4351208);ncbi_4325492(LOC4325492);ncbi_4350002(LOC4350002);ncbi_9266625(LOC9266625);ncbi_4326152(LOC4326152);ncbi_4352888(LOC4352888);ncbi_4352339(LOC4352339)…	K13993+K04079+K04079+K10956+K10956+K09562+K09487+K03094+K12667+K03283+K10666+K09580+K09481+K03868+K10666+K09487+K14007+K01228+K08288+K13250+K14015+K03347+K09584+K13993+K09490+K13993+K07342+K09503+K09486+K09580+K09580+K14009+K08057+K13993+K09562+K09562+K09503+K05546+K03237+K10956+K14004+K08054+K12668+K06689+K07151+K12666+K07151+K23741+K03283+K12666+K09584+K10575+K13989+K13250+K10088+K13993+K09490+…
Metabolism	Lipid metabolism	Fatty acid elongation	12	41	0.764549	1	ko00062	ncbi_4348145(LOC4348145);ncbi_9272332(LOC9272332);ncbi_4351241(LOC4351241);ncbi_4324516(LOC4324516);ncbi_4329873(LOC4329873);ncbi_4328676(LOC4328676);ncbi_4331836(LOC4331836);ncbi_4336202(LOC4336202);ncbi_4335343(LOC4335343);ncbi_4339645(LOC4339645);ncbi_9272625(LOC9272625);MSTRG.15700(KCS20)	K15397+K07512+K07512+K10258+K10251+K15397+K15397+K10251+K10703+K15397+K10703+K15397
Metabolism	Lipid metabolism	Cutin, suberine and wax biosynthesis	8	28	0.768427	1	ko00073	ncbi_4348947(LOC4348947);ncbi_4350569(LOC4350569);ncbi_4330012(LOC4330012);ncbi_4332103(LOC4332103);ncbi_4335562(LOC4335562);ncbi_4340665(LOC4340665);ncbi_4340664(LOC4340664);ncbi_9267826(LOC9267826)	K15402+K15400+K15404+K17991+K13356+K17991+K17991+K13356
Metabolism	Biosynthesis of other secondary metabolites	Tropane, piperidine and pyridine alkaloid biosynthesis	8	28	0.768427	1	ko00960	ncbi_4326814(LOC4326814);ncbi_4330482(LOC4330482);ncbi_4329101(LOC4329101);ncbi_4332375(LOC4332375);ncbi_4340945(LOC4340945);ncbi_4324941(LOC4324941);ncbi_4340946(LOC4340946);ncbi_4343673(LOC4343673)	K08081+K00817+K00815+K08081+K00276+K15849+K00276+K00276
Metabolism	Glycan biosynthesis and metabolism	Other glycan degradation	5	18	0.771369	1	ko00511	ncbi_4325748(LOC4325748);ncbi_4332084(LOC4332084);ncbi_4337620(LOC4337620);ncbi_4338802(LOC4338802);ncbi_4343697(LOC4343697)	K01190+K12373+K12373+K12373+K12373
Metabolism	Lipid metabolism	Fatty acid biosynthesis	14	48	0.780055	1	ko00061	ncbi_4348791(LOC4348791);ncbi_4348450(LOC4348450);ncbi_4349889(LOC4349889);ncbi_9272332(LOC9272332);ncbi_4349764(LOC4349764);ncbi_4351241(LOC4351241);ncbi_4324180(LOC4324180);ncbi_4324393(LOC4324393);ncbi_4333144(LOC4333144);ncbi_4335627(LOC4335627);ncbi_4337178(LOC4337178);ncbi_4338898(LOC4338898);ncbi_9270991(LOC9270991);ncbi_4345286(LOC4345286)	K00059+K11262+K01897+K07512+K01897+K07512+K01897+K01897+K03921+K03921+K00648+K02372+K00059+K00208
Metabolism	Carbohydrate metabolism	Starch and sucrose metabolism	50	162	0.78189	1	ko00500	ncbi_4347441(LOC4347441);ncbi_4346981(LOC4346981);ncbi_4347547(LOC4347547);ncbi_4347546(LOC4347546);ncbi_4349333(LOC4349333);ncbi_4349141(LOC4349141);ncbi_4348315(LOC4348315);ncbi_4349417(LOC4349417);ncbi_4324666(LOC4324666);ncbi_9267759(LOC9267759);ncbi_4330221(LOC4330221);ncbi_4330753(LOC4330753);ncbi_4327593(LOC4327593);ncbi_4331252(LOC4331252);ncbi_4332724(LOC4332724);ncbi_4332041(LOC4332041)…	K01188+K16055+K01188+K01188+K01087+K01194+K01188+K01177+K00844+K01188+K01087+K01087+K01188+K00695+K01179+K01188+K01087+K00695+K01179+K05350+K05349+K00695+K01188+K00695+K01188+K01188+K05350+K01193+K00844+K01188+K18447+K00700+K01187+K01188+K01810+K00700+K13679+K00844+K05350+K19891+K01188+K19893+K01176+K01188+K01214+K01188+K00703+K00975+K01179+K01177
Metabolism	Carbohydrate metabolism	Glyoxylate and dicarboxylate metabolism	25	84	0.795824	1	ko00630	ncbi_4326980(LOC4326980);ncbi_4349114(LOC4349114);ncbi_4327189(LOC4327189);ncbi_4352014(LOC4352014);ncbi_4352016(LOC4352016);ncbi_4351966(LOC4351966);ncbi_4352021(LOC4352021);ncbi_4352058(LOC4352058);ncbi_4326849(LOC4326849);ncbi_4329518(LOC4329518);ncbi_4332593(LOC4332593);ncbi_4334916(LOC4334916);ncbi_4337051(LOC4337051);ncbi_4337048(LOC4337048);ncbi_4334914(LOC4334914);ncbi_4337862(LOC4337862)…	K00382+K02437+K15919+K01602+K01602+K01602+K01602+K00600+K00382+K01895+K01913+K15919+K00605+K11517+K15919+K00382+K01455+K00122+K00026+K00626+K01601+K11517+K00284+K01601+K00382
Genetic Information Processing	Folding, sorting and degradation	RNA degradation	34	113	0.803541	1	ko03018	ncbi_4346519(LOC4346519);ncbi_4346409(LOC4346409);ncbi_4346906(LOC4346906);ncbi_4349298(LOC4349298);ncbi_4348610(LOC4348610);ncbi_9270208(LOC9270208);ncbi_4350355(LOC4350355);ncbi_4349924(LOC4349924);ncbi_4349816(LOC4349816);ncbi_9268439(LOC9268439);ncbi_4351547(LOC4351547);ncbi_4327851(LOC4327851);ncbi_4329627(LOC4329627);ncbi_4329995(LOC4329995);ncbi_4331069(LOC4331069);ncbi_4329449(LOC4329449)…	K11600+K13126+K01689+K12600+K12603+K12591+K12586+K12598+K12611+K12598+K12611+K03681+K03678+K00962+K12613+K12625+K12616+K07573+K12606+K12590+K01689+K04043+K03679+K03654+K13126+K12581+K00850+K12627+K12622+K12606+K12592+K12626+K12621+K12581
Metabolism	Metabolism of terpenoids and polyketides	Monoterpenoid biosynthesis	2	8	0.806325	1	ko00902	ncbi_4336497(LOC4336497);ncbi_4336494(LOC4336494)	K15095+K15095
Metabolism	Metabolism of terpenoids and polyketides	Limonene and pinene degradation	2	8	0.806325	1	ko00903	ncbi_9271186(LOC9271186);ncbi_4336538(LOC4336538)	K00128+K00128
Metabolism	Lipid metabolism	alpha-Linolenic acid metabolism	16	56	0.818922	1	ko00592	ncbi_9269832(LOC9269832);ncbi_4350053(LOC4350053);ncbi_4352160(LOC4352160);ncbi_4331150(LOC4331150);ncbi_4328997(LOC4328997);ncbi_4328603(LOC4328603);ncbi_4334536(LOC4334536);ncbi_4337904(LOC4337904);ncbi_4340486(LOC4340486);ncbi_4340986(LOC4340986);ncbi_4340485(LOC4340485);ncbi_4345994(LOC4345994);ncbi_4345993(LOC4345993);MSTRG.12121(Os04g0447100);MSTRG.16061(SDP1);MSTRG.9373(SDP1)	K22389+K18857+K10529+K07513+K10527+K00454+K14674+K00232+K05894+K00232+K05894+K00454+K00454+K00454+K14674+K14674
Metabolism	Metabolism of terpenoids and polyketides	Terpenoid backbone biosynthesis	15	53	0.825514	1	ko00900	ncbi_4326207(LOC4326207);ncbi_4347566(LOC4347566);ncbi_4351957(LOC4351957);ncbi_4326891(LOC4326891);ncbi_4327435(LOC4327435);ncbi_4329911(LOC4329911);ncbi_4328034(LOC4328034);ncbi_9269735(LOC9269735);ncbi_4332275(LOC4332275);ncbi_9268853(LOC9268853);ncbi_4338768(LOC4338768);ncbi_4327880(LOC4327880);ncbi_4342614(LOC4342614);ncbi_4346017(LOC4346017);ncbi_4346520(LOC4346520)	K10960+K05955+K05356+K06981+K15892+K03526+K01597+K15891+K00938+K08658+K01662+K05954+K01662+K00021+K00626
Metabolism	Metabolism of cofactors and vitamins	Thiamine metabolism	6	23	0.832952	1	ko00730	ncbi_4346775(LOC4346775);ncbi_4332604(LOC4332604);ncbi_4338768(LOC4338768);ncbi_4343443(LOC4343443);ncbi_4342614(LOC4342614);MSTRG.6462(NTPCR)	K04487+K20896+K01662+K03146+K01662+K06928
Metabolism	Amino acid metabolism	Glycine, serine and threonine metabolism	20	70	0.83923	1	ko00260	ncbi_4326980(LOC4326980);ncbi_4349114(LOC4349114);ncbi_4327189(LOC4327189);ncbi_4352058(LOC4352058);ncbi_4326849(LOC4326849);ncbi_4333898(LOC4333898);ncbi_4331779(LOC4331779);ncbi_4334916(LOC4334916);ncbi_4336402(LOC4336402);ncbi_4337230(LOC4337230);ncbi_4337051(LOC4337051);ncbi_4334914(LOC4334914);ncbi_4336624(LOC4336624);ncbi_4337862(LOC4337862);ncbi_4340945(LOC4340945);ncbi_4340946(LOC4340946)…	K00382+K02437+K15919+K00600+K00382+K01754+K00827+K15919+K01620+K00058+K00605+K15919+K12235+K00382+K00276+K00276+K00499+K00276+K00928+K00382
Metabolism	Amino acid metabolism	Lysine degradation	13	47	0.840063	1	ko00310	ncbi_4326980(LOC4326980);ncbi_4348602(LOC4348602);ncbi_9271186(LOC9271186);ncbi_4327359(LOC4327359);ncbi_4326849(LOC4326849);ncbi_4336538(LOC4336538);ncbi_4337862(LOC4337862);ncbi_4340748(LOC4340748);ncbi_4345509(LOC4345509);ncbi_4346520(LOC4346520);ncbi_4346677(LOC4346677);ncbi_4335844(LOC4335844);MSTRG.8219(LPD2)	K00382+K11426+K00128+K11420+K00382+K00128+K00382+K11430+K11420+K00626+K11423+K11426+K00382
Metabolism	Nucleotide metabolism	Pyrimidine metabolism	16	57	0.841485	1	ko00240	ncbi_4347509(LOC4347509);ncbi_4350527(LOC4350527);ncbi_4352460(LOC4352460);ncbi_4352499(LOC4352499);ncbi_4351367(LOC4351367);ncbi_4325740(LOC4325740);ncbi_4326656(LOC4326656);ncbi_4325739(LOC4325739);ncbi_4331376(LOC4331376);ncbi_4335533(LOC4335533);ncbi_4337396(LOC4337396);ncbi_4334909(LOC4334909);ncbi_4324465(LOC4324465);ncbi_4339675(LOC4339675);ncbi_4343249(LOC4343249);ncbi_4327558(LOC4327558)	K00876+K13998+K00940+K01937+K14641+K13421+K01937+K13421+K00857+K16904+K00254+K13800+K09903+K01937+K01431+K01464
Metabolism	Lipid metabolism	Fatty acid degradation	15	54	0.848034	1	ko00071	ncbi_4348152(LOC4348152);ncbi_4350055(LOC4350055);ncbi_4350053(LOC4350053);ncbi_4349889(LOC4349889);ncbi_4349764(LOC4349764);ncbi_9271186(LOC9271186);ncbi_4324180(LOC4324180);ncbi_4324393(LOC4324393);ncbi_4331150(LOC4331150);ncbi_4328997(LOC4328997);ncbi_4331893(LOC4331893);ncbi_4336538(LOC4336538);ncbi_4337904(LOC4337904);ncbi_4340986(LOC4340986);ncbi_4346520(LOC4346520)	K00001+K00001+K18857+K01897+K01897+K00128+K01897+K01897+K07513+K10527+K00121+K00128+K00232+K00232+K00626
Metabolism	Metabolism of other amino acids	Phosphonate and phosphinate metabolism	2	9	0.858193	1	ko00440	ncbi_4349510(LOC4349510);ncbi_4328455(LOC4328455)	K00968+K00968
Metabolism	Metabolism of cofactors and vitamins	Vitamin B6 metabolism	3	13	0.862806	1	ko00750	ncbi_4324597(LOC4324597);ncbi_4348496(LOC4348496);ncbi_4328780(LOC4328780)	K13248+K23998+K13248
Genetic Information Processing	Translation	mRNA surveillance pathway	32	111	0.872753	1	ko03015	ncbi_4347905(LOC4347905);ncbi_4346409(LOC4346409);ncbi_4349526(LOC4349526);ncbi_4325772(LOC4325772);ncbi_4326193(LOC4326193);ncbi_4323870(LOC4323870);ncbi_4326192(LOC4326192);ncbi_4328580(LOC4328580);ncbi_4329282(LOC4329282);ncbi_4330921(LOC4330921);ncbi_4326511(LOC4326511);ncbi_4330785(LOC4330785);ncbi_4328733(LOC4328733);ncbi_4328127(LOC4328127);ncbi_9272301(LOC9272301);ncbi_4332369(LOC4332369)…	K14402+K13126+K12881+K15542+K12812+K11584+K12812+K11583+K03267+K00565+K03265+K14396+K14399+K14324+K14376+K06269+K14406+K12882+K03265+K13114+K14403+K12876+K14397+K13126+K11584+K14404+K14962+K14416+K14325+K14397+K12877+K03265
Metabolism	Metabolism of cofactors and vitamins	Folate biosynthesis	7	28	0.876129	1	ko00790	ncbi_4350527(LOC4350527);ncbi_4352298(LOC4352298);ncbi_4328930(LOC4328930);ncbi_4336051(LOC4336051);ncbi_4338203(LOC4338203);MSTRG.20408(--);MSTRG.8039(MitHPPK/DHPS)	K13998+K03639+K03639+K03637+K18482+K18482+K13941
Metabolism	Metabolism of terpenoids and polyketides	Zeatin biosynthesis	7	28	0.876129	1	ko00908	ncbi_9269428(LOC9269428);ncbi_4327887(LOC4327887);ncbi_4336629(LOC4336629);ncbi_4336630(LOC4336630);ncbi_4325668(LOC4325668);ncbi_4338605(LOC4338605);ncbi_4345764(LOC4345764)	K10717+K00279+K13495+K13495+K00279+K00279+K00279
Metabolism	Metabolism of cofactors and vitamins	Ubiquinone and other terpenoid-quinone biosynthesis	12	46	0.889637	1	ko00130	ncbi_4327039(LOC4327039);ncbi_4330437(LOC4330437);ncbi_4329101(LOC4329101);ncbi_4330407(LOC4330407);ncbi_4328425(LOC4328425);ncbi_4331650(LOC4331650);ncbi_9270590(LOC9270590);ncbi_4338409(LOC4338409);ncbi_4341727(LOC4341727);ncbi_4345268(LOC4345268);ncbi_4345054(LOC4345054);ncbi_4345717(LOC4345717)	K03809+K05928+K00815+K01904+K00457+K01904+K00487+K00487+K09833+K06125+K01904+K01904
Environmental Information Processing	Membrane transport	ABC transporters	6	25	0.890076	1	ko02010	ncbi_4325158(LOC4325158);ncbi_4323895(LOC4323895);ncbi_4330390(LOC4330390);ncbi_4328570(LOC4328570);ncbi_4324305(LOC4324305);ncbi_4346344(LOC4346344)	K05658+K05658+K05658+K05658+K05658+K05658
Metabolism	Amino acid metabolism	Alanine, aspartate and glutamate metabolism	14	53	0.892775	1	ko00250	ncbi_4347138(LOC4347138);ncbi_4348525(LOC4348525);ncbi_4349694(LOC4349694);ncbi_4351413(LOC4351413);ncbi_9267109(LOC9267109);ncbi_4334405(LOC4334405);ncbi_4332596(LOC4332596);ncbi_4332642(LOC4332642);ncbi_4331779(LOC4331779);ncbi_4335977(LOC4335977);ncbi_4337229(LOC4337229);ncbi_4336983(LOC4336983);ncbi_9269289(LOC9269289);ncbi_4339561(LOC4339561)	K00814+K00814+K00820+K00820+K17761+K00261+K01755+K01756+K00827+K01580+K13051+K16871+K00294+K00264
Cellular Processes	Transport and catabolism	Peroxisome	25	90	0.896781	1	ko04146	ncbi_4324176(LOC4324176);ncbi_4349889(LOC4349889);ncbi_4349718(LOC4349718);ncbi_4349764(LOC4349764);ncbi_4351434(LOC4351434);ncbi_4352306(LOC4352306);ncbi_4324180(LOC4324180);ncbi_4324393(LOC4324393);ncbi_4331150(LOC4331150);ncbi_4328136(LOC4328136);ncbi_4327232(LOC4327232);ncbi_4333336(LOC4333336);ncbi_4336353(LOC4336353);ncbi_4335562(LOC4335562);ncbi_4337048(LOC4337048);ncbi_4337904(LOC4337904)…	K00031+K01897+K01640+K01897+K01640+K13348+K01897+K01897+K07513+K13335+K12663+K13348+K00031+K13356+K11517+K00232+K04564+K04564+K04564+K00232+K04565+K13356+K13338+K13354+K11517
Metabolism	Metabolism of terpenoids and polyketides	Carotenoid biosynthesis	7	29	0.898933	1	ko00906	ncbi_4349224(LOC4349224);ncbi_107276001(LOC107276001);ncbi_9270250(LOC9270250);ncbi_4330451(LOC4330451);ncbi_4334535(LOC4334535);ncbi_4336753(LOC4336753);ncbi_4342137(LOC4342137)	K15746+K17911+K09840+K09840+K09841+K15746+K02291
Metabolism	Carbohydrate metabolism	Fructose and mannose metabolism	18	70	0.936109	1	ko00051	ncbi_4347691(LOC4347691);ncbi_4324666(LOC4324666);ncbi_4350861(LOC4350861);ncbi_4327860(LOC4327860);ncbi_4330512(LOC4330512);ncbi_4326178(LOC4326178);ncbi_4334653(LOC4334653);ncbi_4331392(LOC4331392);ncbi_4333926(LOC4333926);ncbi_4339361(LOC4339361);ncbi_4339369(LOC4339369);ncbi_4325071(LOC4325071);ncbi_4339996(LOC4339996);ncbi_4340643(LOC4340643);ncbi_4341699(LOC4341699);ncbi_4342654(LOC4342654)…	K01803+K00844+K01809+K19355+K00895+K19355+K19355+K05305+K00863+K00844+K00850+K03841+K18447+K00895+K02377+K00844+K01623+K00895
Metabolism	Carbohydrate metabolism	Pentose phosphate pathway	15	60	0.939598	1	ko00030	ncbi_4347508(LOC4347508);ncbi_4350528(LOC4350528);ncbi_4330512(LOC4330512);ncbi_4329889(LOC4329889);ncbi_4335330(LOC4335330);ncbi_4339369(LOC4339369);ncbi_4325071(LOC4325071);ncbi_4340643(LOC4340643);ncbi_4340677(LOC4340677);ncbi_4342988(LOC4342988);ncbi_4343843(LOC4343843);ncbi_4344545(LOC4344545);ncbi_4345338(LOC4345338);ncbi_4344683(LOC4344683);ncbi_4332659(LOC4332659)	K01783+K00033+K00895+K00036+K00615+K00850+K03841+K00895+K01810+K00036+K01057+K01623+K00895+K00616+K00036
Metabolism	Carbohydrate metabolism	Galactose metabolism	15	61	0.948955	1	ko00052	ncbi_4348984(LOC4348984);ncbi_4348138(LOC4348138);ncbi_4324666(LOC4324666);ncbi_4325748(LOC4325748);ncbi_4332654(LOC4332654);ncbi_4336037(LOC4336037);ncbi_4336515(LOC4336515);ncbi_4339361(LOC4339361);ncbi_4339369(LOC4339369);ncbi_4339812(LOC4339812);ncbi_4341824(LOC4341824);ncbi_4342654(LOC4342654);ncbi_4344351(LOC4344351);ncbi_4342703(LOC4342703);ncbi_4345415(LOC4345415)	K07407+K01785+K00844+K01190+K18819+K01785+K01193+K00844+K00850+K01784+K01187+K00844+K18819+K06617+K01784
Metabolism	Nucleotide metabolism	Purine metabolism	25	97	0.959569	1	ko00230	ncbi_4347318(LOC4347318);ncbi_4348803(LOC4348803);ncbi_4327345(LOC4327345);ncbi_4352460(LOC4352460);ncbi_4351367(LOC4351367);ncbi_4352706(LOC4352706);ncbi_4352344(LOC4352344);ncbi_4352670(LOC4352670);ncbi_4324793(LOC4324793);ncbi_4327173(LOC4327173);ncbi_4329972(LOC4329972);ncbi_9272308(LOC9272308);ncbi_4334308(LOC4334308);ncbi_4332642(LOC4332642);ncbi_4336412(LOC4336412);ncbi_4334932(LOC4334932)…	K01923+K01519+K11808+K00940+K14641+K18151+K00942+K00759+K00365+K00873+K00759+K00860+K00088+K01756+K00856+K13811+K01952+K18447+K18532+K00759+K01490+K01951+K00602+K00601+K06928
Metabolism	Energy metabolism	Sulfur metabolism	9	41	0.96218	1	ko00920	ncbi_4327819(LOC4327819);ncbi_9272308(LOC9272308);ncbi_4332062(LOC4332062);ncbi_4336514(LOC4336514);ncbi_4334932(LOC4334932);ncbi_4341322(LOC4341322);ncbi_4340142(LOC4340142);ncbi_4343582(LOC4343582);ncbi_4326319(LOC4326319)	K01738+K00860+K01738+K22966+K13811+K01738+K01738+K01082+K17725
Metabolism	Carbohydrate metabolism	Ascorbate and aldarate metabolism	12	52	0.96226	1	ko00053	ncbi_9271186(LOC9271186);ncbi_4351663(LOC4351663);ncbi_4351664(LOC4351664);ncbi_4329643(LOC4329643);ncbi_4332474(LOC4332474);ncbi_4335202(LOC4335202);ncbi_4336538(LOC4336538);ncbi_4336886(LOC4336886);ncbi_4341335(LOC4341335);ncbi_4341337(LOC4341337);ncbi_4341305(LOC4341305);ncbi_4346078(LOC4346078)	K00128+K00434+K00434+K00434+K00434+K00434+K00128+K00434+K00423+K00423+K00469+K00434
Metabolism	Carbohydrate metabolism	Glycolysis / Gluconeogenesis	38	143	0.969568	1	ko00010	ncbi_4326980(LOC4326980);ncbi_4346906(LOC4346906);ncbi_4347691(LOC4347691);ncbi_4348152(LOC4348152);ncbi_4348138(LOC4348138);ncbi_4348728(LOC4348728);ncbi_4324666(LOC4324666);ncbi_4350055(LOC4350055);ncbi_4350053(LOC4350053);ncbi_4351678(LOC4351678);ncbi_9271186(LOC9271186);ncbi_4327173(LOC4327173);ncbi_4330512(LOC4330512);ncbi_4326849(LOC4326849);ncbi_4329518(LOC4329518);ncbi_4334577(LOC4334577)…	K00382+K01689+K01803+K00001+K01785+K00927+K00844+K00001+K18857+K00627+K00128+K00873+K00895+K00382+K01895+K03103+K01689+K01610+K00121+K01913+K00128+K01785+K00382+K01568+K01568+K00844+K00927+K00850+K03841+K00895+K01810+K00844+K01792+K01623+K00895+K01792+K00627+K00382
Metabolism	Lipid metabolism	Sphingolipid metabolism	6	31	0.973166	1	ko00600	ncbi_4326966(LOC4326966);ncbi_4348984(LOC4348984);ncbi_4350591(LOC4350591);ncbi_4325748(LOC4325748);ncbi_4331075(LOC4331075);ncbi_4330439(LOC4330439)	K00654+K07407+K00654+K01190+K00654+K04708
Metabolism	Lipid metabolism	Glycerophospholipid metabolism	30	117	0.973466	1	ko00564	ncbi_4347745(LOC4347745);ncbi_9269832(LOC9269832);ncbi_4348326(LOC4348326);ncbi_4349510(LOC4349510);ncbi_4351119(LOC4351119);ncbi_4350987(LOC4350987);ncbi_4325407(LOC4325407);ncbi_4325867(LOC4325867);ncbi_4329961(LOC4329961);ncbi_4328455(LOC4328455);ncbi_4326076(LOC4326076);ncbi_4333407(LOC4333407);ncbi_4333024(LOC4333024);ncbi_4334536(LOC4334536);ncbi_4331292(LOC4331292);ncbi_4334815(LOC4334815)…	K01115+K22389+K00981+K00968+K13508+K13523+K01114+K08744+K00550+K00968+K08730+K01126+K01115+K14674+K01613+K01114+K13511+K18693+K00006+K13508+K01115+K01115+K00006+K18693+K00901+K18693+K01115+K14674+K14674+K06130
Metabolism	Energy metabolism	Carbon fixation in photosynthetic organisms	21	87	0.977667	1	ko00710	ncbi_4347138(LOC4347138);ncbi_4347508(LOC4347508);ncbi_4347691(LOC4347691);ncbi_4348525(LOC4348525);ncbi_4348728(LOC4348728);ncbi_4352014(LOC4352014);ncbi_4352016(LOC4352016);ncbi_4351966(LOC4351966);ncbi_4352021(LOC4352021);ncbi_4328859(LOC4328859);ncbi_4332293(LOC4332293);ncbi_4335330(LOC4335330);ncbi_4336044(LOC4336044);ncbi_4339204(LOC4339204);ncbi_4325071(LOC4325071);ncbi_4344545(LOC4344545)…	K00814+K01783+K01803+K00814+K00927+K01602+K01602+K01602+K01602+K01595+K01610+K00615+K05298+K00927+K03841+K01623+K00026+K01601+K01601+K00051+K00051
Metabolism	Amino acid metabolism	Arginine and proline metabolism	14	62	0.977696	1	ko00330	ncbi_4325755(LOC4325755);ncbi_4348615(LOC4348615);ncbi_9271186(LOC9271186);ncbi_4328006(LOC4328006);ncbi_4333554(LOC4333554);ncbi_4334956(LOC4334956);ncbi_4336538(LOC4336538);ncbi_4334912(LOC4334912);ncbi_4337360(LOC4337360);ncbi_4335530(LOC4335530);ncbi_4339305(LOC4339305);ncbi_9269289(LOC9269289);ncbi_4329955(LOC4329955);MSTRG.236(At4g34880)	K00286+K00472+K00128+K13427+K00819+K01426+K00128+K01476+K17839+K00472+K01259+K00294+K01611+K01426
Metabolism	Energy metabolism	Photosynthesis	19	80	0.977898	1	ko00195	ncbi_4324933(LOC4324933);ncbi_4329766(LOC4329766);ncbi_9270776(LOC9270776);ncbi_4334300(LOC4334300);ncbi_4332745(LOC4332745);ncbi_4338930(LOC4338930);ncbi_4339593(LOC4339593);ncbi_4343634(LOC4343634);ncbi_4342399(LOC4342399);ncbi_4343070(LOC4343070);ncbi_107276047(LOC107276047);ncbi_4342395(LOC4342395);ncbi_4326537(LOC4326537);ncbi_4344439(LOC4344439);ncbi_3131409(psbA);ncbi_3131462(atpB);ncbi_31…	K03542+K08901+K02113+K02694+K08902+K02639+K02695+K08906+K02641+K02693+K03541+K03541+K08903+K02639+K02703+K02112+K02634+K02637+K02704
Metabolism	Amino acid metabolism	Phenylalanine, tyrosine and tryptophan biosynthesis	11	51	0.97791	1	ko00400	ncbi_4346529(LOC4346529);ncbi_4349410(LOC4349410);ncbi_4330482(LOC4330482);ncbi_4329101(LOC4329101);ncbi_4333014(LOC4333014);ncbi_4335756(LOC4335756);ncbi_107277437(LOC107277437);ncbi_4324941(LOC4324941);ncbi_4340547(LOC4340547);ncbi_4343946(LOC4343946);ncbi_4347875(LOC4347875)	K01609+K01626+K00817+K00815+K01626+K05359+K15227+K15849+K00891+K01626+K05359
Metabolism	Carbohydrate metabolism	Pyruvate metabolism	22	91	0.979383	1	ko00620	ncbi_4326980(LOC4326980);ncbi_4348450(LOC4348450);ncbi_4351678(LOC4351678);ncbi_9271186(LOC9271186);ncbi_4351460(LOC4351460);ncbi_4327173(LOC4327173);ncbi_4328859(LOC4328859);ncbi_4326849(LOC4326849);ncbi_4329518(LOC4329518);ncbi_4332736(LOC4332736);ncbi_4332293(LOC4332293);ncbi_4332593(LOC4332593);ncbi_4337361(LOC4337361);ncbi_4336538(LOC4336538);ncbi_4337862(LOC4337862);ncbi_4338161(LOC4338161)…	K00382+K11262+K00627+K00128+K01649+K00873+K01595+K00382+K01895+K01069+K01610+K01913+K18881+K00128+K00382+K01759+K00026+K00627+K00626+K00051+K00051+K00382
Genetic Information Processing	Folding, sorting and degradation	Ubiquitin mediated proteolysis	35	137	0.982465	1	ko04120	ncbi_4325169(LOC4325169);ncbi_4324761(LOC4324761);ncbi_4324695(LOC4324695);ncbi_4348796(LOC4348796);ncbi_4348713(LOC4348713);ncbi_4348844(LOC4348844);ncbi_4350554(LOC4350554);ncbi_4352845(LOC4352845);ncbi_4326152(LOC4326152);ncbi_4325482(LOC4325482);ncbi_4325736(LOC4325736);ncbi_4330199(LOC4330199);ncbi_4330947(LOC4330947);ncbi_107279948(LOC107279948);ncbi_4329118(LOC4329118);ncbi_9267792(LOC9267…	K10686+K10570+K10144+K10144+K03094+K10599+K10684+K03352+K03868+K10140+K03347+K03355+K03351+K10143+K10570+K03353+K03358+K10573+K03178+K06688+K10577+K03363+K06689+K10581+K10610+K03348+K10575+K04506+K06689+K12456+K03178+K10581+K10581+K03355+K03094
Metabolism	Amino acid metabolism	Cysteine and methionine metabolism	32	128	0.98542	1	ko00270	ncbi_4348647(LOC4348647);ncbi_4349123(LOC4349123);ncbi_4323866(LOC4323866);ncbi_4350455(LOC4350455);ncbi_4350524(LOC4350524);ncbi_4350083(LOC4350083);ncbi_9272324(LOC9272324);ncbi_4327819(LOC4327819);ncbi_4352832(LOC4352832);ncbi_4352833(LOC4352833);ncbi_4329101(LOC4329101);ncbi_4332151(LOC4332151);ncbi_4332062(LOC4332062);ncbi_4324194(LOC4324194);ncbi_4331779(LOC4331779);ncbi_107276080(LOC107276…	K08967+K01761+K00837+K01251+K16054+K08963+K21456+K01738+K00549+K00549+K00815+K00826+K01738+K05933+K00827+K00899+K00058+K00899+K00826+K05933+K01760+K01738+K01738+K01244+K00558+K00026+K00928+K08967+K01611+K01760+K16054+K16054
Metabolism	Lipid metabolism	Glycerolipid metabolism	17	77	0.989712	1	ko00561	ncbi_4348984(LOC4348984);ncbi_4351119(LOC4351119);ncbi_4350987(LOC4350987);ncbi_9271186(LOC9271186);ncbi_4334536(LOC4334536);ncbi_4333926(LOC4333926);ncbi_4336538(LOC4336538);ncbi_4337206(LOC4337206);ncbi_4325452(LOC4325452);ncbi_4339523(LOC4339523);ncbi_4338951(LOC4338951);ncbi_4345366(LOC4345366);ncbi_4345212(LOC4345212);ncbi_4345076(LOC4345076);ncbi_4345367(LOC4345367);MSTRG.16061(SDP1);MSTRG.…	K07407+K13508+K13523+K00128+K14674+K00863+K00128+K00864+K06119+K18693+K13508+K18693+K03715+K00901+K18693+K14674+K14674
Genetic Information Processing	Folding, sorting and degradation	Proteasome	14	66	0.989922	1	ko03050	ncbi_4347848(LOC4347848);ncbi_4327264(LOC4327264);ncbi_4324031(LOC4324031);ncbi_4330075(LOC4330075);ncbi_4328517(LOC4328517);ncbi_4335380(LOC4335380);ncbi_4336931(LOC4336931);ncbi_4339809(LOC4339809);ncbi_4340285(LOC4340285);ncbi_107278560(LOC107278560);ncbi_4343891(LOC4343891);ncbi_4343535(LOC4343535);ncbi_4343069(LOC4343069);MSTRG.7953(RPN6)	K03063+K10881+K03039+K02726+K02735+K03065+K03032+K06691+K02728+K02728+K02730+K06700+K03031+K03036
Organismal Systems	Environmental adaptation	Circadian rhythm - plant	6	36	0.992776	1	ko04712	ncbi_4350636(LOC4350636);ncbi_107279948(LOC107279948);ncbi_4332003(LOC4332003);ncbi_4333930(LOC4333930);ncbi_4336228(LOC4336228);ncbi_4341272(LOC4341272)	K00660+K10143+K03097+K12120+K16223+K16223
Metabolism	Carbohydrate metabolism	Citrate cycle (TCA cycle)	12	60	0.992803	1	ko00020	ncbi_4326980(LOC4326980);ncbi_4324176(LOC4324176);ncbi_9272295(LOC9272295);ncbi_4351678(LOC4351678);ncbi_4325777(LOC4325777);ncbi_4326849(LOC4326849);ncbi_4332293(LOC4332293);ncbi_4336353(LOC4336353);ncbi_4337862(LOC4337862);ncbi_4345657(LOC4345657);ncbi_4347022(LOC4347022);MSTRG.8219(LPD2)	K00382+K00031+K01648+K00627+K01648+K00382+K01610+K00031+K00382+K00026+K00627+K00382
Organismal Systems	Environmental adaptation	Plant-pathogen interaction	53	208	0.995354	1	ko04626	ncbi_4347402(LOC4347402);ncbi_9267802(LOC9267802);ncbi_4347564(LOC4347564);ncbi_4347158(LOC4347158);ncbi_4347356(LOC4347356);ncbi_4346962(LOC4346962);ncbi_4348145(LOC4348145);ncbi_4349249(LOC4349249);ncbi_4349899(LOC4349899);ncbi_4352439(LOC4352439);ncbi_4352729(LOC4352729);ncbi_4352339(LOC4352339);ncbi_4351450(LOC4351450);ncbi_4326027(LOC4326027);ncbi_4326993(LOC4326993);ncbi_4324384(LOC4324384)…	K04079+K04079+K13412+K13447+K09487+K18875+K15397+K13412+K13412+K13447+K13448+K09487+K13448+K13447+K13436+K02183+K13412+K01373+K13412+K13427+K15397+K13412+K02183+K13448+K02183+K13449+K15397+K13412+K05391+K13430+K13448+K13448+K00864+K13448+K15397+K13447+K13412+K13424+K13449+K09487+K05391+K13449+K13412+K13449+K13449+K13456+K04079+K18835+K09487+K13457+K13448+K13412+K15397
Cellular Processes	Transport and catabolism	Endocytosis	37	153	0.995411	1	ko04144	ncbi_4347767(LOC4347767);ncbi_4326208(LOC4326208);ncbi_4347745(LOC4347745);ncbi_4346614(LOC4346614);ncbi_4348891(LOC4348891);ncbi_4348493(LOC4348493);ncbi_4351208(LOC4351208);ncbi_4349546(LOC4349546);ncbi_4327592(LOC4327592);ncbi_4327195(LOC4327195);ncbi_4324745(LOC4324745);ncbi_4327935(LOC4327935);ncbi_4328363(LOC4328363);ncbi_4329190(LOC4329190);ncbi_4329228(LOC4329228);ncbi_4330379(LOC4330379)…	K19476+K07937+K01115+K07904+K12192+K07904+K03283+K04646+K12190+K12471+K17917+K19476+K12483+K18443+K12479+K11826+K07901+K12193+K05755+K12486+K12185+K01115+K12493+K18443+K07937+K18463+K05758+K07904+K07937+K12486+K01115+K03283+K01115+K19366+K07904+K18465+K01115
Metabolism	Metabolism of cofactors and vitamins	Nicotinate and nicotinamide metabolism	2	20	0.996799	1	ko00760	ncbi_4349979(LOC4349979);ncbi_4331124(LOC4331124)	K00858+K06210
Environmental Information Processing	Signal transduction	MAPK signaling pathway - plant	36	152	0.99691	1	ko04016	ncbi_4347158(LOC4347158);ncbi_4349411(LOC4349411);ncbi_4349267(LOC4349267);ncbi_4352460(LOC4352460);ncbi_4352439(LOC4352439);ncbi_4352660(LOC4352660);ncbi_4326027(LOC4326027);ncbi_4327465(LOC4327465);ncbi_4324384(LOC4324384);ncbi_4328616(LOC4328616);ncbi_4328223(LOC4328223);ncbi_4332115(LOC4332115);ncbi_4334443(LOC4334443);ncbi_107276358(LOC107276358);ncbi_4331519(LOC4331519);ncbi_4334072(LOC4334…	K13447+K14498+K20547+K00940+K13447+K14498+K13447+K14497+K02183+K17686+K20538+K20604+K20726+K14514+K20547+K02183+K02183+K13449+K14513+K14498+K14514+K14509+K14498+K13447+K13424+K20547+K20718+K20718+K13449+K20547+K13449+K13449+K13449+K20538+K20606+K20547
Metabolism	Carbohydrate metabolism	Pentose and glucuronate interconversions	13	69	0.99773	1	ko00040	ncbi_4347508(LOC4347508);ncbi_4348800(LOC4348800);ncbi_4350206(LOC4350206);ncbi_107276962(LOC107276962);ncbi_4327285(LOC4327285);ncbi_4334514(LOC4334514);ncbi_4335013(LOC4335013);ncbi_4326549(LOC4326549);ncbi_4338538(LOC4338538);ncbi_4339356(LOC4339356);ncbi_4343861(LOC4343861);ncbi_4344268(LOC4344268);ncbi_4344059(LOC4344059)	K01783+K01728+K01184+K01051+K01051+K01184+K01728+K01051+K01051+K01051+K01051+K01051+K00854
Metabolism	Carbohydrate metabolism	Inositol phosphate metabolism	11	63	0.998593	1	ko00562	ncbi_4347597(LOC4347597);ncbi_4347691(LOC4347691);ncbi_4350352(LOC4350352);ncbi_4329509(LOC4329509);ncbi_4325407(LOC4325407);ncbi_4332497(LOC4332497);ncbi_4334577(LOC4334577);ncbi_4333967(LOC4333967);ncbi_4334815(LOC4334815);ncbi_4337686(LOC4337686);ncbi_4341305(LOC4341305)	K01765+K01803+K21797+K00915+K01114+K05857+K03103+K00913+K01114+K05857+K00469
Metabolism	Global and overview maps	Biosynthesis of amino acids	61	246	0.998942	1	ko01230	ncbi_4325755(LOC4325755);ncbi_4347138(LOC4347138);ncbi_4347508(LOC4347508);ncbi_4346906(LOC4346906);ncbi_4324176(LOC4324176);ncbi_4347691(LOC4347691);ncbi_4346529(LOC4346529);ncbi_4348525(LOC4348525);ncbi_4349410(LOC4349410);ncbi_4348728(LOC4348728);ncbi_4350218(LOC4350218);ncbi_4325375(LOC4325375);ncbi_4327819(LOC4327819);ncbi_4351460(LOC4351460);ncbi_4352832(LOC4352832);ncbi_4352833(LOC4352833)…	K00286+K00814+K01783+K01689+K00031+K01803+K01609+K00814+K01626+K00927+K01653+K00053+K01738+K01649+K00549+K00549+K00600+K00873+K00215+K00817+K00815+K00611+K01586+K01653+K01626+K01689+K00620+K00826+K01738+K01755+K00145+K01754+K00052+K00615+K00031+K01714+K00930+K01620+K01652+K01693+K00058+K01476+K05359+K00826+K00927+K01814+K00850+K00264+K00053+K15227+K15849+K01760+K00891+K01738+K01738+K01626+K01623+…
Metabolism	Metabolism of cofactors and vitamins	Riboflavin metabolism	1	18	0.999347	1	ko00740	ncbi_4334460(LOC4334460)	K22949
Metabolism	Global and overview maps	Carbon metabolism	70	286	0.999712	1	ko01200	ncbi_4347138(LOC4347138);ncbi_4326980(LOC4326980);ncbi_4347508(LOC4347508);ncbi_4346906(LOC4346906);ncbi_4324176(LOC4324176);ncbi_4347691(LOC4347691);ncbi_4348525(LOC4348525);ncbi_4349332(LOC4349332);ncbi_4349114(LOC4349114);ncbi_4348728(LOC4348728);ncbi_4324666(LOC4324666);ncbi_4327189(LOC4327189);ncbi_4350528(LOC4350528);ncbi_4351678(LOC4351678);ncbi_4327819(LOC4327819);ncbi_4352014(LOC4352014)…	K00814+K00382+K01783+K01689+K00031+K01803+K00814+K05605+K02437+K00927+K00844+K15919+K00033+K00627+K01738+K01602+K01602+K01602+K01602+K00600+K00074+K00873+K01595+K00382+K01895+K00036+K01689+K01610+K00121+K00261+K01738+K01913+K00863+K01754+K00615+K00031+K15919+K00058+K00605+K11517+K05298+K15919+K00382+K00844+K01455+K00927+K00850+K00232+K03841+K01738+K01738+K00122+K00232+K01810+K00844+K00036+K01057+…
Environmental Information Processing	Signal transduction	Phosphatidylinositol signaling system	10	65	0.999716	1	ko04070	ncbi_4348326(LOC4348326);ncbi_4350352(LOC4350352);ncbi_4324384(LOC4324384);ncbi_4329509(LOC4329509);ncbi_4332497(LOC4332497);ncbi_4333967(LOC4333967);ncbi_4334072(LOC4334072);ncbi_4332664(LOC4332664);ncbi_4337686(LOC4337686);ncbi_4345076(LOC4345076)	K00981+K21797+K02183+K00915+K05857+K00913+K02183+K02183+K05857+K00901
Cellular Processes	Transport and catabolism	Autophagy - other	4	42	0.999939	1	ko04136	ncbi_4349525(LOC4349525);ncbi_4352156(LOC4352156);ncbi_4351453(LOC4351453);ncbi_4333729(LOC4333729)	K08341+K19730+K17606+K08266
Environmental Information Processing	Signal transduction	Plant hormone signal transduction	54	245	0.999976	1	ko04075	ncbi_4347164(LOC4347164);ncbi_4347277(LOC4347277);ncbi_4349090(LOC4349090);ncbi_4349411(LOC4349411);ncbi_4325063(LOC4325063);ncbi_4349885(LOC4349885);ncbi_4326893(LOC4326893);ncbi_4352722(LOC4352722);ncbi_4352660(LOC4352660);ncbi_4327465(LOC4327465);ncbi_4327315(LOC4327315);ncbi_4323871(LOC4323871);ncbi_4329459(LOC4329459);ncbi_4325922(LOC4325922);ncbi_4330855(LOC4330855);ncbi_4330571(LOC4330571)…	K13464+K14499+K14488+K14498+K14431+K13946+K14487+K14484+K14498+K14497+K14508+K14484+K14488+K14494+K14488+K14484+K14492+K14491+K14484+K14491+K14508+K13464+K14514+K13449+K14513+K14484+K14508+K14498+K13464+K14488+K14488+K14514+K14509+K14500+K14498+K14492+K14490+K14484+K14431+K14490+K14485+K14488+K13449+K14484+K13449+K13464+K14487+K13449+K13449+K14490+K14499+K14431+K14492+K14484
Metabolism	Global and overview maps	Biosynthesis of secondary metabolites	374	1311	0.999995	1	ko01110	ncbi_9268311(LOC9268311);ncbi_4347441(LOC4347441);ncbi_9269428(LOC9269428);ncbi_4325755(LOC4325755);ncbi_4326980(LOC4326980);ncbi_4326207(LOC4326207);ncbi_4347508(LOC4347508);ncbi_4347318(LOC4347318);ncbi_4346981(LOC4346981);ncbi_4346906(LOC4346906);ncbi_4347745(LOC4347745);ncbi_9269515(LOC9269515);ncbi_4347547(LOC4347547);ncbi_4324176(LOC4324176);ncbi_4347566(LOC4347566);ncbi_4347691(LOC4347691)…	K00222+K01188+K10717+K00286+K00382+K10960+K01783+K01923+K16055+K01689+K01115+K00083+K01188+K00031+K05955+K01803+K01609+K01188+K22389+K05280+K00001+K00430+K01087+K01194+K00981+K02437+K05280+K00430+K08099+K15397+K00059+K01188+K01626+K11808+K15746+K11262+K13545+K01885+K01785+K01177+K02492+K00927+K00844+K01653+K17911+K01809+K13508+K01859+K22772+K09588+K15919+K00001+K18857+K00033+K01640+K14044+K13523+…
Metabolism	Energy metabolism	Oxidative phosphorylation	17	147	1	1	ko00190	ncbi_4349491(LOC4349491);ncbi_4350530(LOC4350530);ncbi_4331015(LOC4331015);ncbi_4331207(LOC4331207);ncbi_4330457(LOC4330457);ncbi_9270776(LOC9270776);ncbi_4331281(LOC4331281);ncbi_4333922(LOC4333922);ncbi_4337563(LOC4337563);ncbi_4338911(LOC4338911);ncbi_4337608(LOC4337608);ncbi_107275250(LOC107275250);ncbi_4345926(LOC4345926);ncbi_4345059(LOC4345059);ncbi_3131462(atpB);ncbi_3131395(ndhA);ncbi_31…	K03966+K01535+K01535+K02151+K01507+K02113+K01535+K02258+K02155+K01507+K01507+K00417+K02259+K00417+K02112+K05572+K05579
Metabolism	Global and overview maps	Metabolic pathways	665	2358	1	1	ko01100	ncbi_9268311(LOC9268311);ncbi_4347441(LOC4347441);ncbi_9269428(LOC9269428);ncbi_4325755(LOC4325755);ncbi_4347138(LOC4347138);ncbi_4326980(LOC4326980);ncbi_4347597(LOC4347597);ncbi_4326207(LOC4326207);ncbi_4347509(LOC4347509);ncbi_4347508(LOC4347508);ncbi_4347318(LOC4347318);ncbi_4347319(LOC4347319);ncbi_4346981(LOC4346981);ncbi_4347389(LOC4347389);ncbi_4346906(LOC4346906);ncbi_4347745(LOC4347745)…	K00222+K01188+K10717+K00286+K00814+K00382+K01765+K10960+K00876+K01783+K01923+K00799+K16055+K13648+K01689+K01115+K00083+K04487+K08908+K01188+K00031+K01803+K01609+K01188+K00799+K22389+K05280+K00001+K00814+K08967+K00799+K00430+K05288+K01087+K05605+K01194+K00981+K00799+K01519+K02437+K00652+K05280+K00430+K08099+K22588+K15397+K00059+K01188+K11426+K01626+K00654+K12667+K11808+K15746+K13248+K03966+K00799+…

## Sheet:  Nip-a vs nip-lpl-a
Table S4. All enrichment pathways
KEGG_A_class	KEGG_B_class	Pathway	nip-a-vs-nip-rl-a (360)	All (5002)	Pvalue	Qvalue	Pathway ID	Genes	K_IDs
Metabolism	Global and overview maps	Biosynthesis of secondary metabolites	128	1311	3.02282e-05	0.00335533	ko01110	ncbi_4346596(LOC4346596);ncbi_4346656(LOC4346656);ncbi_9269515(LOC9269515);ncbi_4346989(LOC4346989);ncbi_4347547(LOC4347547);ncbi_4347176(LOC4347176);ncbi_4347962(LOC4347962);ncbi_4349333(LOC4349333);ncbi_4348304(LOC4348304);ncbi_4348200(LOC4348200);ncbi_107277365(LOC107277365);ncbi_4348564(LOC4348564);ncbi_4349403(LOC4349403);ncbi_9272383(LOC9272383);ncbi_4348728(LOC4348728);ncbi_4350462(LOC4350…	K00208+K00975+K00083+K00083+K01188+K20623+K00430+K01087+K05280+K13496+K01623+K01593+K00940+K13789+K00927+K22772+K09588+K00430+K00128+K01648+K01648+K01188+K00454+K18693+K00600+K00454+K00430+K00600+K00430+K10258+K00430+K00430+K01885+K01092+K00815+K15086+K10703+K10775+K00550+K00430+K16055+K21718+K00901+K14652+K01895+K00487+K01590+K00430+K15397+K00036+K05894+K01580+K01657+K14423+K15746+K00430+K00695+…
Metabolism	Biosynthesis of other secondary metabolites	Phenylpropanoid biosynthesis	33	232	9.73059e-05	0.00540048	ko00940	ncbi_9269515(LOC9269515);ncbi_4346989(LOC4346989);ncbi_4347547(LOC4347547);ncbi_4347962(LOC4347962);ncbi_4349585(LOC4349585);ncbi_9267759(LOC9267759);ncbi_4326375(LOC4326375);ncbi_4324556(LOC4324556);ncbi_4326970(LOC4326970);ncbi_4324554(LOC4324554);ncbi_4326273(LOC4326273);ncbi_4330037(LOC4330037);ncbi_4326716(LOC4326716);ncbi_4329329(LOC4329329);ncbi_4327002(LOC4327002);ncbi_4332174(LOC4332174)…	K00083+K00083+K01188+K00430+K00430+K01188+K12355+K00430+K00430+K00430+K00430+K10775+K00430+K00487+K00430+K00430+K05349+K00083+K05349+K00430+K00430+K00430+K00430+K00430+K01904+K00430+K05350+K00430+K00430+K01904+K09753+K00430+K09754
Genetic Information Processing	Replication and repair	Mismatch repair	11	50	0.000667949	0.0247141	ko03430	ncbi_107279348(LOC107279348);ncbi_4327373(LOC4327373);ncbi_4327706(LOC4327706);ncbi_4329835(LOC4329835);ncbi_4334834(LOC4334834);ncbi_9266862(LOC9266862);ncbi_4338271(LOC4338271);ncbi_9269106(LOC9269106);MSTRG.10042(--);MSTRG.22472(SOL1);MSTRG.4433(--)	K07466+K07466+K10740+K10858+K07466+K07466+K08735+K07466+K07466+K07466+K07466
Metabolism	Global and overview maps	Metabolic pathways	197	2358	0.00167294	0.046424	ko01100	ncbi_4346596(LOC4346596);ncbi_4347182(LOC4347182);ncbi_4347319(LOC4347319);ncbi_4346656(LOC4346656);ncbi_9269515(LOC9269515);ncbi_4346989(LOC4346989);ncbi_4347547(LOC4347547);ncbi_4347176(LOC4347176);ncbi_4347962(LOC4347962);ncbi_4349333(LOC4349333);ncbi_4348549(LOC4348549);ncbi_4348304(LOC4348304);ncbi_9268428(LOC9268428);ncbi_4347994(LOC4347994);ncbi_107277365(LOC107277365);ncbi_4348564(LOC4348…	K00208+K00951+K00799+K00975+K00083+K00083+K01188+K20623+K00430+K01087+K00799+K05280+K00799+K22588+K01623+K01593+K13248+K00799+K00940+K07407+K13789+K01051+K00927+K02434+K01535+K09588+K01051+K00430+K00128+K01648+K01648+K01535+K01188+K01183+K00454+K03880+K11816+K00799+K14641+K00600+K00454+K00820+K00430+K01051+K13421+K14156+K05286+K00600+K00430+K19355+K10258+K22846+K00430+K00430+K13421+K09658+K01885+…
Genetic Information Processing	Replication and repair	Nucleotide excision repair	12	80	0.0111734	0.149297	ko03420	ncbi_107279348(LOC107279348);ncbi_4327373(LOC4327373);ncbi_4325482(LOC4325482);ncbi_4327706(LOC4327706);ncbi_4334834(LOC4334834);ncbi_9266862(LOC9266862);ncbi_9269106(LOC9269106);MSTRG.10042(--);MSTRG.17444(CSB);MSTRG.21722(CSB);MSTRG.22472(SOL1);MSTRG.4433(--)	K07466+K07466+K10140+K10740+K07466+K07466+K07466+K07466+K10841+K10841+K07466+K07466
Metabolism	Metabolism of cofactors and vitamins	Vitamin B6 metabolism	4	13	0.0111989	0.149297	ko00750	ncbi_4324597(LOC4324597);ncbi_4328780(LOC4328780);ncbi_4339521(LOC4339521);ncbi_107279054(LOC107279054)	K13248+K13248+K01733+K06215
Metabolism	Metabolism of terpenoids and polyketides	Brassinosteroid biosynthesis	4	13	0.0111989	0.149297	ko00905	ncbi_4347176(LOC4347176);ncbi_4349746(LOC4349746);ncbi_9268939(LOC9268939);ncbi_4332134(LOC4332134)	K20623+K09588+K15639+K09587
Metabolism	Lipid metabolism	Cutin, suberine and wax biosynthesis	6	28	0.0129374	0.149297	ko00073	ncbi_4348947(LOC4348947);ncbi_4330643(LOC4330643);ncbi_4332103(LOC4332103);ncbi_4340665(LOC4340665);ncbi_4340663(LOC4340663);ncbi_4340664(LOC4340664)	K15402+K17991+K17991+K17991+K17991+K17991
Metabolism	Metabolism of other amino acids	Cyanoamino acid metabolism	9	54	0.0138124	0.149297	ko00460	ncbi_4347547(LOC4347547);ncbi_9267759(LOC9267759);ncbi_4352058(LOC4352058);ncbi_4324773(LOC4324773);ncbi_4324526(LOC4324526);ncbi_4334792(LOC4334792);ncbi_4334114(LOC4334114);ncbi_4338956(LOC4338956);ncbi_4344146(LOC4344146)	K01188+K01188+K00600+K00600+K00681+K13029+K05349+K05349+K05350
Metabolism	Biosynthesis of other secondary metabolites	Flavonoid biosynthesis	6	29	0.0153515	0.149297	ko00941	ncbi_4348304(LOC4348304);ncbi_4329329(LOC4329329);ncbi_9270463(LOC9270463);ncbi_4325716(LOC4325716);MSTRG.1828(ANT18);MSTRG.20081(CYP98A1)	K05280+K00487+K00475+K05277+K13082+K09754
Metabolism	Biosynthesis of other secondary metabolites	Flavone and flavonol biosynthesis	3	8	0.0157638	0.149297	ko00944	ncbi_4348304(LOC4348304);ncbi_4326220(LOC4326220);ncbi_4350462(LOC4350462)	K05280+K22771+K22772
Environmental Information Processing	Signal transduction	Plant hormone signal transduction	27	245	0.0161402	0.149297	ko04075	ncbi_4347164(LOC4347164);ncbi_4325078(LOC4325078);ncbi_4348533(LOC4348533);ncbi_4349484(LOC4349484);ncbi_4326893(LOC4326893);ncbi_4352722(LOC4352722);ncbi_4325890(LOC4325890);ncbi_4330132(LOC4330132);ncbi_4330838(LOC4330838);ncbi_4325758(LOC4325758);ncbi_4332374(LOC4332374);ncbi_4332697(LOC4332697);ncbi_4333065(LOC4333065);ncbi_4333666(LOC4333666);ncbi_4331833(LOC4331833);ncbi_4331834(LOC4331834)…	K13464+K14432+K13464+K13422+K14487+K14484+K14484+K14488+K14432+K14508+K14497+K14514+K13464+K14508+K13464+K13464+K13464+K14497+K14484+K14484+K13449+K14498+K13464+K14487+K14514+K14499+K14431
Metabolism	Amino acid metabolism	Phenylalanine metabolism	7	44	0.035799	0.295961	ko00360	ncbi_4348564(LOC4348564);ncbi_4329101(LOC4329101);ncbi_4330037(LOC4330037);ncbi_9271133(LOC9271133);ncbi_4334956(LOC4334956);ncbi_4341957(LOC4341957);MSTRG.13936(At4g34880)	K01593+K00815+K10775+K01426+K01426+K07253+K01426
Genetic Information Processing	Replication and repair	DNA replication	9	64	0.0381163	0.295961	ko03030	ncbi_107279348(LOC107279348);ncbi_4327373(LOC4327373);ncbi_4327706(LOC4327706);ncbi_4334834(LOC4334834);ncbi_9266862(LOC9266862);ncbi_9269106(LOC9269106);MSTRG.10042(--);MSTRG.22472(SOL1);MSTRG.4433(--)	K07466+K07466+K10740+K07466+K07466+K07466+K07466+K07466+K07466
Metabolism	Lipid metabolism	Linoleic acid metabolism	4	19	0.0431487	0.295961	ko00591	ncbi_4352509(LOC4352509);ncbi_4352505(LOC4352505);ncbi_4338358(LOC4338358);ncbi_4345994(LOC4345994)	K00454+K00454+K00454+K00454
Genetic Information Processing	Replication and repair	Homologous recombination	10	76	0.0443315	0.295961	ko03440	ncbi_107279348(LOC107279348);ncbi_4327373(LOC4327373);ncbi_4324417(LOC4324417);ncbi_4327706(LOC4327706);ncbi_4334834(LOC4334834);ncbi_9266862(LOC9266862);ncbi_9269106(LOC9269106);MSTRG.10042(--);MSTRG.22472(SOL1);MSTRG.4433(--)	K07466+K07466+K08775+K10740+K07466+K07466+K07466+K07466+K07466+K07466
Metabolism	Lipid metabolism	alpha-Linolenic acid metabolism	8	56	0.0453274	0.295961	ko00592	ncbi_4352509(LOC4352509);ncbi_4352160(LOC4352160);ncbi_4352505(LOC4352505);ncbi_4329684(LOC4329684);ncbi_4338358(LOC4338358);ncbi_4337529(LOC4337529);ncbi_4337904(LOC4337904);ncbi_4345994(LOC4345994)	K00454+K10529+K00454+K05894+K00454+K08241+K00232+K00454
Metabolism	Biosynthesis of other secondary metabolites	Betalain biosynthesis	2	6	0.0638449	0.376351	ko00965	ncbi_4348564(LOC4348564);ncbi_4324833(LOC4324833)	K01593+K15777
Metabolism	Lipid metabolism	Fatty acid elongation	6	41	0.0707243	0.376351	ko00062	ncbi_4324516(LOC4324516);ncbi_4324522(LOC4324522);ncbi_4328676(LOC4328676);ncbi_4331836(LOC4331836);ncbi_4336202(LOC4336202);ncbi_4323946(LOC4323946)	K10258+K10703+K15397+K15397+K10251+K15397
Metabolism	Biosynthesis of other secondary metabolites	Anthocyanin biosynthesis	1	1	0.0719712	0.376351	ko00942	ncbi_4340373(LOC4340373)	K12930
Metabolism	Carbohydrate metabolism	Starch and sucrose metabolism	17	162	0.0727436	0.376351	ko00500	ncbi_4346656(LOC4346656);ncbi_4347547(LOC4347547);ncbi_4349333(LOC4349333);ncbi_9267759(LOC9267759);ncbi_4330971(LOC4330971);ncbi_4332724(LOC4332724);ncbi_4333062(LOC4333062);ncbi_4334114(LOC4334114);ncbi_4338956(LOC4338956);ncbi_4341833(LOC4341833);ncbi_4340386(LOC4340386);ncbi_4341008(LOC4341008);ncbi_4344146(LOC4344146);ncbi_4345842(LOC4345842);ncbi_4346068(LOC4346068);ncbi_4345339(LOC4345339)…	K00975+K01188+K01087+K01188+K16055+K01179+K00695+K05349+K05349+K01187+K00695+K00700+K05350+K01810+K01214+K00975+K16055
Metabolism	Amino acid metabolism	Tryptophan metabolism	8	62	0.0745922	0.376351	ko00380	ncbi_4347994(LOC4347994);ncbi_4348564(LOC4348564);ncbi_4349966(LOC4349966);ncbi_4352328(LOC4352328);ncbi_4326734(LOC4326734);ncbi_9271133(LOC9271133);ncbi_4334956(LOC4334956);MSTRG.13936(At4g34880)	K22588+K01593+K00128+K11816+K11816+K01426+K01426+K01426
Metabolism	Lipid metabolism	Glycerolipid metabolism	9	77	0.0995629	0.446077	ko00561	ncbi_4348984(LOC4348984);ncbi_4349966(LOC4349966);ncbi_4326857(LOC4326857);ncbi_4330961(LOC4330961);ncbi_4330511(LOC4330511);ncbi_4331045(LOC4331045);ncbi_4333927(LOC4333927);ncbi_4338660(LOC4338660);ncbi_4345076(LOC4345076)	K07407+K00128+K18693+K00901+K22848+K03715+K01054+K06118+K00901
Metabolism	Metabolism of other amino acids	Taurine and hypotaurine metabolism	2	8	0.108375	0.446077	ko00430	ncbi_4332184(LOC4332184);ncbi_4324526(LOC4324526)	K01580+K00681
Metabolism	Metabolism of cofactors and vitamins	Ubiquinone and other terpenoid-quinone biosynthesis	6	46	0.109686	0.446077	ko00130	ncbi_4329101(LOC4329101);ncbi_4329329(LOC4329329);ncbi_4327859(LOC4327859);ncbi_4341718(LOC4341718);ncbi_107277102(LOC107277102);ncbi_4345717(LOC4345717)	K00815+K00487+K01661+K01904+K12502+K01904
Organismal Systems	Environmental adaptation	Plant-pathogen interaction	20	208	0.110021	0.446077	ko04626	ncbi_4347405(LOC4347405);ncbi_9267802(LOC9267802);ncbi_4349249(LOC4349249);ncbi_4351825(LOC4351825);ncbi_4328155(LOC4328155);ncbi_4328676(LOC4328676);ncbi_4331836(LOC4331836);ncbi_4337016(LOC4337016);ncbi_4336783(LOC4336783);ncbi_4336653(LOC4336653);ncbi_4339092(LOC4339092);ncbi_4338382(LOC4338382);ncbi_4339397(LOC4339397);ncbi_4323946(LOC4323946);ncbi_4342317(LOC4342317);ncbi_4343644(LOC4343644)…	K04079+K04079+K13412+K13448+K13412+K15397+K15397+K13420+K13412+K13412+K13424+K13448+K13447+K15397+K13449+K13412+K13456+K13459+K13457+K13457
Genetic Information Processing	Translation	Ribosome	32	357	0.110722	0.446077	ko03010	ncbi_4327541(LOC4327541);ncbi_4330763(LOC4330763);ncbi_9271252(LOC9271252);ncbi_4325273(LOC4325273);ncbi_4331189(LOC4331189);ncbi_4326593(LOC4326593);ncbi_4328236(LOC4328236);ncbi_4326383(LOC4326383);ncbi_4331459(LOC4331459);ncbi_4332466(LOC4332466);ncbi_4332348(LOC4332348);ncbi_4332868(LOC4332868);ncbi_4333848(LOC4333848);ncbi_4334247(LOC4334247);ncbi_4331442(LOC4331442);ncbi_4332737(LOC4332737)…	K02914+K02904+K02935+K02968+K02939+K02909+K02906+K02897+K02931+K02864+K02926+K02933+K02952+K02996+K02867+K02866+K02881+K02879+K02876+K02988+K02899+K02961+K02935+K02939+K02902+K02895+K02899+K02961+K02886+K02887+K02982+K02936
Metabolism	Nucleotide metabolism	Pyrimidine metabolism	7	57	0.112524	0.446077	ko00240	ncbi_4349403(LOC4349403);ncbi_4351367(LOC4351367);ncbi_4325740(LOC4325740);ncbi_4325739(LOC4325739);ncbi_4339675(LOC4339675);MSTRG.1500(APY2);MSTRG.20003(APY2)	K00940+K14641+K13421+K13421+K01937+K14641+K14641
Metabolism	Amino acid metabolism	Glycine, serine and threonine metabolism	8	70	0.127971	0.489821	ko00260	ncbi_4352058(LOC4352058);ncbi_4324773(LOC4324773);ncbi_4334914(LOC4334914);ncbi_4336624(LOC4336624);ncbi_4339095(LOC4339095);ncbi_4339521(LOC4339521);ncbi_4345710(LOC4345710);ncbi_4334913(LOC4334913)	K00600+K00600+K15919+K12235+K00827+K01733+K00058+K15919
Metabolism	Metabolism of terpenoids and polyketides	Diterpenoid biosynthesis	5	38	0.134235	0.492156	ko00904	ncbi_4329730(LOC4329730);ncbi_4335090(LOC4335090);ncbi_4339310(LOC4339310);ncbi_4342182(LOC4342182);ncbi_4336959(LOC4336959)	K21718+K14043+K04125+K04125+K04121
Metabolism	Carbohydrate metabolism	Pentose phosphate pathway	7	60	0.137449	0.492156	ko00030	ncbi_107277365(LOC107277365);ncbi_4329889(LOC4329889);ncbi_4335330(LOC4335330);ncbi_4336113(LOC4336113);ncbi_4345842(LOC4345842);ncbi_4345338(LOC4345338);ncbi_4344683(LOC4344683)	K01623+K00036+K00615+K00850+K01810+K00895+K00616
Metabolism	Lipid metabolism	Biosynthesis of unsaturated fatty acids	4	29	0.151773	0.517755	ko01040	ncbi_4324516(LOC4324516);ncbi_4324522(LOC4324522);ncbi_4336202(LOC4336202);ncbi_4337904(LOC4337904)	K10258+K10703+K10251+K00232
Metabolism	Nucleotide metabolism	Purine metabolism	10	97	0.157789	0.517755	ko00230	ncbi_4347182(LOC4347182);ncbi_4349403(LOC4349403);ncbi_4351367(LOC4351367);ncbi_4332674(LOC4332674);ncbi_4336327(LOC4336327);ncbi_4337890(LOC4337890);ncbi_4344179(LOC4344179);ncbi_4344854(LOC4344854);MSTRG.1500(APY2);MSTRG.20003(APY2)	K00951+K00940+K14641+K00942+K00759+K00951+K01488+K01945+K14641+K14641
Metabolism	Metabolism of terpenoids and polyketides	Sesquiterpenoid and triterpenoid biosynthesis	2	10	0.158591	0.517755	ko00909	ncbi_4334492(LOC4334492);MSTRG.14220(Os11g0189600)	K00801+K19011
Metabolism	Biosynthesis of other secondary metabolites	Stilbenoid, diarylheptanoid and gingerol biosynthesis	2	13	0.239426	0.759323	ko00945	ncbi_4329329(LOC4329329);MSTRG.20081(CYP98A1)	K00487+K09754
Metabolism	Carbohydrate metabolism	Glyoxylate and dicarboxylate metabolism	8	84	0.255973	0.789249	ko00630	ncbi_4352058(LOC4352058);ncbi_4324773(LOC4324773);ncbi_4329518(LOC4329518);ncbi_4337048(LOC4337048);ncbi_4334914(LOC4334914);ncbi_4334913(LOC4334913);MSTRG.16552(GLO4);MSTRG.4562(Os08g0191100)	K00600+K00600+K01895+K11517+K15919+K15919+K11517+K01681
Metabolism	Carbohydrate metabolism	Amino sugar and nucleotide sugar metabolism	14	164	0.29083	0.869281	ko00520	ncbi_4346656(LOC4346656);ncbi_4325067(LOC4325067);ncbi_4351413(LOC4351413);ncbi_4329920(LOC4329920);ncbi_4326722(LOC4326722);ncbi_4336977(LOC4336977);ncbi_4327480(LOC4327480);ncbi_4337166(LOC4337166);ncbi_4338660(LOC4338660);ncbi_4342115(LOC4342115);ncbi_4344260(LOC4344260);ncbi_4345842(LOC4345842);ncbi_4345339(LOC4345339);ncbi_4347499(LOC4347499)	K00975+K01183+K00820+K01183+K15920+K00972+K00326+K15920+K06118+K20547+K08678+K01810+K00975+K08679
Environmental Information Processing	Signal transduction	MAPK signaling pathway - plant	13	152	0.298295	0.869281	ko04016	ncbi_4349484(LOC4349484);ncbi_4349403(LOC4349403);ncbi_4332374(LOC4332374);ncbi_4332697(LOC4332697);ncbi_4337016(LOC4337016);ncbi_4339092(LOC4339092);ncbi_9270549(LOC9270549);ncbi_4339397(LOC4339397);ncbi_4342115(LOC4342115);ncbi_4342317(LOC4342317);ncbi_4343944(LOC4343944);ncbi_4326567(LOC4326567);ncbi_4345992(LOC4345992)	K13422+K00940+K14497+K14514+K13420+K13424+K14497+K13447+K20547+K13449+K14498+K20538+K14514
Genetic Information Processing	Translation	Aminoacyl-tRNA biosynthesis	6	64	0.31209	0.869281	ko00970	ncbi_4350686(LOC4350686);ncbi_4350906(LOC4350906);ncbi_4328118(LOC4328118);ncbi_4328255(LOC4328255);ncbi_9272228(LOC9272228);ncbi_4342467(LOC4342467)	K02434+K01875+K01885+K22503+K01869+K01873
Metabolism	Amino acid metabolism	Cysteine and methionine metabolism	11	128	0.314369	0.869281	ko00270	ncbi_4327479(LOC4327479);ncbi_4329101(LOC4329101);ncbi_4332095(LOC4332095);ncbi_4339095(LOC4339095);ncbi_4337818(LOC4337818);ncbi_107277031(LOC107277031);ncbi_4345710(LOC4345710);MSTRG.14533(SORBIDRAFT_0019s002010);MSTRG.15696(SORBIDRAFT_0019s002010);MSTRG.17575(SORBIDRAFT_0019s002010);MSTRG.7127(SORBIDRAFT_0019s002010)	K22846+K00815+K00547+K00827+K05933+K01738+K00058+K16054+K16054+K16054+K16054
Metabolism	Metabolism of terpenoids and polyketides	Zeatin biosynthesis	3	28	0.327422	0.869281	ko00908	ncbi_4348200(LOC4348200);ncbi_4327333(LOC4327333);ncbi_107275925(LOC107275925)	K13496+K00279+K00279
Metabolism	Global and overview maps	Fatty acid metabolism	7	78	0.328917	0.869281	ko01212	ncbi_4346596(LOC4346596);ncbi_4324516(LOC4324516);ncbi_4324522(LOC4324522);ncbi_4336202(LOC4336202);ncbi_4337178(LOC4337178);ncbi_4337904(LOC4337904);ncbi_4340093(LOC4340093)	K00208+K10258+K10703+K10251+K00648+K00232+K10781
Metabolism	Metabolism of terpenoids and polyketides	Carotenoid biosynthesis	3	29	0.347689	0.880103	ko00906	ncbi_4331460(LOC4331460);ncbi_4333566(LOC4333566);ncbi_4342424(LOC4342424)	K15746+K09840+K09840
Metabolism	Metabolism of cofactors and vitamins	One carbon pool by folate	2	17	0.34887	0.880103	ko00670	ncbi_4352058(LOC4352058);ncbi_4324773(LOC4324773)	K00600+K00600
Metabolism	Carbohydrate metabolism	Pentose and glucuronate interconversions	6	69	0.37763	0.931488	ko00040	ncbi_4348589(LOC4348589);ncbi_9268011(LOC9268011);ncbi_4325861(LOC4325861);ncbi_4327285(LOC4327285);ncbi_4338538(LOC4338538);ncbi_4343861(LOC4343861)	K01051+K01051+K01051+K01051+K01051+K01051
Metabolism	Metabolism of other amino acids	beta-Alanine metabolism	4	44	0.39148	0.944658	ko00410	ncbi_4349966(LOC4349966);ncbi_4332184(LOC4332184);ncbi_4337046(LOC4337046);ncbi_4337904(LOC4337904)	K00128+K01580+K17839+K00232
Metabolism	Amino acid metabolism	Histidine metabolism	2	20	0.427534	0.985191	ko00340	ncbi_4349966(LOC4349966);ncbi_4329593(LOC4329593)	K00128+K01590
Metabolism	Carbohydrate metabolism	Citrate cycle (TCA cycle)	5	60	0.435642	0.985191	ko00020	ncbi_9272485(LOC9272485);ncbi_9272295(LOC9272295);ncbi_4334968(LOC4334968);ncbi_4342350(LOC4342350);MSTRG.4562(Os08g0191100)	K01648+K01648+K00161+K00234+K01681
Metabolism	Metabolism of terpenoids and polyketides	Monoterpenoid biosynthesis	1	8	0.450076	0.985191	ko00902	ncbi_4328124(LOC4328124)	K15086
Metabolism	Metabolism of terpenoids and polyketides	Limonene and pinene degradation	1	8	0.450076	0.985191	ko00903	ncbi_4349966(LOC4349966)	K00128
Metabolism	Biosynthesis of other secondary metabolites	Isoquinoline alkaloid biosynthesis	2	21	0.452655	0.985191	ko00950	ncbi_4348564(LOC4348564);ncbi_4329101(LOC4329101)	K01593+K00815
Metabolism	Amino acid metabolism	Arginine and proline metabolism	5	62	0.464459	0.991442	ko00330	ncbi_4349966(LOC4349966);ncbi_9271133(LOC9271133);ncbi_4334956(LOC4334956);ncbi_4337046(LOC4337046);MSTRG.13936(At4g34880)	K00128+K01426+K01426+K17839+K01426
Metabolism	Metabolism of other amino acids	Phosphonate and phosphinate metabolism	1	9	0.489718	0.999418	ko00440	ncbi_4344972(LOC4344972)	K00967
Metabolism	Global and overview maps	Carbon metabolism	21	286	0.495914	0.999418	ko01200	ncbi_107277365(LOC107277365);ncbi_4348728(LOC4348728);ncbi_4352058(LOC4352058);ncbi_4324773(LOC4324773);ncbi_4329518(LOC4329518);ncbi_4329889(LOC4329889);ncbi_4335330(LOC4335330);ncbi_4336113(LOC4336113);ncbi_4337048(LOC4337048);ncbi_4334914(LOC4334914);ncbi_4334968(LOC4334968);ncbi_4337904(LOC4337904);ncbi_107277031(LOC107277031);ncbi_4342350(LOC4342350);ncbi_4345842(LOC4345842);ncbi_4345710(LOC…	K01623+K00927+K00600+K00600+K01895+K00036+K00615+K00850+K11517+K15919+K00161+K00232+K01738+K00234+K01810+K00058+K00616+K15919+K00028+K11517+K01681
Environmental Information Processing	Signal transduction	Phosphatidylinositol signaling system	5	65	0.506806	0.999418	ko04070	ncbi_4328439(LOC4328439);ncbi_4330961(LOC4330961);ncbi_4332497(LOC4332497);ncbi_4337686(LOC4337686);ncbi_4345076(LOC4345076)	K01092+K00901+K05857+K05857+K00901
Metabolism	Glycan biosynthesis and metabolism	Glycosphingolipid biosynthesis - globo and isoglobo series	1	10	0.52651	0.999418	ko00603	ncbi_4348984(LOC4348984)	K07407
Metabolism	Glycan biosynthesis and metabolism	Glycosylphosphatidylinositol (GPI)-anchor biosynthesis	2	26	0.568028	0.999418	ko00563	ncbi_4324190(LOC4324190);ncbi_9269261(LOC9269261)	K05286+K09658
Metabolism	Metabolism of other amino acids	Glutathione metabolism	8	113	0.572972	0.999418	ko00480	ncbi_4347319(LOC4347319);ncbi_4348549(LOC4348549);ncbi_9268428(LOC9268428);ncbi_4349191(LOC4349191);ncbi_4324574(LOC4324574);ncbi_4329889(LOC4329889);ncbi_4324526(LOC4324526);ncbi_4349185(LOC4349185)	K00799+K00799+K00799+K00799+K00799+K00036+K00681+K00799
Metabolism	Amino acid metabolism	Tyrosine metabolism	3	41	0.57466	0.999418	ko00350	ncbi_4348564(LOC4348564);ncbi_4329101(LOC4329101);ncbi_4341957(LOC4341957)	K01593+K00815+K07253
Metabolism	Lipid metabolism	Glycerophospholipid metabolism	8	117	0.613235	0.999418	ko00564	ncbi_4326857(LOC4326857);ncbi_4325586(LOC4325586);ncbi_4329961(LOC4329961);ncbi_4330961(LOC4330961);ncbi_4341467(LOC4341467);ncbi_4342872(LOC4342872);ncbi_4345076(LOC4345076);ncbi_4344972(LOC4344972)	K18693+K14156+K00550+K00901+K01115+K01115+K00901+K00967
Genetic Information Processing	Folding, sorting and degradation	Sulfur relay system	1	14	0.649049	0.999418	ko04122	ncbi_9269998(LOC9269998)	K14168
Metabolism	Carbohydrate metabolism	Inositol phosphate metabolism	4	63	0.674603	0.999418	ko00562	ncbi_4328439(LOC4328439);ncbi_4332497(LOC4332497);ncbi_4337686(LOC4337686);ncbi_4341305(LOC4341305)	K01092+K05857+K05857+K00469
Metabolism	Lipid metabolism	Ether lipid metabolism	2	32	0.681963	0.999418	ko00565	ncbi_4341467(LOC4341467);ncbi_4342872(LOC4342872)	K01115+K01115
Metabolism	Lipid metabolism	Fatty acid biosynthesis	3	48	0.682211	0.999418	ko00061	ncbi_4346596(LOC4346596);ncbi_4337178(LOC4337178);ncbi_4340093(LOC4340093)	K00208+K00648+K10781
Metabolism	Carbohydrate metabolism	Propanoate metabolism	2	33	0.698369	0.999418	ko00640	ncbi_4329518(LOC4329518);ncbi_4337904(LOC4337904)	K01895+K00232
Metabolism	Global and overview maps	Biosynthesis of amino acids	16	246	0.703612	0.999418	ko01230	ncbi_107277365(LOC107277365);ncbi_4348728(LOC4348728);ncbi_4352058(LOC4352058);ncbi_4324773(LOC4324773);ncbi_4327479(LOC4327479);ncbi_4329101(LOC4329101);ncbi_4334640(LOC4334640);ncbi_4332434(LOC4332434);ncbi_4332341(LOC4332341);ncbi_4335330(LOC4335330);ncbi_4336113(LOC4336113);ncbi_4339521(LOC4339521);ncbi_107277031(LOC107277031);ncbi_4345710(LOC4345710);ncbi_4344683(LOC4344683);MSTRG.4562(Os08g…	K01623+K00927+K00600+K00600+K22846+K00815+K01657+K00620+K01657+K00615+K00850+K01733+K01738+K00058+K00616+K01681
Metabolism	Lipid metabolism	Steroid biosynthesis	2	34	0.714069	0.999418	ko00100	ncbi_4331338(LOC4331338);ncbi_4334492(LOC4334492)	K14423+K00801
Metabolism	Energy metabolism	Nitrogen metabolism	2	34	0.714069	0.999418	ko00910	ncbi_4324249(LOC4324249);ncbi_107276201(LOC107276201)	K02575+K01674
Metabolism	Amino acid metabolism	Phenylalanine, tyrosine and tryptophan biosynthesis	3	51	0.721661	0.999418	ko00400	ncbi_4329101(LOC4329101);ncbi_4334640(LOC4334640);ncbi_4332341(LOC4332341)	K00815+K01657+K01657
Metabolism	Carbohydrate metabolism	Ascorbate and aldarate metabolism	3	52	0.733935	0.999418	ko00053	ncbi_4349966(LOC4349966);ncbi_4341337(LOC4341337);ncbi_4341305(LOC4341305)	K00128+K00423+K00469
Metabolism	Metabolism of cofactors and vitamins	Riboflavin metabolism	1	18	0.73994	0.999418	ko00740	ncbi_4329733(LOC4329733)	K14652
Metabolism	Amino acid metabolism	Alanine, aspartate and glutamate metabolism	3	53	0.745779	0.999418	ko00250	ncbi_4351413(LOC4351413);ncbi_4332184(LOC4332184);ncbi_4339095(LOC4339095)	K00820+K01580+K00827
Metabolism	Carbohydrate metabolism	Fructose and mannose metabolism	4	70	0.75271	0.999418	ko00051	ncbi_107277365(LOC107277365);ncbi_4327860(LOC4327860);ncbi_4336113(LOC4336113);ncbi_4345338(LOC4345338)	K01623+K19355+K00850+K00895
Metabolism	Metabolism of cofactors and vitamins	Nicotinate and nicotinamide metabolism	1	20	0.776156	0.999418	ko00760	ncbi_4346801(LOC4346801)	K00858
Metabolism	Metabolism of cofactors and vitamins	Porphyrin metabolism	2	41	0.805701	0.999418	ko00860	ncbi_4328118(LOC4328118);ncbi_4338498(LOC4338498)	K01885+K04040
Metabolism	Energy metabolism	Sulfur metabolism	2	41	0.805701	0.999418	ko00920	ncbi_107277031(LOC107277031);ncbi_4343582(LOC4343582)	K01738+K01082
Metabolism	Metabolism of cofactors and vitamins	Biotin metabolism	1	22	0.80734	0.999418	ko00780	ncbi_4346596(LOC4346596)	K00208
Metabolism	Carbohydrate metabolism	Glycolysis / Gluconeogenesis	8	143	0.818855	0.999418	ko00010	ncbi_107277365(LOC107277365);ncbi_4348728(LOC4348728);ncbi_4349966(LOC4349966);ncbi_4329518(LOC4329518);ncbi_4336113(LOC4336113);ncbi_4334968(LOC4334968);ncbi_4345842(LOC4345842);ncbi_4345338(LOC4345338)	K01623+K00927+K00128+K01895+K00850+K00161+K01810+K00895
Metabolism	Metabolism of cofactors and vitamins	Thiamine metabolism	1	23	0.821267	0.999418	ko00730	ncbi_4342614(LOC4342614)	K01662
Metabolism	Carbohydrate metabolism	Galactose metabolism	3	61	0.825946	0.999418	ko00052	ncbi_4348984(LOC4348984);ncbi_4336113(LOC4336113);ncbi_4341833(LOC4341833)	K07407+K00850+K01187
Metabolism	Energy metabolism	Photosynthesis	4	80	0.838238	0.999418	ko00195	ncbi_9268431(LOC9268431);ncbi_4333624(LOC4333624);ncbi_4338930(LOC4338930);ncbi_3131392(atpH)	K02717+K02639+K02639+K02110
Metabolism	Energy metabolism	Oxidative phosphorylation	8	147	0.841376	0.999418	ko00190	ncbi_107276159(LOC107276159);ncbi_4350530(LOC4350530);ncbi_107279592(LOC107279592);ncbi_4338911(LOC4338911);ncbi_4342350(LOC4342350);ncbi_4342621(LOC4342621);ncbi_4345078(LOC4345078);ncbi_3131392(atpH)	K01535+K01535+K03880+K01507+K00234+K01535+K02135+K02110
Genetic Information Processing	Replication and repair	Base excision repair	2	45	0.845471	0.999418	ko03410	ncbi_4345225(LOC4345225);MSTRG.234(--)	K10563+K01247
Environmental Information Processing	Membrane transport	ABC transporters	1	25	0.846181	0.999418	ko02010	ncbi_4323896(LOC4323896)	K05658
Metabolism	Amino acid metabolism	Lysine degradation	2	47	0.862455	0.999418	ko00310	ncbi_4349966(LOC4349966);ncbi_4340748(LOC4340748)	K00128+K11430
Genetic Information Processing	Folding, sorting and degradation	Proteasome	3	66	0.864244	0.999418	ko03050	ncbi_4329887(LOC4329887);ncbi_4343891(LOC4343891);MSTRG.6069(CYCB1-2)	K03037+K02730+K11599
Metabolism	Metabolism of cofactors and vitamins	Folate biosynthesis	1	28	0.877209	0.999418	ko00790	ncbi_4329733(LOC4329733)	K14652
Metabolism	Biosynthesis of other secondary metabolites	Tropane, piperidine and pyridine alkaloid biosynthesis	1	28	0.877209	0.999418	ko00960	ncbi_4329101(LOC4329101)	K00815
Metabolism	Amino acid metabolism	Valine, leucine and isoleucine degradation	2	49	0.877717	0.999418	ko00280	ncbi_4349966(LOC4349966);ncbi_4339095(LOC4339095)	K00128+K00827
Metabolism	Energy metabolism	Carbon fixation in photosynthetic organisms	4	87	0.882144	0.999418	ko00710	ncbi_107277365(LOC107277365);ncbi_4348728(LOC4348728);ncbi_4335330(LOC4335330);MSTRG.14349(--)	K01623+K00927+K00615+K00028
Metabolism	Carbohydrate metabolism	Butanoate metabolism	1	29	0.886096	0.999418	ko00650	ncbi_4332184(LOC4332184)	K01580
Cellular Processes	Transport and catabolism	Peroxisome	4	90	0.897551	0.999418	ko04146	ncbi_4337048(LOC4337048);ncbi_4337904(LOC4337904);ncbi_4339922(LOC4339922);MSTRG.16552(GLO4)	K11517+K00232+K04564+K11517
Metabolism	Lipid metabolism	Sphingolipid metabolism	1	31	0.901992	0.999418	ko00600	ncbi_4348984(LOC4348984)	K07407
Metabolism	Carbohydrate metabolism	Pyruvate metabolism	4	91	0.902279	0.999418	ko00620	ncbi_4349966(LOC4349966);ncbi_4329518(LOC4329518);ncbi_4334968(LOC4334968);MSTRG.14349(--)	K00128+K01895+K00161+K00028
Metabolism	Metabolism of terpenoids and polyketides	Terpenoid backbone biosynthesis	2	53	0.903662	0.999418	ko00900	ncbi_9272383(LOC9272383);ncbi_4342614(LOC4342614)	K13789+K01662
Metabolism	Lipid metabolism	Fatty acid degradation	2	54	0.909296	0.999418	ko00071	ncbi_4349966(LOC4349966);ncbi_4337904(LOC4337904)	K00128+K00232
Genetic Information Processing	Folding, sorting and degradation	RNA degradation	5	113	0.91818	0.999418	ko03018	ncbi_4346605(LOC4346605);ncbi_4324917(LOC4324917);ncbi_4334824(LOC4334824);ncbi_4336974(LOC4336974);ncbi_4336113(LOC4336113)	K13126+K03681+K12590+K12606+K00850
Metabolism	Amino acid metabolism	Arginine biosynthesis	1	34	0.921784	0.999418	ko00220	ncbi_4332434(LOC4332434)	K00620
Metabolism	Global and overview maps	2-Oxocarboxylic acid metabolism	2	57	0.924401	0.999418	ko01210	ncbi_4332434(LOC4332434);MSTRG.4562(Os08g0191100)	K00620+K01681
Organismal Systems	Environmental adaptation	Circadian rhythm - plant	1	36	0.93271	0.999418	ko04712	MSTRG.8685(HD6)	K03097
Genetic Information Processing	Folding, sorting and degradation	Protein export	2	60	0.937116	0.999418	ko03060	ncbi_4331399(LOC4331399);ncbi_4345847(LOC4345847)	K03217+K13431
Metabolism	Glycan biosynthesis and metabolism	N-Glycan biosynthesis	1	39	0.946312	0.999418	ko00510	ncbi_9269261(LOC9269261)	K09658
Genetic Information Processing	Translation	mRNA surveillance pathway	4	111	0.963913	0.999418	ko03015	ncbi_4346605(LOC4346605);ncbi_4334816(LOC4334816);ncbi_4339558(LOC4339558);ncbi_4342307(LOC4342307)	K13126+K14403+K11584+K14411
Genetic Information Processing	Transcription	RNA polymerase	1	46	0.968318	0.999418	ko03020	MSTRG.17574(--)	K03022
Genetic Information Processing	Translation	Nucleocytoplasmic transport	6	168	0.985062	0.999418	ko03013	ncbi_4346605(LOC4346605);ncbi_4349529(LOC4349529);ncbi_4324360(LOC4324360);ncbi_4336930(LOC4336930);MSTRG.15744(GOS2);MSTRG.22237(TIF3I1)	K13126+K03539+K12160+K14318+K03113+K03246
Cellular Processes	Transport and catabolism	Phagosome	2	84	0.986382	0.999418	ko04145	ncbi_4333632(LOC4333632);ncbi_4339262(LOC4339262)	K07375+K08057
Genetic Information Processing	Translation	Ribosome biogenesis in eukaryotes	2	86	0.988056	0.999418	ko03008	ncbi_4349529(LOC4349529);MSTRG.8685(HD6)	K03539+K03097
Genetic Information Processing	Folding, sorting and degradation	Ubiquitin mediated proteolysis	4	137	0.991212	0.999418	ko04120	ncbi_107276545(LOC107276545);ncbi_4325482(LOC4325482);ncbi_4341133(LOC4341133);ncbi_4324290(LOC4324290)	K04506+K10140+K06689+K10581
Cellular Processes	Transport and catabolism	Endocytosis	4	153	0.996498	0.999418	ko04144	ncbi_4325738(LOC4325738);ncbi_4331873(LOC4331873);ncbi_4341467(LOC4341467);ncbi_4342872(LOC4342872)	K12486+K12185+K01115+K01115
Genetic Information Processing	Transcription	Spliceosome	5	202	0.999246	0.999418	ko03040	ncbi_4348330(LOC4348330);ncbi_9271802(LOC9271802);ncbi_4345910(LOC4345910);MSTRG.21987(At3g62310);MSTRG.3748(sf3b1)	K12869+K12823+K12741+K12820+K12828
Genetic Information Processing	Folding, sorting and degradation	Protein processing in endoplasmic reticulum	6	229	0.999418	0.999418	ko04141	ncbi_4347405(LOC4347405);ncbi_9267802(LOC9267802);ncbi_4334011(LOC4334011);ncbi_4339262(LOC4339262);ncbi_4340661(LOC4340661);ncbi_4341133(LOC4341133)	K04079+K04079+K10950+K08057+K13993+K06689

## Sheet: Nip-a vs nip-dpl-a
Table S4. All enrichment pathways
KEGG_A_class	KEGG_B_class	Pathway	nip-a-vs-nip-pl-a (1176)	All (5002)	Pvalue	Qvalue	Pathway ID	Genes	K_IDs
Genetic Information Processing	Translation	Ribosome	233	357	9.32671e-69	1.21247e-66	ko03010	ncbi_4347487(LOC4347487);ncbi_9266509(LOC9266509);ncbi_4327414(LOC4327414);ncbi_4347522(LOC4347522);ncbi_4347422(LOC4347422);ncbi_4347899(LOC4347899);ncbi_4346540(LOC4346540);ncbi_4349409(LOC4349409);ncbi_4348843(LOC4348843);ncbi_4348839(LOC4348839);ncbi_4348607(LOC4348607);ncbi_4348608(LOC4348608);ncbi_4348185(LOC4348185);ncbi_4324671(LOC4324671);ncbi_4348846(LOC4348846);ncbi_9271934(LOC9271934)…	K02912+K02973+K02973+K02936+K02940+K02975+K02880+K02901+K02867+K02889+K02979+K02962+K02969+K02974+K02894+K02932+K02932+K02980+K02926+K02941+K02997+K02997+K02866+K02906+K02975+K02989+K02923+K02868+K02898+K02960+K02980+K02898+K02895+K02941+K02946+K02942+K02938+K02925+K02984+K02960+K02896+K02989+K02898+K02977+K02882+K02905+K02990+K02943+K02896+K02908+K02921+K02976+K02987+K02893+K02924+K02924+K02903+…
Genetic Information Processing	Translation	Ribosome biogenesis in eukaryotes	59	86	4.62155e-19	3.00401e-17	ko03008	ncbi_4348007(LOC4348007);ncbi_4348797(LOC4348797);ncbi_4349477(LOC4349477);ncbi_4350782(LOC4350782);ncbi_4349529(LOC4349529);ncbi_4350687(LOC4350687);ncbi_4352882(LOC4352882);ncbi_4351627(LOC4351627);ncbi_4351600(LOC4351600);ncbi_4352760(LOC4352760);ncbi_4325442(LOC4325442);ncbi_4324952(LOC4324952);ncbi_4324901(LOC4324901);ncbi_4331181(LOC4331181);ncbi_4329057(LOC4329057);ncbi_4328001(LOC4328001)…	K12845+K14572+K07562+K11128+K03539+K14565+K14546+K14521+K14544+K14552+K14538+K12619+K07179+K14563+K14568+K14557+K14545+K11883+K11130+K14539+K11108+K12845+K14546+K11131+K14565+K14565+K14567+K14573+K14546+K14564+K14573+K14290+K14548+K14537+K14569+K14556+K03537+K14560+K14550+K14570+K14555+K07936+K14558+K14563+K14566+K11129+K14554+K06943+K14571+K14549+K18532+K06943+K14553+K11131+K07178+K14561+K06943+…
Genetic Information Processing	Translation	Nucleocytoplasmic transport	64	168	1.18984e-05	0.000515599	ko03013	ncbi_4346409(LOC4346409);ncbi_4324750(LOC4324750);ncbi_4349446(LOC4349446);ncbi_4349477(LOC4349477);ncbi_9269589(LOC9269589);ncbi_4348536(LOC4348536);ncbi_4348852(LOC4348852);ncbi_4349529(LOC4349529);ncbi_4351597(LOC4351597);ncbi_4352748(LOC4352748);ncbi_4351657(LOC4351657);ncbi_4327063(LOC4327063);ncbi_4326176(LOC4326176);ncbi_4326570(LOC4326570);ncbi_4328137(LOC4328137);ncbi_4330343(LOC4330343)…	K13126+K14306+K03253+K07562+K14311+K03754+K03259+K03539+K14297+K03242+K03242+K14313+K14304+K14298+K03252+K14315+K14310+K03245+K14324+K03248+K14303+K03240+K02516+K14291+K12878+K05019+K03231+K03231+K03231+K03231+K12881+K13114+K03680+K03259+K14297+K03237+K14300+K14290+K14309+K03238+K03247+K03537+K13126+K03260+K12876+K03249+K14293+K03251+K07936+K03246+K03254+K03260+K03257+K03241+K14317+K03238+K03250+…
Metabolism	Biosynthesis of other secondary metabolites	Flavonoid biosynthesis	15	29	0.000877584	0.0285215	ko00941	ncbi_4348299(LOC4348299);ncbi_4348304(LOC4348304);ncbi_4349607(LOC4349607);ncbi_4350636(LOC4350636);ncbi_4351321(LOC4351321);ncbi_4330843(LOC4330843);ncbi_4329959(LOC4329959);ncbi_4329329(LOC4329329);ncbi_4334588(LOC4334588);ncbi_9270463(LOC9270463);ncbi_4334886(LOC4334886);ncbi_4338409(LOC4338409);ncbi_4325716(LOC4325716);MSTRG.1828(ANT18);MSTRG.20082(CYP98A1)	K05280+K05280+K01859+K00660+K01859+K05278+K13065+K00487+K01859+K00475+K23180+K00487+K05277+K13082+K09754
Genetic Information Processing	Translation	Aminoacyl-tRNA biosynthesis	23	64	0.0164379	0.427386	ko00970	ncbi_4347497(LOC4347497);ncbi_4346920(LOC4346920);ncbi_4348566(LOC4348566);ncbi_9269094(LOC9269094);ncbi_4352435(LOC4352435);ncbi_4352148(LOC4352148);ncbi_4325717(LOC4325717);ncbi_4324679(LOC4324679);ncbi_4324505(LOC4324505);ncbi_4330354(LOC4330354);ncbi_4333799(LOC4333799);ncbi_4333345(LOC4333345);ncbi_4332758(LOC4332758);ncbi_4337830(LOC4337830);ncbi_4337996(LOC4337996);ncbi_4339585(LOC4339585)…	K01869+K01869+K01889+K01866+K01867+K01881+K01893+K01875+K01876+K22503+K01873+K04567+K01873+K01892+K01886+K01890+K01870+K01874+K01866+K01866+K01880+K01868+K01875
Metabolism	Biosynthesis of other secondary metabolites	Flavone and flavonol biosynthesis	5	8	0.0209304	0.453491	ko00944	ncbi_4348299(LOC4348299);ncbi_4348304(LOC4348304);ncbi_4326218(LOC4326218);ncbi_4350462(LOC4350462);ncbi_4336438(LOC4336438)	K05280+K05280+K22771+K22772+K22771
Metabolism	Biosynthesis of other secondary metabolites	Betalain biosynthesis	4	6	0.0301955	0.560773	ko00965	ncbi_4348564(LOC4348564);ncbi_4324833(LOC4324833);ncbi_4343080(LOC4343080);ncbi_4344637(LOC4344637)	K01593+K15777+K01593+K01593
Genetic Information Processing	Replication and repair	Non-homologous end-joining	5	9	0.0380924	0.619002	ko03450	ncbi_9267125(LOC9267125);ncbi_4334058(LOC4334058);ncbi_4337137(LOC4337137);ncbi_4339464(LOC4339464);ncbi_4342584(LOC4342584)	K10885+K10886+K10865+K04799+K10884
Metabolism	Lipid metabolism	Arachidonic acid metabolism	6	13	0.0615448	0.761106	ko00590	ncbi_4350287(LOC4350287);ncbi_4330235(LOC4330235);ncbi_4336627(LOC4336627);ncbi_4335293(LOC4335293);MSTRG.16061(SDP1);MSTRG.9373(SDP1)	K00432+K00432+K00432+K05309+K14674+K14674
Metabolism	Metabolism of terpenoids and polyketides	Brassinosteroid biosynthesis	6	13	0.0615448	0.761106	ko00905	ncbi_4327329(LOC4327329);ncbi_4347176(LOC4347176);ncbi_4349746(LOC4349746);ncbi_9268939(LOC9268939);ncbi_4325222(LOC4325222);ncbi_4341450(LOC4341450)	K09589+K20623+K09588+K15639+K15639+K15639
Metabolism	Metabolism of other amino acids	Cyanoamino acid metabolism	18	54	0.0644013	0.761106	ko00460	ncbi_4347547(LOC4347547);ncbi_4347546(LOC4347546);ncbi_4348315(LOC4348315);ncbi_4326948(LOC4326948);ncbi_9267759(LOC9267759);ncbi_4352058(LOC4352058);ncbi_4327593(LOC4327593);ncbi_4324526(LOC4324526);ncbi_4333842(LOC4333842);ncbi_4333841(LOC4333841);ncbi_4334792(LOC4334792);ncbi_4334116(LOC4334116);ncbi_4337229(LOC4337229);ncbi_4336142(LOC4336142);ncbi_4336145(LOC4336145);ncbi_4326894(LOC4326894)…	K01188+K01188+K01188+K01188+K01188+K00600+K01188+K00681+K05350+K05350+K13029+K01188+K13051+K01188+K01188+K01455+K00600+K01188
Metabolism	Amino acid metabolism	Histidine metabolism	8	20	0.0749588	0.812054	ko00340	ncbi_4347172(LOC4347172);ncbi_4324282(LOC4324282);ncbi_4330482(LOC4330482);ncbi_4330149(LOC4330149);ncbi_4329593(LOC4329593);ncbi_4331530(LOC4331530);ncbi_4339287(LOC4339287);ncbi_4342620(LOC4342620)	K14085+K00013+K00817+K00128+K01590+K00765+K19787+K18649
Metabolism	Metabolism of terpenoids and polyketides	Diterpenoid biosynthesis	13	38	0.0889856	0.889856	ko00904	ncbi_4350502(LOC4350502);ncbi_4329724(LOC4329724);ncbi_4329723(LOC4329723);ncbi_4329013(LOC4329013);ncbi_4329728(LOC4329728);ncbi_4329730(LOC4329730);ncbi_4325537(LOC4325537);ncbi_4335090(LOC4335090);ncbi_9266994(LOC9266994);ncbi_4339310(LOC4339310);ncbi_4341343(LOC4341343);ncbi_4339885(LOC4339885);ncbi_4342182(LOC4342182)	K14044+K14036+K16084+K04120+K14038+K21718+K04125+K14043+K04125+K04125+K21719+K04123+K04125
Environmental Information Processing	Signal transduction	MAPK signaling pathway - plant	43	152	0.0961739	0.893043	ko04016	ncbi_4346736(LOC4346736);ncbi_4324182(LOC4324182);ncbi_4349403(LOC4349403);ncbi_4349267(LOC4349267);ncbi_4352439(LOC4352439);ncbi_4327518(LOC4327518);ncbi_4327465(LOC4327465);ncbi_4324201(LOC4324201);ncbi_4330905(LOC4330905);ncbi_4328073(LOC4328073);ncbi_4328223(LOC4328223);ncbi_4330957(LOC4330957);ncbi_4332548(LOC4332548);ncbi_4332374(LOC4332374);ncbi_4332697(LOC4332697);ncbi_4331519(LOC4331519)…	K14497+K14497+K00940+K20547+K13447+K13424+K14497+K14497+K20718+K03781+K20538+K13413+K14496+K14497+K14514+K20547+K20536+K02183+K02183+K14513+K13414+K14497+K13420+K20538+K13424+K14497+K13425+K14497+K13424+K14496+K20718+K13449+K20538+K14515+K20547+K20547+K20603+K14498+K14513+K00940+K13449+K13449+K13447
Metabolism	Biosynthesis of other secondary metabolites	Biosynthesis of various antibiotics	2	3	0.139776	1	ko00998	ncbi_4351925(LOC4351925);ncbi_4351932(LOC4351932)	K21568+K21568
Genetic Information Processing	Transcription	RNA polymerase	14	46	0.172977	1	ko03020	ncbi_9270457(LOC9270457);ncbi_4350918(LOC4350918);ncbi_4332531(LOC4332531);ncbi_4325277(LOC4325277);ncbi_9270850(LOC9270850);ncbi_4336254(LOC4336254);ncbi_4335691(LOC4335691);ncbi_4337831(LOC4337831);ncbi_4341464(LOC4341464);ncbi_9270399(LOC9270399);ncbi_4343875(LOC4343875);ncbi_4343220(LOC4343220);ncbi_9268125(LOC9268125);MSTRG.17574(--)	K03002+K03005+K03027+K03023+K03013+K03018+K03026+K03006+K03025+K02999+K03024+K03022+K14721+K03022
Metabolism	Amino acid metabolism	Phenylalanine metabolism	13	44	0.217025	1	ko00360	ncbi_4348564(LOC4348564);ncbi_4330482(LOC4330482);ncbi_4330034(LOC4330034);ncbi_4330036(LOC4330036);ncbi_4336415(LOC4336415);ncbi_9271133(LOC9271133);ncbi_4336153(LOC4336153);ncbi_4334958(LOC4334958);ncbi_4324941(LOC4324941);ncbi_4343080(LOC4343080);ncbi_4344637(LOC4344637);ncbi_4348137(LOC4348137);MSTRG.13936(At4g34880)	K01593+K00817+K13064+K10775+K10775+K01426+K00276+K01426+K15849+K01593+K01593+K01426+K01426
Metabolism	Glycan biosynthesis and metabolism	Various types of N-glycan biosynthesis	10	33	0.231319	1	ko00513	ncbi_4324876(LOC4324876);ncbi_4329760(LOC4329760);ncbi_4333143(LOC4333143);ncbi_4335701(LOC4335701);ncbi_4337389(LOC4337389);ncbi_107275757(LOC107275757);ncbi_4338802(LOC4338802);ncbi_4340636(LOC4340636);ncbi_4340564(LOC4340564);ncbi_4342702(LOC4342702)	K12667+K14413+K07441+K12668+K07151+K12666+K12373+K01231+K14413+K12670
Metabolism	Biosynthesis of other secondary metabolites	Anthocyanin biosynthesis	1	1	0.235106	1	ko00942	ncbi_4340373(LOC4340373)	K12930
Metabolism	Amino acid metabolism	Tyrosine metabolism	12	41	0.24049	1	ko00350	ncbi_4348152(LOC4348152);ncbi_4348564(LOC4348564);ncbi_4350055(LOC4350055);ncbi_4350053(LOC4350053);ncbi_4330482(LOC4330482);ncbi_4330090(LOC4330090);ncbi_4331893(LOC4331893);ncbi_4336153(LOC4336153);ncbi_4337055(LOC4337055);ncbi_4324941(LOC4324941);ncbi_4343080(LOC4343080);ncbi_4344637(LOC4344637)	K00001+K01593+K00001+K18857+K00817+K00001+K00121+K00276+K00422+K15849+K01593+K01593
Organismal Systems	Environmental adaptation	Plant-pathogen interaction	53	208	0.271118	1	ko04626	ncbi_4347402(LOC4347402);ncbi_4347405(LOC4347405);ncbi_9267802(LOC9267802);ncbi_4347356(LOC4347356);ncbi_107276258(LOC107276258);ncbi_4348062(LOC4348062);ncbi_4352439(LOC4352439);ncbi_4351825(LOC4351825);ncbi_4327518(LOC4327518);ncbi_4352339(LOC4352339);ncbi_4351450(LOC4351450);ncbi_4325693(LOC4325693);ncbi_4324023(LOC4324023);ncbi_4330627(LOC4330627);ncbi_4328628(LOC4328628);ncbi_4328155(LOC4328…	K04079+K04079+K04079+K09487+K13457+K13457+K13447+K13448+K13424+K09487+K13448+K13448+K04368+K15397+K13448+K13412+K15397+K13413+K15397+K13412+K02358+K20536+K02183+K13448+K02183+K13414+K13430+K13420+K13412+K13424+K13448+K13425+K15397+K13412+K13424+K13449+K09487+K15397+K13448+K13412+K13449+K13449+K13456+K13447+K09487+K13448+K13412+K05391+K13457+K13457+K13448+K13459+K13457
Metabolism	Lipid metabolism	Linoleic acid metabolism	6	19	0.27703	1	ko00591	ncbi_4352509(LOC4352509);ncbi_4352505(LOC4352505);ncbi_4333823(LOC4333823);ncbi_4345994(LOC4345994);MSTRG.16061(SDP1);MSTRG.9373(SDP1)	K00454+K00454+K15718+K00454+K14674+K14674
Metabolism	Metabolism of other amino acids	Taurine and hypotaurine metabolism	3	8	0.284682	1	ko00430	ncbi_4332184(LOC4332184);ncbi_4324526(LOC4324526);ncbi_4345787(LOC4345787)	K01580+K00681+K01580
Metabolism	Carbohydrate metabolism	Amino sugar and nucleotide sugar metabolism	42	164	0.287211	1	ko00520	ncbi_4347638(LOC4347638);ncbi_4347311(LOC4347311);ncbi_4347800(LOC4347800);ncbi_4349267(LOC4349267);ncbi_4348636(LOC4348636);ncbi_4350861(LOC4350861);ncbi_4349640(LOC4349640);ncbi_4325067(LOC4325067);ncbi_107276048(LOC107276048);ncbi_4351413(LOC4351413);ncbi_4326516(LOC4326516);ncbi_4327126(LOC4327126);ncbi_4327472(LOC4327472);ncbi_4329920(LOC4329920);ncbi_4330716(LOC4330716);ncbi_4325991(LOC4325…	K01784+K01810+K00963+K20547+K10046+K01809+K13648+K01183+K00770+K00820+K00844+K00326+K00966+K01183+K13648+K01809+K01183+K15920+K20547+K12450+K00012+K08678+K00972+K00326+K15920+K13648+K18677+K13648+K00326+K01183+K01784+K00975+K12373+K13648+K13648+K20547+K20547+K01209+K08678+K12448+K13648+K13648
Metabolism	Nucleotide metabolism	Purine metabolism	25	97	0.334844	1	ko00230	ncbi_4347318(LOC4347318);ncbi_4327345(LOC4327345);ncbi_4349403(LOC4349403);ncbi_4349454(LOC4349454);ncbi_4324899(LOC4324899);ncbi_4324764(LOC4324764);ncbi_4331502(LOC4331502);ncbi_4334308(LOC4334308);ncbi_4334671(LOC4334671);ncbi_4333582(LOC4333582);ncbi_4332642(LOC4332642);ncbi_4337358(LOC4337358);ncbi_4336412(LOC4336412);ncbi_4337428(LOC4337428);ncbi_4337890(LOC4337890);ncbi_9266846(LOC9266846)…	K01923+K11808+K00940+K00873+K01952+K00764+K00939+K00088+K01933+K01081+K01756+K00939+K00856+K01466+K00951+K10808+K18532+K01490+K14641+K00940+K00873+K01951+K00602+K14641+K06928
Metabolism	Nucleotide metabolism	Pyrimidine metabolism	15	57	0.356155	1	ko00240	ncbi_4347891(LOC4347891);ncbi_4349403(LOC4349403);ncbi_4326656(LOC4326656);ncbi_4324172(LOC4324172);ncbi_4325739(LOC4325739);ncbi_4331376(LOC4331376);ncbi_4333582(LOC4333582);ncbi_4335533(LOC4335533);ncbi_4337396(LOC4337396);ncbi_4339675(LOC4339675);ncbi_9266846(LOC9266846);ncbi_4344315(LOC4344315);ncbi_4343275(LOC4343275);ncbi_4345071(LOC4345071);MSTRG.20003(APY2)	K01240+K00940+K01937+K01937+K13421+K00857+K01081+K16904+K00254+K01937+K10808+K14641+K00940+K00609+K14641
Metabolism	Biosynthesis of other secondary metabolites	Stilbenoid, diarylheptanoid and gingerol biosynthesis	4	13	0.365833	1	ko00945	ncbi_4329959(LOC4329959);ncbi_4329329(LOC4329329);ncbi_4338409(LOC4338409);MSTRG.20082(CYP98A1)	K13065+K00487+K00487+K09754
Metabolism	Biosynthesis of other secondary metabolites	Isoquinoline alkaloid biosynthesis	6	21	0.370254	1	ko00950	ncbi_4348564(LOC4348564);ncbi_4336153(LOC4336153);ncbi_4337055(LOC4337055);ncbi_4324941(LOC4324941);ncbi_4343080(LOC4343080);ncbi_4344637(LOC4344637)	K01593+K00276+K00422+K15849+K01593+K01593
Metabolism	Metabolism of other amino acids	Glutathione metabolism	28	113	0.410082	1	ko00480	ncbi_4349167(LOC4349167);ncbi_4348461(LOC4348461);ncbi_4348549(LOC4348549);ncbi_9268428(LOC9268428);ncbi_4348623(LOC4348623);ncbi_4349188(LOC4349188);ncbi_4349191(LOC4349191);ncbi_4349207(LOC4349207);ncbi_4349210(LOC4349210);ncbi_4349196(LOC4349196);ncbi_4350287(LOC4350287);ncbi_4350528(LOC4350528);ncbi_4351663(LOC4351663);ncbi_4324574(LOC4324574);ncbi_4325763(LOC4325763);ncbi_4330235(LOC4330235)…	K00799+K00799+K00799+K00799+K00383+K00799+K00799+K00799+K00799+K00799+K00432+K00033+K00434+K00799+K00799+K00432+K00681+K00799+K00031+K00036+K00432+K00799+K01919+K10808+K00799+K00434+K00036+K00799
Metabolism	Metabolism of terpenoids and polyketides	Sesquiterpenoid and triterpenoid biosynthesis	3	10	0.429339	1	ko00909	ncbi_4350288(LOC4350288);ncbi_4342663(LOC4342663);MSTRG.3734(Os11g0285000)	K19011+K00801+K19011
Metabolism	Biosynthesis of other secondary metabolites	Glucosinolate biosynthesis	2	6	0.430441	1	ko00966	ncbi_4336645(LOC4336645);ncbi_4339583(LOC4339583)	K00826+K00826
Genetic Information Processing	Replication and repair	DNA replication	16	64	0.436634	1	ko03030	ncbi_4349811(LOC4349811);ncbi_4327373(LOC4327373);ncbi_4326564(LOC4326564);ncbi_4331016(LOC4331016);ncbi_4328433(LOC4328433);ncbi_107275673(LOC107275673);ncbi_4334389(LOC4334389);ncbi_4334834(LOC4334834);ncbi_9266900(LOC9266900);ncbi_4339099(LOC4339099);ncbi_4338176(LOC4338176);ncbi_4339464(LOC4339464);ncbi_4339845(LOC4339845);ncbi_4344789(LOC4344789);ncbi_9269106(LOC9269106);MSTRG.22472(SOL1)	K10743+K07466+K03111+K02209+K10745+K02212+K10756+K07466+K10744+K02541+K02542+K04799+K07466+K02335+K07466+K07466
Metabolism	Glycan biosynthesis and metabolism	N-Glycan biosynthesis	10	39	0.437242	1	ko00510	ncbi_4324876(LOC4324876);ncbi_4327748(LOC4327748);ncbi_4329853(LOC4329853);ncbi_4332068(LOC4332068);ncbi_4333143(LOC4333143);ncbi_4335701(LOC4335701);ncbi_4337389(LOC4337389);ncbi_107275757(LOC107275757);ncbi_4340636(LOC4340636);ncbi_4342702(LOC4342702)	K12667+K01228+K00737+K05546+K07441+K12668+K07151+K12666+K01231+K12670
Metabolism	Lipid metabolism	Glycerolipid metabolism	19	77	0.448125	1	ko00561	ncbi_4347172(LOC4347172);ncbi_4348984(LOC4348984);ncbi_4351119(LOC4351119);ncbi_4326857(LOC4326857);ncbi_4351807(LOC4351807);ncbi_4325649(LOC4325649);ncbi_4324826(LOC4324826);ncbi_4330149(LOC4330149);ncbi_4330961(LOC4330961);ncbi_4331045(LOC4331045);ncbi_4332372(LOC4332372);ncbi_4337743(LOC4337743);ncbi_4341317(LOC4341317);ncbi_4344812(LOC4344812);ncbi_4345366(LOC4345366);ncbi_4345076(LOC4345076)…	K14085+K07407+K13508+K18693+K00901+K18693+K13508+K00128+K00901+K03715+K09480+K22849+K11155+K00901+K18693+K00901+K18693+K14674+K14674
Metabolism	Amino acid metabolism	Tryptophan metabolism	15	62	0.498734	1	ko00380	ncbi_4347172(LOC4347172);ncbi_4347994(LOC4347994);ncbi_4348564(LOC4348564);ncbi_4348072(LOC4348072);ncbi_4330149(LOC4330149);ncbi_4328073(LOC4328073);ncbi_4336150(LOC4336150);ncbi_9271133(LOC9271133);ncbi_4334958(LOC4334958);ncbi_9269185(LOC9269185);ncbi_4343080(LOC4343080);ncbi_4344423(LOC4344423);ncbi_4344637(LOC4344637);ncbi_4348137(LOC4348137);MSTRG.13936(At4g34880)	K14085+K22588+K01593+K11817+K00128+K03781+K23947+K01426+K01426+K11816+K01593+K22450+K01593+K01426+K01426
Metabolism	Energy metabolism	Photosynthesis	19	80	0.523568	1	ko00195	ncbi_4333624(LOC4333624);ncbi_4335779(LOC4335779);ncbi_4338930(LOC4338930);ncbi_4342192(LOC4342192);ncbi_3131409(psbA);ncbi_3131412(psbD);ncbi_3131411(psbC);ncbi_3131393(atpI);ncbi_3131407(psaB);ncbi_3131406(psaA);ncbi_3131461(atpE);ncbi_3131462(atpB);ncbi_3131402(petA);ncbi_3131410(psbB);ncbi_3131403(petB);ncbi_3131404(petD);MSTRG.14517(petB);MSTRG.17494(psbB);MSTRG.20200(psaB)	K02639+K02639+K02639+K08901+K02703+K02706+K02705+K02108+K02690+K02689+K02114+K02112+K02634+K02704+K02635+K02637+K02635+K02704+K02690
Metabolism	Carbohydrate metabolism	Starch and sucrose metabolism	38	162	0.537875	1	ko00500	ncbi_4347311(LOC4347311);ncbi_4347800(LOC4347800);ncbi_4347547(LOC4347547);ncbi_4346527(LOC4346527);ncbi_4347546(LOC4347546);ncbi_4349333(LOC4349333);ncbi_4349141(LOC4349141);ncbi_4348315(LOC4348315);ncbi_4326948(LOC4326948);ncbi_9267759(LOC9267759);ncbi_4324810(LOC4324810);ncbi_4326516(LOC4326516);ncbi_4330753(LOC4330753);ncbi_4327593(LOC4327593);ncbi_4332724(LOC4332724);ncbi_4333062(LOC4333062)…	K01810+K00963+K01188+K01193+K01188+K01087+K01194+K01188+K01188+K01188+K00688+K00844+K01087+K01188+K01179+K00695+K05350+K01179+K05350+K00688+K00695+K01188+K00695+K01188+K01188+K01193+K00975+K01187+K01187+K13679+K13679+K00705+K16055+K01188+K01176+K01087+K01177+K16055
Metabolism	Metabolism of terpenoids and polyketides	Carotenoid biosynthesis	7	29	0.540078	1	ko00906	ncbi_4347813(LOC4347813);ncbi_9270250(LOC9270250);ncbi_4331152(LOC4331152);ncbi_9269675(LOC9269675);ncbi_4331460(LOC4331460);ncbi_4333566(LOC4333566);ncbi_4342424(LOC4342424)	K02291+K09840+K15747+K09843+K15746+K09840+K09840
Metabolism	Amino acid metabolism	Phenylalanine, tyrosine and tryptophan biosynthesis	12	51	0.553319	1	ko00400	ncbi_4346529(LOC4346529);ncbi_4330482(LOC4330482);ncbi_4331468(LOC4331468);ncbi_4332477(LOC4332477);ncbi_4332341(LOC4332341);ncbi_4336076(LOC4336076);ncbi_4337165(LOC4337165);ncbi_4335756(LOC4335756);ncbi_4324941(LOC4324941);ncbi_4340547(LOC4340547);ncbi_4344396(LOC4344396);ncbi_4347875(LOC4347875)	K01609+K00817+K00766+K05359+K01657+K01658+K00891+K05359+K15849+K00891+K05359+K05359
Genetic Information Processing	Transcription	Spliceosome	47	202	0.561358	1	ko03040	ncbi_9272163(LOC9272163);ncbi_9268567(LOC9268567);ncbi_4346374(LOC4346374);ncbi_4348007(LOC4348007);ncbi_4348798(LOC4348798);ncbi_4348309(LOC4348309);ncbi_4348844(LOC4348844);ncbi_4351215(LOC4351215);ncbi_4351052(LOC4351052);ncbi_4351155(LOC4351155);ncbi_4326641(LOC4326641);ncbi_4352279(LOC4352279);ncbi_4327991(LOC4327991);ncbi_4329449(LOC4329449);ncbi_4331353(LOC4331353);ncbi_4333092(LOC4333092)…	K12861+K12836+K12849+K12845+K12831+K12741+K10599+K12900+K11098+K12823+K12741+K12741+K11088+K12625+K12878+K11099+K12845+K12885+K12896+K12881+K03283+K09567+K11088+K12900+K12890+K12741+K12834+K12860+K11096+K12876+K12836+K12896+K12818+K12856+K12857+K12897+K12852+K11086+K12885+K12900+K12867+K11099+K12733+K11097+K12621+K12741+K12820
Metabolism	Lipid metabolism	Steroid biosynthesis	8	34	0.56551	1	ko00100	ncbi_4329175(LOC4329175);ncbi_4328256(LOC4328256);ncbi_4331338(LOC4331338);ncbi_4333070(LOC4333070);ncbi_4342663(LOC4342663);ncbi_4325564(LOC4325564);MSTRG.16061(SDP1);MSTRG.9373(SDP1)	K05917+K01853+K14423+K23558+K00801+K09832+K14674+K14674
Metabolism	Lipid metabolism	alpha-Linolenic acid metabolism	13	56	0.573039	1	ko00592	ncbi_4350881(LOC4350881);ncbi_4350053(LOC4350053);ncbi_4352509(LOC4352509);ncbi_4352505(LOC4352505);ncbi_4325705(LOC4325705);ncbi_4328040(LOC4328040);ncbi_4329684(LOC4329684);ncbi_4335599(LOC4335599);ncbi_4337848(LOC4337848);ncbi_4340485(LOC4340485);ncbi_4345994(LOC4345994);MSTRG.16061(SDP1);MSTRG.9373(SDP1)	K00232+K18857+K00454+K00454+K05894+K10528+K05894+K00224+K10527+K05894+K00454+K14674+K14674
Genetic Information Processing	Folding, sorting and degradation	RNA degradation	26	113	0.58754	1	ko03018	ncbi_4346519(LOC4346519);ncbi_9270165(LOC9270165);ncbi_4346409(LOC4346409);ncbi_4346906(LOC4346906);ncbi_4348824(LOC4348824);ncbi_9270208(LOC9270208);ncbi_4349924(LOC4349924);ncbi_9268439(LOC9268439);ncbi_4324952(LOC4324952);ncbi_4327851(LOC4327851);ncbi_4325901(LOC4325901);ncbi_4329627(LOC4329627);ncbi_4329995(LOC4329995);ncbi_4329449(LOC4329449);ncbi_9269241(LOC9269241);ncbi_4334824(LOC4334824)…	K11600+K04043+K13126+K01689+K04077+K12591+K12598+K12598+K12619+K03681+K03514+K03678+K00962+K12625+K12587+K12590+K04077+K01689+K03679+K13126+K12581+K00850+K04077+K01689+K12592+K12621
Metabolism	Lipid metabolism	Fatty acid biosynthesis	11	48	0.594816	1	ko00061	ncbi_4348450(LOC4348450);ncbi_4349889(LOC4349889);ncbi_9272332(LOC9272332);ncbi_4351241(LOC4351241);ncbi_4333144(LOC4333144);ncbi_107280428(LOC107280428);ncbi_4338322(LOC4338322);ncbi_4337714(LOC4337714);ncbi_4340334(LOC4340334);ncbi_4340093(LOC4340093);MSTRG.19533(AAE15)	K11262+K01897+K07512+K07512+K03921+K09458+K11262+K01897+K00059+K10781+K01897
Metabolism	Lipid metabolism	Synthesis and degradation of ketone bodies	2	8	0.594889	1	ko00072	ncbi_4347614(LOC4347614);ncbi_4349718(LOC4349718)	K01641+K01640
Metabolism	Metabolism of terpenoids and polyketides	Monoterpenoid biosynthesis	2	8	0.594889	1	ko00902	ncbi_4328124(LOC4328124);ncbi_4336494(LOC4336494)	K15086+K15095
Metabolism	Biosynthesis of other secondary metabolites	Phenylpropanoid biosynthesis	53	232	0.622708	1	ko00940	ncbi_4346989(LOC4346989);ncbi_4347547(LOC4347547);ncbi_4347546(LOC4347546);ncbi_4346438(LOC4346438);ncbi_4347962(LOC4347962);ncbi_4348315(LOC4348315);ncbi_4326948(LOC4326948);ncbi_9267759(LOC9267759);ncbi_4326375(LOC4326375);ncbi_4351300(LOC4351300);ncbi_4324556(LOC4324556);ncbi_4328684(LOC4328684);ncbi_4330407(LOC4330407);ncbi_4328389(LOC4328389);ncbi_4330034(LOC4330034);ncbi_4330036(LOC4330036)…	K00083+K01188+K01188+K09753+K00430+K01188+K01188+K01188+K12355+K00430+K00430+K18368+K01904+K00430+K13064+K10775+K00430+K00430+K00430+K13065+K01188+K00487+K00430+K00430+K00430+K05350+K05350+K01188+K00430+K10775+K00083+K00430+K00430+K01188+K01188+K00430+K00430+K00430+K00430+K00487+K00430+K00430+K12355+K00430+K00430+K00430+K00430+K01188+K09753+K01904+K00430+K00430+K09754
Metabolism	Lipid metabolism	Fatty acid degradation	12	54	0.640942	1	ko00071	ncbi_4347172(LOC4347172);ncbi_4348152(LOC4348152);ncbi_4350881(LOC4350881);ncbi_4350055(LOC4350055);ncbi_4350053(LOC4350053);ncbi_4349889(LOC4349889);ncbi_4330149(LOC4330149);ncbi_4330090(LOC4330090);ncbi_4331893(LOC4331893);ncbi_4337848(LOC4337848);ncbi_4337714(LOC4337714);MSTRG.19533(AAE15)	K14085+K00001+K00232+K00001+K18857+K01897+K00128+K00001+K00121+K10527+K01897+K01897
Metabolism	Lipid metabolism	Fatty acid elongation	9	41	0.652965	1	ko00062	ncbi_9272332(LOC9272332);ncbi_4351241(LOC4351241);ncbi_4330627(LOC4330627);ncbi_4324522(LOC4324522);ncbi_4328676(LOC4328676);ncbi_4332981(LOC4332981);ncbi_4335343(LOC4335343);ncbi_4339684(LOC4339684);ncbi_4341445(LOC4341445)	K07512+K07512+K15397+K10703+K15397+K15397+K10703+K15397+K15397
Metabolism	Metabolism of cofactors and vitamins	Thiamine metabolism	5	23	0.658883	1	ko00730	ncbi_4331502(LOC4331502);ncbi_4333719(LOC4333719);ncbi_4337358(LOC4337358);ncbi_4343443(LOC4343443);MSTRG.6462(NTPCR)	K00939+K03147+K00939+K03146+K06928
Metabolism	Amino acid metabolism	Lysine biosynthesis	3	14	0.67416	1	ko00300	ncbi_4329224(LOC4329224);ncbi_4329234(LOC4329234);ncbi_4334188(LOC4334188)	K00215+K01586+K00133
Genetic Information Processing	Folding, sorting and degradation	Sulfur relay system	3	14	0.67416	1	ko04122	ncbi_4352669(LOC4352669);ncbi_4328260(LOC4328260);ncbi_9269998(LOC9269998)	K14169+K03635+K14168
Metabolism	Metabolism of cofactors and vitamins	Folate biosynthesis	6	28	0.674184	1	ko00790	ncbi_4328260(LOC4328260);ncbi_4328992(LOC4328992);ncbi_4339329(LOC4339329);ncbi_4339017(LOC4339017);ncbi_4338203(LOC4338203);MSTRG.20408(--)	K03635+K18482+K01307+K14652+K18482+K18482
Metabolism	Amino acid metabolism	Valine, leucine and isoleucine biosynthesis	4	19	0.686294	1	ko00290	ncbi_4336645(LOC4336645);ncbi_4339583(LOC4339583);ncbi_4339677(LOC4339677);ncbi_4346318(LOC4346318)	K00826+K00826+K00053+K01687
Metabolism	Carbohydrate metabolism	Ascorbate and aldarate metabolism	11	52	0.707737	1	ko00053	ncbi_4347172(LOC4347172);ncbi_4348636(LOC4348636);ncbi_4351663(LOC4351663);ncbi_4352223(LOC4352223);ncbi_4330149(LOC4330149);ncbi_4333257(LOC4333257);ncbi_4334169(LOC4334169);ncbi_4341335(LOC4341335);ncbi_4341305(LOC4341305);ncbi_4344397(LOC4344397);ncbi_4342620(LOC4342620)	K14085+K10046+K00434+K17744+K00128+K00103+K00012+K00423+K00469+K00434+K18649
Metabolism	Glycan biosynthesis and metabolism	Glycosphingolipid biosynthesis - globo and isoglobo series	2	10	0.721021	1	ko00603	ncbi_4348984(LOC4348984);ncbi_4338802(LOC4338802)	K07407+K12373
Metabolism	Amino acid metabolism	Alanine, aspartate and glutamate metabolism	11	53	0.732624	1	ko00250	ncbi_4348525(LOC4348525);ncbi_4348524(LOC4348524);ncbi_4351847(LOC4351847);ncbi_4351413(LOC4351413);ncbi_4324764(LOC4324764);ncbi_4332184(LOC4332184);ncbi_4332642(LOC4332642);ncbi_4337229(LOC4337229);ncbi_4345071(LOC4345071);ncbi_4345787(LOC4345787);ncbi_4345962(LOC4345962)	K00814+K00814+K01940+K00820+K00764+K01580+K01756+K13051+K00609+K01580+K00830
Metabolism	Metabolism of cofactors and vitamins	Pantothenate and CoA biosynthesis	6	31	0.771159	1	ko00770	ncbi_4329749(LOC4329749);ncbi_4336645(LOC4336645);ncbi_4339583(LOC4339583);ncbi_4339677(LOC4339677);ncbi_4346318(LOC4346318);MSTRG.21774(Os06g0207000)	K01922+K00826+K00826+K00053+K01687+K09680
Genetic Information Processing	Replication and repair	Mismatch repair	10	50	0.771184	1	ko03430	ncbi_4347016(LOC4347016);ncbi_4327899(LOC4327899);ncbi_4327373(LOC4327373);ncbi_4326564(LOC4326564);ncbi_4329835(LOC4329835);ncbi_4334389(LOC4334389);ncbi_4334834(LOC4334834);ncbi_4339845(LOC4339845);ncbi_9269106(LOC9269106);MSTRG.22472(SOL1)	K08737+K10746+K07466+K03111+K10858+K10756+K07466+K07466+K07466+K07466
Metabolism	Lipid metabolism	Ether lipid metabolism	6	32	0.798203	1	ko00565	ncbi_4347745(LOC4347745);ncbi_4328107(LOC4328107);ncbi_4333024(LOC4333024);ncbi_4337942(LOC4337942);MSTRG.16061(SDP1);MSTRG.9373(SDP1)	K01115+K00993+K01115+K01115+K14674+K14674
Metabolism	Glycan biosynthesis and metabolism	Glycosphingolipid biosynthesis - ganglio series	1	6	0.799918	1	ko00604	ncbi_4338802(LOC4338802)	K12373
Metabolism	Metabolism of cofactors and vitamins	One carbon pool by folate	3	17	0.800173	1	ko00670	ncbi_4352058(LOC4352058);ncbi_4338868(LOC4338868);ncbi_4344931(LOC4344931)	K00600+K00600+K00602
Metabolism	Lipid metabolism	Glycerophospholipid metabolism	24	117	0.810586	1	ko00564	ncbi_4347745(LOC4347745);ncbi_4351119(LOC4351119);ncbi_4326857(LOC4326857);ncbi_4351807(LOC4351807);ncbi_4325586(LOC4325586);ncbi_4325649(LOC4325649);ncbi_4324826(LOC4324826);ncbi_4323890(LOC4323890);ncbi_4328107(LOC4328107);ncbi_4330961(LOC4330961);ncbi_4326512(LOC4326512);ncbi_4333024(LOC4333024);ncbi_4337323(LOC4337323);ncbi_4337344(LOC4337344);ncbi_4339554(LOC4339554);ncbi_4339200(LOC4339200)…	K01115+K13508+K18693+K00901+K14156+K18693+K13508+K05929+K00993+K00901+K00006+K01115+K13511+K06130+K08730+K00006+K01115+K00901+K18693+K00901+K18693+K06129+K14674+K14674
Metabolism	Biosynthesis of other secondary metabolites	Monobactam biosynthesis	2	12	0.8123	1	ko00261	ncbi_4329224(LOC4329224);ncbi_4334188(LOC4334188)	K00215+K00133
Metabolism	Global and overview maps	2-Oxocarboxylic acid metabolism	11	57	0.817783	1	ko01210	ncbi_4348525(LOC4348525);ncbi_4348524(LOC4348524);ncbi_4334188(LOC4334188);ncbi_4333458(LOC4333458);ncbi_4336353(LOC4336353);ncbi_4336645(LOC4336645);ncbi_4339583(LOC4339583);ncbi_4339677(LOC4339677);ncbi_4343164(LOC4343164);ncbi_4346318(LOC4346318);MSTRG.4562(Os08g0191100)	K00814+K00814+K00133+K00145+K00031+K00826+K00826+K00053+K00818+K01687+K01681
Genetic Information Processing	Replication and repair	Homologous recombination	15	76	0.819801	1	ko03440	ncbi_4325041(LOC4325041);ncbi_4348951(LOC4348951);ncbi_4327373(LOC4327373);ncbi_4326564(LOC4326564);ncbi_4324417(LOC4324417);ncbi_4330491(LOC4330491);ncbi_4333537(LOC4333537);ncbi_4334834(LOC4334834);ncbi_4337137(LOC4337137);ncbi_4337213(LOC4337213);ncbi_4337655(LOC4337655);ncbi_4339845(LOC4339845);ncbi_4344789(LOC4344789);ncbi_9269106(LOC9269106);MSTRG.22472(SOL1)	K03553+K10867+K07466+K03111+K08775+K03655+K03553+K07466+K10865+K10882+K10869+K07466+K02335+K07466+K07466
Metabolism	Lipid metabolism	Cutin, suberine and wax biosynthesis	5	28	0.822785	1	ko00073	ncbi_4330643(LOC4330643);ncbi_4330012(LOC4330012);ncbi_4335562(LOC4335562);ncbi_4340664(LOC4340664);ncbi_107278422(LOC107278422)	K17991+K15404+K13356+K17991+K13356
Metabolism	Metabolism of terpenoids and polyketides	Zeatin biosynthesis	5	28	0.822785	1	ko00908	ncbi_9269428(LOC9269428);ncbi_4348200(LOC4348200);ncbi_4336629(LOC4336629);ncbi_4336681(LOC4336681);ncbi_4338605(LOC4338605)	K10717+K13496+K13495+K13495+K00279
Metabolism	Biosynthesis of other secondary metabolites	Tropane, piperidine and pyridine alkaloid biosynthesis	5	28	0.822785	1	ko00960	ncbi_4350428(LOC4350428);ncbi_4350416(LOC4350416);ncbi_4330482(LOC4330482);ncbi_4336153(LOC4336153);ncbi_4324941(LOC4324941)	K08081+K08081+K00817+K00276+K15849
Metabolism	Glycan biosynthesis and metabolism	Other glycan degradation	3	18	0.831913	1	ko00511	ncbi_4348080(LOC4348080);ncbi_4350617(LOC4350617);ncbi_4338802(LOC4338802)	K01191+K01191+K12373
Metabolism	Metabolism of cofactors and vitamins	Riboflavin metabolism	3	18	0.831913	1	ko00740	ncbi_4347902(LOC4347902);ncbi_4334460(LOC4334460);ncbi_4339017(LOC4339017)	K22912+K22949+K14652
Metabolism	Metabolism of other amino acids	beta-Alanine metabolism	8	44	0.845683	1	ko00410	ncbi_4347172(LOC4347172);ncbi_4349332(LOC4349332);ncbi_4350881(LOC4350881);ncbi_4330149(LOC4330149);ncbi_4332184(LOC4332184);ncbi_4336153(LOC4336153);ncbi_4337359(LOC4337359);ncbi_4345787(LOC4345787)	K14085+K05605+K00232+K00128+K01580+K00276+K17839+K01580
Metabolism	Glycan biosynthesis and metabolism	Glycosaminoglycan degradation	2	13	0.847092	1	ko00531	ncbi_4338802(LOC4338802);ncbi_4340299(LOC4340299)	K12373+K07964
Metabolism	Global and overview maps	Fatty acid metabolism	15	78	0.849754	1	ko01212	ncbi_4348450(LOC4348450);ncbi_4350881(LOC4350881);ncbi_4349889(LOC4349889);ncbi_9272332(LOC9272332);ncbi_4351241(LOC4351241);ncbi_4324522(LOC4324522);ncbi_4333144(LOC4333144);ncbi_107280428(LOC107280428);ncbi_4335343(LOC4335343);ncbi_4337848(LOC4337848);ncbi_4338322(LOC4338322);ncbi_4337714(LOC4337714);ncbi_4340334(LOC4340334);ncbi_4340093(LOC4340093);MSTRG.19533(AAE15)	K11262+K00232+K01897+K07512+K07512+K10703+K03921+K09458+K10703+K10527+K11262+K01897+K00059+K10781+K01897
Metabolism	Carbohydrate metabolism	Glyoxylate and dicarboxylate metabolism	16	84	0.866204	1	ko00630	ncbi_4327189(LOC4327189);ncbi_4352016(LOC4352016);ncbi_4352058(LOC4352058);ncbi_4326249(LOC4326249);ncbi_4327981(LOC4327981);ncbi_4328073(LOC4328073);ncbi_4329518(LOC4329518);ncbi_4336595(LOC4336595);ncbi_4326894(LOC4326894);ncbi_4338868(LOC4338868);ncbi_4345962(LOC4345962);ncbi_3131463(rbcL);MSTRG.16552(GLO4);MSTRG.20192(--);MSTRG.4562(Os08g0191100);MSTRG.8715(TIC214)	K15919+K01602+K00600+K00026+K15893+K03781+K01895+K00025+K01455+K00600+K00830+K01601+K11517+K01601+K01681+K01601
Cellular Processes	Transport and catabolism	Phagosome	16	84	0.866204	1	ko04145	ncbi_4350197(LOC4350197);ncbi_9267167(LOC9267167);ncbi_4326917(LOC4326917);ncbi_4328420(LOC4328420);ncbi_4329132(LOC4329132);ncbi_4334675(LOC4334675);ncbi_4331315(LOC4331315);ncbi_4333632(LOC4333632);ncbi_4335732(LOC4335732);ncbi_4339304(LOC4339304);ncbi_4340590(LOC4340590);ncbi_4341707(LOC4341707);ncbi_4327550(LOC4327550);ncbi_4327929(LOC4327929);ncbi_4345097(LOC4345097);MSTRG.9651(Os02g0178400)	K07374+K08057+K07375+K07375+K04392+K08057+K07375+K07375+K08054+K04392+K04392+K07342+K07375+K09481+K10956+K07342
Genetic Information Processing	Folding, sorting and degradation	Protein export	11	60	0.866988	1	ko03060	ncbi_4347239(LOC4347239);ncbi_4329702(LOC4329702);ncbi_4325792(LOC4325792);ncbi_4331399(LOC4331399);ncbi_4334759(LOC4334759);ncbi_4341707(LOC4341707);ncbi_4345847(LOC4345847);ncbi_4327929(LOC4327929);ncbi_4345097(LOC4345097);ncbi_107280467(LOC107280467);MSTRG.9651(Os02g0178400)	K03100+K12947+K12948+K03217+K03217+K07342+K13431+K09481+K10956+K13280+K07342
Environmental Information Processing	Membrane transport	ABC transporters	4	25	0.872892	1	ko02010	ncbi_4325158(LOC4325158);ncbi_4323896(LOC4323896);ncbi_9268765(LOC9268765);ncbi_4346344(LOC4346344)	K05658+K05658+K05658+K05658
Cellular Processes	Transport and catabolism	Peroxisome	17	90	0.880672	1	ko04146	ncbi_4350881(LOC4350881);ncbi_4349889(LOC4349889);ncbi_4349718(LOC4349718);ncbi_4352447(LOC4352447);ncbi_4352306(LOC4352306);ncbi_4328861(LOC4328861);ncbi_4328073(LOC4328073);ncbi_4336353(LOC4336353);ncbi_4335562(LOC4335562);ncbi_4337714(LOC4337714);ncbi_4339922(LOC4339922);ncbi_4340074(LOC4340074);ncbi_107278422(LOC107278422);ncbi_4346360(LOC4346360);ncbi_4345962(LOC4345962);MSTRG.16552(GLO4);MS…	K00232+K01897+K01640+K00306+K13348+K13341+K03781+K00031+K13356+K01897+K04564+K03426+K13356+K13348+K00830+K11517+K01897
Metabolism	Carbohydrate metabolism	Galactose metabolism	11	61	0.880818	1	ko00052	ncbi_4347638(LOC4347638);ncbi_4347800(LOC4347800);ncbi_4346527(LOC4346527);ncbi_4348984(LOC4348984);ncbi_4326516(LOC4326516);ncbi_4336515(LOC4336515);ncbi_4338034(LOC4338034);ncbi_4339812(LOC4339812);ncbi_4341833(LOC4341833);ncbi_4341824(LOC4341824);ncbi_4344351(LOC4344351)	K01784+K00963+K01193+K07407+K00844+K01193+K00850+K01784+K01187+K01187+K18819
Metabolism	Metabolism of other amino acids	Selenocompound metabolism	3	20	0.882549	1	ko00450	ncbi_4352833(LOC4352833);ncbi_4341140(LOC4341140);MSTRG.4633(Os06g0327300)	K00549+K01874+K00384
Metabolism	Metabolism of cofactors and vitamins	Nicotinate and nicotinamide metabolism	3	20	0.882549	1	ko00760	ncbi_4347891(LOC4347891);ncbi_4333582(LOC4333582);ncbi_4340074(LOC4340074)	K01240+K01081+K03426
Metabolism	Metabolism of terpenoids and polyketides	Limonene and pinene degradation	1	8	0.883033	1	ko00903	ncbi_4330149(LOC4330149)	K00128
Metabolism	Metabolism of other amino acids	Phosphonate and phosphinate metabolism	1	9	0.910577	1	ko00440	ncbi_4328107(LOC4328107)	K00993
Metabolism	Glycan biosynthesis and metabolism	Other types of O-glycan biosynthesis	1	9	0.910577	1	ko00514	ncbi_4343677(LOC4343677)	K03691
Metabolism	Carbohydrate metabolism	Propanoate metabolism	5	33	0.916412	1	ko00640	ncbi_4349332(LOC4349332);ncbi_4348450(LOC4348450);ncbi_4350881(LOC4350881);ncbi_4329518(LOC4329518);ncbi_4338322(LOC4338322)	K05605+K11262+K00232+K01895+K11262
Metabolism	Amino acid metabolism	Valine, leucine and isoleucine degradation	8	49	0.918228	1	ko00280	ncbi_4347172(LOC4347172);ncbi_4347614(LOC4347614);ncbi_4349332(LOC4349332);ncbi_4349718(LOC4349718);ncbi_4330149(LOC4330149);ncbi_4326545(LOC4326545);ncbi_4336645(LOC4336645);ncbi_4339583(LOC4339583)	K14085+K01641+K05605+K01640+K00128+K00020+K00826+K00826
Metabolism	Metabolism of cofactors and vitamins	Biotin metabolism	3	22	0.919118	1	ko00780	ncbi_4349380(LOC4349380);ncbi_107280428(LOC107280428);ncbi_4340334(LOC4340334)	K00652+K09458+K00059
Environmental Information Processing	Signal transduction	Plant hormone signal transduction	49	245	0.922107	1	ko04075	ncbi_4346736(LOC4346736);ncbi_4348533(LOC4348533);ncbi_4348531(LOC4348531);ncbi_4324749(LOC4324749);ncbi_4324182(LOC4324182);ncbi_4352761(LOC4352761);ncbi_4326893(LOC4326893);ncbi_4326541(LOC4326541);ncbi_4324691(LOC4324691);ncbi_4327465(LOC4327465);ncbi_4324201(LOC4324201);ncbi_4325890(LOC4325890);ncbi_4324650(LOC4324650);ncbi_4330132(LOC4330132);ncbi_4325922(LOC4325922);ncbi_4330571(LOC4330571)…	K14497+K13464+K13464+K13946+K14497+K16189+K14487+K14484+K13415+K14497+K14497+K14484+K14487+K14488+K14494+K14484+K14492+K14432+K13413+K14496+K14497+K13464+K14514+K13464+K14513+K14484+K13464+K13464+K14497+K13464+K14488+K14488+K14497+K14431+K14497+K14484+K14491+K14496+K13449+K14515+K14484+K14498+K14513+K14487+K13449+K13449+K14431+K14431+K14431
Metabolism	Amino acid metabolism	Glycine, serine and threonine metabolism	12	70	0.9246	1	ko00260	ncbi_4347172(LOC4347172);ncbi_4327189(LOC4327189);ncbi_4352447(LOC4352447);ncbi_4352058(LOC4352058);ncbi_4327981(LOC4327981);ncbi_4334188(LOC4334188);ncbi_9270715(LOC9270715);ncbi_4336153(LOC4336153);ncbi_4337230(LOC4337230);ncbi_4338868(LOC4338868);ncbi_9272377(LOC9272377);ncbi_4345962(LOC4345962)	K14085+K15919+K00306+K00600+K15893+K00133+K00831+K00276+K00058+K00600+K00499+K00830
Metabolism	Carbohydrate metabolism	Citrate cycle (TCA cycle)	10	60	0.925604	1	ko00020	ncbi_4347531(LOC4347531);ncbi_9272485(LOC9272485);ncbi_9272295(LOC9272295);ncbi_4325777(LOC4325777);ncbi_4326249(LOC4326249);ncbi_4336353(LOC4336353);ncbi_4336595(LOC4336595);ncbi_4334968(LOC4334968);ncbi_4344403(LOC4344403);MSTRG.4562(Os08g0191100)	K00162+K01648+K01648+K01648+K00026+K00031+K00025+K00161+K00164+K01681
Metabolism	Amino acid metabolism	Arginine biosynthesis	5	34	0.928761	1	ko00220	ncbi_4348525(LOC4348525);ncbi_4348524(LOC4348524);ncbi_4351847(LOC4351847);ncbi_4333458(LOC4333458);ncbi_4343164(LOC4343164)	K00814+K00814+K01940+K00145+K00818
Genetic Information Processing	Replication and repair	Base excision repair	7	45	0.93109	1	ko03410	ncbi_4327631(LOC4327631);ncbi_4327960(LOC4327960);ncbi_4329639(LOC4329639);ncbi_4326479(LOC4326479);ncbi_4339464(LOC4339464);ncbi_9272626(LOC9272626);ncbi_4344789(LOC4344789)	K01246+K01142+K03660+K10798+K04799+K01246+K02335
Metabolism	Carbohydrate metabolism	Butanoate metabolism	4	29	0.935527	1	ko00650	ncbi_4347614(LOC4347614);ncbi_4349718(LOC4349718);ncbi_4332184(LOC4332184);ncbi_4345787(LOC4345787)	K01641+K01640+K01580+K01580
Metabolism	Lipid metabolism	Biosynthesis of unsaturated fatty acids	4	29	0.935527	1	ko01040	ncbi_4350881(LOC4350881);ncbi_4324522(LOC4324522);ncbi_4333144(LOC4333144);ncbi_4335343(LOC4335343)	K00232+K10703+K03921+K10703
Metabolism	Carbohydrate metabolism	Fructose and mannose metabolism	11	70	0.959811	1	ko00051	ncbi_4350861(LOC4350861);ncbi_4326516(LOC4326516);ncbi_4327860(LOC4327860);ncbi_4327472(LOC4327472);ncbi_4330512(LOC4330512);ncbi_4325991(LOC4325991);ncbi_4326178(LOC4326178);ncbi_4338034(LOC4338034);ncbi_4325071(LOC4325071);ncbi_4341496(LOC4341496);ncbi_4340909(LOC4340909)	K01809+K00844+K19355+K00966+K00895+K01809+K19355+K00850+K03841+K01623+K00895
Environmental Information Processing	Signal transduction	Phosphatidylinositol signaling system	10	65	0.96113	1	ko04070	ncbi_4351807(LOC4351807);ncbi_4329509(LOC4329509);ncbi_4329650(LOC4329650);ncbi_4330961(LOC4330961);ncbi_4334072(LOC4334072);ncbi_4332664(LOC4332664);ncbi_4344391(LOC4344391);ncbi_4342620(LOC4342620);ncbi_4344812(LOC4344812);ncbi_4345076(LOC4345076)	K00901+K00915+K21797+K00901+K02183+K02183+K05857+K18649+K00901+K00901
Metabolism	Carbohydrate metabolism	Pentose phosphate pathway	9	60	0.962792	1	ko00030	ncbi_4347311(LOC4347311);ncbi_4350528(LOC4350528);ncbi_4330512(LOC4330512);ncbi_4336209(LOC4336209);ncbi_4338034(LOC4338034);ncbi_4325071(LOC4325071);ncbi_4341496(LOC4341496);ncbi_4340909(LOC4340909);ncbi_4342988(LOC4342988)	K01810+K00033+K00895+K00036+K00850+K03841+K01623+K00895+K00036
Metabolism	Metabolism of cofactors and vitamins	Vitamin B6 metabolism	1	13	0.96947	1	ko00750	ncbi_9270715(LOC9270715)	K00831
Metabolism	Global and overview maps	Biosynthesis of secondary metabolites	284	1311	0.970147	1	ko01110	ncbi_9269428(LOC9269428);ncbi_4327329(LOC4327329);ncbi_4347902(LOC4347902);ncbi_4347813(LOC4347813);ncbi_4347318(LOC4347318);ncbi_4347311(LOC4347311);ncbi_4347172(LOC4347172);ncbi_4347800(LOC4347800);ncbi_4346906(LOC4346906);ncbi_4347745(LOC4347745);ncbi_4346989(LOC4346989);ncbi_4347531(LOC4347531);ncbi_4347547(LOC4347547);ncbi_4347176(LOC4347176);ncbi_4346529(LOC4346529);ncbi_4346527(LOC4346527)…	K10717+K09589+K22912+K02291+K01923+K01810+K14085+K00963+K01689+K01115+K00083+K00162+K01188+K20623+K01609+K01193+K01188+K09753+K01641+K05280+K00001+K00430+K01087+K01194+K05280+K01188+K13496+K11808+K01593+K11262+K00940+K13789+K00789+K00873+K10046+K01809+K13508+K08081+K01188+K01859+K00232+K22772+K09588+K15919+K00001+K18857+K00033+K08081+K01640+K01648+K14044+K01952+K01648+K00660+K21568+K01188+K00013+…
Metabolism	Metabolism of cofactors and vitamins	Ubiquinone and other terpenoid-quinone biosynthesis	6	46	0.974974	1	ko00130	ncbi_4330407(LOC4330407);ncbi_4329329(LOC4329329);ncbi_4333780(LOC4333780);ncbi_4338409(LOC4338409);ncbi_4324310(LOC4324310);ncbi_4345054(LOC4345054)	K01904+K00487+K19222+K00487+K06127+K01904
Metabolism	Amino acid metabolism	Lysine degradation	6	47	0.978841	1	ko00310	ncbi_4347172(LOC4347172);ncbi_4348602(LOC4348602);ncbi_4352447(LOC4352447);ncbi_4330149(LOC4330149);ncbi_4345509(LOC4345509);ncbi_4344924(LOC4344924)	K14085+K11426+K00306+K00128+K11420+K11426
Metabolism	Carbohydrate metabolism	Pyruvate metabolism	14	91	0.979662	1	ko00620	ncbi_4347172(LOC4347172);ncbi_4347531(LOC4347531);ncbi_4348450(LOC4348450);ncbi_4349454(LOC4349454);ncbi_4326249(LOC4326249);ncbi_4330149(LOC4330149);ncbi_4329518(LOC4329518);ncbi_4332736(LOC4332736);ncbi_4326138(LOC4326138);ncbi_4333181(LOC4333181);ncbi_4336595(LOC4336595);ncbi_4334968(LOC4334968);ncbi_4338322(LOC4338322);ncbi_4342564(LOC4342564)	K14085+K00162+K11262+K00873+K00026+K00128+K01895+K01069+K01595+K01006+K00025+K00161+K11262+K00873
Metabolism	Carbohydrate metabolism	Glycolysis / Gluconeogenesis	24	143	0.981556	1	ko00010	ncbi_4347311(LOC4347311);ncbi_4347172(LOC4347172);ncbi_4346906(LOC4346906);ncbi_4347531(LOC4347531);ncbi_4348152(LOC4348152);ncbi_4349454(LOC4349454);ncbi_4350055(LOC4350055);ncbi_4350053(LOC4350053);ncbi_4326516(LOC4326516);ncbi_4330512(LOC4330512);ncbi_4330149(LOC4330149);ncbi_4329892(LOC4329892);ncbi_4329518(LOC4329518);ncbi_4330090(LOC4330090);ncbi_4331893(LOC4331893);ncbi_4332253(LOC4332253)…	K01810+K14085+K01689+K00162+K00001+K00873+K00001+K18857+K00844+K00895+K00128+K00134+K01895+K00001+K00121+K01689+K00161+K00850+K03841+K01623+K01689+K00895+K00873+K01792
Metabolism	Amino acid metabolism	Cysteine and methionine metabolism	21	128	0.981808	1	ko00270	ncbi_4325163(LOC4325163);ncbi_4350455(LOC4350455);ncbi_4352833(LOC4352833);ncbi_4326460(LOC4326460);ncbi_4326249(LOC4326249);ncbi_4330873(LOC4330873);ncbi_4334188(LOC4334188);ncbi_9270715(LOC9270715);ncbi_4336645(LOC4336645);ncbi_4336595(LOC4336595);ncbi_4337230(LOC4337230);ncbi_4337347(LOC4337347);ncbi_4339583(LOC4339583);ncbi_4337696(LOC4337696);ncbi_107277031(LOC107277031);ncbi_4341322(LOC4341…	K00789+K01251+K00549+K09880+K00026+K05933+K00133+K00831+K00826+K00025+K00058+K00899+K00826+K01919+K01738+K01738+K16054+K16054+K16054+K16054+K16054
Metabolism	Energy metabolism	Photosynthesis - antenna proteins	1	15	0.982168	1	ko00196	ncbi_4324705(LOC4324705)	K08912
Metabolism	Global and overview maps	Biosynthesis of amino acids	45	246	0.982215	1	ko01230	ncbi_4346906(LOC4346906);ncbi_4346529(LOC4346529);ncbi_4348525(LOC4348525);ncbi_4325163(LOC4325163);ncbi_4349454(LOC4349454);ncbi_4348524(LOC4348524);ncbi_4324282(LOC4324282);ncbi_4352833(LOC4352833);ncbi_4352058(LOC4352058);ncbi_4351847(LOC4351847);ncbi_4329224(LOC4329224);ncbi_4330482(LOC4330482);ncbi_4329892(LOC4329892);ncbi_4329234(LOC4329234);ncbi_4334188(LOC4334188);ncbi_4331468(LOC4331468)…	K01689+K01609+K00814+K00789+K00873+K00814+K00013+K00549+K00600+K01940+K00215+K00817+K00134+K01586+K00133+K00766+K05359+K00831+K01657+K00765+K01689+K00145+K00031+K00826+K00058+K01658+K00891+K05359+K00850+K00826+K00600+K00053+K15849+K01738+K00891+K01738+K01623+K01689+K05359+K18649+K00873+K00818+K01687+K05359+K01681
Organismal Systems	Environmental adaptation	Circadian rhythm - plant	4	36	0.982306	1	ko04712	ncbi_4350636(LOC4350636);ncbi_107279948(LOC107279948);ncbi_4325329(LOC4325329);MSTRG.8685(HD6)	K00660+K10143+K12124+K03097
Metabolism	Energy metabolism	Carbon fixation in photosynthetic organisms	13	87	0.982803	1	ko00710	ncbi_4348525(LOC4348525);ncbi_4348524(LOC4348524);ncbi_4352016(LOC4352016);ncbi_4326249(LOC4326249);ncbi_4329892(LOC4329892);ncbi_4326138(LOC4326138);ncbi_4333181(LOC4333181);ncbi_4336595(LOC4336595);ncbi_4325071(LOC4325071);ncbi_4341496(LOC4341496);ncbi_3131463(rbcL);MSTRG.20192(--);MSTRG.8715(TIC214)	K00814+K00814+K01602+K00026+K00134+K01595+K01006+K00025+K03841+K01623+K01601+K01601+K01601
Metabolism	Lipid metabolism	Sphingolipid metabolism	3	31	0.986788	1	ko00600	ncbi_4348984(LOC4348984);ncbi_4350591(LOC4350591);ncbi_4327845(LOC4327845)	K07407+K00654+K04718
Metabolism	Amino acid metabolism	Arginine and proline metabolism	8	62	0.98806	1	ko00330	ncbi_4347172(LOC4347172);ncbi_4330149(LOC4330149);ncbi_9271133(LOC9271133);ncbi_4334958(LOC4334958);ncbi_9272649(LOC9272649);ncbi_4337359(LOC4337359);ncbi_4348137(LOC4348137);MSTRG.13936(At4g34880)	K14085+K00128+K01426+K01426+K10536+K17839+K01426+K01426
Genetic Information Processing	Replication and repair	Nucleotide excision repair	11	80	0.989965	1	ko03420	ncbi_4327373(LOC4327373);ncbi_4334389(LOC4334389);ncbi_4334834(LOC4334834);ncbi_4336358(LOC4336358);ncbi_4339845(LOC4339845);ncbi_4343686(LOC4343686);ncbi_4344789(LOC4344789);ncbi_9269106(LOC9269106);MSTRG.1245(CSB);MSTRG.17444(CSB);MSTRG.22472(SOL1)	K07466+K10756+K07466+K03142+K07466+K10845+K02335+K07466+K10841+K10841+K07466
Metabolism	Glycan biosynthesis and metabolism	Glycosylphosphatidylinositol (GPI)-anchor biosynthesis	2	26	0.991657	1	ko00563	ncbi_4337911(LOC4337911);ncbi_9268920(LOC9268920)	K03858+K03857
Metabolism	Energy metabolism	Nitrogen metabolism	3	34	0.993033	1	ko00910	ncbi_4330867(LOC4330867);ncbi_4326894(LOC4326894);ncbi_4345798(LOC4345798)	K10534+K01455+K10534
Genetic Information Processing	Folding, sorting and degradation	Protein processing in endoplasmic reticulum	39	229	0.994176	1	ko04141	ncbi_4325342(LOC4325342);ncbi_4347402(LOC4347402);ncbi_4347405(LOC4347405);ncbi_9267802(LOC9267802);ncbi_4346585(LOC4346585);ncbi_4347356(LOC4347356);ncbi_4324876(LOC4324876);ncbi_4352339(LOC4352339);ncbi_9267167(LOC9267167);ncbi_4327748(LOC4327748);ncbi_4330492(LOC4330492);ncbi_4334011(LOC4334011);ncbi_4334781(LOC4334781);ncbi_4334675(LOC4334675);ncbi_4332357(LOC4332357);ncbi_4334611(LOC4334611)…	K13993+K04079+K04079+K04079+K03094+K09487+K12667+K09487+K08057+K01228+K09486+K10950+K14009+K08057+K13993+K09562+K03283+K05546+K03237+K08054+K12668+K06689+K07151+K12666+K10666+K09584+K13993+K09487+K09580+K07342+K13249+K14012+K13993+K12670+K09487+K09481+K10956+K03094+K07342
Metabolism	Carbohydrate metabolism	Inositol phosphate metabolism	7	63	0.996302	1	ko00562	ncbi_4347597(LOC4347597);ncbi_4329509(LOC4329509);ncbi_4329650(LOC4329650);ncbi_4331917(LOC4331917);ncbi_4341305(LOC4341305);ncbi_4344391(LOC4344391);ncbi_4342620(LOC4342620)	K01765+K00915+K21797+K01858+K00469+K05857+K18649
Genetic Information Processing	Translation	mRNA surveillance pathway	15	111	0.997228	1	ko03015	ncbi_4346409(LOC4346409);ncbi_4348867(LOC4348867);ncbi_4351607(LOC4351607);ncbi_4325772(LOC4325772);ncbi_4328580(LOC4328580);ncbi_4326511(LOC4326511);ncbi_4328127(LOC4328127);ncbi_4332426(LOC4332426);ncbi_4333834(LOC4333834);ncbi_4334816(LOC4334816);ncbi_4336331(LOC4336331);ncbi_4335338(LOC4335338);ncbi_4337757(LOC4337757);ncbi_4342307(LOC4342307);ncbi_4325394(LOC4325394)	K13126+K14411+K15544+K15542+K11583+K03265+K14324+K12881+K13114+K14403+K13126+K03267+K12876+K14411+K14325
Metabolism	Metabolism of cofactors and vitamins	Porphyrin metabolism	3	41	0.998511	1	ko00860	ncbi_4326671(LOC4326671);ncbi_4327178(LOC4327178);ncbi_4346136(LOC4346136)	K02303+K13606+K01845
Metabolism	Carbohydrate metabolism	Pentose and glucuronate interconversions	7	69	0.998761	1	ko00040	ncbi_4347800(LOC4347800);ncbi_4327285(LOC4327285);ncbi_4334169(LOC4334169);ncbi_4335013(LOC4335013);ncbi_4326549(LOC4326549);ncbi_9267504(LOC9267504);ncbi_4344268(LOC4344268)	K00963+K01051+K00012+K01728+K01051+K22935+K01051
Metabolism	Metabolism of terpenoids and polyketides	Terpenoid backbone biosynthesis	4	53	0.999467	1	ko00900	ncbi_4347614(LOC4347614);ncbi_9272383(LOC9272383);ncbi_4326891(LOC4326891);ncbi_9272514(LOC9272514)	K01641+K13789+K06981+K14066
Metabolism	Global and overview maps	Carbon metabolism	45	286	0.999661	1	ko01200	ncbi_4347311(LOC4347311);ncbi_4346906(LOC4346906);ncbi_4347531(LOC4347531);ncbi_4348525(LOC4348525);ncbi_4349332(LOC4349332);ncbi_4349454(LOC4349454);ncbi_4348524(LOC4348524);ncbi_4350881(LOC4350881);ncbi_4327189(LOC4327189);ncbi_4350528(LOC4350528);ncbi_4352016(LOC4352016);ncbi_4352058(LOC4352058);ncbi_4326516(LOC4326516);ncbi_4326249(LOC4326249);ncbi_4327981(LOC4327981);ncbi_4329892(LOC4329892)…	K01810+K01689+K00162+K00814+K05605+K00873+K00814+K00232+K15919+K00033+K01602+K00600+K00844+K00026+K15893+K00134+K03781+K01895+K01595+K00121+K00831+K01689+K01006+K00031+K00025+K00058+K00036+K00161+K00850+K01455+K00600+K01738+K03841+K01738+K01623+K01689+K00164+K00036+K00873+K00830+K01601+K11517+K01601+K01681+K01601
Genetic Information Processing	Transcription	Basal transcription factors	3	49	0.999761	1	ko03022	ncbi_4348699(LOC4348699);ncbi_4336358(LOC4336358);ncbi_4343686(LOC4343686)	K03120+K03142+K10845
Metabolism	Energy metabolism	Sulfur metabolism	2	41	0.99978	1	ko00920	ncbi_107277031(LOC107277031);ncbi_4341322(LOC4341322)	K01738+K01738
Genetic Information Processing	Folding, sorting and degradation	SNARE interactions in vesicular transport	2	41	0.99978	1	ko04130	ncbi_4349878(LOC4349878);ncbi_107276918(LOC107276918)	K08498+K08486
Cellular Processes	Transport and catabolism	Autophagy - other	1	42	0.999988	1	ko04136	ncbi_4340716(LOC4340716)	K17906
Metabolism	Energy metabolism	Oxidative phosphorylation	14	147	0.999997	1	ko00190	ncbi_4350530(LOC4350530);ncbi_4330997(LOC4330997);ncbi_4330457(LOC4330457);ncbi_4332854(LOC4332854);ncbi_4337608(LOC4337608);ncbi_4343941(LOC4343941);ncbi_4342621(LOC4342621);ncbi_4345078(LOC4345078);ncbi_3131393(atpI);ncbi_3131461(atpE);ncbi_3131462(atpB);ncbi_3131395(ndhA);ncbi_3131489(ndhH);MSTRG.22379(--)	K01535+K02260+K01507+K03955+K01507+K02267+K01535+K02135+K02108+K02114+K02112+K05572+K05579+K01535
Cellular Processes	Transport and catabolism	Endocytosis	14	153	0.999999	1	ko04144	ncbi_4326208(LOC4326208);ncbi_4347745(LOC4347745);ncbi_4327591(LOC4327591);ncbi_4327195(LOC4327195);ncbi_4328363(LOC4328363);ncbi_4325738(LOC4325738);ncbi_4331873(LOC4331873);ncbi_4333024(LOC4333024);ncbi_4332420(LOC4332420);ncbi_4332215(LOC4332215);ncbi_4336383(LOC4336383);ncbi_4339324(LOC4339324);ncbi_4337942(LOC4337942);ncbi_4342079(LOC4342079)	K07937+K01115+K07937+K12471+K12483+K12486+K12185+K01115+K03283+K19366+K05758+K07904+K01115+K19366
Genetic Information Processing	Folding, sorting and degradation	Proteasome	2	66	1	1	ko03050	ncbi_4343891(LOC4343891);ncbi_4343069(LOC4343069)	K02730+K03031
Genetic Information Processing	Folding, sorting and degradation	Ubiquitin mediated proteolysis	11	137	1	1	ko04120	ncbi_4324695(LOC4324695);ncbi_4346585(LOC4346585);ncbi_4348844(LOC4348844);ncbi_4352845(LOC4352845);ncbi_4324280(LOC4324280);ncbi_4330947(LOC4330947);ncbi_107279948(LOC107279948);ncbi_4325174(LOC4325174);ncbi_4337331(LOC4337331);ncbi_4338511(LOC4338511);ncbi_4346586(LOC4346586)	K10144+K03094+K10599+K03352+K10581+K03351+K10143+K06688+K06689+K03348+K03094
Metabolism	Global and overview maps	Metabolic pathways	446	2358	1	1	ko01100	ncbi_4347638(LOC4347638);ncbi_4347891(LOC4347891);ncbi_9269428(LOC9269428);ncbi_4347597(LOC4347597);ncbi_4327329(LOC4327329);ncbi_4347902(LOC4347902);ncbi_4347813(LOC4347813);ncbi_4347318(LOC4347318);ncbi_4347311(LOC4347311);ncbi_4347172(LOC4347172);ncbi_4347800(LOC4347800);ncbi_4346906(LOC4346906);ncbi_4347745(LOC4347745);ncbi_4346989(LOC4346989);ncbi_4347531(LOC4347531);ncbi_4347547(LOC4347547)…	K01784+K01240+K10717+K01765+K09589+K22912+K02291+K01923+K01810+K14085+K00963+K01689+K01115+K00083+K00162+K01188+K20623+K01609+K01193+K01188+K09753+K01641+K05280+K00001+K00814+K00799+K00799+K00430+K01087+K05605+K01194+K00799+K00652+K05280+K00799+K00383+K22588+K01188+K11426+K12667+K11808+K00799+K01593+K00799+K11262+K00940+K07407+K13789+K00789+K00799+K00799+K00873+K00814+K20547+K10046+K00799+K11817+…

## Sheet: nip-lpl-a vs nip-dpl-a
Table S4. All enrichment pathways.
KEGG_A_class	KEGG_B_class	Pathway	nip-rl-a-vs-nip-pl-a (1506)	All (5002)	Pvalue	Qvalue	Pathway ID	Genes	K_IDs
Genetic Information Processing	Translation	Ribosome	263	357	8.44571e-70	1.10639e-67	ko03010	ncbi_4347487(LOC4347487);ncbi_9266509(LOC9266509);ncbi_4327414(LOC4327414);ncbi_4347522(LOC4347522);ncbi_4347422(LOC4347422);ncbi_4347899(LOC4347899);ncbi_4346540(LOC4346540);ncbi_4349409(LOC4349409);ncbi_4348843(LOC4348843);ncbi_4348839(LOC4348839);ncbi_4348590(LOC4348590);ncbi_4348935(LOC4348935);ncbi_4348607(LOC4348607);ncbi_4348608(LOC4348608);ncbi_4348185(LOC4348185);ncbi_4324671(LOC4324671)…	K02912+K02973+K02973+K02936+K02940+K02975+K02880+K02901+K02867+K02889+K02911+K02881+K02979+K02962+K02969+K02974+K02894+K02932+K02932+K02895+K02980+K02926+K02941+K02997+K02997+K02866+K02906+K02975+K02989+K02923+K02868+K02898+K02960+K02980+K02898+K02895+K02941+K02946+K02942+K02938+K02925+K02874+K02984+K02960+K02896+K02989+K02898+K02977+K02903+K02882+K02905+K02990+K02943+K02896+K02908+K02921+K02976+…
Genetic Information Processing	Translation	Ribosome biogenesis in eukaryotes	63	86	1.09468e-16	7.17013e-15	ko03008	ncbi_4348007(LOC4348007);ncbi_4348797(LOC4348797);ncbi_4349477(LOC4349477);ncbi_4349717(LOC4349717);ncbi_4350782(LOC4350782);ncbi_4350687(LOC4350687);ncbi_4351433(LOC4351433);ncbi_4352882(LOC4352882);ncbi_9271052(LOC9271052);ncbi_4351627(LOC4351627);ncbi_4351600(LOC4351600);ncbi_4352760(LOC4352760);ncbi_4325442(LOC4325442);ncbi_4324901(LOC4324901);ncbi_4331181(LOC4331181);ncbi_4325312(LOC4325312)…	K12845+K14572+K07562+K14559+K11128+K14565+K14559+K14546+K03539+K14521+K14544+K14552+K14538+K07179+K14563+K07936+K14568+K14557+K14545+K11129+K11883+K11130+K14539+K11108+K12845+K14546+K11131+K14565+K14565+K14567+K14573+K14546+K14564+K14573+K14290+K14548+K14537+K14569+K14556+K03537+K13288+K14560+K14550+K14570+K14555+K07936+K14558+K14563+K14566+K11129+K07936+K14554+K06943+K14571+K14549+K18532+K06943+…
Genetic Information Processing	Translation	Nucleocytoplasmic transport	88	168	7.36372e-10	3.21549e-08	ko03013	ncbi_4346605(LOC4346605);ncbi_4346657(LOC4346657);ncbi_4347873(LOC4347873);ncbi_4346409(LOC4346409);ncbi_9269203(LOC9269203);ncbi_4324750(LOC4324750);ncbi_4349446(LOC4349446);ncbi_4349477(LOC4349477);ncbi_9269589(LOC9269589);ncbi_4348184(LOC4348184);ncbi_4348536(LOC4348536);ncbi_4348852(LOC4348852);ncbi_4349688(LOC4349688);ncbi_4349526(LOC4349526);ncbi_4352258(LOC4352258);ncbi_4351597(LOC4351597)…	K13126+K12880+K14314+K13126+K00784+K14306+K03253+K07562+K14311+K05019+K03754+K03259+K14320+K12881+K03239+K14297+K03539+K03242+K03242+K14320+K18213+K12812+K14313+K14304+K14298+K07936+K03252+K14315+K14310+K03245+K14324+K03248+K13174+K14303+K03240+K02516+K14291+K12878+K14294+K14292+K05019+K03231+K03231+K03231+K03231+K12882+K13114+K03680+K03259+K14297+K03237+K14300+K14290+K14309+K03238+K03247+K03537+…
Genetic Information Processing	Translation	Aminoacyl-tRNA biosynthesis	34	64	9.22638e-05	0.00302164	ko00970	ncbi_4347497(LOC4347497);ncbi_4346920(LOC4346920);ncbi_4348566(LOC4348566);ncbi_4348464(LOC4348464);ncbi_4348211(LOC4348211);ncbi_4350906(LOC4350906);ncbi_4352435(LOC4352435);ncbi_4352148(LOC4352148);ncbi_4325717(LOC4325717);ncbi_4324679(LOC4324679);ncbi_4324505(LOC4324505);ncbi_4330354(LOC4330354);ncbi_4328255(LOC4328255);ncbi_4330025(LOC4330025);ncbi_4333799(LOC4333799);ncbi_4333345(LOC4333345)…	K01869+K01869+K01889+K01885+K01872+K01875+K01867+K01881+K01893+K01875+K01876+K22503+K22503+K04567+K01873+K04567+K01874+K01873+K01880+K01892+K01886+K01890+K14164+K01870+K01874+K01893+K01881+K01873+K01866+K01866+K01880+K01868+K01885+K01875
Genetic Information Processing	Transcription	RNA polymerase	25	46	0.000493364	0.0129261	ko03020	ncbi_9270457(LOC9270457);ncbi_4350918(LOC4350918);ncbi_4349985(LOC4349985);ncbi_4349748(LOC4349748);ncbi_4351671(LOC4351671);ncbi_4351715(LOC4351715);ncbi_9269422(LOC9269422);ncbi_4330570(LOC4330570);ncbi_4331295(LOC4331295);ncbi_4332531(LOC4332531);ncbi_4334766(LOC4334766);ncbi_4333888(LOC4333888);ncbi_4325277(LOC4325277);ncbi_9270850(LOC9270850);ncbi_4336254(LOC4336254);ncbi_4335691(LOC4335691)…	K03002+K03005+K03007+K03013+K03007+K03020+K03009+K03012+K03017+K03027+K03016+K03000+K03023+K03013+K03018+K03026+K03006+K03025+K02999+K03016+K03008+K03024+K03022+K14721+K03046
Metabolism	Biosynthesis of other secondary metabolites	Flavonoid biosynthesis	16	29	0.00416979	0.0910405	ko00941	ncbi_4348299(LOC4348299);ncbi_4348304(LOC4348304);ncbi_4349607(LOC4349607);ncbi_4350636(LOC4350636);ncbi_4351321(LOC4351321);ncbi_4330843(LOC4330843);ncbi_4334588(LOC4334588);ncbi_9270463(LOC9270463);ncbi_4337102(LOC4337102);ncbi_9270590(LOC9270590);ncbi_4334886(LOC4334886);ncbi_4338409(LOC4338409);ncbi_4325716(LOC4325716);MSTRG.1828(ANT18);MSTRG.20081(CYP98A1);MSTRG.20082(CYP98A1)	K05280+K05280+K01859+K00660+K01859+K05278+K01859+K00475+K08695+K00487+K23180+K00487+K05277+K13082+K09754+K09754
Genetic Information Processing	Replication and repair	Mismatch repair	24	50	0.0056566	0.105859	ko03430	ncbi_4347016(LOC4347016);ncbi_4327899(LOC4327899);ncbi_107279348(LOC107279348);ncbi_4351654(LOC4351654);ncbi_4327373(LOC4327373);ncbi_4326564(LOC4326564);ncbi_4330068(LOC4330068);ncbi_4330895(LOC4330895);ncbi_4331062(LOC4331062);ncbi_4329835(LOC4329835);ncbi_4331489(LOC4331489);ncbi_4334389(LOC4334389);ncbi_4334834(LOC4334834);ncbi_4337442(LOC4337442);ncbi_9266862(LOC9266862);ncbi_4338271(LOC4338…	K08737+K10746+K07466+K10755+K07466+K03111+K10739+K10756+K04802+K10858+K02328+K10756+K07466+K08736+K07466+K08735+K07466+K07466+K07466+K07466+K08734+K07466+K07466+K07466
Metabolism	Biosynthesis of other secondary metabolites	Flavone and flavonol biosynthesis	6	8	0.0114511	0.187512	ko00944	ncbi_4348299(LOC4348299);ncbi_4348304(LOC4348304);ncbi_4326218(LOC4326218);ncbi_4326220(LOC4326220);ncbi_4350462(LOC4350462);ncbi_4336438(LOC4336438)	K05280+K05280+K22771+K22771+K22772+K22771
Genetic Information Processing	Replication and repair	DNA replication	28	64	0.013848	0.201566	ko03030	ncbi_4349811(LOC4349811);ncbi_107279348(LOC107279348);ncbi_4351654(LOC4351654);ncbi_4352514(LOC4352514);ncbi_4327373(LOC4327373);ncbi_4326564(LOC4326564);ncbi_4329458(LOC4329458);ncbi_4331016(LOC4331016);ncbi_4330068(LOC4330068);ncbi_4330895(LOC4330895);ncbi_4331062(LOC4331062);ncbi_4328433(LOC4328433);ncbi_4331489(LOC4331489);ncbi_4334389(LOC4334389);ncbi_4334834(LOC4334834);ncbi_4334691(LOC4334…	K10743+K07466+K10755+K02210+K07466+K03111+K02324+K02209+K10739+K10756+K04802+K10745+K02328+K10756+K07466+K04799+K07466+K10744+K02335+K07466+K07466+K04799+K07466+K07466+K02335+K07466+K07466+K07466
Genetic Information Processing	Replication and repair	Non-homologous end-joining	6	9	0.0256411	0.335899	ko03450	ncbi_9267125(LOC9267125);ncbi_4334058(LOC4334058);ncbi_4334691(LOC4334691);ncbi_4337137(LOC4337137);ncbi_4339464(LOC4339464);ncbi_4342584(LOC4342584)	K10885+K10886+K04799+K10865+K04799+K10884
Metabolism	Amino acid metabolism	Lysine biosynthesis	8	14	0.0319475	0.380465	ko00300	ncbi_4329224(LOC4329224);ncbi_4329234(LOC4329234);ncbi_4334188(LOC4334188);ncbi_4332563(LOC4332563);ncbi_4332231(LOC4332231);ncbi_4334794(LOC4334794);ncbi_4335317(LOC4335317);ncbi_4345328(LOC4345328)	K00215+K01586+K00133+K10206+K00215+K00928+K01714+K12524
Genetic Information Processing	Replication and repair	Base excision repair	19	45	0.0559692	0.610998	ko03410	ncbi_4347697(LOC4347697);ncbi_9268162(LOC9268162);ncbi_4329458(LOC4329458);ncbi_4329546(LOC4329546);ncbi_4327631(LOC4327631);ncbi_4327960(LOC4327960);ncbi_4331062(LOC4331062);ncbi_4329639(LOC4329639);ncbi_4331489(LOC4331489);ncbi_4326479(LOC4326479);ncbi_4334691(LOC4334691);ncbi_4337373(LOC4337373);ncbi_4337150(LOC4337150);ncbi_4339464(LOC4339464);ncbi_4343013(LOC4343013);ncbi_9272626(LOC9272626)…	K10772+K10773+K02324+K10798+K01246+K01142+K04802+K03660+K02328+K10798+K04799+K03648+K02335+K04799+K24070+K01246+K02335+K10563+K10801
Metabolism	Metabolism of other amino acids	Cyanoamino acid metabolism	22	54	0.0616534	0.621276	ko00460	ncbi_4347547(LOC4347547);ncbi_4347546(LOC4347546);ncbi_4348315(LOC4348315);ncbi_4326948(LOC4326948);ncbi_9267759(LOC9267759);ncbi_4324525(LOC4324525);ncbi_4352058(LOC4352058);ncbi_4327593(LOC4327593);ncbi_4334792(LOC4334792);ncbi_4334114(LOC4334114);ncbi_4334116(LOC4334116);ncbi_4337229(LOC4337229);ncbi_4336146(LOC4336146);ncbi_4336142(LOC4336142);ncbi_4336145(LOC4336145);ncbi_4336391(LOC4336391)…	K01188+K01188+K01188+K01188+K01188+K18592+K00600+K01188+K13029+K05349+K01188+K13051+K01188+K01188+K01188+K05350+K05349+K01455+K00600+K01188+K01188+K01188
Metabolism	Amino acid metabolism	Alanine, aspartate and glutamate metabolism	21	53	0.0878889	0.794751	ko00250	ncbi_4347138(LOC4347138);ncbi_4348525(LOC4348525);ncbi_4348524(LOC4348524);ncbi_4349694(LOC4349694);ncbi_4351847(LOC4351847);ncbi_4351413(LOC4351413);ncbi_4324764(LOC4324764);ncbi_4328828(LOC4328828);ncbi_4331017(LOC4331017);ncbi_4332184(LOC4332184);ncbi_4333815(LOC4333815);ncbi_4332108(LOC4332108);ncbi_4332596(LOC4332596);ncbi_4332642(LOC4332642);ncbi_4335977(LOC4335977);ncbi_4337229(LOC4337229)…	K00814+K00814+K00814+K00820+K01940+K00820+K00764+K14455+K00811+K01580+K01939+K01915+K01755+K01756+K01580+K13051+K00827+K00264+K00764+K00609+K00830
Genetic Information Processing	Folding, sorting and degradation	RNA degradation	41	113	0.091002	0.794751	ko03018	ncbi_4346519(LOC4346519);ncbi_4346605(LOC4346605);ncbi_9270165(LOC9270165);ncbi_4346409(LOC4346409);ncbi_4346906(LOC4346906);ncbi_4348824(LOC4348824);ncbi_9270208(LOC9270208);ncbi_4350355(LOC4350355);ncbi_4349924(LOC4349924);ncbi_4349816(LOC4349816);ncbi_9268439(LOC9268439);ncbi_4324917(LOC4324917);ncbi_4327851(LOC4327851);ncbi_4329627(LOC4329627);ncbi_4329995(LOC4329995);ncbi_4329449(LOC4329449)…	K11600+K13126+K04043+K13126+K01689+K04077+K12591+K12586+K12598+K12611+K12598+K03681+K03681+K03678+K00962+K12625+K04043+K12616+K07573+K12587+K12606+K12590+K04077+K04043+K01689+K03679+K03654+K00850+K13126+K12581+K12624+K04077+K00850+K12627+K12622+K04077+K01148+K12592+K12587+K12626+K12621
Metabolism	Amino acid metabolism	Histidine metabolism	9	20	0.115008	0.868219	ko00340	ncbi_4349966(LOC4349966);ncbi_4324282(LOC4324282);ncbi_4330482(LOC4330482);ncbi_4330149(LOC4330149);ncbi_4332296(LOC4332296);ncbi_4331530(LOC4331530);ncbi_4337007(LOC4337007);ncbi_4339287(LOC4339287);ncbi_4342620(LOC4342620)	K00128+K00013+K00817+K00128+K01663+K00765+K01693+K19787+K18649
Metabolism	Nucleotide metabolism	Purine metabolism	35	97	0.119235	0.868219	ko00230	ncbi_4347318(LOC4347318);ncbi_4327345(LOC4327345);ncbi_4349403(LOC4349403);ncbi_4349454(LOC4349454);ncbi_4349630(LOC4349630);ncbi_4324899(LOC4324899);ncbi_4351367(LOC4351367);ncbi_4324764(LOC4324764);ncbi_4328168(LOC4328168);ncbi_4329972(LOC4329972);ncbi_4331502(LOC4331502);ncbi_9272308(LOC9272308);ncbi_4332674(LOC4332674);ncbi_4334308(LOC4334308);ncbi_4333815(LOC4333815);ncbi_4334671(LOC4334671)…	K01923+K11808+K00940+K00873+K01522+K01952+K14641+K00764+K00948+K00759+K00939+K00860+K00942+K00088+K01939+K01933+K01081+K01756+K00856+K01466+K00951+K01952+K00764+K18447+K18532+K01490+K00940+K00873+K00939+K01951+K00602+K01945+K00601+K14641+K06928
Metabolism	Biosynthesis of other secondary metabolites	Monobactam biosynthesis	6	12	0.119297	0.868219	ko00261	ncbi_4329224(LOC4329224);ncbi_4334188(LOC4334188);ncbi_4332231(LOC4332231);ncbi_4334794(LOC4334794);ncbi_4335317(LOC4335317);ncbi_4345328(LOC4345328)	K00215+K00133+K00215+K00928+K01714+K12524
Genetic Information Processing	Replication and repair	Nucleotide excision repair	29	80	0.139551	0.87687	ko03420	ncbi_4324761(LOC4324761);ncbi_4349131(LOC4349131);ncbi_107279348(LOC107279348);ncbi_4351654(LOC4351654);ncbi_4327373(LOC4327373);ncbi_4325482(LOC4325482);ncbi_4329458(LOC4329458);ncbi_4330068(LOC4330068);ncbi_4329118(LOC4329118);ncbi_4330895(LOC4330895);ncbi_4331062(LOC4331062);ncbi_4331489(LOC4331489);ncbi_4334389(LOC4334389);ncbi_4334834(LOC4334834);ncbi_4336358(LOC4336358);ncbi_4337426(LOC4337…	K10570+K10849+K07466+K10755+K07466+K10140+K02324+K10739+K10570+K10756+K04802+K02328+K10756+K07466+K03142+K03144+K07466+K02335+K07466+K07466+K07466+K10845+K07466+K02335+K07466+K07466+K10841+K10841+K07466
Metabolism	Amino acid metabolism	Phenylalanine metabolism	17	44	0.141967	0.87687	ko00360	ncbi_4352358(LOC4352358);ncbi_4330482(LOC4330482);ncbi_4329101(LOC4329101);ncbi_4330034(LOC4330034);ncbi_4330036(LOC4330036);ncbi_4330037(LOC4330037);ncbi_4328828(LOC4328828);ncbi_4331017(LOC4331017);ncbi_4336415(LOC4336415);ncbi_4335110(LOC4335110);ncbi_4336153(LOC4336153);ncbi_4334956(LOC4334956);ncbi_4338861(LOC4338861);ncbi_4324941(LOC4324941);ncbi_4341957(LOC4341957);ncbi_4344636(LOC4344636)…	K10775+K00817+K00815+K13064+K10775+K10775+K14455+K00811+K10775+K01426+K00276+K01426+K10775+K15849+K07253+K01593+K01593
Genetic Information Processing	Transcription	Spliceosome	68	202	0.147891	0.87687	ko03040	ncbi_4346657(LOC4346657);ncbi_9272163(LOC9272163);ncbi_9268567(LOC9268567);ncbi_4346374(LOC4346374);ncbi_4348330(LOC4348330);ncbi_4348007(LOC4348007);ncbi_4349020(LOC4349020);ncbi_4347985(LOC4347985);ncbi_4348798(LOC4348798);ncbi_4348309(LOC4348309);ncbi_4348844(LOC4348844);ncbi_4351215(LOC4351215);ncbi_4351052(LOC4351052);ncbi_4351155(LOC4351155);ncbi_4351124(LOC4351124);ncbi_4349526(LOC4349526)…	K12880+K12861+K12836+K12849+K12869+K12845+K12855+K11093+K12831+K12741+K10599+K12900+K11098+K12823+K12837+K12881+K03283+K12741+K12741+K12812+K11095+K11088+K11098+K12896+K11097+K12625+K11087+K11092+K12878+K11099+K12900+K11094+K12845+K12885+K12882+K09567+K11088+K12900+K12890+K12893+K12741+K12834+K12873+K11096+K12876+K12624+K12836+K12627+K03283+K12896+K12818+K12622+K12856+K12871+K12857+K12897+K12852+…
Metabolism	Metabolism of terpenoids and polyketides	Sesquiterpenoid and triterpenoid biosynthesis	5	10	0.151903	0.87687	ko00909	ncbi_4350288(LOC4350288);ncbi_4334492(LOC4334492);ncbi_4342663(LOC4342663);MSTRG.14220(Os11g0189600);MSTRG.3734(Os11g0285000)	K19011+K00801+K00801+K19011+K19011
Metabolism	Glycan biosynthesis and metabolism	Various types of N-glycan biosynthesis	13	33	0.163969	0.87687	ko00513	ncbi_4324876(LOC4324876);ncbi_4352649(LOC4352649);ncbi_4325533(LOC4325533);ncbi_4333143(LOC4333143);ncbi_4335701(LOC4335701);ncbi_4337389(LOC4337389);ncbi_107275757(LOC107275757);ncbi_4338348(LOC4338348);ncbi_4338802(LOC4338802);ncbi_4340636(LOC4340636);ncbi_4340564(LOC4340564);ncbi_4343697(LOC4343697);ncbi_4342702(LOC4342702)	K12667+K03844+K03846+K07441+K12668+K07151+K12666+K12666+K12373+K01231+K14413+K12373+K12670
Metabolism	Nucleotide metabolism	Pyrimidine metabolism	21	57	0.165766	0.87687	ko00240	ncbi_4347891(LOC4347891);ncbi_4349403(LOC4349403);ncbi_4350527(LOC4350527);ncbi_4351367(LOC4351367);ncbi_4325740(LOC4325740);ncbi_4326656(LOC4326656);ncbi_4325542(LOC4325542);ncbi_4324172(LOC4324172);ncbi_4325739(LOC4325739);ncbi_4329363(LOC4329363);ncbi_4331376(LOC4331376);ncbi_4333582(LOC4333582);ncbi_4335533(LOC4335533);ncbi_4337396(LOC4337396);ncbi_4324465(LOC4324465);ncbi_4339675(LOC4339675)…	K01240+K00940+K13998+K14641+K13421+K01937+K01465+K01937+K13421+K16904+K00857+K01081+K16904+K00254+K09903+K01937+K13800+K00940+K00943+K00609+K14641
Metabolism	Lipid metabolism	Arachidonic acid metabolism	6	13	0.167342	0.87687	ko00590	ncbi_4350287(LOC4350287);ncbi_4324525(LOC4324525);ncbi_4336627(LOC4336627);ncbi_4335293(LOC4335293);MSTRG.16061(SDP1);MSTRG.9373(SDP1)	K00432+K18592+K00432+K05309+K14674+K14674
Genetic Information Processing	Replication and repair	Homologous recombination	27	76	0.180222	0.908042	ko03440	ncbi_4325041(LOC4325041);ncbi_4347791(LOC4347791);ncbi_4348951(LOC4348951);ncbi_107279348(LOC107279348);ncbi_4327373(LOC4327373);ncbi_4326564(LOC4326564);ncbi_4330068(LOC4330068);ncbi_4323853(LOC4323853);ncbi_4330491(LOC4330491);ncbi_4333537(LOC4333537);ncbi_4331489(LOC4331489);ncbi_4334834(LOC4334834);ncbi_9266862(LOC9266862);ncbi_4337137(LOC4337137);ncbi_4337150(LOC4337150);ncbi_4337213(LOC4337…	K03553+K15362+K10867+K07466+K07466+K03111+K10739+K10870+K03655+K03553+K02328+K07466+K07466+K10865+K02335+K10882+K07466+K07466+K10869+K11864+K10875+K07466+K07466+K02335+K07466+K07466+K07466
Metabolism	Metabolism of cofactors and vitamins	Biotin metabolism	9	22	0.18906	0.916558	ko00780	ncbi_4346596(LOC4346596);ncbi_4349380(LOC4349380);ncbi_107280428(LOC107280428);ncbi_4338898(LOC4338898);ncbi_4340334(LOC4340334);ncbi_4343906(LOC4343906);ncbi_4342507(LOC4342507);ncbi_4346185(LOC4346185);ncbi_4345056(LOC4345056)	K00208+K00652+K09458+K02372+K00059+K09458+K00059+K01012+K19562
Metabolism	Lipid metabolism	Synthesis and degradation of ketone bodies	4	8	0.195906	0.916558	ko00072	ncbi_4347614(LOC4347614);ncbi_4349718(LOC4349718);ncbi_4351434(LOC4351434);ncbi_4346520(LOC4346520)	K01641+K01640+K01640+K00626
Metabolism	Biosynthesis of other secondary metabolites	Biosynthesis of various antibiotics	2	3	0.217311	0.981648	ko00998	ncbi_4351925(LOC4351925);ncbi_4351932(LOC4351932)	K21568+K21568
Metabolism	Biosynthesis of other secondary metabolites	Betalain biosynthesis	3	6	0.2576	1	ko00965	ncbi_4324833(LOC4324833);ncbi_4344636(LOC4344636);ncbi_4344637(LOC4344637)	K15777+K01593+K01593
Metabolism	Biosynthesis of other secondary metabolites	Anthocyanin biosynthesis	1	1	0.30108	1	ko00942	ncbi_4340373(LOC4340373)	K12930
Metabolism	Lipid metabolism	Steroid biosynthesis	12	34	0.311276	1	ko00100	ncbi_9268311(LOC9268311);ncbi_4329175(LOC4329175);ncbi_4329318(LOC4329318);ncbi_4331338(LOC4331338);ncbi_4333070(LOC4333070);ncbi_4334492(LOC4334492);ncbi_4338097(LOC4338097);ncbi_4342663(LOC4342663);ncbi_4325564(LOC4325564);ncbi_4338803(LOC4338803);MSTRG.16061(SDP1);MSTRG.9373(SDP1)	K00222+K05917+K00213+K14423+K23558+K00801+K05917+K00801+K09832+K05917+K14674+K14674
Metabolism	Amino acid metabolism	Arginine biosynthesis	12	34	0.311276	1	ko00220	ncbi_4347138(LOC4347138);ncbi_4348525(LOC4348525);ncbi_4348524(LOC4348524);ncbi_4351847(LOC4351847);ncbi_9269231(LOC9269231);ncbi_4328828(LOC4328828);ncbi_4330205(LOC4330205);ncbi_4331017(LOC4331017);ncbi_4332108(LOC4332108);ncbi_4332596(LOC4332596);ncbi_4333458(LOC4333458);ncbi_4343164(LOC4343164)	K00814+K00814+K00814+K01940+K00611+K14455+K00930+K00811+K01915+K01755+K00145+K00818
Metabolism	Amino acid metabolism	Tyrosine metabolism	14	41	0.339666	1	ko00350	ncbi_4348152(LOC4348152);ncbi_4350055(LOC4350055);ncbi_4350053(LOC4350053);ncbi_4330482(LOC4330482);ncbi_4329101(LOC4329101);ncbi_4328828(LOC4328828);ncbi_4331017(LOC4331017);ncbi_4331893(LOC4331893);ncbi_4336153(LOC4336153);ncbi_4324941(LOC4324941);ncbi_4339844(LOC4339844);ncbi_4341957(LOC4341957);ncbi_4344636(LOC4344636);ncbi_4344637(LOC4344637)	K00001+K00001+K18857+K00817+K00815+K14455+K00811+K00121+K00276+K15849+K00451+K07253+K01593+K01593
Metabolism	Lipid metabolism	Fatty acid biosynthesis	16	48	0.363429	1	ko00061	ncbi_4346596(LOC4346596);ncbi_4347505(LOC4347505);ncbi_4348450(LOC4348450);ncbi_9272332(LOC9272332);ncbi_4351241(LOC4351241);ncbi_4324393(LOC4324393);ncbi_4332547(LOC4332547);ncbi_4333144(LOC4333144);ncbi_107280428(LOC107280428);ncbi_4337178(LOC4337178);ncbi_4338322(LOC4338322);ncbi_4338898(LOC4338898);ncbi_4340334(LOC4340334);ncbi_4343906(LOC4343906);ncbi_4342507(LOC4342507);MSTRG.19533(AAE15)	K00208+K10782+K11262+K07512+K07512+K01897+K00645+K03921+K09458+K00648+K11262+K02372+K00059+K09458+K00059+K01897
Metabolism	Glycan biosynthesis and metabolism	N-Glycan biosynthesis	13	39	0.387245	1	ko00510	ncbi_4324876(LOC4324876);ncbi_4352649(LOC4352649);ncbi_4327748(LOC4327748);ncbi_4325533(LOC4325533);ncbi_4332068(LOC4332068);ncbi_4333143(LOC4333143);ncbi_4335701(LOC4335701);ncbi_4337389(LOC4337389);ncbi_4336325(LOC4336325);ncbi_107275757(LOC107275757);ncbi_4338348(LOC4338348);ncbi_4340636(LOC4340636);ncbi_4342702(LOC4342702)	K12667+K03844+K01228+K03846+K05546+K07441+K12668+K07151+K03850+K12666+K12666+K01231+K12670
Metabolism	Amino acid metabolism	Glycine, serine and threonine metabolism	22	70	0.44906	1	ko00260	ncbi_4350964(LOC4350964);ncbi_4327189(LOC4327189);ncbi_4352058(LOC4352058);ncbi_4330747(LOC4330747);ncbi_4326849(LOC4326849);ncbi_4327981(LOC4327981);ncbi_4334188(LOC4334188);ncbi_9270715(LOC9270715);ncbi_4334794(LOC4334794);ncbi_4336153(LOC4336153);ncbi_4337230(LOC4337230);ncbi_4334914(LOC4334914);ncbi_4336624(LOC4336624);ncbi_4339095(LOC4339095);ncbi_4339133(LOC4339133);ncbi_4338868(LOC4338868)…	K01079+K15919+K00600+K01834+K00382+K15893+K00133+K00831+K00928+K00276+K00058+K15919+K12235+K00827+K15633+K00600+K01733+K02437+K12524+K00830+K00058+K15919
Metabolism	Metabolism of other amino acids	Taurine and hypotaurine metabolism	3	8	0.450996	1	ko00430	ncbi_4324525(LOC4324525);ncbi_4332184(LOC4332184);ncbi_4335977(LOC4335977)	K18592+K01580+K01580
Metabolism	Metabolism of terpenoids and polyketides	Monoterpenoid biosynthesis	3	8	0.450996	1	ko00902	ncbi_4336497(LOC4336497);ncbi_4336494(LOC4336494);ncbi_4344332(LOC4344332)	K15095+K15095+K15095
Metabolism	Biosynthesis of other secondary metabolites	Isoquinoline alkaloid biosynthesis	7	21	0.453835	1	ko00950	ncbi_4329101(LOC4329101);ncbi_4328828(LOC4328828);ncbi_4331017(LOC4331017);ncbi_4336153(LOC4336153);ncbi_4324941(LOC4324941);ncbi_4344636(LOC4344636);ncbi_4344637(LOC4344637)	K00815+K14455+K00811+K00276+K15849+K01593+K01593
Metabolism	Metabolism of cofactors and vitamins	Porphyrin metabolism	13	41	0.46986	1	ko00860	ncbi_4348519(LOC4348519);ncbi_4348464(LOC4348464);ncbi_4349004(LOC4349004);ncbi_4326671(LOC4326671);ncbi_4327178(LOC4327178);ncbi_4325761(LOC4325761);ncbi_4327058(LOC4327058);ncbi_4337415(LOC4337415);ncbi_4338498(LOC4338498);ncbi_4340015(LOC4340015);ncbi_4345926(LOC4345926);ncbi_4346136(LOC4346136);ncbi_4325167(LOC4325167)	K13545+K01885+K00218+K02303+K13606+K08101+K19054+K00218+K04040+K03428+K02259+K01845+K01885
Metabolism	Global and overview maps	Biosynthesis of amino acids	75	246	0.471935	1	ko01230	ncbi_4325755(LOC4325755);ncbi_4347138(LOC4347138);ncbi_4346906(LOC4346906);ncbi_4348525(LOC4348525);ncbi_4325163(LOC4325163);ncbi_4349454(LOC4349454);ncbi_4348524(LOC4348524);ncbi_4348728(LOC4348728);ncbi_4349157(LOC4349157);ncbi_4350964(LOC4350964);ncbi_4324282(LOC4324282);ncbi_4352832(LOC4352832);ncbi_4352833(LOC4352833);ncbi_4352058(LOC4352058);ncbi_4351847(LOC4351847);ncbi_4324853(LOC4324853)…	K00286+K00814+K01689+K00814+K00789+K00873+K00814+K00927+K05359+K01079+K00013+K00549+K00549+K00600+K01940+K12657+K00215+K00817+K00815+K00948+K01834+K00611+K00134+K14455+K00930+K01586+K00811+K01663+K00133+K01626+K05359+K00831+K10206+K01915+K00765+K00215+K01755+K01689+K00145+K00928+K00052+K00615+K00031+K01714+K00826+K01693+K00850+K00058+K01658+K05359+K00826+K00850+K15633+K00600+K00264+K00053+K01733+…
Metabolism	Biosynthesis of other secondary metabolites	Tropane, piperidine and pyridine alkaloid biosynthesis	9	28	0.477558	1	ko00960	ncbi_4350428(LOC4350428);ncbi_4350416(LOC4350416);ncbi_4330482(LOC4330482);ncbi_4329101(LOC4329101);ncbi_4328828(LOC4328828);ncbi_4331017(LOC4331017);ncbi_4332375(LOC4332375);ncbi_4336153(LOC4336153);ncbi_4324941(LOC4324941)	K08081+K08081+K00817+K00815+K14455+K00811+K08081+K00276+K15849
Metabolism	Amino acid metabolism	Valine, leucine and isoleucine degradation	15	49	0.523339	1	ko00280	ncbi_4347614(LOC4347614);ncbi_4349332(LOC4349332);ncbi_4349966(LOC4349966);ncbi_4349718(LOC4349718);ncbi_4351684(LOC4351684);ncbi_4351434(LOC4351434);ncbi_4324637(LOC4324637);ncbi_4330149(LOC4330149);ncbi_4326849(LOC4326849);ncbi_4336645(LOC4336645);ncbi_4339583(LOC4339583);ncbi_4339095(LOC4339095);ncbi_4344267(LOC4344267);ncbi_4346520(LOC4346520);MSTRG.1324(--)	K01641+K05605+K00128+K01640+K00166+K01640+K05605+K00128+K00382+K00826+K00826+K00827+K00249+K00626+K05605
Metabolism	Lipid metabolism	Linoleic acid metabolism	6	19	0.530432	1	ko00591	ncbi_4352509(LOC4352509);ncbi_4352505(LOC4352505);ncbi_4333823(LOC4333823);ncbi_4338358(LOC4338358);MSTRG.16061(SDP1);MSTRG.9373(SDP1)	K00454+K00454+K15718+K00454+K14674+K14674
Metabolism	Glycan biosynthesis and metabolism	Glycosylphosphatidylinositol (GPI)-anchor biosynthesis	8	26	0.544543	1	ko00563	ncbi_9267411(LOC9267411);ncbi_4329782(LOC4329782);ncbi_9267717(LOC9267717);ncbi_4328747(LOC4328747);ncbi_4337911(LOC4337911);ncbi_9268920(LOC9268920);ncbi_107276856(LOC107276856);MSTRG.3299(--)	K03858+K05285+K05310+K05290+K03858+K03857+K05293+K11001
Metabolism	Carbohydrate metabolism	Propanoate metabolism	10	33	0.555943	1	ko00640	ncbi_4349332(LOC4349332);ncbi_4348450(LOC4348450);ncbi_4351684(LOC4351684);ncbi_4324637(LOC4324637);ncbi_4326849(LOC4326849);ncbi_4328012(LOC4328012);ncbi_4338322(LOC4338322);ncbi_4337904(LOC4337904);ncbi_4346520(LOC4346520);MSTRG.1324(--)	K05605+K11262+K00166+K05605+K00382+K00016+K11262+K00232+K00626+K05605
Genetic Information Processing	Folding, sorting and degradation	Protein export	18	60	0.556307	1	ko03060	ncbi_4347239(LOC4347239);ncbi_4349143(LOC4349143);ncbi_9267495(LOC9267495);ncbi_4352133(LOC4352133);ncbi_4329702(LOC4329702);ncbi_4325792(LOC4325792);ncbi_4328965(LOC4328965);ncbi_4328075(LOC4328075);ncbi_4331399(LOC4331399);ncbi_4334759(LOC4334759);ncbi_4332042(LOC4332042);ncbi_4340680(LOC4340680);ncbi_4340470(LOC4340470);ncbi_4341707(LOC4341707);ncbi_4346082(LOC4346082);ncbi_4327929(LOC4327929)…	K03100+K03217+K03106+K12946+K12947+K12948+K03100+K09490+K03217+K03217+K10956+K03109+K09490+K07342+K12272+K09481+K12948+K13280
Metabolism	Metabolism of cofactors and vitamins	Thiamine metabolism	7	23	0.564793	1	ko00730	ncbi_4331502(LOC4331502);ncbi_4332604(LOC4332604);ncbi_4333719(LOC4333719);ncbi_4343443(LOC4343443);ncbi_4342614(LOC4342614);ncbi_4344534(LOC4344534);MSTRG.6462(NTPCR)	K00939+K20896+K03147+K03146+K01662+K00939+K06928
Metabolism	Global and overview maps	2-Oxocarboxylic acid metabolism	17	57	0.568857	1	ko01210	ncbi_4347138(LOC4347138);ncbi_4348525(LOC4348525);ncbi_4348524(LOC4348524);ncbi_4328828(LOC4328828);ncbi_4330205(LOC4330205);ncbi_4331017(LOC4331017);ncbi_4334188(LOC4334188);ncbi_4333458(LOC4333458);ncbi_4334794(LOC4334794);ncbi_4333613(LOC4333613);ncbi_4336353(LOC4336353);ncbi_4336645(LOC4336645);ncbi_4339583(LOC4339583);ncbi_4339677(LOC4339677);ncbi_4343164(LOC4343164);ncbi_4346318(LOC4346318)…	K00814+K00814+K00814+K14455+K00930+K00811+K00133+K00145+K00928+K00052+K00031+K00826+K00826+K00053+K00818+K01687+K01681
Metabolism	Glycan biosynthesis and metabolism	Glycosphingolipid biosynthesis - ganglio series	2	6	0.582264	1	ko00604	ncbi_4338802(LOC4338802);ncbi_4343697(LOC4343697)	K12373+K12373
Metabolism	Biosynthesis of other secondary metabolites	Glucosinolate biosynthesis	2	6	0.582264	1	ko00966	ncbi_4336645(LOC4336645);ncbi_4339583(LOC4339583)	K00826+K00826
Metabolism	Glycan biosynthesis and metabolism	Glycosaminoglycan degradation	4	13	0.582944	1	ko00531	ncbi_4331042(LOC4331042);ncbi_4338802(LOC4338802);ncbi_4340299(LOC4340299);ncbi_4343697(LOC4343697)	K07964+K12373+K07964+K12373
Metabolism	Metabolism of cofactors and vitamins	Vitamin B6 metabolism	4	13	0.582944	1	ko00750	ncbi_4324597(LOC4324597);ncbi_9270715(LOC9270715);ncbi_4339521(LOC4339521);ncbi_107279054(LOC107279054)	K13248+K00831+K01733+K06215
Metabolism	Metabolism of terpenoids and polyketides	Brassinosteroid biosynthesis	4	13	0.582944	1	ko00905	ncbi_9272051(LOC9272051);ncbi_4349746(LOC4349746);ncbi_9268939(LOC9268939);ncbi_4324809(LOC4324809)	K09591+K09588+K15639+K09591
Metabolism	Biosynthesis of other secondary metabolites	Stilbenoid, diarylheptanoid and gingerol biosynthesis	4	13	0.582944	1	ko00945	ncbi_9270590(LOC9270590);ncbi_4338409(LOC4338409);MSTRG.20081(CYP98A1);MSTRG.20082(CYP98A1)	K00487+K00487+K09754+K09754
Metabolism	Metabolism of other amino acids	Selenocompound metabolism	6	20	0.588035	1	ko00450	ncbi_4349123(LOC4349123);ncbi_4352832(LOC4352832);ncbi_4352833(LOC4352833);ncbi_4332018(LOC4332018);ncbi_4341140(LOC4341140);MSTRG.4633(Os06g0327300)	K01761+K00549+K00549+K01874+K01874+K00384
Metabolism	Energy metabolism	Nitrogen metabolism	10	34	0.59967	1	ko00910	ncbi_4330867(LOC4330867);ncbi_4329556(LOC4329556);ncbi_4332108(LOC4332108);ncbi_107277478(LOC107277478);ncbi_4326894(LOC4326894);ncbi_4339561(LOC4339561);ncbi_9268297(LOC9268297);ncbi_9270004(LOC9270004);ncbi_107276201(LOC107276201);ncbi_4345798(LOC4345798)	K10534+K01674+K01915+K02575+K01455+K00264+K01674+K01674+K01674+K10534
Metabolism	Metabolism of cofactors and vitamins	One carbon pool by folate	5	17	0.61533	1	ko00670	ncbi_4350527(LOC4350527);ncbi_4352058(LOC4352058);ncbi_4338868(LOC4338868);ncbi_4344931(LOC4344931);MSTRG.11918(PUR3)	K13998+K00600+K00600+K00602+K00601
Metabolism	Metabolism of other amino acids	Glutathione metabolism	33	113	0.61927	1	ko00480	ncbi_4347319(LOC4347319);ncbi_4349167(LOC4349167);ncbi_4348461(LOC4348461);ncbi_4348623(LOC4348623);ncbi_4349188(LOC4349188);ncbi_4349192(LOC4349192);ncbi_4349191(LOC4349191);ncbi_4349207(LOC4349207);ncbi_4349210(LOC4349210);ncbi_4349196(LOC4349196);ncbi_4350287(LOC4350287);ncbi_4350528(LOC4350528);ncbi_4351663(LOC4351663);ncbi_4351664(LOC4351664);ncbi_4324525(LOC4324525);ncbi_4325763(LOC4325763)…	K00799+K00799+K00799+K00383+K00799+K00799+K00799+K00799+K00799+K00799+K00432+K00033+K00434+K00434+K18592+K00799+K00799+K00036+K00799+K00434+K00799+K00031+K00432+K00799+K00799+K01919+K00799+K00799+K00434+K00036+K00799+K00036+K01581
Metabolism	Metabolism of terpenoids and polyketides	Diterpenoid biosynthesis	11	38	0.622587	1	ko00904	ncbi_4329724(LOC4329724);ncbi_4329723(LOC4329723);ncbi_4329725(LOC4329725);ncbi_4329013(LOC4329013);ncbi_9266189(LOC9266189);ncbi_4333585(LOC4333585);ncbi_4323864(LOC4323864);ncbi_9266994(LOC9266994);ncbi_4339310(LOC4339310);ncbi_4341447(LOC4341447);ncbi_4339885(LOC4339885)	K14036+K16084+K16083+K04120+K04120+K22639+K04124+K04125+K04125+K16084+K04123
Metabolism	Biosynthesis of other secondary metabolites	Phenylpropanoid biosynthesis	68	232	0.631778	1	ko00940	ncbi_9269515(LOC9269515);ncbi_4347547(LOC4347547);ncbi_4347546(LOC4347546);ncbi_4347962(LOC4347962);ncbi_4348315(LOC4348315);ncbi_4326948(LOC4326948);ncbi_9267759(LOC9267759);ncbi_4326375(LOC4326375);ncbi_4352358(LOC4352358);ncbi_4326376(LOC4326376);ncbi_4326970(LOC4326970);ncbi_4324554(LOC4324554);ncbi_4326273(LOC4326273);ncbi_4330407(LOC4330407);ncbi_4330034(LOC4330034);ncbi_4330036(LOC4330036)…	K00083+K01188+K01188+K00430+K01188+K01188+K01188+K12355+K10775+K12355+K00430+K00430+K00430+K01904+K13064+K10775+K10775+K00430+K00430+K00430+K01188+K00430+K00430+K00430+K00430+K00430+K00430+K00430+K05349+K01188+K00430+K00430+K00430+K10775+K00487+K00430+K00430+K01188+K01188+K01188+K05350+K05349+K00430+K00430+K00430+K00487+K10775+K00430+K00430+K00430+K00430+K12355+K01904+K01188+K00430+K00430+K00430+…
Metabolism	Lipid metabolism	Cutin, suberine and wax biosynthesis	8	28	0.640355	1	ko00073	ncbi_4348947(LOC4348947);ncbi_4330643(LOC4330643);ncbi_4330012(LOC4330012);ncbi_4335562(LOC4335562);ncbi_4340665(LOC4340665);ncbi_4340663(LOC4340663);ncbi_4340664(LOC4340664);ncbi_107278422(LOC107278422)	K15402+K17991+K15404+K13356+K17991+K17991+K17991+K13356
Metabolism	Metabolism of cofactors and vitamins	Folate biosynthesis	8	28	0.640355	1	ko00790	ncbi_4347851(LOC4347851);ncbi_4350527(LOC4350527);ncbi_4328260(LOC4328260);ncbi_4328992(LOC4328992);ncbi_4339017(LOC4339017);ncbi_4338203(LOC4338203);MSTRG.20408(--);MSTRG.8039(MitHPPK/DHPS)	K01633+K13998+K03635+K18482+K14652+K18482+K18482+K13941
Metabolism	Energy metabolism	Carbon fixation in photosynthetic organisms	25	87	0.650332	1	ko00710	ncbi_4347138(LOC4347138);ncbi_4346699(LOC4346699);ncbi_4348525(LOC4348525);ncbi_4348524(LOC4348524);ncbi_4348728(LOC4348728);ncbi_4352016(LOC4352016);ncbi_4327423(LOC4327423);ncbi_4326249(LOC4326249);ncbi_4329892(LOC4329892);ncbi_4328828(LOC4328828);ncbi_4326138(LOC4326138);ncbi_4332293(LOC4332293);ncbi_4333181(LOC4333181);ncbi_4335330(LOC4335330);ncbi_4341496(LOC4341496);ncbi_4341792(LOC4341792)…	K00814+K01595+K00814+K00814+K00927+K01602+K00026+K00026+K00134+K14455+K01595+K01610+K01006+K00615+K01623+K00927+K01623+K00134+K01601+K00028+K01601+K00051+K00051+K01601+K01601
Metabolism	Carbohydrate metabolism	Starch and sucrose metabolism	47	162	0.650531	1	ko00500	ncbi_4347311(LOC4347311);ncbi_4347800(LOC4347800);ncbi_4346656(LOC4346656);ncbi_4347547(LOC4347547);ncbi_4346527(LOC4346527);ncbi_4347546(LOC4347546);ncbi_4349141(LOC4349141);ncbi_4348315(LOC4348315);ncbi_4326948(LOC4326948);ncbi_9267759(LOC9267759);ncbi_4325448(LOC4325448);ncbi_4324810(LOC4324810);ncbi_4330753(LOC4330753);ncbi_4327593(LOC4327593);ncbi_4328091(LOC4328091);ncbi_4332996(LOC4332996)…	K01810+K00963+K00975+K01188+K01193+K01188+K01194+K01188+K01188+K01188+K07024+K00688+K01087+K01188+K00963+K01087+K00695+K01179+K05349+K00688+K00695+K01188+K01188+K01188+K01188+K05350+K01193+K05349+K00844+K16055+K00975+K18447+K00695+K01187+K00703+K01188+K00700+K13679+K00705+K01810+K01188+K19893+K01176+K01214+K01188+K00975+K01177
Metabolism	Carbohydrate metabolism	Pentose phosphate pathway	17	60	0.665508	1	ko00030	ncbi_4347311(LOC4347311);ncbi_4350528(LOC4350528);ncbi_4330512(LOC4330512);ncbi_4328168(LOC4328168);ncbi_4329889(LOC4329889);ncbi_4333117(LOC4333117);ncbi_4335330(LOC4335330);ncbi_4336113(LOC4336113);ncbi_4339369(LOC4339369);ncbi_4341496(LOC4341496);ncbi_4342988(LOC4342988);ncbi_4343843(LOC4343843);ncbi_4345842(LOC4345842);ncbi_4344545(LOC4344545);ncbi_4345338(LOC4345338);ncbi_4344683(LOC4344683)…	K01810+K00033+K00895+K00948+K00036+K01057+K00615+K00850+K00850+K01623+K00036+K01057+K01810+K01623+K00895+K00616+K00036
Metabolism	Glycan biosynthesis and metabolism	Other glycan degradation	5	18	0.671339	1	ko00511	ncbi_107275619(LOC107275619);ncbi_4350617(LOC4350617);ncbi_4338802(LOC4338802);ncbi_4343697(LOC4343697);ncbi_4344485(LOC4344485)	K15923+K01191+K12373+K12373+K17108
Metabolism	Carbohydrate metabolism	Amino sugar and nucleotide sugar metabolism	47	164	0.687815	1	ko00520	ncbi_4347638(LOC4347638);ncbi_4347311(LOC4347311);ncbi_4347800(LOC4347800);ncbi_4346656(LOC4346656);ncbi_4349267(LOC4349267);ncbi_4350861(LOC4350861);ncbi_4349694(LOC4349694);ncbi_4325067(LOC4325067);ncbi_107276048(LOC107276048);ncbi_4351413(LOC4351413);ncbi_4327126(LOC4327126);ncbi_4325991(LOC4325991);ncbi_9266241(LOC9266241);ncbi_4328091(LOC4328091);ncbi_4324117(LOC4324117);ncbi_4326722(LOC4326…	K01784+K01810+K00963+K00975+K20547+K01809+K00820+K01183+K00770+K00820+K00326+K01809+K00621+K00963+K01183+K15920+K20547+K12450+K00972+K00326+K15920+K01183+K18677+K00844+K13648+K00326+K06118+K01183+K20547+K00975+K12373+K13648+K20547+K20547+K02377+K01836+K13648+K12373+K01209+K01810+K08679+K12448+K00975+K13648+K08679+K13648+K01209
Metabolism	Amino acid metabolism	Valine, leucine and isoleucine biosynthesis	5	19	0.721663	1	ko00290	ncbi_4333613(LOC4333613);ncbi_4336645(LOC4336645);ncbi_4339583(LOC4339583);ncbi_4339677(LOC4339677);ncbi_4346318(LOC4346318)	K00052+K00826+K00826+K00053+K01687
Metabolism	Amino acid metabolism	Tryptophan metabolism	17	62	0.722906	1	ko00380	ncbi_4347994(LOC4347994);ncbi_4348072(LOC4348072);ncbi_4349966(LOC4349966);ncbi_4352328(LOC4352328);ncbi_4330149(LOC4330149);ncbi_4326849(LOC4326849);ncbi_4328073(LOC4328073);ncbi_4326734(LOC4326734);ncbi_4336150(LOC4336150);ncbi_4335110(LOC4335110);ncbi_4334956(LOC4334956);ncbi_4325178(LOC4325178);ncbi_4325198(LOC4325198);ncbi_4344636(LOC4344636);ncbi_4344637(LOC4344637);ncbi_4346520(LOC4346520)…	K22588+K11817+K00128+K11816+K00128+K00382+K03781+K11816+K23947+K01426+K01426+K11816+K16903+K01593+K01593+K00626+K11816
Metabolism	Metabolism of terpenoids and polyketides	Limonene and pinene degradation	2	8	0.747047	1	ko00903	ncbi_4349966(LOC4349966);ncbi_4330149(LOC4330149)	K00128+K00128
Metabolism	Lipid metabolism	alpha-Linolenic acid metabolism	15	56	0.752024	1	ko00592	ncbi_4350053(LOC4350053);ncbi_4352509(LOC4352509);ncbi_4352160(LOC4352160);ncbi_4352505(LOC4352505);ncbi_4325705(LOC4325705);ncbi_4328040(LOC4328040);ncbi_4329684(LOC4329684);ncbi_4338358(LOC4338358);ncbi_4337848(LOC4337848);ncbi_4337529(LOC4337529);ncbi_4337904(LOC4337904);ncbi_4340486(LOC4340486);ncbi_4340485(LOC4340485);MSTRG.16061(SDP1);MSTRG.9373(SDP1)	K18857+K00454+K10529+K00454+K05894+K10528+K05894+K00454+K10527+K08241+K00232+K05894+K05894+K14674+K14674
Metabolism	Global and overview maps	Fatty acid metabolism	21	78	0.768775	1	ko01212	ncbi_4346596(LOC4346596);ncbi_4348450(LOC4348450);ncbi_9272332(LOC9272332);ncbi_4351241(LOC4351241);ncbi_4324393(LOC4324393);ncbi_4332547(LOC4332547);ncbi_4333144(LOC4333144);ncbi_107280428(LOC107280428);ncbi_4336202(LOC4336202);ncbi_4335343(LOC4335343);ncbi_4337178(LOC4337178);ncbi_4337848(LOC4337848);ncbi_4338322(LOC4338322);ncbi_4337904(LOC4337904);ncbi_4338898(LOC4338898);ncbi_4340334(LOC4340…	K00208+K11262+K07512+K07512+K01897+K00645+K03921+K09458+K10251+K10703+K00648+K10527+K11262+K00232+K02372+K00059+K09458+K00059+K00249+K00626+K01897
Metabolism	Metabolism of terpenoids and polyketides	Zeatin biosynthesis	7	28	0.784166	1	ko00908	ncbi_9269428(LOC9269428);ncbi_4348200(LOC4348200);ncbi_4327333(LOC4327333);ncbi_4336629(LOC4336629);ncbi_4336681(LOC4336681);ncbi_4338605(LOC4338605);ncbi_4342142(LOC4342142)	K10717+K13496+K00279+K13495+K13495+K00279+K00791
Metabolism	Metabolism of other amino acids	Phosphonate and phosphinate metabolism	2	9	0.806159	1	ko00440	ncbi_4340428(LOC4340428);ncbi_4344725(LOC4344725)	K00993+K00968
Metabolism	Amino acid metabolism	Phenylalanine, tyrosine and tryptophan biosynthesis	13	51	0.808155	1	ko00400	ncbi_4349157(LOC4349157);ncbi_4330482(LOC4330482);ncbi_4329101(LOC4329101);ncbi_4328828(LOC4328828);ncbi_4331017(LOC4331017);ncbi_4333014(LOC4333014);ncbi_4332477(LOC4332477);ncbi_4336076(LOC4336076);ncbi_4335756(LOC4335756);ncbi_107277437(LOC107277437);ncbi_4324941(LOC4324941);ncbi_4343946(LOC4343946);ncbi_4347875(LOC4347875)	K05359+K00817+K00815+K14455+K00811+K01626+K05359+K01658+K05359+K15227+K15849+K01626+K05359
Environmental Information Processing	Membrane transport	ABC transporters	6	25	0.81032	1	ko02010	ncbi_4325158(LOC4325158);ncbi_4328570(LOC4328570);ncbi_9270100(LOC9270100);ncbi_4337742(LOC4337742);ncbi_9268765(LOC9268765);ncbi_4346344(LOC4346344)	K05658+K05658+K05658+K05658+K05658+K05658
Metabolism	Metabolism of other amino acids	beta-Alanine metabolism	11	44	0.816732	1	ko00410	ncbi_4349332(LOC4349332);ncbi_4349966(LOC4349966);ncbi_4324637(LOC4324637);ncbi_4330149(LOC4330149);ncbi_4332184(LOC4332184);ncbi_4335977(LOC4335977);ncbi_4336153(LOC4336153);ncbi_4337046(LOC4337046);ncbi_4337359(LOC4337359);ncbi_4337904(LOC4337904);MSTRG.1324(--)	K05605+K00128+K05605+K00128+K01580+K01580+K00276+K17839+K17839+K00232+K05605
Metabolism	Carbohydrate metabolism	Glyoxylate and dicarboxylate metabolism	22	84	0.817693	1	ko00630	ncbi_4327189(LOC4327189);ncbi_4352016(LOC4352016);ncbi_4352058(LOC4352058);ncbi_4327423(LOC4327423);ncbi_4326249(LOC4326249);ncbi_4326849(LOC4326849);ncbi_4327981(LOC4327981);ncbi_4328073(LOC4328073);ncbi_4332108(LOC4332108);ncbi_4337048(LOC4337048);ncbi_4334914(LOC4334914);ncbi_4326894(LOC4326894);ncbi_4338868(LOC4338868);ncbi_4341790(LOC4341790);ncbi_9270306(LOC9270306);ncbi_4345962(LOC4345962)…	K15919+K01602+K00600+K00026+K00026+K00382+K15893+K03781+K01915+K11517+K15919+K01455+K00600+K02437+K01681+K00830+K00626+K15919+K01601+K01601+K01601+K01601
Metabolism	Metabolism of cofactors and vitamins	Lipoic acid metabolism	1	5	0.833366	1	ko00785	ncbi_4332681(LOC4332681)	K23735
Metabolism	Metabolism of cofactors and vitamins	Riboflavin metabolism	4	18	0.838326	1	ko00740	ncbi_4334460(LOC4334460);ncbi_4332195(LOC4332195);ncbi_4336286(LOC4336286);ncbi_4339017(LOC4339017)	K22949+K14379+K00794+K14652
Genetic Information Processing	Folding, sorting and degradation	Sulfur relay system	3	14	0.84162	1	ko04122	ncbi_4352669(LOC4352669);ncbi_4330815(LOC4330815);ncbi_4328260(LOC4328260)	K14169+K14168+K03635
Metabolism	Glycan biosynthesis and metabolism	Glycosphingolipid biosynthesis - globo and isoglobo series	2	10	0.852629	1	ko00603	ncbi_4338802(LOC4338802);ncbi_4343697(LOC4343697)	K12373+K12373
Metabolism	Carbohydrate metabolism	Pyruvate metabolism	23	91	0.87172	1	ko00620	ncbi_4346699(LOC4346699);ncbi_4347531(LOC4347531);ncbi_4348450(LOC4348450);ncbi_4349454(LOC4349454);ncbi_4349966(LOC4349966);ncbi_4351678(LOC4351678);ncbi_4327423(LOC4327423);ncbi_4326249(LOC4326249);ncbi_4330149(LOC4330149);ncbi_4326849(LOC4326849);ncbi_4328012(LOC4328012);ncbi_4332736(LOC4332736);ncbi_4326138(LOC4326138);ncbi_4332293(LOC4332293);ncbi_4333181(LOC4333181);ncbi_4337361(LOC4337361)…	K01595+K00162+K11262+K00873+K00128+K00627+K00026+K00026+K00128+K00382+K00016+K01069+K01595+K01610+K01006+K18881+K01759+K11262+K00873+K00626+K00028+K00051+K00051
Metabolism	Amino acid metabolism	Lysine degradation	11	47	0.88017	1	ko00310	ncbi_4348602(LOC4348602);ncbi_4349966(LOC4349966);ncbi_4330149(LOC4330149);ncbi_4326849(LOC4326849);ncbi_4330940(LOC4330940);ncbi_4345509(LOC4345509);ncbi_4344924(LOC4344924);ncbi_4346520(LOC4346520);ncbi_4346677(LOC4346677);ncbi_4335844(LOC4335844);ncbi_4346352(LOC4346352)	K11426+K00128+K00128+K00382+K14157+K11420+K11426+K00626+K11423+K11426+K11420
Organismal Systems	Environmental adaptation	Circadian rhythm - plant	8	36	0.891101	1	ko04712	ncbi_4350698(LOC4350698);ncbi_4349831(LOC4349831);ncbi_4350636(LOC4350636);ncbi_107279948(LOC107279948);ncbi_4330000(LOC4330000);ncbi_4341272(LOC4341272);ncbi_4344399(LOC4344399);ncbi_4325329(LOC4325329)	K12116+K12130+K00660+K10143+K12127+K16223+K12129+K12124
Metabolism	Metabolism of cofactors and vitamins	Nicotinate and nicotinamide metabolism	4	20	0.895244	1	ko00760	ncbi_4347891(LOC4347891);ncbi_4331124(LOC4331124);ncbi_4333582(LOC4333582);ncbi_4346801(LOC4346801)	K01240+K06210+K01081+K00858
Metabolism	Carbohydrate metabolism	Butanoate metabolism	6	29	0.909488	1	ko00650	ncbi_4347614(LOC4347614);ncbi_4349718(LOC4349718);ncbi_4351434(LOC4351434);ncbi_4332184(LOC4332184);ncbi_4335977(LOC4335977);ncbi_4346520(LOC4346520)	K01641+K01640+K01640+K01580+K01580+K00626
Metabolism	Amino acid metabolism	Cysteine and methionine metabolism	32	128	0.917184	1	ko00270	ncbi_4325163(LOC4325163);ncbi_4349123(LOC4349123);ncbi_4350455(LOC4350455);ncbi_4352832(LOC4352832);ncbi_4352833(LOC4352833);ncbi_4326460(LOC4326460);ncbi_4327423(LOC4327423);ncbi_4326249(LOC4326249);ncbi_4329101(LOC4329101);ncbi_4330873(LOC4330873);ncbi_4328012(LOC4328012);ncbi_4328828(LOC4328828);ncbi_4331017(LOC4331017);ncbi_4334188(LOC4334188);ncbi_9270715(LOC9270715);ncbi_4324194(LOC4324194)…	K00789+K01761+K01251+K00549+K00549+K09880+K00026+K00026+K00815+K05933+K00016+K14455+K00811+K00133+K00831+K05933+K00928+K00826+K00058+K00899+K00826+K00827+K01919+K05933+K01738+K01738+K01244+K00558+K12524+K00058+K16054+K16054
Metabolism	Carbohydrate metabolism	C5-Branched dibasic acid metabolism	1	7	0.918678	1	ko00660	ncbi_4333613(LOC4333613)	K00052
Metabolism	Metabolism of cofactors and vitamins	Ubiquinone and other terpenoid-quinone biosynthesis	10	46	0.923724	1	ko00130	ncbi_4330437(LOC4330437);ncbi_4329101(LOC4329101);ncbi_4330407(LOC4330407);ncbi_9270590(LOC9270590);ncbi_4338409(LOC4338409);ncbi_4324310(LOC4324310);ncbi_4340157(LOC4340157);ncbi_4341718(LOC4341718);ncbi_4345054(LOC4345054);ncbi_4345717(LOC4345717)	K05928+K00815+K01904+K00487+K00487+K06127+K00591+K01904+K01904+K01904
Metabolism	Lipid metabolism	Glycerolipid metabolism	18	77	0.92545	1	ko00561	ncbi_4351119(LOC4351119);ncbi_4349966(LOC4349966);ncbi_4324826(LOC4324826);ncbi_4330149(LOC4330149);ncbi_4329584(LOC4329584);ncbi_4333927(LOC4333927);ncbi_4325452(LOC4325452);ncbi_4338997(LOC4338997);ncbi_4338951(LOC4338951);ncbi_4337743(LOC4337743);ncbi_4339063(LOC4339063);ncbi_4338660(LOC4338660);ncbi_4341317(LOC4341317);ncbi_4326982(LOC4326982);ncbi_4345366(LOC4345366);ncbi_4345212(LOC4345212)…	K13508+K00128+K13508+K00128+K09480+K01054+K06119+K13508+K13508+K22849+K22920+K06118+K11155+K13508+K18693+K03715+K14674+K14674
Metabolism	Lipid metabolism	Fatty acid degradation	12	54	0.925605	1	ko00071	ncbi_4348152(LOC4348152);ncbi_4350055(LOC4350055);ncbi_4350053(LOC4350053);ncbi_4349966(LOC4349966);ncbi_4324393(LOC4324393);ncbi_4330149(LOC4330149);ncbi_4331893(LOC4331893);ncbi_4337848(LOC4337848);ncbi_4337904(LOC4337904);ncbi_4344267(LOC4344267);ncbi_4346520(LOC4346520);MSTRG.19533(AAE15)	K00001+K00001+K18857+K00128+K01897+K00128+K00121+K10527+K00232+K00249+K00626+K01897
Metabolism	Metabolism of cofactors and vitamins	Pantothenate and CoA biosynthesis	6	31	0.939444	1	ko00770	ncbi_4329749(LOC4329749);ncbi_4336645(LOC4336645);ncbi_4339583(LOC4339583);ncbi_4339677(LOC4339677);ncbi_4346318(LOC4346318);MSTRG.21774(Os06g0207000)	K01922+K00826+K00826+K00053+K01687+K09680
Metabolism	Global and overview maps	Carbon metabolism	75	286	0.939781	1	ko01200	ncbi_4347138(LOC4347138);ncbi_4347311(LOC4347311);ncbi_4346699(LOC4346699);ncbi_4346906(LOC4346906);ncbi_4347531(LOC4347531);ncbi_4348525(LOC4348525);ncbi_4349332(LOC4349332);ncbi_4349454(LOC4349454);ncbi_4348524(LOC4348524);ncbi_4348728(LOC4348728);ncbi_4350964(LOC4350964);ncbi_4327189(LOC4327189);ncbi_4350528(LOC4350528);ncbi_4351678(LOC4351678);ncbi_4352016(LOC4352016);ncbi_4352058(LOC4352058)…	K00814+K01810+K01595+K01689+K00162+K00814+K05605+K00873+K00814+K00927+K01079+K15919+K00033+K00627+K01602+K00600+K00026+K00026+K05605+K00948+K01834+K00382+K15893+K00134+K03781+K14455+K00036+K01057+K01595+K01610+K00121+K00831+K01689+K01006+K00615+K00031+K00850+K00058+K11517+K15919+K00844+K01455+K00850+K15633+K00600+K00232+K01738+K01738+K01623+K02437+K00927+K00164+K00234+K00036+K01057+K00873+K01810+…
Metabolism	Carbohydrate metabolism	Ascorbate and aldarate metabolism	11	52	0.945597	1	ko00053	ncbi_4349966(LOC4349966);ncbi_4351663(LOC4351663);ncbi_4351664(LOC4351664);ncbi_4330149(LOC4330149);ncbi_4332474(LOC4332474);ncbi_4341335(LOC4341335);ncbi_4341337(LOC4341337);ncbi_4341305(LOC4341305);ncbi_4344397(LOC4344397);ncbi_4342620(LOC4342620);ncbi_4346299(LOC4346299)	K00128+K00434+K00434+K00128+K00434+K00423+K00423+K00469+K00434+K18649+K08232
Metabolism	Carbohydrate metabolism	Citrate cycle (TCA cycle)	13	60	0.946268	1	ko00020	ncbi_4347531(LOC4347531);ncbi_9272295(LOC9272295);ncbi_4351678(LOC4351678);ncbi_4325777(LOC4325777);ncbi_4327423(LOC4327423);ncbi_4326249(LOC4326249);ncbi_4326849(LOC4326849);ncbi_4332293(LOC4332293);ncbi_4336353(LOC4336353);ncbi_4344403(LOC4344403);ncbi_4342350(LOC4342350);ncbi_9270306(LOC9270306);ncbi_4344541(LOC4344541)	K00162+K01648+K00627+K01648+K00026+K00026+K00382+K01610+K00031+K00164+K00234+K01681+K00235
Metabolism	Energy metabolism	Photosynthesis	18	80	0.950471	1	ko00195	ncbi_9270637(LOC9270637);ncbi_4329766(LOC4329766);ncbi_4342192(LOC4342192);ncbi_3131409(psbA);ncbi_3131412(psbD);ncbi_3131411(psbC);ncbi_3131393(atpI);ncbi_3131407(psaB);ncbi_3131406(psaA);ncbi_3131461(atpE);ncbi_3131462(atpB);ncbi_3131410(psbB);ncbi_3131403(petB);ncbi_3131404(petD);ncbi_3131408(psaC);MSTRG.14517(petB);MSTRG.17494(psbB);MSTRG.20200(psaB)	K02639+K08901+K08901+K02703+K02706+K02705+K02108+K02690+K02689+K02114+K02112+K02704+K02635+K02637+K02691+K02635+K02704+K02690
Metabolism	Lipid metabolism	Ether lipid metabolism	6	32	0.950815	1	ko00565	ncbi_4337942(LOC4337942);ncbi_4341467(LOC4341467);ncbi_4340428(LOC4340428);ncbi_4342872(LOC4342872);MSTRG.16061(SDP1);MSTRG.9373(SDP1)	K01115+K01115+K00993+K01115+K14674+K14674
Metabolism	Lipid metabolism	Fatty acid elongation	8	41	0.956186	1	ko00062	ncbi_9272332(LOC9272332);ncbi_4351241(LOC4351241);ncbi_4328676(LOC4328676);ncbi_4331836(LOC4331836);ncbi_4336202(LOC4336202);ncbi_4335343(LOC4335343);ncbi_4339684(LOC4339684);ncbi_4323946(LOC4323946)	K07512+K07512+K15397+K15397+K10251+K10703+K15397+K15397
Metabolism	Glycan biosynthesis and metabolism	Other types of O-glycan biosynthesis	1	9	0.960326	1	ko00514	ncbi_4343677(LOC4343677)	K03691
Metabolism	Metabolism of terpenoids and polyketides	Carotenoid biosynthesis	5	29	0.963487	1	ko00906	ncbi_4349224(LOC4349224);ncbi_9270250(LOC9270250);ncbi_4331152(LOC4331152);ncbi_4331854(LOC4331854);ncbi_4326177(LOC4326177)	K15746+K09840+K15747+K02293+K17913
Metabolism	Energy metabolism	Photosynthesis - antenna proteins	2	15	0.965579	1	ko00196	ncbi_4324705(LOC4324705);ncbi_4345663(LOC4345663)	K08912+K08910
Cellular Processes	Transport and catabolism	Phagosome	18	84	0.97235	1	ko04145	ncbi_4350197(LOC4350197);ncbi_4326917(LOC4326917);ncbi_4328420(LOC4328420);ncbi_4328116(LOC4328116);ncbi_4329132(LOC4329132);ncbi_4333966(LOC4333966);ncbi_4331315(LOC4331315);ncbi_4332042(LOC4332042);ncbi_4333632(LOC4333632);ncbi_4335732(LOC4335732);ncbi_4337563(LOC4337563);ncbi_4341707(LOC4341707);ncbi_4343694(LOC4343694);ncbi_4342826(LOC4342826);ncbi_4327550(LOC4327550);ncbi_4345628(LOC4345628)…	K07374+K07375+K07375+K04392+K04392+K07374+K07375+K10956+K07375+K08054+K02155+K07342+K07374+K08057+K07375+K00921+K09481+K04392
Metabolism	Carbohydrate metabolism	Glycolysis / Gluconeogenesis	33	143	0.976743	1	ko00010	ncbi_4347311(LOC4347311);ncbi_4346906(LOC4346906);ncbi_4347531(LOC4347531);ncbi_4348152(LOC4348152);ncbi_4349454(LOC4349454);ncbi_4348728(LOC4348728);ncbi_4324066(LOC4324066);ncbi_4350055(LOC4350055);ncbi_4350053(LOC4350053);ncbi_4349966(LOC4349966);ncbi_4351678(LOC4351678);ncbi_4330512(LOC4330512);ncbi_4330747(LOC4330747);ncbi_4330149(LOC4330149);ncbi_4326849(LOC4326849);ncbi_4329892(LOC4329892)…	K01810+K01689+K00162+K00001+K00873+K00927+K01568+K00001+K18857+K00128+K00627+K00895+K01834+K00128+K00382+K00134+K00016+K01610+K00121+K01689+K00850+K00844+K00850+K15633+K01623+K00927+K00873+K01792+K01810+K01623+K00134+K00895+K01792
Metabolism	Global and overview maps	Biosynthesis of secondary metabolites	366	1311	0.980067	1	ko01110	ncbi_4346596(LOC4346596);ncbi_9268311(LOC9268311);ncbi_9269428(LOC9269428);ncbi_4325755(LOC4325755);ncbi_4347318(LOC4347318);ncbi_4347311(LOC4347311);ncbi_4347800(LOC4347800);ncbi_4346906(LOC4346906);ncbi_4346656(LOC4346656);ncbi_9269515(LOC9269515);ncbi_4347531(LOC4347531);ncbi_4347547(LOC4347547);ncbi_4346527(LOC4346527);ncbi_4347546(LOC4347546);ncbi_4347614(LOC4347614);ncbi_4348299(LOC4348299)…	K00208+K00222+K10717+K00286+K01923+K01810+K00963+K01689+K00975+K00083+K00162+K01188+K01193+K01188+K01641+K05280+K00001+K00430+K01194+K05280+K01188+K13496+K11808+K15746+K11262+K00940+K13789+K13545+K01885+K00789+K00873+K00927+K05359+K00218+K01568+K01079+K09591+K01809+K13508+K08081+K01188+K01859+K22772+K09588+K15919+K00001+K18857+K00033+K08081+K00128+K01640+K01952+K01648+K00660+K00627+K21568+K01188+…
Metabolism	Amino acid metabolism	Arginine and proline metabolism	12	62	0.980658	1	ko00330	ncbi_4325755(LOC4325755);ncbi_4349966(LOC4349966);ncbi_4324853(LOC4324853);ncbi_4330149(LOC4330149);ncbi_4328828(LOC4328828);ncbi_4331017(LOC4331017);ncbi_4335110(LOC4335110);ncbi_4334956(LOC4334956);ncbi_4337046(LOC4337046);ncbi_9272649(LOC9272649);ncbi_4337359(LOC4337359);MSTRG.8187(ODC)	K00286+K00128+K12657+K00128+K14455+K00811+K01426+K01426+K17839+K10536+K17839+K01581
Metabolism	Lipid metabolism	Biosynthesis of unsaturated fatty acids	4	29	0.988452	1	ko01040	ncbi_4333144(LOC4333144);ncbi_4336202(LOC4336202);ncbi_4335343(LOC4335343);ncbi_4337904(LOC4337904)	K03921+K10251+K10703+K00232
Metabolism	Carbohydrate metabolism	Pentose and glucuronate interconversions	13	69	0.988467	1	ko00040	ncbi_4347800(LOC4347800);ncbi_4350206(LOC4350206);ncbi_107276962(LOC107276962);ncbi_4325861(LOC4325861);ncbi_4327285(LOC4327285);ncbi_4328091(LOC4328091);ncbi_4334514(LOC4334514);ncbi_4335013(LOC4335013);ncbi_4326549(LOC4326549);ncbi_4338538(LOC4338538);ncbi_4343861(LOC4343861);ncbi_9267504(LOC9267504);ncbi_4344268(LOC4344268)	K00963+K01184+K01051+K01051+K01051+K00963+K01184+K01728+K01051+K01051+K01051+K22935+K01051
Metabolism	Carbohydrate metabolism	Fructose and mannose metabolism	13	70	0.990413	1	ko00051	ncbi_4350861(LOC4350861);ncbi_4327860(LOC4327860);ncbi_4330512(LOC4330512);ncbi_4325991(LOC4325991);ncbi_4326178(LOC4326178);ncbi_4336113(LOC4336113);ncbi_4339420(LOC4339420);ncbi_4339369(LOC4339369);ncbi_4339996(LOC4339996);ncbi_4341496(LOC4341496);ncbi_4341699(LOC4341699);ncbi_4344545(LOC4344545);ncbi_4345338(LOC4345338)	K01809+K19355+K00895+K01809+K19355+K00850+K00844+K00850+K18447+K01623+K02377+K01623+K00895
Metabolism	Lipid metabolism	Sphingolipid metabolism	4	31	0.993212	1	ko00600	ncbi_4331075(LOC4331075);ncbi_4330439(LOC4330439);ncbi_4327845(LOC4327845);ncbi_4344485(LOC4344485)	K00654+K04708+K04718+K17108
Genetic Information Processing	Folding, sorting and degradation	SNARE interactions in vesicular transport	6	41	0.99363	1	ko04130	ncbi_4349878(LOC4349878);ncbi_4330214(LOC4330214);ncbi_4328159(LOC4328159);ncbi_107276918(LOC107276918);ncbi_4340257(LOC4340257);ncbi_4346340(LOC4346340)	K08498+K08497+K08495+K08486+K08486+K08504
Genetic Information Processing	Translation	mRNA surveillance pathway	22	111	0.995103	1	ko03015	ncbi_4346605(LOC4346605);ncbi_4347905(LOC4347905);ncbi_4346409(LOC4346409);ncbi_4349526(LOC4349526);ncbi_4351607(LOC4351607);ncbi_4325772(LOC4325772);ncbi_4326193(LOC4326193);ncbi_4326511(LOC4326511);ncbi_4330785(LOC4330785);ncbi_4328127(LOC4328127);ncbi_4332324(LOC4332324);ncbi_4334149(LOC4334149);ncbi_4332822(LOC4332822);ncbi_4333840(LOC4333840);ncbi_4333834(LOC4333834);ncbi_4334816(LOC4334816)…	K13126+K14402+K13126+K12881+K15544+K15542+K12812+K03265+K14396+K14324+K14294+K14406+K12882+K03265+K13114+K14403+K14397+K13126+K03267+K12876+K14325+K12877
Metabolism	Carbohydrate metabolism	Galactose metabolism	10	61	0.995655	1	ko00052	ncbi_4347638(LOC4347638);ncbi_4347800(LOC4347800);ncbi_4346527(LOC4346527);ncbi_4328091(LOC4328091);ncbi_4336113(LOC4336113);ncbi_4336515(LOC4336515);ncbi_4339420(LOC4339420);ncbi_4339369(LOC4339369);ncbi_4341824(LOC4341824);ncbi_4344351(LOC4344351)	K01784+K00963+K01193+K00963+K00850+K01193+K00844+K00850+K01187+K18819
Environmental Information Processing	Signal transduction	MAPK signaling pathway - plant	32	152	0.995835	1	ko04016	ncbi_4324182(LOC4324182);ncbi_4349403(LOC4349403);ncbi_4349267(LOC4349267);ncbi_4352439(LOC4352439);ncbi_4327518(LOC4327518);ncbi_4326027(LOC4326027);ncbi_4327465(LOC4327465);ncbi_4324201(LOC4324201);ncbi_4330905(LOC4330905);ncbi_4328073(LOC4328073);ncbi_4328223(LOC4328223);ncbi_4332548(LOC4332548);ncbi_4332374(LOC4332374);ncbi_4331519(LOC4331519);ncbi_4332475(LOC4332475);ncbi_4334072(LOC4334072)…	K14497+K00940+K20547+K13447+K13424+K13447+K14497+K14497+K20718+K03781+K20538+K14496+K14497+K20547+K20536+K02183+K02183+K13414+K13425+K13447+K13424+K20547+K20718+K13449+K20547+K20547+K13449+K14513+K00940+K13449+K20538+K20606
Metabolism	Metabolism of terpenoids and polyketides	Terpenoid backbone biosynthesis	8	53	0.996579	1	ko00900	ncbi_4347614(LOC4347614);ncbi_9272383(LOC9272383);ncbi_4326891(LOC4326891);ncbi_4332275(LOC4332275);ncbi_9268853(LOC9268853);ncbi_4342614(LOC4342614);ncbi_4346017(LOC4346017);ncbi_4346520(LOC4346520)	K01641+K13789+K06981+K00938+K08658+K01662+K00021+K00626
Organismal Systems	Environmental adaptation	Plant-pathogen interaction	45	208	0.997989	1	ko04626	ncbi_4347402(LOC4347402);ncbi_9267802(LOC9267802);ncbi_4347356(LOC4347356);ncbi_4349249(LOC4349249);ncbi_4348062(LOC4348062);ncbi_9267892(LOC9267892);ncbi_4352439(LOC4352439);ncbi_4327518(LOC4327518);ncbi_4352339(LOC4352339);ncbi_4326027(LOC4326027);ncbi_4325693(LOC4325693);ncbi_4328676(LOC4328676);ncbi_4334782(LOC4334782);ncbi_4334371(LOC4334371);ncbi_4334800(LOC4334800);ncbi_4332475(LOC4332475)…	K04079+K04079+K09487+K13412+K13457+K13457+K13447+K13424+K09487+K13447+K13448+K15397+K13456+K13412+K02358+K20536+K02183+K13448+K02183+K15397+K13414+K13430+K13448+K13448+K13412+K13425+K15397+K13447+K13412+K13424+K13449+K09487+K15397+K13449+K01373+K13448+K13449+K13456+K09487+K13457+K13448+K13412+K13459+K13457+K13457
Metabolism	Energy metabolism	Sulfur metabolism	5	41	0.998175	1	ko00920	ncbi_9272308(LOC9272308);ncbi_4341321(LOC4341321);ncbi_4341322(LOC4341322);ncbi_4343582(LOC4343582);ncbi_4326319(LOC4326319)	K00860+K01738+K01738+K01082+K17725
Metabolism	Lipid metabolism	Glycerophospholipid metabolism	22	117	0.998222	1	ko00564	ncbi_4351119(LOC4351119);ncbi_4324826(LOC4324826);ncbi_4323890(LOC4323890);ncbi_4329468(LOC4329468);ncbi_4326076(LOC4326076);ncbi_4326512(LOC4326512);ncbi_4331292(LOC4331292);ncbi_4337344(LOC4337344);ncbi_4339200(LOC4339200);ncbi_4338997(LOC4338997);ncbi_4338951(LOC4338951);ncbi_4337942(LOC4337942);ncbi_4341467(LOC4341467);ncbi_4340428(LOC4340428);ncbi_4326982(LOC4326982);ncbi_4342872(LOC4342872)…	K13508+K13508+K05929+K18696+K08730+K00006+K01613+K06130+K00006+K13508+K13508+K01115+K01115+K00993+K13508+K01115+K06124+K18696+K18693+K00968+K14674+K14674
Cellular Processes	Transport and catabolism	Peroxisome	15	90	0.998954	1	ko04146	ncbi_4349718(LOC4349718);ncbi_4351434(LOC4351434);ncbi_4352306(LOC4352306);ncbi_4324393(LOC4324393);ncbi_4328861(LOC4328861);ncbi_4328073(LOC4328073);ncbi_4336353(LOC4336353);ncbi_4335562(LOC4335562);ncbi_4337048(LOC4337048);ncbi_4337904(LOC4337904);ncbi_4338417(LOC4338417);ncbi_4339922(LOC4339922);ncbi_107278422(LOC107278422);ncbi_4345962(LOC4345962);MSTRG.19533(AAE15)	K01640+K01640+K13348+K01897+K13341+K03781+K00031+K13356+K11517+K00232+K04564+K04564+K13356+K00830+K01897
Environmental Information Processing	Signal transduction	Phosphatidylinositol signaling system	9	65	0.999379	1	ko04070	ncbi_4352524(LOC4352524);ncbi_4329509(LOC4329509);ncbi_4328439(LOC4328439);ncbi_4332497(LOC4332497);ncbi_4334072(LOC4334072);ncbi_4332664(LOC4332664);ncbi_4337686(LOC4337686);ncbi_4342620(LOC4342620);ncbi_4345628(LOC4345628)	K05857+K00915+K01092+K05857+K02183+K02183+K05857+K18649+K00921
Metabolism	Energy metabolism	Oxidative phosphorylation	27	147	0.999643	1	ko00190	ncbi_107276159(LOC107276159);ncbi_4350530(LOC4350530);ncbi_107279592(LOC107279592);ncbi_4324151(LOC4324151);ncbi_4324593(LOC4324593);ncbi_4330997(LOC4330997);ncbi_4330457(LOC4330457);ncbi_4331281(LOC4331281);ncbi_4334276(LOC4334276);ncbi_4332854(LOC4332854);ncbi_4337563(LOC4337563);ncbi_4338911(LOC4338911);ncbi_4325072(LOC4325072);ncbi_4343941(LOC4343941);ncbi_4342350(LOC4342350);ncbi_4345926(LOC…	K01535+K01535+K03880+K02133+K02140+K02260+K01507+K01535+K03941+K03955+K02155+K01507+K01507+K02267+K00234+K02259+K00235+K02108+K02114+K02112+K05572+K05579+K02262+K03935+K02256+K02132+K01507
Metabolism	Carbohydrate metabolism	Inositol phosphate metabolism	8	63	0.999692	1	ko00562	ncbi_4352524(LOC4352524);ncbi_4329509(LOC4329509);ncbi_4328439(LOC4328439);ncbi_4332497(LOC4332497);ncbi_4337686(LOC4337686);ncbi_4341305(LOC4341305);ncbi_4342620(LOC4342620);ncbi_4345628(LOC4345628)	K05857+K00915+K01092+K05857+K05857+K00469+K18649+K00921
Genetic Information Processing	Folding, sorting and degradation	Ubiquitin mediated proteolysis	24	137	0.999781	1	ko04120	ncbi_4325169(LOC4325169);ncbi_4324761(LOC4324761);ncbi_4346585(LOC4346585);ncbi_4348844(LOC4348844);ncbi_4350554(LOC4350554);ncbi_4352845(LOC4352845);ncbi_107276545(LOC107276545);ncbi_4325482(LOC4325482);ncbi_4330199(LOC4330199);ncbi_4330947(LOC4330947);ncbi_107279948(LOC107279948);ncbi_4329118(LOC4329118);ncbi_9267792(LOC9267792);ncbi_4331606(LOC4331606);ncbi_4332583(LOC4332583);ncbi_4332529(LOC…	K10686+K10570+K03094+K10599+K10684+K03352+K04506+K10140+K03355+K03351+K10143+K10570+K03353+K10144+K03358+K03178+K03363+K06689+K03348+K04506+K03178+K10581+K03094+K03355
Genetic Information Processing	Transcription	Basal transcription factors	5	49	0.999797	1	ko03022	ncbi_4348699(LOC4348699);ncbi_4333084(LOC4333084);ncbi_4336358(LOC4336358);ncbi_4337426(LOC4337426);ncbi_4343686(LOC4343686)	K03120+K03133+K03142+K03144+K10845
Genetic Information Processing	Folding, sorting and degradation	Proteasome	8	66	0.999856	1	ko03050	ncbi_4347848(LOC4347848);ncbi_4324031(LOC4324031);ncbi_4329887(LOC4329887);ncbi_4328517(LOC4328517);ncbi_4339809(LOC4339809);ncbi_4343069(LOC4343069);MSTRG.6069(CYCB1-2);MSTRG.7953(RPN6)	K03063+K03039+K03037+K02735+K06691+K03031+K11599+K03036
Genetic Information Processing	Folding, sorting and degradation	Protein processing in endoplasmic reticulum	44	229	0.999952	1	ko04141	ncbi_4325342(LOC4325342);ncbi_4347402(LOC4347402);ncbi_9267802(LOC9267802);ncbi_4346585(LOC4346585);ncbi_4347551(LOC4347551);ncbi_4347356(LOC4347356);ncbi_4324876(LOC4324876);ncbi_4325492(LOC4325492);ncbi_4327388(LOC4327388);ncbi_4352339(LOC4352339);ncbi_4327748(LOC4327748);ncbi_4325451(LOC4325451);ncbi_4326806(LOC4326806);ncbi_4329170(LOC4329170);ncbi_4328171(LOC4328171);ncbi_4328075(LOC4328075)…	K13993+K04079+K04079+K03094+K09562+K09487+K12667+K10666+K03283+K09487+K01228+K14015+K09584+K14009+K13993+K09490+K14009+K09562+K05546+K03237+K10956+K08054+K12668+K06689+K07151+K12666+K03283+K12666+K09584+K13250+K13993+K13993+K09490+K09487+K09580+K07342+K14012+K13993+K12670+K08057+K14009+K09487+K09481+K03094
Metabolism	Global and overview maps	Metabolic pathways	608	2358	1	1	ko01100	ncbi_4346596(LOC4346596);ncbi_9268311(LOC9268311);ncbi_4347638(LOC4347638);ncbi_4347891(LOC4347891);ncbi_9269428(LOC9269428);ncbi_4325755(LOC4325755);ncbi_4347138(LOC4347138);ncbi_4347318(LOC4347318);ncbi_4347319(LOC4347319);ncbi_4347311(LOC4347311);ncbi_4347800(LOC4347800);ncbi_4347851(LOC4347851);ncbi_4346699(LOC4346699);ncbi_4346906(LOC4346906);ncbi_4346656(LOC4346656);ncbi_9269515(LOC9269515)…	K00208+K00222+K01784+K01240+K10717+K00286+K00814+K01923+K00799+K01810+K00963+K01633+K01595+K01689+K00975+K00083+K00162+K01188+K01193+K01188+K01641+K05280+K00001+K00814+K00799+K00799+K00430+K05605+K01194+K00652+K05280+K00383+K22588+K01188+K11426+K12667+K11808+K00799+K15746+K13248+K00799+K00799+K11262+K00940+K13789+K01885+K00789+K00799+K00799+K00873+K00814+K01761+K20547+K00799+K00927+K05359+K00218+…
Environmental Information Processing	Signal transduction	Plant hormone signal transduction	37	245	1	1	ko04075	ncbi_4347164(LOC4347164);ncbi_4324182(LOC4324182);ncbi_4349885(LOC4349885);ncbi_4326893(LOC4326893);ncbi_4352722(LOC4352722);ncbi_4327465(LOC4327465);ncbi_4324201(LOC4324201);ncbi_4326166(LOC4326166);ncbi_4325022(LOC4325022);ncbi_4324650(LOC4324650);ncbi_4325922(LOC4325922);ncbi_4330571(LOC4330571);ncbi_4330059(LOC4330059);ncbi_4330838(LOC4330838);ncbi_4325758(LOC4325758);ncbi_4327590(LOC4327590)…	K13464+K14497+K13946+K14487+K14484+K14497+K14497+K14490+K14491+K14487+K14494+K14484+K14492+K14432+K14508+K14432+K14496+K14497+K14484+K13464+K14486+K14488+K14488+K14490+K14431+K14490+K14488+K13449+K14484+K13449+K14513+K13464+K14487+K13449+K14499+K14431+K14431
Cellular Processes	Transport and catabolism	Endocytosis	18	153	1	1	ko04144	ncbi_4326208(LOC4326208);ncbi_4348493(LOC4348493);ncbi_4327591(LOC4327591);ncbi_4327388(LOC4327388);ncbi_4327915(LOC4327915);ncbi_4327852(LOC4327852);ncbi_4328629(LOC4328629);ncbi_4328363(LOC4328363);ncbi_4325738(LOC4325738);ncbi_4334823(LOC4334823);ncbi_4335425(LOC4335425);ncbi_4336383(LOC4336383);ncbi_4339324(LOC4339324);ncbi_4338640(LOC4338640);ncbi_4337942(LOC4337942);ncbi_4339012(LOC4339012)…	K07937+K07904+K07937+K03283+K15053+K11866+K12486+K12483+K12486+K12493+K18463+K05758+K07904+K12486+K01115+K03283+K01115+K01115

## Sheet: Nip-c vs nip-lpl-c
Table S4. All enrichment pathways.
KEGG_A_class	KEGG_B_class	Pathway	nip-c-vs-nip-rl-c (296)	All (5002)	Pvalue	Qvalue	Pathway ID	Genes	K_IDs
Metabolism	Metabolism of terpenoids and polyketides	Diterpenoid biosynthesis	11	38	7.38959e-06	0.000798076	ko00904	ncbi_4350502(LOC4350502);ncbi_4352248(LOC4352248);ncbi_4329722(LOC4329722);ncbi_9266189(LOC9266189);ncbi_4329730(LOC4329730);ncbi_4335096(LOC4335096);ncbi_4335091(LOC4335091);ncbi_4335093(LOC4335093);ncbi_4323864(LOC4323864);ncbi_4335090(LOC4335090);ncbi_4342182(LOC4342182)	K14044+K14037+K16084+K04120+K21718+K16085+K16085+K13070+K04124+K14043+K04125
Metabolism	Global and overview maps	Biosynthesis of secondary metabolites	106	1311	0.000108658	0.00586752	ko01110	ncbi_4346989(LOC4346989);ncbi_4348152(LOC4348152);ncbi_4347962(LOC4347962);ncbi_4348200(LOC4348200);ncbi_4348564(LOC4348564);ncbi_4325163(LOC4325163);ncbi_4349044(LOC4349044);ncbi_4349585(LOC4349585);ncbi_4349966(LOC4349966);ncbi_9272485(LOC9272485);ncbi_4350502(LOC4350502);ncbi_4352460(LOC4352460);ncbi_4352248(LOC4352248);ncbi_4351866(LOC4351866);ncbi_4324554(LOC4324554);ncbi_4326273(LOC4326273)…	K00083+K00001+K00430+K13496+K01593+K00789+K02492+K00430+K00128+K01648+K14044+K00940+K14037+K22440+K00430+K00430+K05350+K15397+K16084+K00021+K00430+K10703+K09753+K04120+K21718+K00016+K00901+K00487+K00430+K00036+K05894+K01057+K13051+K11778+K00002+K00121+K00766+K09841+K01953+K15397+K09587+K00873+K10251+K16085+K16085+K13070+K05350+K04124+K00850+K13051+K15095+K01638+K15919+K00422+K00891+K00161+K05350+…
Genetic Information Processing	Replication and repair	Mismatch repair	10	50	0.000558785	0.0201163	ko03430	ncbi_4347016(LOC4347016);ncbi_107279348(LOC107279348);ncbi_4327373(LOC4327373);ncbi_4327706(LOC4327706);ncbi_4334834(LOC4334834);ncbi_9266862(LOC9266862);ncbi_4337594(LOC4337594);ncbi_9269106(LOC9269106);MSTRG.22472(SOL1);MSTRG.4433(--)	K08737+K07466+K07466+K10740+K07466+K07466+K07466+K07466+K07466+K07466
Genetic Information Processing	Replication and repair	Nucleotide excision repair	12	80	0.00235013	0.0634535	ko03420	ncbi_107279348(LOC107279348);ncbi_4327373(LOC4327373);ncbi_4327706(LOC4327706);ncbi_4334834(LOC4334834);ncbi_9266862(LOC9266862);ncbi_4337594(LOC4337594);ncbi_9269106(LOC9269106);MSTRG.17429(CSB);MSTRG.17444(CSB);MSTRG.21722(CSB);MSTRG.22472(SOL1);MSTRG.4433(--)	K07466+K07466+K10740+K07466+K07466+K07466+K07466+K10841+K10841+K10841+K07466+K07466
Metabolism	Global and overview maps	Metabolic pathways	161	2358	0.0059624	0.128788	ko01100	ncbi_4346989(LOC4346989);ncbi_4348152(LOC4348152);ncbi_4347962(LOC4347962);ncbi_4348549(LOC4348549);ncbi_9268428(LOC9268428);ncbi_4348602(LOC4348602);ncbi_4326966(LOC4326966);ncbi_4348564(LOC4348564);ncbi_4324597(LOC4324597);ncbi_4325163(LOC4325163);ncbi_4349210(LOC4349210);ncbi_4349123(LOC4349123);ncbi_4349044(LOC4349044);ncbi_4323866(LOC4323866);ncbi_4349585(LOC4349585);ncbi_4349966(LOC4349966)…	K00083+K00001+K00430+K00799+K00799+K11426+K00654+K01593+K13248+K00789+K00799+K01761+K02492+K00837+K00430+K00128+K01648+K01955+K01800+K01183+K01535+K00940+K11420+K00799+K00852+K00820+K13421+K14156+K05286+K19355+K00430+K01937+K00430+K13421+K01183+K09658+K05350+K01183+K15397+K00021+K00430+K10703+K09753+K04120+K01915+K00016+K00901+K22848+K00487+K00430+K14413+K00036+K03715+K05894+K01057+K13051+K05857+…
Genetic Information Processing	Replication and repair	DNA replication	9	64	0.0122127	0.219829	ko03030	ncbi_107279348(LOC107279348);ncbi_4327373(LOC4327373);ncbi_4327706(LOC4327706);ncbi_4334834(LOC4334834);ncbi_9266862(LOC9266862);ncbi_4337594(LOC4337594);ncbi_9269106(LOC9269106);MSTRG.22472(SOL1);MSTRG.4433(--)	K07466+K07466+K10740+K07466+K07466+K07466+K07466+K07466+K07466
Metabolism	Nucleotide metabolism	Pyrimidine metabolism	8	57	0.0179173	0.243711	ko00240	ncbi_4326346(LOC4326346);ncbi_4352460(LOC4352460);ncbi_4325740(LOC4325740);ncbi_4324172(LOC4324172);ncbi_4325739(LOC4325739);ncbi_4335533(LOC4335533);ncbi_4339675(LOC4339675);MSTRG.20003(APY2)	K01955+K00940+K13421+K01937+K13421+K16904+K01937+K14641
Metabolism	Carbohydrate metabolism	Glycolysis / Gluconeogenesis	15	143	0.021037	0.243711	ko00010	ncbi_4348152(LOC4348152);ncbi_4349966(LOC4349966);ncbi_4328012(LOC4328012);ncbi_4327475(LOC4327475);ncbi_4331893(LOC4331893);ncbi_4333694(LOC4333694);ncbi_4336113(LOC4336113);ncbi_4334968(LOC4334968);ncbi_4336037(LOC4336037);ncbi_4337862(LOC4337862);ncbi_4338034(LOC4338034);ncbi_4345842(LOC4345842);ncbi_4345640(LOC4345640);ncbi_4345338(LOC4345338);MSTRG.22218(PDC1)	K00001+K00128+K00016+K00002+K00121+K00873+K00850+K00161+K01785+K00382+K00850+K01810+K00627+K00895+K01568
Metabolism	Lipid metabolism	Cutin, suberine and wax biosynthesis	5	28	0.022402	0.243711	ko00073	ncbi_4348947(LOC4348947);ncbi_4350569(LOC4350569);ncbi_4330643(LOC4330643);ncbi_4340663(LOC4340663);ncbi_4340664(LOC4340664)	K15402+K15400+K17991+K17991+K17991
Metabolism	Carbohydrate metabolism	Pentose phosphate pathway	8	60	0.0238229	0.243711	ko00030	ncbi_4326855(LOC4326855);ncbi_4329889(LOC4329889);ncbi_4333117(LOC4333117);ncbi_4336113(LOC4336113);ncbi_4338034(LOC4338034);ncbi_4345842(LOC4345842);ncbi_4345338(LOC4345338);ncbi_4344683(LOC4344683)	K00852+K00036+K01057+K00850+K00850+K01810+K00895+K00616
Metabolism	Carbohydrate metabolism	Galactose metabolism	8	61	0.0260637	0.243711	ko00052	ncbi_4336113(LOC4336113);ncbi_4337313(LOC4337313);ncbi_4336037(LOC4336037);ncbi_4338034(LOC4338034);ncbi_4341833(LOC4341833);ncbi_4343045(LOC4343045);ncbi_4344351(LOC4344351);ncbi_4342703(LOC4342703)	K00850+K01193+K01785+K00850+K01187+K01187+K18819+K06617
Environmental Information Processing	Signal transduction	Plant hormone signal transduction	22	245	0.0313186	0.243711	ko04075	ncbi_4347164(LOC4347164);ncbi_4352722(LOC4352722);ncbi_4324691(LOC4324691);ncbi_107278078(LOC107278078);ncbi_4325890(LOC4325890);ncbi_4324650(LOC4324650);ncbi_4329630(LOC4329630);ncbi_4330957(LOC4330957);ncbi_4325758(LOC4325758);ncbi_4332374(LOC4332374);ncbi_4332697(LOC4332697);ncbi_4333065(LOC4333065);ncbi_4325424(LOC4325424);ncbi_4331833(LOC4331833);ncbi_4335698(LOC4335698);ncbi_4338006(LOC4338…	K13464+K14484+K13415+K14488+K14484+K14487+K14498+K13413+K14508+K14497+K14514+K13464+K13449+K13464+K13464+K14490+K14497+K14484+K14491+K14498+K14487+K14431
Metabolism	Amino acid metabolism	Tyrosine metabolism	6	41	0.031872	0.243711	ko00350	ncbi_4348152(LOC4348152);ncbi_4348564(LOC4348564);ncbi_9266826(LOC9266826);ncbi_4331893(LOC4331893);ncbi_4337055(LOC4337055);ncbi_4344637(LOC4344637)	K00001+K01593+K01800+K00121+K00422+K01593
Metabolism	Biosynthesis of other secondary metabolites	Phenylpropanoid biosynthesis	21	232	0.0324076	0.243711	ko00940	ncbi_4346989(LOC4346989);ncbi_4347962(LOC4347962);ncbi_4349585(LOC4349585);ncbi_4324554(LOC4324554);ncbi_4326273(LOC4326273);ncbi_4324050(LOC4324050);ncbi_4326969(LOC4326969);ncbi_4328509(LOC4328509);ncbi_4329329(LOC4329329);ncbi_4327002(LOC4327002);ncbi_4336388(LOC4336388);ncbi_4336389(LOC4336389);ncbi_4336391(LOC4336391);ncbi_4341935(LOC4341935);ncbi_4340843(LOC4340843);ncbi_4340745(LOC4340745)…	K00083+K00430+K00430+K00430+K00430+K05350+K00430+K09753+K00487+K00430+K05350+K05350+K05350+K00430+K00430+K00430+K12355+K00430+K00430+K01904+K09753
Genetic Information Processing	Replication and repair	Homologous recombination	9	76	0.034133	0.243711	ko03440	ncbi_107279348(LOC107279348);ncbi_4327373(LOC4327373);ncbi_4327706(LOC4327706);ncbi_4334834(LOC4334834);ncbi_9266862(LOC9266862);ncbi_4337594(LOC4337594);ncbi_9269106(LOC9269106);MSTRG.22472(SOL1);MSTRG.4433(--)	K07466+K07466+K10740+K07466+K07466+K07466+K07466+K07466+K07466
Metabolism	Metabolism of cofactors and vitamins	Vitamin B6 metabolism	3	13	0.0376802	0.243711	ko00750	ncbi_4324597(LOC4324597);ncbi_4339521(LOC4339521);ncbi_107279054(LOC107279054)	K13248+K01733+K06215
Metabolism	Metabolism of other amino acids	Cyanoamino acid metabolism	7	54	0.0383619	0.243711	ko00460	ncbi_4324050(LOC4324050);ncbi_4333381(LOC4333381);ncbi_4324526(LOC4324526);ncbi_4336388(LOC4336388);ncbi_4337229(LOC4337229);ncbi_4336389(LOC4336389);ncbi_4336391(LOC4336391)	K05350+K13051+K00681+K05350+K13051+K05350+K05350
Metabolism	Biosynthesis of other secondary metabolites	Betalain biosynthesis	2	6	0.0446751	0.268051	ko00965	ncbi_4348564(LOC4348564);ncbi_4344637(LOC4344637)	K01593+K01593
Metabolism	Biosynthesis of other secondary metabolites	Anthocyanin biosynthesis	1	1	0.0591763	0.33556	ko00942	ncbi_4340373(LOC4340373)	K12930
Metabolism	Carbohydrate metabolism	Citrate cycle (TCA cycle)	7	60	0.0621407	0.33556	ko00020	ncbi_9272485(LOC9272485);ncbi_4334968(LOC4334968);ncbi_4337862(LOC4337862);ncbi_4342350(LOC4342350);ncbi_4345640(LOC4345640);ncbi_4345657(LOC4345657);MSTRG.4562(Os08g0191100)	K01648+K00161+K00382+K00234+K00627+K00026+K01681
Metabolism	Amino acid metabolism	Tryptophan metabolism	7	62	0.0717008	0.368747	ko00380	ncbi_4348564(LOC4348564);ncbi_4323866(LOC4323866);ncbi_4349966(LOC4349966);ncbi_4325177(LOC4325177);ncbi_4337862(LOC4337862);ncbi_4344637(LOC4344637);MSTRG.13936(At4g34880)	K01593+K00837+K00128+K11816+K00382+K01593+K01426
Metabolism	Lipid metabolism	Glycerolipid metabolism	8	77	0.0833618	0.382745	ko00561	ncbi_4349966(LOC4349966);ncbi_4330961(LOC4330961);ncbi_4330511(LOC4330511);ncbi_4331045(LOC4331045);ncbi_4332054(LOC4332054);ncbi_4327475(LOC4327475);ncbi_4339523(LOC4339523);ncbi_4345076(LOC4345076)	K00128+K00901+K22848+K03715+K09480+K00002+K18693+K00901
Metabolism	Carbohydrate metabolism	Pyruvate metabolism	9	91	0.0877823	0.382745	ko00620	ncbi_4349966(LOC4349966);ncbi_4328012(LOC4328012);ncbi_4333694(LOC4333694);ncbi_9268154(LOC9268154);ncbi_4334968(LOC4334968);ncbi_4337862(LOC4337862);ncbi_4345640(LOC4345640);ncbi_4345657(LOC4345657);MSTRG.14349(--)	K00128+K00016+K00873+K01638+K00161+K00382+K00627+K00026+K00028
Metabolism	Biosynthesis of other secondary metabolites	Flavonoid biosynthesis	4	29	0.0890012	0.382745	ko00941	ncbi_4351866(LOC4351866);ncbi_4329329(LOC4329329);ncbi_4325716(LOC4325716);MSTRG.1828(ANT18)	K22440+K00487+K05277+K13082
Metabolism	Amino acid metabolism	Alanine, aspartate and glutamate metabolism	6	53	0.0908792	0.382745	ko00250	ncbi_4326346(LOC4326346);ncbi_4351413(LOC4351413);ncbi_4330649(LOC4330649);ncbi_4333381(LOC4333381);ncbi_4332506(LOC4332506);ncbi_4337229(LOC4337229)	K01955+K00820+K01915+K13051+K01953+K13051
Metabolism	Lipid metabolism	Fatty acid elongation	5	41	0.0921424	0.382745	ko00062	ncbi_4330627(LOC4330627);ncbi_4324522(LOC4324522);ncbi_4331836(LOC4331836);ncbi_4336202(LOC4336202);ncbi_4339684(LOC4339684)	K15397+K10703+K15397+K10251+K15397
Metabolism	Carbohydrate metabolism	Starch and sucrose metabolism	14	162	0.097079	0.388316	ko00500	ncbi_4324050(LOC4324050);ncbi_4336388(LOC4336388);ncbi_4336389(LOC4336389);ncbi_4336391(LOC4336391);ncbi_4337313(LOC4337313);ncbi_9266089(LOC9266089);ncbi_4341833(LOC4341833);ncbi_4340386(LOC4340386);ncbi_4343045(LOC4343045);ncbi_4343010(LOC4343010);ncbi_4345842(LOC4345842);ncbi_9268758(LOC9268758);ncbi_107275814(LOC107275814);MSTRG.7859(TPS8)	K05350+K05350+K05350+K05350+K01193+K16055+K01187+K00695+K01187+K13679+K01810+K00703+K01087+K16055
Metabolism	Biosynthesis of other secondary metabolites	Isoquinoline alkaloid biosynthesis	3	21	0.124203	0.47907	ko00950	ncbi_4348564(LOC4348564);ncbi_4337055(LOC4337055);ncbi_4344637(LOC4344637)	K01593+K00422+K01593
Metabolism	Metabolism of other amino acids	Glutathione metabolism	10	113	0.130194	0.481354	ko00480	ncbi_4348549(LOC4348549);ncbi_9268428(LOC9268428);ncbi_4349210(LOC4349210);ncbi_4324574(LOC4324574);ncbi_4329889(LOC4329889);ncbi_4324526(LOC4324526);ncbi_4325709(LOC4325709);ncbi_4343183(LOC4343183);ncbi_4349185(LOC4349185);MSTRG.20812(GSTU17)	K00799+K00799+K00799+K00799+K00036+K00681+K00799+K00799+K00799+K00799
Metabolism	Amino acid metabolism	Cysteine and methionine metabolism	11	128	0.134839	0.481354	ko00270	ncbi_4325163(LOC4325163);ncbi_4349123(LOC4349123);ncbi_4323866(LOC4323866);ncbi_4328012(LOC4328012);ncbi_107277031(LOC107277031);ncbi_4345657(LOC4345657);MSTRG.14533(SORBIDRAFT_0019s002010);MSTRG.15696(SORBIDRAFT_0019s002010);MSTRG.17575(SORBIDRAFT_0019s002010);MSTRG.7127(SORBIDRAFT_0019s002010);MSTRG.8086(--)	K00789+K01761+K00837+K00016+K01738+K00026+K16054+K16054+K16054+K16054+K09880
Metabolism	Energy metabolism	Nitrogen metabolism	4	34	0.138788	0.481354	ko00910	ncbi_4330649(LOC4330649);ncbi_9270004(LOC9270004);ncbi_4345604(LOC4345604);ncbi_107276201(LOC107276201)	K01915+K01674+K01674+K01674
Metabolism	Amino acid metabolism	Lysine degradation	5	47	0.142623	0.481354	ko00310	ncbi_4348602(LOC4348602);ncbi_4349966(LOC4349966);ncbi_107277287(LOC107277287);ncbi_4337862(LOC4337862);ncbi_4344924(LOC4344924)	K11426+K00128+K11420+K00382+K11426
Metabolism	Carbohydrate metabolism	Glyoxylate and dicarboxylate metabolism	7	84	0.227513	0.733024	ko00630	ncbi_4330649(LOC4330649);ncbi_9268154(LOC9268154);ncbi_4334914(LOC4334914);ncbi_4337862(LOC4337862);ncbi_4341790(LOC4341790);ncbi_4345657(LOC4345657);MSTRG.4562(Os08g0191100)	K01915+K01638+K15919+K00382+K02437+K00026+K01681
Metabolism	Lipid metabolism	alpha-Linolenic acid metabolism	5	56	0.235208	0.733024	ko00592	ncbi_4329684(LOC4329684);ncbi_4337529(LOC4337529);ncbi_4340486(LOC4340486);ncbi_4340490(LOC4340490);ncbi_4340487(LOC4340487)	K05894+K08241+K05894+K05894+K05894
Metabolism	Metabolism of terpenoids and polyketides	Carotenoid biosynthesis	3	29	0.244341	0.733024	ko00906	ncbi_4334535(LOC4334535);ncbi_4342424(LOC4342424);ncbi_4342930(LOC4342930)	K09841+K09840+K09842
Metabolism	Lipid metabolism	Biosynthesis of unsaturated fatty acids	3	29	0.244341	0.733024	ko01040	ncbi_4324522(LOC4324522);ncbi_4333144(LOC4333144);ncbi_4336202(LOC4336202)	K10703+K03921+K10251
Environmental Information Processing	Signal transduction	MAPK signaling pathway - plant	11	152	0.287654	0.839639	ko04016	ncbi_4347158(LOC4347158);ncbi_4352460(LOC4352460);ncbi_4329630(LOC4329630);ncbi_4330957(LOC4330957);ncbi_4332374(LOC4332374);ncbi_4332697(LOC4332697);ncbi_4325424(LOC4325424);ncbi_9270549(LOC9270549);ncbi_4342115(LOC4342115);ncbi_4343944(LOC4343944);MSTRG.20896(Cht8)	K13447+K00940+K14498+K13413+K14497+K14514+K13449+K14497+K20547+K14498+K20547
Metabolism	Global and overview maps	Carbon metabolism	19	286	0.33197	0.934213	ko01200	ncbi_4329889(LOC4329889);ncbi_4333117(LOC4333117);ncbi_4331893(LOC4331893);ncbi_4333694(LOC4333694);ncbi_4336113(LOC4336113);ncbi_9268154(LOC9268154);ncbi_4334914(LOC4334914);ncbi_4334968(LOC4334968);ncbi_4337862(LOC4337862);ncbi_4338034(LOC4338034);ncbi_107277031(LOC107277031);ncbi_4341790(LOC4341790);ncbi_4342350(LOC4342350);ncbi_4345842(LOC4345842);ncbi_4345640(LOC4345640);ncbi_4345657(LOC4345…	K00036+K01057+K00121+K00873+K00850+K01638+K15919+K00161+K00382+K00850+K01738+K02437+K00234+K01810+K00627+K00026+K00616+K00028+K01681
Organismal Systems	Environmental adaptation	Circadian rhythm - plant	3	36	0.359637	0.934213	ko04712	ncbi_9268282(LOC9268282);ncbi_107280190(LOC107280190);MSTRG.8685(HD6)	K16223+K16223+K03097
Metabolism	Carbohydrate metabolism	Amino sugar and nucleotide sugar metabolism	11	164	0.378144	0.934213	ko00520	ncbi_4351185(LOC4351185);ncbi_4351413(LOC4351413);ncbi_4327172(LOC4327172);ncbi_4329920(LOC4329920);ncbi_4336265(LOC4336265);ncbi_4336263(LOC4336263);ncbi_4341698(LOC4341698);ncbi_4342115(LOC4342115);ncbi_4344260(LOC4344260);ncbi_4345842(LOC4345842);MSTRG.20896(Cht8)	K01183+K00820+K01183+K01183+K01183+K01183+K02377+K20547+K08678+K01810+K20547
Metabolism	Metabolism of other amino acids	Taurine and hypotaurine metabolism	1	8	0.386361	0.934213	ko00430	ncbi_4324526(LOC4324526)	K00681
Metabolism	Metabolism of terpenoids and polyketides	Monoterpenoid biosynthesis	1	8	0.386361	0.934213	ko00902	ncbi_4336495(LOC4336495)	K15095
Metabolism	Metabolism of terpenoids and polyketides	Limonene and pinene degradation	1	8	0.386361	0.934213	ko00903	ncbi_4349966(LOC4349966)	K00128
Metabolism	Biosynthesis of other secondary metabolites	Flavone and flavonol biosynthesis	1	8	0.386361	0.934213	ko00944	ncbi_4336438(LOC4336438)	K22771
Metabolism	Lipid metabolism	Glycerophospholipid metabolism	8	117	0.389255	0.934213	ko00564	ncbi_4325586(LOC4325586);ncbi_4323890(LOC4323890);ncbi_4329468(LOC4329468);ncbi_4330961(LOC4330961);ncbi_4339554(LOC4339554);ncbi_4339523(LOC4339523);ncbi_4345076(LOC4345076);ncbi_4344972(LOC4344972)	K14156+K05929+K18696+K00901+K08730+K18693+K00901+K00967
Metabolism	Carbohydrate metabolism	Fructose and mannose metabolism	5	70	0.399865	0.938814	ko00051	ncbi_4327860(LOC4327860);ncbi_4336113(LOC4336113);ncbi_4338034(LOC4338034);ncbi_4341698(LOC4341698);ncbi_4345338(LOC4345338)	K19355+K00850+K00850+K02377+K00895
Metabolism	Metabolism of other amino acids	Phosphonate and phosphinate metabolism	1	9	0.422732	0.971385	ko00440	ncbi_4344972(LOC4344972)	K00967
Metabolism	Metabolism of terpenoids and polyketides	Sesquiterpenoid and triterpenoid biosynthesis	1	10	0.456954	0.999441	ko00909	MSTRG.14220(Os11g0189600)	K19011
Metabolism	Glycan biosynthesis and metabolism	Glycosylphosphatidylinositol (GPI)-anchor biosynthesis	2	26	0.46085	0.999441	ko00563	ncbi_4324190(LOC4324190);ncbi_9269261(LOC9269261)	K05286+K09658
Genetic Information Processing	Folding, sorting and degradation	Protein export	4	60	0.478485	0.999441	ko03060	ncbi_4328075(LOC4328075);ncbi_4331399(LOC4331399);ncbi_4334759(LOC4334759);ncbi_4345097(LOC4345097)	K09490+K03217+K03217+K10956
Metabolism	Amino acid metabolism	Phenylalanine metabolism	3	44	0.487752	0.999441	ko00360	ncbi_4348564(LOC4348564);ncbi_4344637(LOC4344637);MSTRG.13936(At4g34880)	K01593+K01593+K01426
Metabolism	Metabolism of terpenoids and polyketides	Zeatin biosynthesis	2	28	0.500144	0.999441	ko00908	ncbi_4348200(LOC4348200);ncbi_107275925(LOC107275925)	K13496+K00279
Metabolism	Metabolism of terpenoids and polyketides	Brassinosteroid biosynthesis	1	13	0.547956	0.999441	ko00905	ncbi_4332134(LOC4332134)	K09587
Metabolism	Biosynthesis of other secondary metabolites	Stilbenoid, diarylheptanoid and gingerol biosynthesis	1	13	0.547956	0.999441	ko00945	ncbi_4329329(LOC4329329)	K00487
Genetic Information Processing	Folding, sorting and degradation	Sulfur relay system	1	14	0.574776	0.999441	ko04122	ncbi_9269998(LOC9269998)	K14168
Organismal Systems	Environmental adaptation	Plant-pathogen interaction	12	208	0.580721	0.999441	ko04626	ncbi_4347405(LOC4347405);ncbi_4347158(LOC4347158);ncbi_4351825(LOC4351825);ncbi_4330627(LOC4330627);ncbi_4330957(LOC4330957);ncbi_4325424(LOC4325424);ncbi_4331836(LOC4331836);ncbi_4338382(LOC4338382);ncbi_4339684(LOC4339684);ncbi_9268330(LOC9268330);MSTRG.13978(--);MSTRG.21597(RPM1)	K04079+K13447+K13448+K15397+K13413+K13449+K15397+K13448+K15397+K13457+K13457+K13457
Metabolism	Carbohydrate metabolism	Propanoate metabolism	2	33	0.589971	0.999441	ko00640	ncbi_4328012(LOC4328012);ncbi_4337862(LOC4337862)	K00016+K00382
Metabolism	Energy metabolism	Photosynthesis - antenna proteins	1	15	0.60001	0.999441	ko00196	ncbi_4324705(LOC4324705)	K08912
Metabolism	Amino acid metabolism	Glycine, serine and threonine metabolism	4	70	0.601887	0.999441	ko00260	ncbi_4334914(LOC4334914);ncbi_4337862(LOC4337862);ncbi_4339521(LOC4339521);ncbi_4341790(LOC4341790)	K15919+K00382+K01733+K02437
Metabolism	Metabolism of terpenoids and polyketides	Terpenoid backbone biosynthesis	3	53	0.615331	0.999441	ko00900	ncbi_9272427(LOC9272427);ncbi_4324755(LOC4324755);ncbi_4342614(LOC4342614)	K00021+K11778+K01662
Metabolism	Lipid metabolism	Fatty acid degradation	3	54	0.628119	0.999441	ko00071	ncbi_4348152(LOC4348152);ncbi_4349966(LOC4349966);ncbi_4331893(LOC4331893)	K00001+K00128+K00121
Metabolism	Metabolism of cofactors and vitamins	One carbon pool by folate	1	17	0.646088	0.999441	ko00670	ncbi_4324118(LOC4324118)	K00604
Metabolism	Lipid metabolism	Linoleic acid metabolism	1	19	0.686873	0.999441	ko00591	ncbi_4333823(LOC4333823)	K15718
Metabolism	Global and overview maps	Fatty acid metabolism	4	78	0.686885	0.999441	ko01212	ncbi_4324522(LOC4324522);ncbi_4333144(LOC4333144);ncbi_4336202(LOC4336202);ncbi_4343906(LOC4343906)	K10703+K03921+K10251+K09458
Metabolism	Amino acid metabolism	Histidine metabolism	1	20	0.705473	0.999441	ko00340	ncbi_4349966(LOC4349966)	K00128
Metabolism	Metabolism of other amino acids	Selenocompound metabolism	1	20	0.705473	0.999441	ko00450	ncbi_4349123(LOC4349123)	K01761
Metabolism	Metabolism of cofactors and vitamins	Nicotinate and nicotinamide metabolism	1	20	0.705473	0.999441	ko00760	ncbi_4346801(LOC4346801)	K00858
Metabolism	Energy metabolism	Sulfur metabolism	2	41	0.707753	0.999441	ko00920	ncbi_107277031(LOC107277031);ncbi_4343582(LOC4343582)	K01738+K01082
Genetic Information Processing	Folding, sorting and degradation	Protein processing in endoplasmic reticulum	12	229	0.71305	0.999441	ko04141	ncbi_4347405(LOC4347405);ncbi_4347226(LOC4347226);ncbi_4346585(LOC4346585);ncbi_4327388(LOC4327388);ncbi_4325694(LOC4325694);ncbi_4328075(LOC4328075);ncbi_9270427(LOC9270427);ncbi_4332357(LOC4332357);ncbi_4340661(LOC4340661);ncbi_4341133(LOC4341133);ncbi_4345097(LOC4345097);ncbi_4347721(LOC4347721)	K04079+K09584+K03094+K03283+K13993+K09490+K14003+K13993+K13993+K06689+K10956+K03094
Metabolism	Metabolism of cofactors and vitamins	Biotin metabolism	1	22	0.739435	0.999441	ko00780	ncbi_4343906(LOC4343906)	K09458
Genetic Information Processing	Translation	Aminoacyl-tRNA biosynthesis	3	64	0.739715	0.999441	ko00970	ncbi_4324118(LOC4324118);ncbi_4324505(LOC4324505);ncbi_4328255(LOC4328255)	K00604+K01876+K22503
Cellular Processes	Transport and catabolism	Phagosome	4	84	0.741713	0.999441	ko04145	ncbi_4326917(LOC4326917);ncbi_4328116(LOC4328116);ncbi_4340590(LOC4340590);ncbi_4345097(LOC4345097)	K07375+K04392+K04392+K10956
Environmental Information Processing	Signal transduction	Phosphatidylinositol signaling system	3	65	0.749267	0.999441	ko04070	ncbi_4330961(LOC4330961);ncbi_4332497(LOC4332497);ncbi_4345076(LOC4345076)	K00901+K05857+K00901
Metabolism	Metabolism of cofactors and vitamins	Thiamine metabolism	1	23	0.754923	0.999441	ko00730	ncbi_4342614(LOC4342614)	K01662
Genetic Information Processing	Replication and repair	Base excision repair	2	45	0.755265	0.999441	ko03410	ncbi_4340610(LOC4340610);MSTRG.234(--)	K10773+K01247
Metabolism	Metabolism of cofactors and vitamins	Ubiquinone and other terpenoid-quinone biosynthesis	2	46	0.766053	0.999441	ko00130	ncbi_4329329(LOC4329329);ncbi_4345054(LOC4345054)	K00487+K01904
Genetic Information Processing	Transcription	RNA polymerase	2	46	0.766053	0.999441	ko03020	ncbi_4341946(LOC4341946);MSTRG.17574(--)	K03016+K03022
Metabolism	Energy metabolism	Oxidative phosphorylation	7	147	0.776653	0.999441	ko00190	ncbi_4350530(LOC4350530);ncbi_4338911(LOC4338911);ncbi_4343941(LOC4343941);ncbi_4342350(LOC4342350);ncbi_4345078(LOC4345078);ncbi_107279585(LOC107279585);MSTRG.22379(--)	K01535+K01507+K02267+K00234+K02135+K02128+K01535
Environmental Information Processing	Membrane transport	ABC transporters	1	25	0.783199	0.999441	ko02010	ncbi_4323896(LOC4323896)	K05658
Metabolism	Lipid metabolism	Fatty acid biosynthesis	2	48	0.786398	0.999441	ko00061	ncbi_4333144(LOC4333144);ncbi_4343906(LOC4343906)	K03921+K09458
Metabolism	Amino acid metabolism	Valine, leucine and isoleucine degradation	2	49	0.795977	0.999441	ko00280	ncbi_4349966(LOC4349966);ncbi_4337862(LOC4337862)	K00128+K00382
Metabolism	Global and overview maps	Biosynthesis of amino acids	12	246	0.798809	0.999441	ko01230	ncbi_4325163(LOC4325163);ncbi_4330649(LOC4330649);ncbi_4331468(LOC4331468);ncbi_4332506(LOC4332506);ncbi_4333694(LOC4333694);ncbi_4336113(LOC4336113);ncbi_4337165(LOC4337165);ncbi_4338034(LOC4338034);ncbi_4339521(LOC4339521);ncbi_107277031(LOC107277031);ncbi_4344683(LOC4344683);MSTRG.4562(Os08g0191100)	K00789+K01915+K00766+K01953+K00873+K00850+K00891+K00850+K01733+K01738+K00616+K01681
Genetic Information Processing	Folding, sorting and degradation	RNA degradation	5	113	0.808093	0.999441	ko03018	ncbi_4324917(LOC4324917);ncbi_4336421(LOC4336421);ncbi_4336113(LOC4336113);ncbi_4338034(LOC4338034);ncbi_4339144(LOC4339144)	K03681+K03679+K00850+K00850+K12605
Metabolism	Amino acid metabolism	Phenylalanine, tyrosine and tryptophan biosynthesis	2	51	0.814003	0.999441	ko00400	ncbi_4331468(LOC4331468);ncbi_4337165(LOC4337165)	K00766+K00891
Metabolism	Carbohydrate metabolism	Ascorbate and aldarate metabolism	2	52	0.822473	0.999441	ko00053	ncbi_4349966(LOC4349966);ncbi_4341335(LOC4341335)	K00128+K00423
Genetic Information Processing	Folding, sorting and degradation	Ubiquitin mediated proteolysis	6	137	0.83039	0.999441	ko04120	ncbi_4346585(LOC4346585);ncbi_4324993(LOC4324993);ncbi_107276545(LOC107276545);ncbi_4326047(LOC4326047);ncbi_4341133(LOC4341133);ncbi_4347721(LOC4347721)	K03094+K03875+K04506+K04506+K06689+K03094
Metabolism	Nucleotide metabolism	Purine metabolism	4	97	0.835108	0.999441	ko00230	ncbi_4352460(LOC4352460);ncbi_4333694(LOC4333694);ncbi_4344854(LOC4344854);MSTRG.20003(APY2)	K00940+K00873+K01945+K14641
Metabolism	Lipid metabolism	Sphingolipid metabolism	1	31	0.849961	0.999441	ko00600	ncbi_4326966(LOC4326966)	K00654
Metabolism	Glycan biosynthesis and metabolism	Various types of N-glycan biosynthesis	1	33	0.867299	0.999441	ko00513	ncbi_4329760(LOC4329760)	K14413
Metabolism	Amino acid metabolism	Arginine biosynthesis	1	34	0.875204	0.999441	ko00220	ncbi_4330649(LOC4330649)	K01915
Metabolism	Amino acid metabolism	Arginine and proline metabolism	2	62	0.889902	0.999441	ko00330	ncbi_4349966(LOC4349966);MSTRG.13936(At4g34880)	K00128+K01426
Genetic Information Processing	Translation	Ribosome biogenesis in eukaryotes	3	86	0.892112	0.999441	ko03008	ncbi_4349529(LOC4349529);ncbi_4333574(LOC4333574);MSTRG.8685(HD6)	K03539+K14539+K03097
Metabolism	Glycan biosynthesis and metabolism	N-Glycan biosynthesis	1	39	0.908219	0.999441	ko00510	ncbi_9269261(LOC9269261)	K09658
Genetic Information Processing	Folding, sorting and degradation	Proteasome	2	66	0.909528	0.999441	ko03050	ncbi_4329887(LOC4329887);MSTRG.6069(CYCB1-2)	K03037+K11599
Metabolism	Metabolism of cofactors and vitamins	Porphyrin metabolism	1	41	0.918841	0.999441	ko00860	ncbi_4349044(LOC4349044)	K02492
Genetic Information Processing	Folding, sorting and degradation	SNARE interactions in vesicular transport	1	41	0.918841	0.999441	ko04130	ncbi_4341413(LOC4341413)	K08486
Metabolism	Metabolism of other amino acids	beta-Alanine metabolism	1	44	0.932522	0.999441	ko00410	ncbi_4349966(LOC4349966)	K00128
Metabolism	Energy metabolism	Photosynthesis	2	80	0.955352	0.999441	ko00195	ncbi_4343634(LOC4343634);ncbi_4342395(LOC4342395)	K08906+K03541
Metabolism	Energy metabolism	Carbon fixation in photosynthetic organisms	2	87	0.968928	0.999441	ko00710	ncbi_4345657(LOC4345657);MSTRG.14349(--)	K00026+K00028
Metabolism	Global and overview maps	2-Oxocarboxylic acid metabolism	1	57	0.969718	0.999441	ko01210	MSTRG.4562(Os08g0191100)	K01681
Genetic Information Processing	Translation	Nucleocytoplasmic transport	5	168	0.974829	0.999441	ko03013	ncbi_4348184(LOC4348184);ncbi_4349529(LOC4349529);ncbi_4324360(LOC4324360);MSTRG.15744(GOS2);MSTRG.22237(TIF3I1)	K05019+K03539+K12160+K03113+K03246
Metabolism	Carbohydrate metabolism	Inositol phosphate metabolism	1	63	0.979094	0.999441	ko00562	ncbi_4332497(LOC4332497)	K05857
Cellular Processes	Transport and catabolism	Endocytosis	4	153	0.983324	0.999441	ko04144	ncbi_4327388(LOC4327388);ncbi_4328629(LOC4328629);ncbi_4331873(LOC4331873);ncbi_4337342(LOC4337342)	K03283+K12486+K12185+K12483
Metabolism	Carbohydrate metabolism	Pentose and glucuronate interconversions	1	69	0.985574	0.999441	ko00040	ncbi_4327475(LOC4327475)	K00002
Genetic Information Processing	Translation	mRNA surveillance pathway	2	111	0.991357	0.999441	ko03015	ncbi_4334816(LOC4334816);ncbi_4345502(LOC4345502)	K14403+K14397
Genetic Information Processing	Transcription	Spliceosome	5	202	0.994146	0.999441	ko03040	ncbi_4348330(LOC4348330);ncbi_4327388(LOC4327388);MSTRG.21911(At3g62310);MSTRG.21987(At3g62310);MSTRG.3748(sf3b1)	K12869+K03283+K12820+K12820+K12828
Cellular Processes	Transport and catabolism	Peroxisome	1	90	0.996077	0.999441	ko04146	ncbi_4333336(LOC4333336)	K13348
Genetic Information Processing	Translation	Ribosome	9	357	0.999441	0.999441	ko03010	ncbi_4334131(LOC4334131);ncbi_4335476(LOC4335476);ncbi_4339580(LOC4339580);ncbi_4339400(LOC4339400);ncbi_4341869(LOC4341869);ncbi_4345523(LOC4345523);ncbi_3131425(rpl20);ncbi_3131443(rps3);MSTRG.3218(RPL7A-1)	K02933+K02899+K02888+K02939+K02895+K02899+K02887+K02982+K02936

## Sheet: Nip-c vs nip-dpl-c
Table S4. All enrichment pathways.
KEGG_A_class	KEGG_B_class	Pathway	nip-c-vs-nip-pl-c (719)	All (5002)	Pvalue	Qvalue	Pathway ID	Genes	K_IDs
Metabolism	Global and overview maps	Biosynthesis of secondary metabolites	257	1311	6.19374e-10	7.86605e-08	ko01110	ncbi_4346596(LOC4346596);ncbi_9269428(LOC9269428);ncbi_4347672(LOC4347672);ncbi_4347813(LOC4347813);ncbi_4347311(LOC4347311);ncbi_9271821(LOC9271821);ncbi_4346989(LOC4346989);ncbi_4347443(LOC4347443);ncbi_4347176(LOC4347176);ncbi_4346529(LOC4346529);ncbi_4347546(LOC4347546);ncbi_4346438(LOC4346438);ncbi_4347614(LOC4347614);ncbi_9269832(LOC9269832);ncbi_4349318(LOC4349318);ncbi_4348152(LOC4348152)…	K00208+K10717+K22013+K02291+K01810+K00895+K00083+K00021+K20623+K01609+K01188+K09753+K01641+K22389+K00318+K00001+K01087+K01194+K09837+K05280+K13496+K01626+K01593+K13789+K01904+K01115+K09755+K00927+K07513+K00850+K00430+K01188+K01859+K22772+K00001+K18857+K00033+K08081+K01648+K14044+K00006+K00660+K13508+K00940+K00053+K14037+K22440+K00549+K00549+K01859+K00901+K00430+K00688+K00844+K18693+K00430+K00764+…
Metabolism	Metabolism of terpenoids and polyketides	Diterpenoid biosynthesis	21	38	3.97918e-09	2.52678e-07	ko00904	ncbi_4350502(LOC4350502);ncbi_4352248(LOC4352248);ncbi_4329724(LOC4329724);ncbi_4329726(LOC4329726);ncbi_4329723(LOC4329723);ncbi_4329722(LOC4329722);ncbi_4329013(LOC4329013);ncbi_9266189(LOC9266189);ncbi_4329730(LOC4329730);ncbi_4325537(LOC4325537);ncbi_4335094(LOC4335094);ncbi_4335096(LOC4335096);ncbi_4335091(LOC4335091);ncbi_4335093(LOC4335093);ncbi_4336431(LOC4336431);ncbi_4335090(LOC4335090)…	K14044+K14037+K14036+K21291+K16084+K16084+K04120+K04120+K21718+K04125+K14046+K16085+K16085+K13070+K04125+K14043+K21719+K04122+K04123+K04125+K04125
Organismal Systems	Environmental adaptation	Plant-pathogen interaction	61	208	1.00908e-08	4.27176e-07	ko04626	ncbi_4347405(LOC4347405);ncbi_9267802(LOC9267802);ncbi_4347158(LOC4347158);ncbi_107276258(LOC107276258);ncbi_4349249(LOC4349249);ncbi_4348062(LOC4348062);ncbi_9267892(LOC9267892);ncbi_4349740(LOC4349740);ncbi_107278041(LOC107278041);ncbi_4349699(LOC4349699);ncbi_4349899(LOC4349899);ncbi_4351825(LOC4351825);ncbi_4327518(LOC4327518);ncbi_4325693(LOC4325693);ncbi_4325862(LOC4325862);ncbi_4324023(LOC…	K04079+K04079+K13447+K13457+K13412+K13457+K13457+K13448+K13447+K02183+K13412+K13448+K13424+K13448+K13459+K04368+K15397+K05391+K13412+K15397+K13430+K13413+K13448+K15397+K20536+K02183+K13448+K02183+K13449+K15397+K13414+K13420+K13412+K13424+K13448+K13448+K15397+K13447+K13412+K13424+K15397+K13449+K15397+K13449+K13448+K13448+K13412+K13412+K13449+K13449+K13456+K13447+K09487+K13448+K13429+K13412+K05391+…
Environmental Information Processing	Signal transduction	MAPK signaling pathway - plant	48	152	3.20426e-08	1.01735e-06	ko04016	ncbi_4346736(LOC4346736);ncbi_4347158(LOC4347158);ncbi_4349484(LOC4349484);ncbi_4324182(LOC4324182);ncbi_107278041(LOC107278041);ncbi_4349699(LOC4349699);ncbi_4352460(LOC4352460);ncbi_4327518(LOC4327518);ncbi_4327465(LOC4327465);ncbi_4324201(LOC4324201);ncbi_4330905(LOC4330905);ncbi_4329907(LOC4329907);ncbi_9270643(LOC9270643);ncbi_4328223(LOC4328223);ncbi_4329630(LOC4329630);ncbi_4330957(LOC4330…	K14497+K13447+K13422+K14497+K13447+K02183+K00940+K13424+K14497+K14497+K20718+K20714+K14496+K20538+K14498+K13413+K14496+K14497+K14514+K20547+K20536+K02183+K02183+K13449+K13414+K14497+K20772+K20725+K13420+K14498+K13424+K14497+K14509+K13447+K13424+K20726+K14496+K13449+K20538+K20547+K20547+K20603+K13449+K14498+K00940+K13449+K13449+K13447
Metabolism	Biosynthesis of other secondary metabolites	Flavonoid biosynthesis	15	29	2.17911e-06	5.53495e-05	ko00941	ncbi_4348304(LOC4348304);ncbi_4349607(LOC4349607);ncbi_4350636(LOC4350636);ncbi_4351866(LOC4351866);ncbi_4351321(LOC4351321);ncbi_4329959(LOC4329959);ncbi_4329329(LOC4329329);ncbi_4334588(LOC4334588);ncbi_9270463(LOC9270463);ncbi_4336306(LOC4336306);ncbi_4337101(LOC4337101);ncbi_4339188(LOC4339188);ncbi_4325716(LOC4325716);MSTRG.1828(ANT18);MSTRG.20081(CYP98A1)	K05280+K01859+K00660+K22440+K01859+K13065+K00487+K01859+K00475+K13065+K08695+K09754+K05277+K13082+K09754
Metabolism	Lipid metabolism	alpha-Linolenic acid metabolism	21	56	1.42345e-05	0.000301298	ko00592	ncbi_9269832(LOC9269832);ncbi_4348804(LOC4348804);ncbi_4350053(LOC4350053);ncbi_4352160(LOC4352160);ncbi_4325705(LOC4325705);ncbi_4328040(LOC4328040);ncbi_4328603(LOC4328603);ncbi_4332121(LOC4332121);ncbi_4334233(LOC4334233);ncbi_4333201(LOC4333201);ncbi_4335599(LOC4335599);ncbi_9267158(LOC9267158);ncbi_4338541(LOC4338541);ncbi_4337848(LOC4337848);ncbi_4340486(LOC4340486);ncbi_4340490(LOC4340490)…	K22389+K07513+K18857+K10529+K05894+K10528+K00454+K01723+K01723+K10525+K00224+K00454+K10527+K10527+K05894+K05894+K05894+K05894+K00454+K00454+K10526
Metabolism	Global and overview maps	Metabolic pathways	390	2358	2.26567e-05	0.000411057	ko01100	ncbi_4346596(LOC4346596);ncbi_4347638(LOC4347638);ncbi_9269428(LOC9269428);ncbi_9269112(LOC9269112);ncbi_4347182(LOC4347182);ncbi_4347813(LOC4347813);ncbi_4347311(LOC4347311);ncbi_107276062(LOC107276062);ncbi_4346723(LOC4346723);ncbi_9271821(LOC9271821);ncbi_4346989(LOC4346989);ncbi_4347443(LOC4347443);ncbi_4347176(LOC4347176);ncbi_4346529(LOC4346529);ncbi_4347546(LOC4347546);ncbi_4346438(LOC4346…	K00208+K01784+K10717+K00878+K00951+K02291+K01810+K00306+K01784+K00895+K00083+K00021+K20623+K01609+K01188+K09753+K01641+K22389+K00318+K00001+K08967+K00799+K00799+K01087+K01194+K00799+K09837+K05280+K00799+K22588+K01626+K07407+K00799+K01593+K13248+K13789+K01904+K01051+K00799+K01115+K01761+K09755+K00927+K07513+K00850+K11817+K00430+K00432+K01188+K01859+K00001+K18857+K00033+K01251+K08081+K00858+K00820+…
Environmental Information Processing	Signal transduction	Plant hormone signal transduction	52	245	0.00183754	0.029171	ko04075	ncbi_4347164(LOC4347164);ncbi_4346736(LOC4346736);ncbi_4348533(LOC4348533);ncbi_4348531(LOC4348531);ncbi_4349484(LOC4349484);ncbi_4324182(LOC4324182);ncbi_4325063(LOC4325063);ncbi_4352761(LOC4352761);ncbi_4352722(LOC4352722);ncbi_4324691(LOC4324691);ncbi_4327465(LOC4327465);ncbi_4324201(LOC4324201);ncbi_4325890(LOC4325890);ncbi_4324650(LOC4324650);ncbi_4327315(LOC4327315);ncbi_4323871(LOC4323871)…	K13464+K14497+K13464+K13464+K13422+K14497+K14431+K16189+K14484+K13415+K14497+K14497+K14484+K14487+K14508+K14484+K14484+K14484+K14496+K14491+K14432+K14484+K14498+K13413+K14496+K14497+K13464+K14484+K14514+K13464+K13449+K14508+K13464+K13464+K14497+K13464+K14498+K14497+K14509+K14484+K14496+K13449+K14431+K14484+K13449+K14498+K13464+K14487+K14487+K13449+K13449+K14431
Metabolism	Metabolism of other amino acids	Glutathione metabolism	28	113	0.00212718	0.0300168	ko00480	ncbi_4349167(LOC4349167);ncbi_4348461(LOC4348461);ncbi_4348549(LOC4348549);ncbi_9268428(LOC9268428);ncbi_4349188(LOC4349188);ncbi_4349210(LOC4349210);ncbi_4350287(LOC4350287);ncbi_4350528(LOC4350528);ncbi_4324574(LOC4324574);ncbi_4326828(LOC4326828);ncbi_4325763(LOC4325763);ncbi_4330235(LOC4330235);ncbi_4324526(LOC4324526);ncbi_4334347(LOC4334347);ncbi_4325709(LOC4325709);ncbi_4336209(LOC4336209)…	K00799+K00799+K00799+K00799+K00799+K00799+K00432+K00033+K00799+K00799+K00799+K00432+K00681+K00799+K00799+K00036+K00434+K00432+K00799+K01919+K10808+K00799+K00033+K00799+K00036+K00799+K00036+K01581
Metabolism	Biosynthesis of other secondary metabolites	Phenylpropanoid biosynthesis	49	232	0.00274332	0.0348402	ko00940	ncbi_4346989(LOC4346989);ncbi_4347546(LOC4347546);ncbi_4346438(LOC4346438);ncbi_9272068(LOC9272068);ncbi_4349097(LOC4349097);ncbi_4347963(LOC4347963);ncbi_4326948(LOC4326948);ncbi_4326375(LOC4326375);ncbi_4324556(LOC4324556);ncbi_4326376(LOC4326376);ncbi_4326970(LOC4326970);ncbi_4326273(LOC4326273);ncbi_4330407(LOC4330407);ncbi_4326969(LOC4326969);ncbi_4330034(LOC4330034);ncbi_4330036(LOC4330036)…	K00083+K01188+K09753+K01904+K09755+K00430+K01188+K12355+K00430+K12355+K00430+K00430+K01904+K00430+K13064+K10775+K10775+K01904+K00430+K09753+K00430+K13065+K00083+K01188+K00487+K10775+K00430+K05350+K05350+K05349+K00083+K01188+K00083+K00430+K00430+K13065+K01188+K09754+K10775+K00430+K12355+K00430+K00430+K01188+K09753+K09753+K01188+K01904+K09754
Environmental Information Processing	Signal transduction	Phosphatidylinositol signaling system	17	65	0.00863852	0.0997357	ko04070	ncbi_4349699(LOC4349699);ncbi_4352524(LOC4352524);ncbi_4351807(LOC4351807);ncbi_4329509(LOC4329509);ncbi_4329650(LOC4329650);ncbi_4330961(LOC4330961);ncbi_4332497(LOC4332497);ncbi_4333967(LOC4333967);ncbi_4334072(LOC4334072);ncbi_4332664(LOC4332664);ncbi_4337126(LOC4337126);ncbi_4337509(LOC4337509);ncbi_4337686(LOC4337686);ncbi_4344166(LOC4344166);ncbi_4344440(LOC4344440);ncbi_4345628(LOC4345628)…	K02183+K05857+K00901+K00915+K21797+K00901+K05857+K00913+K02183+K02183+K00901+K00921+K05857+K00889+K00921+K00921+K00901
Metabolism	Amino acid metabolism	Cysteine and methionine metabolism	28	128	0.0131788	0.139476	ko00270	ncbi_4348647(LOC4348647);ncbi_4349123(LOC4349123);ncbi_4350455(LOC4350455);ncbi_4352832(LOC4352832);ncbi_4352833(LOC4352833);ncbi_4326460(LOC4326460);ncbi_4327479(LOC4327479);ncbi_4329098(LOC4329098);ncbi_4334188(LOC4334188);ncbi_4332775(LOC4332775);ncbi_4331528(LOC4331528);ncbi_9270715(LOC9270715);ncbi_4332095(LOC4332095);ncbi_4324194(LOC4324194);ncbi_4334794(LOC4334794);ncbi_4331779(LOC4331779)…	K08967+K01761+K01251+K00549+K00549+K09880+K22846+K00815+K00133+K00827+K00640+K00831+K00547+K05933+K00928+K00827+K00826+K20772+K00789+K00826+K01919+K01738+K00026+K01760+K16054+K16054+K16054+K16054
Metabolism	Metabolism of terpenoids and polyketides	Carotenoid biosynthesis	9	29	0.0169505	0.165594	ko00906	ncbi_4347813(LOC4347813);ncbi_4349290(LOC4349290);ncbi_4331152(LOC4331152);ncbi_4330451(LOC4330451);ncbi_9269675(LOC9269675);ncbi_4331460(LOC4331460);ncbi_4333566(LOC4333566);ncbi_4342424(LOC4342424);ncbi_4345810(LOC4345810)	K02291+K09837+K15747+K09840+K09843+K15746+K09840+K09840+K09843
Metabolism	Biosynthesis of other secondary metabolites	Flavone and flavonol biosynthesis	4	8	0.0183224	0.16621	ko00944	ncbi_4348304(LOC4348304);ncbi_4326218(LOC4326218);ncbi_4350462(LOC4350462);ncbi_4336438(LOC4336438)	K05280+K22771+K22772+K22771
Metabolism	Amino acid metabolism	Phenylalanine, tyrosine and tryptophan biosynthesis	13	51	0.0249931	0.211609	ko00400	ncbi_4346529(LOC4346529);ncbi_4349410(LOC4349410);ncbi_4329098(LOC4329098);ncbi_4333918(LOC4333918);ncbi_4333014(LOC4333014);ncbi_4331468(LOC4331468);ncbi_4332477(LOC4332477);ncbi_4332341(LOC4332341);ncbi_4336076(LOC4336076);ncbi_4335756(LOC4335756);ncbi_4340547(LOC4340547);ncbi_4340026(LOC4340026);ncbi_4343946(LOC4343946)	K01609+K01626+K00815+K01658+K01626+K00766+K05359+K01657+K01658+K05359+K00891+K00800+K01626
Metabolism	Biosynthesis of other secondary metabolites	Stilbenoid, diarylheptanoid and gingerol biosynthesis	5	13	0.028725	0.228005	ko00945	ncbi_4329959(LOC4329959);ncbi_4329329(LOC4329329);ncbi_4336306(LOC4336306);ncbi_4339188(LOC4339188);MSTRG.20081(CYP98A1)	K13065+K00487+K13065+K09754+K09754
Metabolism	Metabolism of other amino acids	Cyanoamino acid metabolism	13	54	0.0387558	0.289528	ko00460	ncbi_4347546(LOC4347546);ncbi_4326948(LOC4326948);ncbi_4327593(LOC4327593);ncbi_4333381(LOC4333381);ncbi_4324526(LOC4324526);ncbi_4333842(LOC4333842);ncbi_4333841(LOC4333841);ncbi_4334792(LOC4334792);ncbi_4334114(LOC4334114);ncbi_4334116(LOC4334116);ncbi_4336145(LOC4336145);ncbi_4345996(LOC4345996);ncbi_4345995(LOC4345995)	K01188+K01188+K01188+K13051+K00681+K05350+K05350+K13029+K05349+K01188+K01188+K01188+K01188
Metabolism	Amino acid metabolism	Phenylalanine metabolism	11	44	0.0428182	0.297748	ko00360	ncbi_4348564(LOC4348564);ncbi_4330034(LOC4330034);ncbi_4330036(LOC4330036);ncbi_4330037(LOC4330037);ncbi_4329098(LOC4329098);ncbi_4330040(LOC4330040);ncbi_4338861(LOC4338861);ncbi_4341957(LOC4341957);ncbi_4343673(LOC4343673);ncbi_4344636(LOC4344636);MSTRG.13936(At4g34880)	K01593+K13064+K10775+K10775+K00815+K10775+K10775+K07253+K00276+K01593+K01426
Metabolism	Lipid metabolism	Linoleic acid metabolism	6	19	0.044545	0.297748	ko00591	ncbi_4328603(LOC4328603);ncbi_4334049(LOC4334049);ncbi_4333823(LOC4333823);ncbi_9267158(LOC9267158);ncbi_4345994(LOC4345994);ncbi_4345993(LOC4345993)	K00454+K15718+K15718+K00454+K00454+K00454
Metabolism	Energy metabolism	Photosynthesis	17	80	0.0593669	0.348955	ko00195	ncbi_4347395(LOC4347395);ncbi_4348816(LOC4348816);ncbi_9270637(LOC9270637);ncbi_4327150(LOC4327150);ncbi_4351694(LOC4351694);ncbi_4334701(LOC4334701);ncbi_4342404(LOC4342404);ncbi_4343634(LOC4343634);ncbi_107276047(LOC107276047);ncbi_4342395(LOC4342395);ncbi_4344539(LOC4344539);ncbi_3131411(psbC);ncbi_3131407(psaB);ncbi_3131406(psaA);ncbi_3131410(psbB);ncbi_3131403(petB);MSTRG.14517(petB)	K08905+K02717+K02639+K02721+K02701+K02639+K02698+K08906+K03541+K03541+K02723+K02705+K02690+K02689+K02704+K02635+K02635
Metabolism	Lipid metabolism	Fatty acid elongation	10	41	0.0604489	0.348955	ko00062	ncbi_4330627(LOC4330627);ncbi_4324522(LOC4324522);ncbi_4328676(LOC4328676);ncbi_4332981(LOC4332981);ncbi_4331836(LOC4331836);ncbi_4336202(LOC4336202);ncbi_4339684(LOC4339684);ncbi_4340694(LOC4340694);ncbi_4341445(LOC4341445);ncbi_9272625(LOC9272625)	K15397+K10703+K15397+K15397+K15397+K10251+K15397+K15397+K15397+K10703
Metabolism	Amino acid metabolism	Tyrosine metabolism	10	41	0.0604489	0.348955	ko00350	ncbi_4348152(LOC4348152);ncbi_4348564(LOC4348564);ncbi_4350055(LOC4350055);ncbi_4350053(LOC4350053);ncbi_9266826(LOC9266826);ncbi_4329098(LOC4329098);ncbi_4337055(LOC4337055);ncbi_4341957(LOC4341957);ncbi_4343673(LOC4343673);ncbi_4344636(LOC4344636)	K00001+K01593+K00001+K18857+K01800+K00815+K00422+K07253+K00276+K01593
Metabolism	Global and overview maps	Biosynthesis of amino acids	44	246	0.0675561	0.366214	ko01230	ncbi_4346529(LOC4346529);ncbi_4349410(LOC4349410);ncbi_4348728(LOC4348728);ncbi_4348582(LOC4348582);ncbi_4325375(LOC4325375);ncbi_4352832(LOC4352832);ncbi_4352833(LOC4352833);ncbi_4327479(LOC4327479);ncbi_4329098(LOC4329098);ncbi_4334188(LOC4334188);ncbi_4331528(LOC4331528);ncbi_4333918(LOC4333918);ncbi_4333014(LOC4333014);ncbi_4331468(LOC4331468);ncbi_4332477(LOC4332477);ncbi_9270715(LOC9270715)…	K01609+K01626+K00927+K00850+K00053+K00549+K00549+K22846+K00815+K00133+K00640+K01658+K01626+K00766+K05359+K00831+K01657+K14682+K01953+K01689+K00928+K00826+K01620+K01658+K00030+K05359+K00850+K00789+K00826+K00264+K01738+K00891+K00800+K01623+K01689+K01626+K00873+K00818+K00264+K01681+K01760+K01623+K01623+K01681
Metabolism	Amino acid metabolism	Alanine, aspartate and glutamate metabolism	12	53	0.0692058	0.366214	ko00250	ncbi_4349694(LOC4349694);ncbi_4351413(LOC4351413);ncbi_4324764(LOC4324764);ncbi_4332184(LOC4332184);ncbi_4333381(LOC4333381);ncbi_4332775(LOC4332775);ncbi_4332506(LOC4332506);ncbi_4331779(LOC4331779);ncbi_4339561(LOC4339561);ncbi_4344928(LOC4344928);ncbi_4324398(LOC4324398);ncbi_4345962(LOC4345962)	K00820+K00820+K00764+K01580+K13051+K00827+K01953+K00827+K00264+K16871+K00264+K00830
Metabolism	Metabolism of terpenoids and polyketides	Monoterpenoid biosynthesis	3	8	0.0948061	0.441938	ko00902	ncbi_4330113(LOC4330113);ncbi_4328124(LOC4328124);ncbi_4336495(LOC4336495)	K15095+K15086+K15095
Metabolism	Metabolism of terpenoids and polyketides	Zeatin biosynthesis	7	28	0.096114	0.441938	ko00908	ncbi_9269428(LOC9269428);ncbi_4348200(LOC4348200);ncbi_4327887(LOC4327887);ncbi_4327333(LOC4327333);ncbi_107275925(LOC107275925);ncbi_4336629(LOC4336629);ncbi_4338605(LOC4338605)	K10717+K13496+K00279+K00279+K00279+K13495+K00279
Metabolism	Metabolism of cofactors and vitamins	Thiamine metabolism	6	23	0.100988	0.441938	ko00730	ncbi_9269112(LOC9269112);ncbi_4333719(LOC4333719);ncbi_4337358(LOC4337358);ncbi_4338566(LOC4338566);ncbi_4343443(LOC4343443);ncbi_4342614(LOC4342614)	K00878+K03147+K00939+K00949+K03146+K01662
Metabolism	Lipid metabolism	Arachidonic acid metabolism	4	13	0.104162	0.441938	ko00590	ncbi_4350287(LOC4350287);ncbi_4330235(LOC4330235);ncbi_4336627(LOC4336627);ncbi_4335293(LOC4335293)	K00432+K00432+K00432+K05309
Metabolism	Metabolism of terpenoids and polyketides	Brassinosteroid biosynthesis	4	13	0.104162	0.441938	ko00905	ncbi_4347176(LOC4347176);ncbi_4325222(LOC4325222);ncbi_4332134(LOC4332134);ncbi_4341450(LOC4341450)	K20623+K15639+K09587+K15639
Metabolism	Energy metabolism	Nitrogen metabolism	8	34	0.104395	0.441938	ko00910	ncbi_4326583(LOC4326583);ncbi_4330867(LOC4330867);ncbi_4339561(LOC4339561);ncbi_4326014(LOC4326014);ncbi_9270004(LOC9270004);ncbi_4324398(LOC4324398);ncbi_4345604(LOC4345604);ncbi_4345798(LOC4345798)	K01673+K10534+K00264+K00366+K01674+K00264+K01674+K10534
Metabolism	Nucleotide metabolism	Pyrimidine metabolism	12	57	0.108003	0.442466	ko00240	ncbi_4352460(LOC4352460);ncbi_4351367(LOC4351367);ncbi_4325740(LOC4325740);ncbi_4325542(LOC4325542);ncbi_4329363(LOC4329363);ncbi_4330910(LOC4330910);ncbi_4339675(LOC4339675);ncbi_9266846(LOC9266846);ncbi_4343960(LOC4343960);ncbi_4344315(LOC4344315);ncbi_4343275(LOC4343275);MSTRG.20003(APY2)	K00940+K14641+K13421+K01465+K16904+K13800+K01937+K10808+K13800+K14641+K00940+K14641
Metabolism	Carbohydrate metabolism	Starch and sucrose metabolism	29	162	0.119267	0.473341	ko00500	ncbi_4347311(LOC4347311);ncbi_4347546(LOC4347546);ncbi_4349333(LOC4349333);ncbi_4349141(LOC4349141);ncbi_4326948(LOC4326948);ncbi_4324810(LOC4324810);ncbi_4326516(LOC4326516);ncbi_4330221(LOC4330221);ncbi_4327593(LOC4327593);ncbi_4333062(LOC4333062);ncbi_4333842(LOC4333842);ncbi_4333841(LOC4333841);ncbi_4334114(LOC4334114);ncbi_4334171(LOC4334171);ncbi_4332788(LOC4332788);ncbi_4334116(LOC4334116)…	K01810+K01188+K01087+K01194+K01188+K00688+K00844+K01087+K01188+K00695+K05350+K05350+K05349+K00688+K00695+K01188+K01188+K00975+K01187+K00700+K01187+K13679+K00705+K16055+K01188+K19893+K01188+K01087+K16055
Metabolism	Carbohydrate metabolism	Amino sugar and nucleotide sugar metabolism	29	164	0.133427	0.51349	ko00520	ncbi_4347638(LOC4347638);ncbi_4347311(LOC4347311);ncbi_4346723(LOC4346723);ncbi_4349694(LOC4349694);ncbi_4352146(LOC4352146);ncbi_4351413(LOC4351413);ncbi_4326516(LOC4326516);ncbi_4330975(LOC4330975);ncbi_4329920(LOC4329920);ncbi_4331519(LOC4331519);ncbi_4332425(LOC4332425);ncbi_4333393(LOC4333393);ncbi_4334169(LOC4334169);ncbi_4336977(LOC4336977);ncbi_4337011(LOC4337011);ncbi_4337139(LOC4337139)…	K01784+K01810+K01784+K00820+K00012+K00820+K00844+K08679+K01183+K20547+K12450+K13379+K00012+K00972+K12448+K13648+K01183+K08678+K01183+K00975+K01183+K20547+K20547+K08678+K08679+K13648+K08679+K01711+K13648
Metabolism	Biosynthesis of other secondary metabolites	Anthocyanin biosynthesis	1	1	0.143742	0.522673	ko00942	ncbi_4340373(LOC4340373)	K12930
Metabolism	Carbohydrate metabolism	Pentose phosphate pathway	12	60	0.144044	0.522673	ko00030	ncbi_4347311(LOC4347311);ncbi_9271821(LOC9271821);ncbi_4348582(LOC4348582);ncbi_4350528(LOC4350528);ncbi_4336209(LOC4336209);ncbi_4338034(LOC4338034);ncbi_4339892(LOC4339892);ncbi_4341496(LOC4341496);ncbi_4342988(LOC4342988);ncbi_4332659(LOC4332659);MSTRG.22837(ALDP);MSTRG.22838(ALDP)	K01810+K00895+K00850+K00033+K00036+K00850+K00033+K01623+K00036+K00036+K01623+K01623
Metabolism	Metabolism of other amino acids	Selenocompound metabolism	5	20	0.148912	0.525329	ko00450	ncbi_4349123(LOC4349123);ncbi_4352832(LOC4352832);ncbi_4352833(LOC4352833);ncbi_107275791(LOC107275791);MSTRG.4633(Os06g0327300)	K01761+K00549+K00549+K01760+K00384
Metabolism	Carbohydrate metabolism	Galactose metabolism	12	61	0.157327	0.540014	ko00052	ncbi_4347638(LOC4347638);ncbi_4346723(LOC4346723);ncbi_4348988(LOC4348988);ncbi_4348582(LOC4348582);ncbi_4326516(LOC4326516);ncbi_4325200(LOC4325200);ncbi_9271916(LOC9271916);ncbi_4338034(LOC4338034);ncbi_4341833(LOC4341833);ncbi_4343045(LOC4343045);ncbi_4344351(LOC4344351);ncbi_4342703(LOC4342703)	K01784+K01784+K07407+K00850+K00844+K06617+K06617+K00850+K01187+K01187+K18819+K06617
Metabolism	Biosynthesis of other secondary metabolites	Isoquinoline alkaloid biosynthesis	5	21	0.173738	0.580652	ko00950	ncbi_4348564(LOC4348564);ncbi_4329098(LOC4329098);ncbi_4337055(LOC4337055);ncbi_4343673(LOC4343673);ncbi_4344636(LOC4344636)	K01593+K00815+K00422+K00276+K01593
Metabolism	Amino acid metabolism	Glycine, serine and threonine metabolism	13	70	0.197862	0.602805	ko00260	ncbi_107276062(LOC107276062);ncbi_4327981(LOC4327981);ncbi_4334188(LOC4334188);ncbi_4332775(LOC4332775);ncbi_9270715(LOC9270715);ncbi_4334794(LOC4334794);ncbi_4331779(LOC4331779);ncbi_4336402(LOC4336402);ncbi_4334914(LOC4334914);ncbi_4337862(LOC4337862);ncbi_9272377(LOC9272377);ncbi_4343673(LOC4343673);ncbi_4345962(LOC4345962)	K00306+K15893+K00133+K00827+K00831+K00928+K00827+K01620+K15919+K00382+K00499+K00276+K00830
Metabolism	Lipid metabolism	Cutin, suberine and wax biosynthesis	6	28	0.205556	0.602805	ko00073	ncbi_4347887(LOC4347887);ncbi_4348947(LOC4348947);ncbi_4330643(LOC4330643);ncbi_4330012(LOC4330012);ncbi_107276319(LOC107276319);ncbi_107278422(LOC107278422)	K13356+K15402+K17991+K15404+K13356+K13356
Metabolism	Metabolism of cofactors and vitamins	Folate biosynthesis	6	28	0.205556	0.602805	ko00790	ncbi_4328930(LOC4328930);ncbi_4328992(LOC4328992);ncbi_4337297(LOC4337297);ncbi_4339017(LOC4339017);MSTRG.20408(--);MSTRG.8039(MitHPPK/DHPS)	K03639+K18482+K01495+K14652+K18482+K13941
Metabolism	Lipid metabolism	Glycerolipid metabolism	14	77	0.208834	0.602805	ko00561	ncbi_4348988(LOC4348988);ncbi_4352530(LOC4352530);ncbi_4351807(LOC4351807);ncbi_4325649(LOC4325649);ncbi_4330149(LOC4330149);ncbi_4330961(LOC4330961);ncbi_4331045(LOC4331045);ncbi_4333927(LOC4333927);ncbi_4334681(LOC4334681);ncbi_4335812(LOC4335812);ncbi_4337126(LOC4337126);ncbi_4341317(LOC4341317);ncbi_4345366(LOC4345366);ncbi_4345076(LOC4345076)	K07407+K13508+K00901+K18693+K00128+K00901+K03715+K01054+K13508+K09480+K00901+K11155+K18693+K00901
Metabolism	Biosynthesis of other secondary metabolites	Betalain biosynthesis	2	6	0.208846	0.602805	ko00965	ncbi_4348564(LOC4348564);ncbi_4344636(LOC4344636)	K01593+K01593
Metabolism	Biosynthesis of other secondary metabolites	Glucosinolate biosynthesis	2	6	0.208846	0.602805	ko00966	ncbi_4336645(LOC4336645);ncbi_4339583(LOC4339583)	K00826+K00826
Metabolism	Amino acid metabolism	Valine, leucine and isoleucine degradation	9	49	0.265441	0.749133	ko00280	ncbi_4347614(LOC4347614);ncbi_4348804(LOC4348804);ncbi_4330149(LOC4330149);ncbi_4326545(LOC4326545);ncbi_4332775(LOC4332775);ncbi_4331779(LOC4331779);ncbi_4336645(LOC4336645);ncbi_4337862(LOC4337862);ncbi_4339583(LOC4339583)	K01641+K07513+K00128+K00020+K00827+K00827+K00826+K00382+K00826
Metabolism	Global and overview maps	2-Oxocarboxylic acid metabolism	10	57	0.29838	0.823787	ko01210	ncbi_4325375(LOC4325375);ncbi_4334188(LOC4334188);ncbi_4333177(LOC4333177);ncbi_4334794(LOC4334794);ncbi_4336645(LOC4336645);ncbi_4336169(LOC4336169);ncbi_4339583(LOC4339583);ncbi_4343164(LOC4343164);ncbi_9270306(LOC9270306);MSTRG.4562(Os08g0191100)	K00053+K00133+K14682+K00928+K00826+K00030+K00826+K00818+K01681+K01681
Metabolism	Metabolism of other amino acids	Taurine and hypotaurine metabolism	2	8	0.322977	0.872726	ko00430	ncbi_4332184(LOC4332184);ncbi_4324526(LOC4324526)	K01580+K00681
Metabolism	Glycan biosynthesis and metabolism	Other types of O-glycan biosynthesis	2	9	0.37881	1	ko00514	ncbi_4325171(LOC4325171);ncbi_4343677(LOC4343677)	K20782+K03691
Metabolism	Metabolism of cofactors and vitamins	Biotin metabolism	4	22	0.391592	1	ko00780	ncbi_4346596(LOC4346596);ncbi_4328417(LOC4328417);ncbi_107280428(LOC107280428);ncbi_4335962(LOC4335962)	K00208+K01942+K09458+K09458
Metabolism	Amino acid metabolism	Tryptophan metabolism	10	62	0.399594	1	ko00380	ncbi_4347994(LOC4347994);ncbi_4348564(LOC4348564);ncbi_4348072(LOC4348072);ncbi_4330149(LOC4330149);ncbi_4326734(LOC4326734);ncbi_4337862(LOC4337862);ncbi_4325178(LOC4325178);ncbi_4344423(LOC4344423);ncbi_4344636(LOC4344636);MSTRG.13936(At4g34880)	K22588+K01593+K11817+K00128+K11816+K00382+K11816+K22450+K01593+K01426
Metabolism	Lipid metabolism	Glycerophospholipid metabolism	18	117	0.416432	1	ko00564	ncbi_9269832(LOC9269832);ncbi_4349161(LOC4349161);ncbi_4327964(LOC4327964);ncbi_4352530(LOC4352530);ncbi_4351807(LOC4351807);ncbi_4325586(LOC4325586);ncbi_4325649(LOC4325649);ncbi_4323890(LOC4323890);ncbi_4328107(LOC4328107);ncbi_4330961(LOC4330961);ncbi_4326076(LOC4326076);ncbi_4333407(LOC4333407);ncbi_4334681(LOC4334681);ncbi_4337126(LOC4337126);ncbi_4339200(LOC4339200);ncbi_4346156(LOC4346156)…	K22389+K01115+K00006+K13508+K00901+K14156+K18693+K05929+K00993+K00901+K08730+K01126+K13508+K00901+K00006+K18696+K18693+K00901
Metabolism	Carbohydrate metabolism	Inositol phosphate metabolism	10	63	0.420189	1	ko00562	ncbi_4352524(LOC4352524);ncbi_4329509(LOC4329509);ncbi_4329650(LOC4329650);ncbi_4332497(LOC4332497);ncbi_4333967(LOC4333967);ncbi_4337509(LOC4337509);ncbi_4337686(LOC4337686);ncbi_4344166(LOC4344166);ncbi_4344440(LOC4344440);ncbi_4345628(LOC4345628)	K05857+K00915+K21797+K05857+K00913+K00921+K05857+K00889+K00921+K00921
Metabolism	Carbohydrate metabolism	Glyoxylate and dicarboxylate metabolism	13	84	0.432923	1	ko00630	ncbi_4327981(LOC4327981);ncbi_4337048(LOC4337048);ncbi_4334914(LOC4334914);ncbi_4337862(LOC4337862);ncbi_4343908(LOC4343908);ncbi_9270306(LOC9270306);ncbi_4345962(LOC4345962);ncbi_4345657(LOC4345657);ncbi_3131463(rbcL);MSTRG.16552(GLO4);MSTRG.20192(--);MSTRG.4562(Os08g0191100);MSTRG.8715(TIC214)	K15893+K11517+K15919+K00382+K11517+K01681+K00830+K00026+K01601+K11517+K01601+K01681+K01601
Genetic Information Processing	Folding, sorting and degradation	RNA degradation	17	113	0.459987	1	ko03018	ncbi_4346605(LOC4346605);ncbi_9270165(LOC9270165);ncbi_4348582(LOC4348582);ncbi_4325594(LOC4325594);ncbi_4327851(LOC4327851);ncbi_4329995(LOC4329995);ncbi_4329449(LOC4329449);ncbi_4331590(LOC4331590);ncbi_4332253(LOC4332253);ncbi_107275738(LOC107275738);ncbi_4336331(LOC4336331);ncbi_4337457(LOC4337457);ncbi_4338034(LOC4338034);ncbi_4339144(LOC4339144);ncbi_4339910(LOC4339910);ncbi_4340042(LOC4340…	K13126+K04043+K00850+K12617+K03681+K00962+K12625+K04077+K01689+K04077+K13126+K12581+K00850+K12605+K04077+K01689+K12625
Environmental Information Processing	Membrane transport	ABC transporters	4	25	0.493448	1	ko02010	ncbi_4323896(LOC4323896);ncbi_9270100(LOC9270100);ncbi_9268765(LOC9268765);ncbi_4340331(LOC4340331)	K05658+K05658+K05658+K05674
Metabolism	Lipid metabolism	Fatty acid degradation	8	54	0.522407	1	ko00071	ncbi_4348152(LOC4348152);ncbi_4348804(LOC4348804);ncbi_4350055(LOC4350055);ncbi_4350053(LOC4350053);ncbi_4330149(LOC4330149);ncbi_4338541(LOC4338541);ncbi_4337848(LOC4337848);ncbi_4337714(LOC4337714)	K00001+K07513+K00001+K18857+K00128+K10527+K10527+K01897
Metabolism	Amino acid metabolism	Valine, leucine and isoleucine biosynthesis	3	19	0.528079	1	ko00290	ncbi_4325375(LOC4325375);ncbi_4336645(LOC4336645);ncbi_4339583(LOC4339583)	K00053+K00826+K00826
Metabolism	Biosynthesis of other secondary metabolites	Monobactam biosynthesis	2	12	0.531998	1	ko00261	ncbi_4334188(LOC4334188);ncbi_4334794(LOC4334794)	K00133+K00928
Cellular Processes	Transport and catabolism	Peroxisome	13	90	0.538908	1	ko04146	ncbi_4347887(LOC4347887);ncbi_107276062(LOC107276062);ncbi_4348804(LOC4348804);ncbi_4328861(LOC4328861);ncbi_4333336(LOC4333336);ncbi_4337048(LOC4337048);ncbi_4337714(LOC4337714);ncbi_4339922(LOC4339922);ncbi_107276319(LOC107276319);ncbi_4343908(LOC4343908);ncbi_107278422(LOC107278422);ncbi_4345962(LOC4345962);MSTRG.16552(GLO4)	K13356+K00306+K07513+K13341+K13348+K11517+K01897+K04564+K13356+K11517+K13356+K00830+K11517
Metabolism	Metabolism of cofactors and vitamins	Vitamin B6 metabolism	2	13	0.577037	1	ko00750	ncbi_4324597(LOC4324597);ncbi_9270715(LOC9270715)	K13248+K00831
Metabolism	Global and overview maps	Fatty acid metabolism	11	78	0.577356	1	ko01212	ncbi_4346596(LOC4346596);ncbi_4348804(LOC4348804);ncbi_4324522(LOC4324522);ncbi_107280428(LOC107280428);ncbi_4336202(LOC4336202);ncbi_4335962(LOC4335962);ncbi_4338541(LOC4338541);ncbi_4337848(LOC4337848);ncbi_4337714(LOC4337714);ncbi_4340093(LOC4340093);ncbi_9272625(LOC9272625)	K00208+K07513+K10703+K09458+K10251+K09458+K10527+K10527+K01897+K10781+K10703
Metabolism	Carbohydrate metabolism	Glycolysis / Gluconeogenesis	20	143	0.590709	1	ko00010	ncbi_4347311(LOC4347311);ncbi_9271821(LOC9271821);ncbi_4348152(LOC4348152);ncbi_4348728(LOC4348728);ncbi_4348582(LOC4348582);ncbi_4350055(LOC4350055);ncbi_4350053(LOC4350053);ncbi_4326516(LOC4326516);ncbi_4330149(LOC4330149);ncbi_4332253(LOC4332253);ncbi_4334968(LOC4334968);ncbi_4337862(LOC4337862);ncbi_4338034(LOC4338034);ncbi_4341496(LOC4341496);ncbi_4340042(LOC4340042);ncbi_4342564(LOC4342564)…	K01810+K00895+K00001+K00927+K00850+K00001+K18857+K00844+K00128+K01689+K00161+K00382+K00850+K01623+K01689+K00873+K00627+K01568+K01623+K01623
Genetic Information Processing	Replication and repair	Mismatch repair	7	50	0.592087	1	ko03430	ncbi_4327899(LOC4327899);ncbi_4334834(LOC4334834);ncbi_4336704(LOC4336704);ncbi_9272338(LOC9272338);ncbi_9269106(LOC9269106);MSTRG.22358(--);MSTRG.22472(SOL1)	K10746+K07466+K10755+K07466+K07466+K07466+K07466
Metabolism	Lipid metabolism	Biosynthesis of unsaturated fatty acids	4	29	0.616396	1	ko01040	ncbi_4348804(LOC4348804);ncbi_4324522(LOC4324522);ncbi_4336202(LOC4336202);ncbi_9272625(LOC9272625)	K07513+K10703+K10251+K10703
Metabolism	Amino acid metabolism	Lysine biosynthesis	2	14	0.618818	1	ko00300	ncbi_4334188(LOC4334188);ncbi_4334794(LOC4334794)	K00133+K00928
Genetic Information Processing	Folding, sorting and degradation	Sulfur relay system	2	14	0.618818	1	ko04122	ncbi_4328930(LOC4328930);ncbi_9269998(LOC9269998)	K03639+K14168
Metabolism	Carbohydrate metabolism	Citrate cycle (TCA cycle)	8	60	0.647686	1	ko00020	ncbi_9272485(LOC9272485);ncbi_4336169(LOC4336169);ncbi_4334968(LOC4334968);ncbi_4337862(LOC4337862);ncbi_4345640(LOC4345640);ncbi_9270306(LOC9270306);ncbi_4345657(LOC4345657);MSTRG.4562(Os08g0191100)	K01648+K00030+K00161+K00382+K00627+K01681+K00026+K01681
Metabolism	Nucleotide metabolism	Purine metabolism	13	97	0.652968	1	ko00230	ncbi_4347182(LOC4347182);ncbi_4352460(LOC4352460);ncbi_4351367(LOC4351367);ncbi_4324764(LOC4324764);ncbi_4330032(LOC4330032);ncbi_4334308(LOC4334308);ncbi_4337358(LOC4337358);ncbi_4337890(LOC4337890);ncbi_9266846(LOC9266846);ncbi_4344315(LOC4344315);ncbi_4343275(LOC4343275);ncbi_4342564(LOC4342564);MSTRG.20003(APY2)	K00951+K00940+K14641+K00764+K00856+K00088+K00939+K00951+K10808+K14641+K00940+K00873+K14641
Metabolism	Energy metabolism	Photosynthesis - antenna proteins	2	15	0.657344	1	ko00196	ncbi_4340892(LOC4340892);ncbi_4345663(LOC4345663)	K08907+K08910
Metabolism	Metabolism of cofactors and vitamins	Ubiquinone and other terpenoid-quinone biosynthesis	6	46	0.665926	1	ko00130	ncbi_9272068(LOC9272068);ncbi_4330407(LOC4330407);ncbi_4328485(LOC4328485);ncbi_4329098(LOC4329098);ncbi_4329329(LOC4329329);ncbi_4345717(LOC4345717)	K01904+K01904+K01904+K00815+K00487+K01904
Genetic Information Processing	Transcription	RNA polymerase	6	46	0.665926	1	ko03020	ncbi_9270457(LOC9270457);ncbi_9270850(LOC9270850);ncbi_4337831(LOC4337831);ncbi_4343875(LOC4343875);ncbi_3131431(rpoA);MSTRG.17574(--)	K03002+K03013+K03006+K03024+K03040+K03022
Genetic Information Processing	Replication and repair	Homologous recombination	10	76	0.66946	1	ko03440	ncbi_4348951(LOC4348951);ncbi_4324417(LOC4324417);ncbi_4332589(LOC4332589);ncbi_4334834(LOC4334834);ncbi_4337213(LOC4337213);ncbi_4337655(LOC4337655);ncbi_9272338(LOC9272338);ncbi_9269106(LOC9269106);MSTRG.22358(--);MSTRG.22472(SOL1)	K10867+K08775+K10728+K07466+K10882+K10869+K07466+K07466+K07466+K07466
Metabolism	Metabolism of cofactors and vitamins	Pantothenate and CoA biosynthesis	4	31	0.67039	1	ko00770	ncbi_4325375(LOC4325375);ncbi_9271371(LOC9271371);ncbi_4336645(LOC4336645);ncbi_4339583(LOC4339583)	K00053+K02201+K00826+K00826
Metabolism	Lipid metabolism	Synthesis and degradation of ketone bodies	1	8	0.711314	1	ko00072	ncbi_4347614(LOC4347614)	K01641
Metabolism	Metabolism of terpenoids and polyketides	Limonene and pinene degradation	1	8	0.711314	1	ko00903	ncbi_4330149(LOC4330149)	K00128
Metabolism	Glycan biosynthesis and metabolism	Various types of N-glycan biosynthesis	4	33	0.718915	1	ko00513	ncbi_4329760(LOC4329760);ncbi_4337389(LOC4337389);ncbi_4341323(LOC4341323);ncbi_4340564(LOC4340564)	K14413+K07151+K03842+K14413
Metabolism	Metabolism of cofactors and vitamins	Porphyrin metabolism	5	41	0.721867	1	ko00860	ncbi_4347672(LOC4347672);ncbi_4336951(LOC4336951);ncbi_4337415(LOC4337415);ncbi_4338498(LOC4338498);ncbi_4346136(LOC4346136)	K22013+K00228+K00218+K04040+K01845
Genetic Information Processing	Folding, sorting and degradation	SNARE interactions in vesicular transport	5	41	0.721867	1	ko04130	ncbi_4352920(LOC4352920);ncbi_4330214(LOC4330214);ncbi_4334356(LOC4334356);ncbi_4341413(LOC4341413);ncbi_4342474(LOC4342474)	K08515+K08497+K08486+K08486+K08486
Metabolism	Global and overview maps	Carbon metabolism	38	286	0.730858	1	ko01200	ncbi_4347311(LOC4347311);ncbi_4348728(LOC4348728);ncbi_4348582(LOC4348582);ncbi_4350528(LOC4350528);ncbi_4326516(LOC4326516);ncbi_4327981(LOC4327981);ncbi_4326138(LOC4326138);ncbi_4331528(LOC4331528);ncbi_4334554(LOC4334554);ncbi_9270715(LOC9270715);ncbi_4332253(LOC4332253);ncbi_4333181(LOC4333181);ncbi_4337048(LOC4337048);ncbi_4336209(LOC4336209);ncbi_4334914(LOC4334914);ncbi_4336169(LOC4336169)…	K01810+K00927+K00850+K00033+K00844+K15893+K01595+K00640+K00297+K00831+K01689+K01006+K11517+K00036+K15919+K00030+K00161+K00382+K00850+K01738+K00033+K01623+K01689+K11517+K00036+K00873+K00627+K01681+K00830+K00026+K00036+K01601+K11517+K01601+K01623+K01623+K01681+K01601
Metabolism	Metabolism of other amino acids	Phosphonate and phosphinate metabolism	1	9	0.752876	1	ko00440	ncbi_4328107(LOC4328107)	K00993
Genetic Information Processing	Replication and repair	Non-homologous end-joining	1	9	0.752876	1	ko03450	ncbi_4334058(LOC4334058)	K10886
Metabolism	Metabolism of cofactors and vitamins	Riboflavin metabolism	2	18	0.75433	1	ko00740	ncbi_4332195(LOC4332195);ncbi_4339017(LOC4339017)	K14379+K14652
Metabolism	Carbohydrate metabolism	Ascorbate and aldarate metabolism	6	52	0.778235	1	ko00053	ncbi_4352146(LOC4352146);ncbi_4330149(LOC4330149);ncbi_4333257(LOC4333257);ncbi_4334169(LOC4334169);ncbi_4335896(LOC4335896);ncbi_4346299(LOC4346299)	K00012+K00128+K00103+K00012+K00434+K08232
Metabolism	Metabolism of other amino acids	beta-Alanine metabolism	5	44	0.778641	1	ko00410	ncbi_4330149(LOC4330149);ncbi_4332184(LOC4332184);ncbi_4337046(LOC4337046);ncbi_4337359(LOC4337359);ncbi_4343673(LOC4343673)	K00128+K01580+K17839+K17839+K00276
Cellular Processes	Transport and catabolism	Phagosome	10	84	0.786652	1	ko04145	ncbi_9267167(LOC9267167);ncbi_4331315(LOC4331315);ncbi_4337509(LOC4337509);ncbi_4338790(LOC4338790);ncbi_4339262(LOC4339262);ncbi_4344440(LOC4344440);ncbi_4345628(LOC4345628);ncbi_4326699(LOC4326699);ncbi_4327929(LOC4327929);ncbi_4345097(LOC4345097)	K08057+K07375+K00921+K07375+K08057+K00921+K00921+K02150+K09481+K10956
Metabolism	Glycan biosynthesis and metabolism	Glycosphingolipid biosynthesis - globo and isoglobo series	1	10	0.788463	1	ko00603	ncbi_4348988(LOC4348988)	K07407
Metabolism	Metabolism of terpenoids and polyketides	Sesquiterpenoid and triterpenoid biosynthesis	1	10	0.788463	1	ko00909	ncbi_4350288(LOC4350288)	K19011
Metabolism	Biosynthesis of other secondary metabolites	Tropane, piperidine and pyridine alkaloid biosynthesis	3	28	0.788701	1	ko00960	ncbi_4350416(LOC4350416);ncbi_4329098(LOC4329098);ncbi_4343673(LOC4343673)	K08081+K00815+K00276
Metabolism	Amino acid metabolism	Arginine and proline metabolism	7	62	0.807733	1	ko00330	ncbi_4349318(LOC4349318);ncbi_4330149(LOC4330149);ncbi_4334477(LOC4334477);ncbi_4337046(LOC4337046);ncbi_4337359(LOC4337359);MSTRG.13936(At4g34880);MSTRG.8187(ODC)	K00318+K00128+K00472+K17839+K17839+K01426+K01581
Metabolism	Carbohydrate metabolism	Fructose and mannose metabolism	8	70	0.808001	1	ko00051	ncbi_9271821(LOC9271821);ncbi_4348582(LOC4348582);ncbi_4326516(LOC4326516);ncbi_4338034(LOC4338034);ncbi_4341496(LOC4341496);ncbi_4340050(LOC4340050);MSTRG.22837(ALDP);MSTRG.22838(ALDP)	K00895+K00850+K00844+K00850+K01623+K01711+K01623+K01623
Metabolism	Carbohydrate metabolism	Butanoate metabolism	3	29	0.808582	1	ko00650	ncbi_4347614(LOC4347614);ncbi_4332184(LOC4332184);ncbi_4344928(LOC4344928)	K01641+K01580+K16871
Metabolism	Energy metabolism	Carbon fixation in photosynthetic organisms	10	87	0.82187	1	ko00710	ncbi_4348728(LOC4348728);ncbi_4326138(LOC4326138);ncbi_4333181(LOC4333181);ncbi_4341496(LOC4341496);ncbi_4345657(LOC4345657);ncbi_3131463(rbcL);MSTRG.20192(--);MSTRG.22837(ALDP);MSTRG.22838(ALDP);MSTRG.8715(TIC214)	K00927+K01595+K01006+K01623+K00026+K01601+K01601+K01623+K01623+K01601
Metabolism	Amino acid metabolism	Lysine degradation	5	47	0.826059	1	ko00310	ncbi_107276062(LOC107276062);ncbi_4330149(LOC4330149);ncbi_4326952(LOC4326952);ncbi_4337862(LOC4337862);ncbi_4344924(LOC4344924)	K00306+K00128+K11420+K00382+K11426
Metabolism	Lipid metabolism	Fatty acid biosynthesis	5	48	0.839912	1	ko00061	ncbi_4346596(LOC4346596);ncbi_107280428(LOC107280428);ncbi_4335962(LOC4335962);ncbi_4337714(LOC4337714);ncbi_4340093(LOC4340093)	K00208+K09458+K09458+K01897+K10781
Metabolism	Lipid metabolism	Sphingolipid metabolism	3	31	0.843626	1	ko00600	ncbi_4348988(LOC4348988);ncbi_9268279(LOC9268279);ncbi_4327845(LOC4327845)	K07407+K04713+K04718
Metabolism	Carbohydrate metabolism	Pyruvate metabolism	10	91	0.861739	1	ko00620	ncbi_4330149(LOC4330149);ncbi_4326138(LOC4326138);ncbi_4333181(LOC4333181);ncbi_4334968(LOC4334968);ncbi_4337862(LOC4337862);ncbi_4340703(LOC4340703);ncbi_4340702(LOC4340702);ncbi_4342564(LOC4342564);ncbi_4345640(LOC4345640);ncbi_4345657(LOC4345657)	K00128+K01595+K01006+K00161+K00382+K01512+K01512+K00873+K00627+K00026
Metabolism	Glycan biosynthesis and metabolism	Glycosaminoglycan degradation	1	13	0.867347	1	ko00531	ncbi_4340299(LOC4340299)	K07964
Genetic Information Processing	Folding, sorting and degradation	Protein export	6	60	0.880471	1	ko03060	ncbi_4347239(LOC4347239);ncbi_4328965(LOC4328965);ncbi_4334759(LOC4334759);ncbi_4345847(LOC4345847);ncbi_4327929(LOC4327929);ncbi_4345097(LOC4345097)	K03100+K03100+K03217+K13431+K09481+K10956
Metabolism	Lipid metabolism	Steroid biosynthesis	3	34	0.885732	1	ko00100	ncbi_4329175(LOC4329175);ncbi_4331338(LOC4331338);ncbi_4338097(LOC4338097)	K05917+K14423+K05917
Genetic Information Processing	Translation	Ribosome biogenesis in eukaryotes	9	86	0.888327	1	ko03008	ncbi_4348797(LOC4348797);ncbi_4350782(LOC4350782);ncbi_4351600(LOC4351600);ncbi_4325442(LOC4325442);ncbi_4332935(LOC4332935);ncbi_4334461(LOC4334461);ncbi_4326910(LOC4326910);ncbi_9270402(LOC9270402);MSTRG.8685(HD6)	K14572+K11128+K14544+K14538+K11131+K14573+K03264+K14554+K03097
Metabolism	Metabolism of terpenoids and polyketides	Terpenoid backbone biosynthesis	5	53	0.896179	1	ko00900	ncbi_4347443(LOC4347443);ncbi_4347614(LOC4347614);ncbi_9272383(LOC9272383);ncbi_4327968(LOC4327968);ncbi_4342614(LOC4342614)	K00021+K01641+K13789+K00919+K01662
Genetic Information Processing	Replication and repair	Nucleotide excision repair	8	80	0.905968	1	ko03420	ncbi_4334834(LOC4334834);ncbi_4336704(LOC4336704);ncbi_9272338(LOC9272338);ncbi_9269106(LOC9269106);MSTRG.11387(TFB5);MSTRG.17444(CSB);MSTRG.22358(--);MSTRG.22472(SOL1)	K07466+K10755+K07466+K07466+K10845+K10841+K07466+K07466
Organismal Systems	Environmental adaptation	Circadian rhythm - plant	3	36	0.907869	1	ko04712	ncbi_4350636(LOC4350636);ncbi_4336228(LOC4336228);MSTRG.8685(HD6)	K00660+K16223+K03097
Genetic Information Processing	Translation	Aminoacyl-tRNA biosynthesis	6	64	0.914536	1	ko00970	ncbi_9267455(LOC9267455);ncbi_4324505(LOC4324505);ncbi_4330025(LOC4330025);ncbi_4339847(LOC4339847);ncbi_4342467(LOC4342467);ncbi_4346171(LOC4346171)	K01873+K01876+K04567+K14164+K01873+K01880
Genetic Information Processing	Replication and repair	DNA replication	6	64	0.914536	1	ko03030	ncbi_4334834(LOC4334834);ncbi_4336704(LOC4336704);ncbi_9272338(LOC9272338);ncbi_9269106(LOC9269106);MSTRG.22358(--);MSTRG.22472(SOL1)	K07466+K10755+K07466+K07466+K07466+K07466
Metabolism	Metabolism of cofactors and vitamins	One carbon pool by folate	1	17	0.928832	1	ko00670	ncbi_4334554(LOC4334554)	K00297
Metabolism	Glycan biosynthesis and metabolism	N-Glycan biosynthesis	3	39	0.933848	1	ko00510	ncbi_4329853(LOC4329853);ncbi_4337389(LOC4337389);ncbi_4341323(LOC4341323)	K00737+K07151+K03842
Metabolism	Glycan biosynthesis and metabolism	Other glycan degradation	1	18	0.939096	1	ko00511	ncbi_4350617(LOC4350617)	K01191
Metabolism	Amino acid metabolism	Histidine metabolism	1	20	0.955403	1	ko00340	ncbi_4330149(LOC4330149)	K00128
Metabolism	Metabolism of cofactors and vitamins	Nicotinate and nicotinamide metabolism	1	20	0.955403	1	ko00760	ncbi_4349979(LOC4349979)	K00858
Metabolism	Lipid metabolism	Ether lipid metabolism	2	32	0.956045	1	ko00565	ncbi_4349161(LOC4349161);ncbi_4328107(LOC4328107)	K01115+K00993
Metabolism	Amino acid metabolism	Arginine biosynthesis	2	34	0.966134	1	ko00220	ncbi_4333177(LOC4333177);ncbi_4343164(LOC4343164)	K14682+K00818
Metabolism	Carbohydrate metabolism	Pentose and glucuronate interconversions	5	69	0.978004	1	ko00040	ncbi_4348589(LOC4348589);ncbi_4352146(LOC4352146);ncbi_4325861(LOC4325861);ncbi_4334169(LOC4334169);ncbi_4338538(LOC4338538)	K01051+K00012+K01051+K00012+K01051
Metabolism	Energy metabolism	Sulfur metabolism	2	41	0.986665	1	ko00920	ncbi_4331528(LOC4331528);ncbi_107277031(LOC107277031)	K00640+K01738
Genetic Information Processing	Replication and repair	Base excision repair	2	45	0.992259	1	ko03410	ncbi_4329546(LOC4329546);ncbi_9272626(LOC9272626)	K10798+K01246
Metabolism	Carbohydrate metabolism	Propanoate metabolism	1	33	0.994136	1	ko00640	ncbi_4337862(LOC4337862)	K00382
Metabolism	Energy metabolism	Oxidative phosphorylation	11	147	0.996852	1	ko00190	ncbi_4330457(LOC4330457);ncbi_4338911(LOC4338911);ncbi_4337608(LOC4337608);ncbi_4343941(LOC4343941);ncbi_4345078(LOC4345078);ncbi_4326699(LOC4326699);ncbi_3131489(ndhH);ncbi_6450138(cox3);ncbi_6450122(cox1);ncbi_6450183(atp1);MSTRG.22379(--)	K01507+K01507+K01507+K02267+K02135+K02150+K05579+K02262+K02256+K02132+K01535
Genetic Information Processing	Folding, sorting and degradation	Protein processing in endoplasmic reticulum	20	229	0.996893	1	ko04141	ncbi_4347405(LOC4347405);ncbi_9267802(LOC9267802);ncbi_4346585(LOC4346585);ncbi_4348713(LOC4348713);ncbi_9267167(LOC9267167);ncbi_4325694(LOC4325694);ncbi_107276927(LOC107276927);ncbi_4325695(LOC4325695);ncbi_4329652(LOC4329652);ncbi_4334011(LOC4334011);ncbi_4332357(LOC4332357);ncbi_4332361(LOC4332361);ncbi_4337389(LOC4337389);ncbi_4339262(LOC4339262);ncbi_4340661(LOC4340661);ncbi_4343386(LOC4343…	K04079+K04079+K03094+K03094+K08057+K13993+K14016+K13993+K09580+K10950+K13993+K13993+K07151+K08057+K13993+K13993+K09487+K09481+K10956+K03094
Genetic Information Processing	Translation	mRNA surveillance pathway	7	111	0.997759	1	ko03015	ncbi_4346605(LOC4346605);ncbi_4323870(LOC4323870);ncbi_4334816(LOC4334816);ncbi_4334528(LOC4334528);ncbi_4336848(LOC4336848);ncbi_4336331(LOC4336331);ncbi_4342307(LOC4342307)	K13126+K11584+K14403+K12876+K14416+K13126+K14411
Cellular Processes	Transport and catabolism	Endocytosis	11	153	0.998203	1	ko04144	ncbi_4349161(LOC4349161);ncbi_4351205(LOC4351205);ncbi_4327673(LOC4327673);ncbi_4333538(LOC4333538);ncbi_4331873(LOC4331873);ncbi_4334823(LOC4334823);ncbi_4332215(LOC4332215);ncbi_4337342(LOC4337342);ncbi_4338640(LOC4338640);ncbi_4339623(LOC4339623);ncbi_4344166(LOC4344166)	K01115+K12191+K19476+K12191+K12185+K12493+K19366+K12483+K12486+K07904+K00889
Cellular Processes	Transport and catabolism	Autophagy - other	1	42	0.998565	1	ko04136	ncbi_4340716(LOC4340716)	K17906
Genetic Information Processing	Transcription	Basal transcription factors	1	49	0.999521	1	ko03022	MSTRG.11387(TFB5)	K10845
Genetic Information Processing	Translation	Nucleocytoplasmic transport	11	168	0.999585	1	ko03013	ncbi_4346605(LOC4346605);ncbi_9269203(LOC9269203);ncbi_4351597(LOC4351597);ncbi_4328994(LOC4328994);ncbi_4330343(LOC4330343);ncbi_4333042(LOC4333042);ncbi_4334528(LOC4334528);ncbi_4336331(LOC4336331);ncbi_4339216(LOC4339216);MSTRG.15744(GOS2);MSTRG.22237(TIF3I1)	K13126+K00784+K14297+K18213+K14315+K14292+K12876+K13126+K03113+K03113+K03246
Genetic Information Processing	Translation	Ribosome	29	357	0.999931	1	ko03010	ncbi_4350976(LOC4350976);ncbi_4350869(LOC4350869);ncbi_4325892(LOC4325892);ncbi_4326457(LOC4326457);ncbi_4325478(LOC4325478);ncbi_4324645(LOC4324645);ncbi_4329361(LOC4329361);ncbi_4325555(LOC4325555);ncbi_4329362(LOC4329362);ncbi_4324553(LOC4324553);ncbi_4328048(LOC4328048);ncbi_4334131(LOC4334131);ncbi_4332737(LOC4332737);ncbi_4327587(LOC4327587);ncbi_4337506(LOC4337506);ncbi_4336975(LOC4336975)…	K02980+K02997+K02942+K02989+K02898+K02990+K02957+K02871+K02978+K02947+K02922+K02933+K02866+K02908+K02961+K02949+K02870+K02883+K02895+K02892+K02896+K02880+K02927+K02912+K02886+K02982+K02959+K02936+K02997
Genetic Information Processing	Folding, sorting and degradation	Proteasome	1	66	0.999967	1	ko03050	ncbi_4343069(LOC4343069)	K03031
Genetic Information Processing	Transcription	Spliceosome	8	202	1	1	ko03040	ncbi_4348330(LOC4348330);ncbi_4351052(LOC4351052);ncbi_4329449(LOC4329449);ncbi_4334528(LOC4334528);ncbi_4341330(LOC4341330);ncbi_4335668(LOC4335668);MSTRG.21911(At3g62310);MSTRG.21987(At3g62310)	K12869+K11098+K12625+K12876+K12741+K12625+K12820+K12820
Genetic Information Processing	Folding, sorting and degradation	Ubiquitin mediated proteolysis	3	137	1	1	ko04120	ncbi_4346585(LOC4346585);ncbi_4348713(LOC4348713);ncbi_4346586(LOC4346586)	K03094+K03094+K03094

## Sheet: nip-lpl-c vs nip-dpl-c
Table S4. All enrichment pathways.
KEGG_A_class	KEGG_B_class	Pathway	nip-rl-c-vs-nip-pl-c (786)	All (5002)	Pvalue	Qvalue	Pathway ID	Genes	K_IDs
Genetic Information Processing	Translation	Ribosome	102	357	1.05884e-10	1.30238e-08	ko03010	ncbi_4347487(LOC4347487);ncbi_9266509(LOC9266509);ncbi_4327414(LOC4327414);ncbi_4347522(LOC4347522);ncbi_4347899(LOC4347899);ncbi_4324671(LOC4324671);ncbi_4350976(LOC4350976);ncbi_4327104(LOC4327104);ncbi_4350406(LOC4350406);ncbi_9270965(LOC9270965);ncbi_4325892(LOC4325892);ncbi_4352048(LOC4352048);ncbi_4327483(LOC4327483);ncbi_4326457(LOC4326457);ncbi_4327004(LOC4327004);ncbi_4323904(LOC4323904)…	K02912+K02973+K02973+K02936+K02975+K02974+K02980+K02906+K02923+K02941+K02942+K02984+K02896+K02989+K02882+K02905+K02990+K02943+K02976+K02987+K02893+K02924+K02903+K02957+K02875+K02974+K02978+K02947+K02943+K02983+K02940+K02894+K02988+K02922+K02870+K02865+K02934+K02955+K02879+K02969+K02962+K02971+K02866+K02991+K02998+K02984+K02883+K02971+K02877+K02908+K02899+K02949+K02870+K02937+K02987+K02917+K02883+…
Metabolism	Metabolism of terpenoids and polyketides	Diterpenoid biosynthesis	20	38	1.34042e-07	8.24356e-06	ko00904	ncbi_4350502(LOC4350502);ncbi_4329724(LOC4329724);ncbi_4329726(LOC4329726);ncbi_4329723(LOC4329723);ncbi_4329722(LOC4329722);ncbi_4329725(LOC4329725);ncbi_4329013(LOC4329013);ncbi_4329730(LOC4329730);ncbi_4334841(LOC4334841);ncbi_4333585(LOC4333585);ncbi_4335094(LOC4335094);ncbi_4335096(LOC4335096);ncbi_4335091(LOC4335091);ncbi_4335093(LOC4335093);ncbi_4335090(LOC4335090);ncbi_4341343(LOC4341343)…	K14044+K14036+K21291+K16084+K16084+K16083+K04120+K21718+K05282+K22639+K14046+K16085+K16085+K13070+K14043+K21719+K16084+K04122+K04123+K04125
Genetic Information Processing	Translation	Ribosome biogenesis in eukaryotes	31	86	2.69352e-06	0.000110434	ko03008	ncbi_4348797(LOC4348797);ncbi_4350782(LOC4350782);ncbi_4349529(LOC4349529);ncbi_4351433(LOC4351433);ncbi_4352882(LOC4352882);ncbi_4351627(LOC4351627);ncbi_4351600(LOC4351600);ncbi_4352760(LOC4352760);ncbi_4325442(LOC4325442);ncbi_4331181(LOC4331181);ncbi_4328001(LOC4328001);ncbi_9269830(LOC9269830);ncbi_4332935(LOC4332935);ncbi_4332840(LOC4332840);ncbi_4332841(LOC4332841);ncbi_4334461(LOC4334461)…	K14572+K11128+K03539+K14559+K14546+K14521+K14544+K14552+K14538+K14563+K14557+K11130+K11131+K14565+K14565+K14573+K14546+K14564+K14569+K14556+K14550+K14555+K14558+K14563+K11129+K14554+K14549+K18532+K14553+K11131+K07562
Metabolism	Biosynthesis of other secondary metabolites	Flavonoid biosynthesis	15	29	6.85601e-06	0.000210822	ko00941	ncbi_4348304(LOC4348304);ncbi_4349607(LOC4349607);ncbi_4351321(LOC4351321);ncbi_4329959(LOC4329959);ncbi_9270463(LOC9270463);ncbi_9270590(LOC9270590);ncbi_4336306(LOC4336306);ncbi_4337100(LOC4337100);ncbi_4337101(LOC4337101);ncbi_4338409(LOC4338409);ncbi_4339188(LOC4339188);ncbi_4340240(LOC4340240);ncbi_4325716(LOC4325716);MSTRG.1828(ANT18);MSTRG.20081(CYP98A1)	K05280+K01859+K01859+K13065+K00475+K00487+K13065+K08695+K08695+K00487+K09754+K00588+K05277+K13082+K09754
Metabolism	Global and overview maps	Biosynthesis of secondary metabolites	250	1311	7.72572e-05	0.00190053	ko01110	ncbi_4346596(LOC4346596);ncbi_4347672(LOC4347672);ncbi_9271821(LOC9271821);ncbi_9269515(LOC9269515);ncbi_4346642(LOC4346642);ncbi_4347443(LOC4347443);ncbi_4324176(LOC4324176);ncbi_4347176(LOC4347176);ncbi_4346438(LOC4346438);ncbi_4347614(LOC4347614);ncbi_9269832(LOC9269832);ncbi_4349318(LOC4349318);ncbi_4347962(LOC4347962);ncbi_4349333(LOC4349333);ncbi_4348304(LOC4348304);ncbi_4348791(LOC4348791)…	K00208+K22013+K00895+K00083+K12524+K00021+K00031+K20623+K09753+K01641+K22389+K00318+K00430+K01087+K05280+K00059+K13496+K01623+K00940+K13789+K13545+K01610+K00789+K01115+K09755+K00430+K01079+K01859+K22772+K15919+K00430+K00001+K00128+K00600+K14044+K01952+K13508+K00939+K00430+K00549+K00549+K01859+K00166+K01940+K00901+K00430+K00688+K18693+K00547+K03809+K00430+K00764+K00430+K14036+K01087+K05894+K01092+…
Metabolism	Biosynthesis of other secondary metabolites	Phenylpropanoid biosynthesis	56	232	0.000415154	0.00851066	ko00940	ncbi_9269515(LOC9269515);ncbi_4346438(LOC4346438);ncbi_4347962(LOC4347962);ncbi_4349097(LOC4349097);ncbi_4347963(LOC4347963);ncbi_4349585(LOC4349585);ncbi_4326375(LOC4326375);ncbi_107275849(LOC107275849);ncbi_4324556(LOC4324556);ncbi_4326376(LOC4326376);ncbi_4326970(LOC4326970);ncbi_4324554(LOC4324554);ncbi_4330407(LOC4330407);ncbi_4330034(LOC4330034);ncbi_4330036(LOC4330036);ncbi_4328841(LOC4328…	K00083+K09753+K00430+K09755+K00430+K00430+K12355+K00430+K00430+K12355+K00430+K00430+K01904+K13064+K10775+K00430+K00430+K01904+K00430+K00430+K13065+K00083+K01188+K00430+K10775+K00430+K05350+K00083+K01188+K10775+K00083+K00487+K00430+K00430+K13065+K01188+K05350+K01188+K00487+K09754+K10775+K00430+K00430+K00430+K09753+K00588+K00430+K00430+K00430+K09753+K09753+K01904+K01904+K00430+K09753+K09754
Metabolism	Metabolism of other amino acids	Glutathione metabolism	31	113	0.000919994	0.0161656	ko00480	ncbi_4347319(LOC4347319);ncbi_9269342(LOC9269342);ncbi_4324176(LOC4324176);ncbi_4346877(LOC4346877);ncbi_4348461(LOC4348461);ncbi_4348549(LOC4348549);ncbi_4349188(LOC4349188);ncbi_4349192(LOC4349192);ncbi_4349207(LOC4349207);ncbi_4349210(LOC4349210);ncbi_4326887(LOC4326887);ncbi_4350287(LOC4350287);ncbi_4324525(LOC4324525);ncbi_4352123(LOC4352123);ncbi_4324574(LOC4324574);ncbi_4326828(LOC4326828)…	K00799+K00434+K00031+K00799+K00799+K00799+K00799+K00799+K00799+K00799+K00799+K00432+K18592+K01255+K00799+K00799+K00799+K00799+K00799+K00799+K22596+K00036+K00434+K00799+K01919+K00799+K00797+K00036+K00799+K00799+K00799
Metabolism	Biosynthesis of other secondary metabolites	Stilbenoid, diarylheptanoid and gingerol biosynthesis	7	13	0.00165518	0.0254484	ko00945	ncbi_4329959(LOC4329959);ncbi_9270590(LOC9270590);ncbi_4336306(LOC4336306);ncbi_4338409(LOC4338409);ncbi_4339188(LOC4339188);ncbi_4340240(LOC4340240);MSTRG.20081(CYP98A1)	K13065+K00487+K13065+K00487+K09754+K00588+K09754
Metabolism	Amino acid metabolism	Cysteine and methionine metabolism	33	128	0.00201621	0.0275549	ko00270	ncbi_4346642(LOC4346642);ncbi_4325163(LOC4325163);ncbi_4350455(LOC4350455);ncbi_4352832(LOC4352832);ncbi_4352833(LOC4352833);ncbi_4326460(LOC4326460);ncbi_4324713(LOC4324713);ncbi_4329101(LOC4329101);ncbi_4330873(LOC4330873);ncbi_9266140(LOC9266140);ncbi_4328012(LOC4328012);ncbi_4334188(LOC4334188);ncbi_4332775(LOC4332775);ncbi_9270715(LOC9270715);ncbi_4332095(LOC4332095);ncbi_4324194(LOC4324194)…	K12524+K00789+K01251+K00549+K00549+K09880+K00547+K00815+K05933+K01738+K00016+K00133+K00827+K00831+K00547+K05933+K00827+K00899+K20772+K00058+K00899+K00789+K00827+K01919+K01738+K01738+K00797+K12524+K00058+K00026+K01760+K16054+K16054
Environmental Information Processing	Signal transduction	MAPK signaling pathway - plant	37	152	0.00330248	0.0406205	ko04016	ncbi_4346736(LOC4346736);ncbi_4347158(LOC4347158);ncbi_4324182(LOC4324182);ncbi_4349403(LOC4349403);ncbi_4349411(LOC4349411);ncbi_4327518(LOC4327518);ncbi_4326903(LOC4326903);ncbi_4324201(LOC4324201);ncbi_4330905(LOC4330905);ncbi_4328073(LOC4328073);ncbi_4328223(LOC4328223);ncbi_4329630(LOC4329630);ncbi_4330957(LOC4330957);ncbi_4332548(LOC4332548);ncbi_4332374(LOC4332374);ncbi_4331519(LOC4331519)…	K14497+K13447+K14497+K00940+K14498+K13424+K02183+K14497+K20718+K03781+K20538+K14498+K13413+K14496+K14497+K20547+K20536+K02183+K13449+K13414+K20772+K20725+K14498+K13424+K14509+K13447+K13424+K20538+K20547+K20547+K20603+K13449+K14498+K00940+K13449+K13447+K20547
Metabolism	Amino acid metabolism	Alanine, aspartate and glutamate metabolism	15	53	0.0138309	0.154654	ko00250	ncbi_4349694(LOC4349694);ncbi_4351847(LOC4351847);ncbi_4351413(LOC4351413);ncbi_4324764(LOC4324764);ncbi_4330649(LOC4330649);ncbi_4332184(LOC4332184);ncbi_4333381(LOC4333381);ncbi_4332775(LOC4332775);ncbi_4331779(LOC4331779);ncbi_4337229(LOC4337229);ncbi_4339095(LOC4339095);ncbi_4339561(LOC4339561);ncbi_4344928(LOC4344928);ncbi_4345071(LOC4345071);ncbi_4324398(LOC4324398)	K00820+K01940+K00820+K00764+K01915+K01580+K13051+K00827+K00827+K13051+K00827+K00264+K16871+K00609+K00264
Metabolism	Lipid metabolism	alpha-Linolenic acid metabolism	15	56	0.0228403	0.234113	ko00592	ncbi_9269832(LOC9269832);ncbi_4352160(LOC4352160);ncbi_4325705(LOC4325705);ncbi_4328040(LOC4328040);ncbi_4328603(LOC4328603);ncbi_4329684(LOC4329684);ncbi_4332121(LOC4332121);ncbi_9269485(LOC9269485);ncbi_4331824(LOC4331824);ncbi_4334233(LOC4334233);ncbi_4338541(LOC4338541);ncbi_4337848(LOC4337848);ncbi_4340486(LOC4340486);ncbi_4345994(LOC4345994);ncbi_4345993(LOC4345993)	K22389+K10529+K05894+K10528+K00454+K05894+K01723+K05894+K00454+K01723+K10527+K10527+K05894+K00454+K00454
Metabolism	Amino acid metabolism	Glycine, serine and threonine metabolism	17	70	0.0398414	0.376961	ko00260	ncbi_107276062(LOC107276062);ncbi_4346642(LOC4346642);ncbi_4350964(LOC4350964);ncbi_4327189(LOC4327189);ncbi_4350456(LOC4350456);ncbi_4334188(LOC4334188);ncbi_4332775(LOC4332775);ncbi_9270715(LOC9270715);ncbi_4331779(LOC4331779);ncbi_4336402(LOC4336402);ncbi_4337230(LOC4337230);ncbi_4339095(LOC4339095);ncbi_4339521(LOC4339521);ncbi_4340945(LOC4340945);ncbi_4343673(LOC4343673);ncbi_4345328(LOC4345…	K00306+K12524+K01079+K15919+K00600+K00133+K00827+K00831+K00827+K01620+K00058+K00827+K01733+K00276+K00276+K12524+K00058
Organismal Systems	Environmental adaptation	Plant-pathogen interaction	42	208	0.046362	0.407323	ko04626	ncbi_4347158(LOC4347158);ncbi_107276258(LOC107276258);ncbi_4348062(LOC4348062);ncbi_9267892(LOC9267892);ncbi_4349740(LOC4349740);ncbi_4349899(LOC4349899);ncbi_4351455(LOC4351455);ncbi_4327518(LOC4327518);ncbi_4325693(LOC4325693);ncbi_4325862(LOC4325862);ncbi_4326903(LOC4326903);ncbi_4324023(LOC4324023);ncbi_4328155(LOC4328155);ncbi_4328676(LOC4328676);ncbi_4330957(LOC4330957);ncbi_4332731(LOC4332…	K13447+K13457+K13457+K13457+K13448+K13412+K13448+K13424+K13448+K13459+K02183+K04368+K13412+K15397+K13413+K13448+K15397+K02358+K20536+K02183+K13449+K13412+K13414+K13412+K13424+K13448+K13447+K13424+K09487+K13449+K13448+K13448+K13412+K13449+K13456+K13447+K13412+K13457+K13459+K15397+K13457+K13457
Metabolism	Global and overview maps	Biosynthesis of amino acids	47	246	0.0817653	0.670475	ko01230	ncbi_4346642(LOC4346642);ncbi_4324176(LOC4324176);ncbi_107277365(LOC107277365);ncbi_4325163(LOC4325163);ncbi_4350964(LOC4350964);ncbi_4350456(LOC4350456);ncbi_4352832(LOC4352832);ncbi_4352833(LOC4352833);ncbi_4351847(LOC4351847);ncbi_4329101(LOC4329101);ncbi_9266140(LOC9266140);ncbi_4330649(LOC4330649);ncbi_4330205(LOC4330205);ncbi_4329938(LOC4329938);ncbi_4332296(LOC4332296);ncbi_4334188(LOC4334…	K12524+K00031+K01623+K00789+K01079+K00600+K00549+K00549+K01940+K00815+K01738+K01915+K00930+K01653+K01663+K00133+K01658+K00620+K00831+K01657+K01689+K01736+K00873+K01620+K00058+K01658+K00891+K05359+K00789+K00264+K01733+K00891+K01738+K01738+K00800+K01623+K01626+K18649+K00873+K00264+K01687+K01681+K12524+K00058+K00616+K05359+K01760
Metabolism	Nucleotide metabolism	Pyrimidine metabolism	13	57	0.100962	0.732607	ko00240	ncbi_4349403(LOC4349403);ncbi_4351367(LOC4351367);ncbi_4325542(LOC4325542);ncbi_4325739(LOC4325739);ncbi_4329363(LOC4329363);ncbi_4330910(LOC4330910);ncbi_4335533(LOC4335533);ncbi_4337396(LOC4337396);ncbi_9267059(LOC9267059);ncbi_4343960(LOC4343960);ncbi_4344315(LOC4344315);ncbi_4343275(LOC4343275);ncbi_4345071(LOC4345071)	K00940+K14641+K01465+K13421+K16904+K13800+K16904+K00254+K13800+K13800+K14641+K00940+K00609
Metabolism	Biosynthesis of other secondary metabolites	Flavone and flavonol biosynthesis	3	8	0.117338	0.732607	ko00944	ncbi_4348304(LOC4348304);ncbi_4326218(LOC4326218);ncbi_4350462(LOC4350462)	K05280+K22771+K22772
[truncated: 106 more rows]
