# Supplementary material for: Genome-wide transcriptome analysis reveal the molecular mechanism for triggering the formation of purple leaves in rice mutants nip-lpl and nip-dpl
Source: Front Plant Sci. 2025 May 30;16:1584423. doi: 10.3389/fpls.2025.1584423 (PMC12162559; doi:10.3389/fpls.2025.1584423)
Supplement: Supplementary file 7 [file Table6.xlsx]

## Sheet: Table S5 darkmagenta.glist
Table S5. All expressed genes in darkmagenta module.
GeneID	Module	Connectivity	Symbol	nip-lpl-a1	nip-lpl-a2	nip-lpl-a3	nip-lpl-c1	nip-lpl-c2	nip-lpl-c3	nip-dpl-a1	nip-dpl-a2	nip-dpl-a3	nip-dpl-c1	nip-dpl-c2	nip-dpl-c3	Nip-a1	Nip-a2	Nip-a3	Nip-c1	Nip-c2	Nip-c3	Description	KEGG_A_class	KEGG_B_class	Pathway	K_ID	GO Component	GO Function	GO Process	TF_family
MSTRG.1062	darkmagenta	597.627	WDL4	0.647	0.677	0.58	0.669	0.358	0.55	3.141	2.257	3.261	1.16	0.413	0.794	0.284	1.389	1.043	0.099	0.84	0.364	Os04g0564200 [Oryza sativa Japonica Group]	-	-	-	-	-	-	GO:0005976//polysaccharide metabolic process;GO:0009664//plant-type cell wall organization	-
MSTRG.10640	darkmagenta	553.627	R-S	6.524	8.01	4.624	0.142	0.047	0.229	21.664	14.739	26.445	0.569	0.802	0.343	0	0	0	0	0	0.021	Os04g0557500 [Oryza sativa Japonica Group]	-	-	-	-	-	-	GO:0008152//metabolic process;GO:0009987//cellular process	-
MSTRG.11528	darkmagenta	203.714	ALKBH10B	0.11	0.178	0.385	0.182	0.657	0.585	0.751	1.101	1.704	0.502	0.483	0.815	0.371	0.654	0.638	0.116	0.299	0.532	Os05g0138700 [Oryza sativa Japonica Group]	-	-	-	-	-	-	-	-
MSTRG.11695	darkmagenta	593.775	--	6.102	7.21	8.181	11.053	6.703	7.812	44.083	46.23	64.438	10.507	10.624	13.317	6.758	33.056	9.323	0.702	3.785	4.117	Os05g0178300 [Oryza sativa Japonica Group]	-	-	-	-	-	-	-	-
MSTRG.11956	darkmagenta	230.07	--	1.622	2.059	2.24	1.54	2.618	2.211	0.425	0.822	1.093	2.179	1.777	2.487	2.971	1.45	2.179	2.32	2.271	2.166	Os05g0293400 [Oryza sativa Japonica Group]	-	-	-	-	-	-	-	-
MSTRG.11995	darkmagenta	135.793	PAP6	17.281	11.669	18.034	10.632	9.239	12.665	3.969	5.972	4.693	13.457	12.924	12.492	11.509	15.32	14.889	14.339	16.32	8.979	Os05g0304200, partial [Oryza sativa Japonica Group]	-	-	-	-	GO:0009526//plastid envelope;GO:0016020//membrane;GO:0031976//plastid thylakoid;GO:0044434//chloroplast part;GO:0044436//thylakoid part	-	GO:0000302//response to reactive oxygen species;GO:0009617//response to bacterium;GO:0009657//plastid organization	-
MSTRG.12048	darkmagenta	164.448	--	1.387	0.52	1.445	0.399	0.261	0.384	2.171	0.824	1.731	0.439	0.462	0.412	0.203	0.881	0.381	0.253	0.437	0.582	unknown protein [Oryza sativa Japonica Group]	-	-	-	-	-	-	-	-
MSTRG.12809	darkmagenta	429.44	--	1.096	0.703	0.71	0.098	0.032	0.252	1.845	1.246	1.833	0.378	0.162	0.371	0.366	0.325	0.592	0.124	0.08	0	Os05g0521700 [Oryza sativa Japonica Group]	-	-	-	-	-	-	-	-
MSTRG.1296	darkmagenta	680.618	PER24	0.032	0.175	0.065	0	0	0.034	13.463	10.426	18.753	0	0	0	1.746	5.83	2.421	0.068	0	0.031	peroxidase 24-like [Oryza brachyantha]	Metabolism;Metabolism;Metabolism	Global and overview maps;Global and overview maps;Biosynthesis of other secondary metabolites	ko01100//Metabolic pathways;ko01110//Biosynthesis of secondary metabolites;ko00940//Phenylpropanoid biosynthesis	K00430;K00430;K00430	-	GO:0005488//binding	-	-
MSTRG.1354	darkmagenta	165.885	--	1.05	1.077	1.023	0.339	1.138	0.925	0.125	0.35	0.028	0.933	1.039	0.612	1.122	0.538	1.132	1.049	1.67	1.509	OSJNBb0015C06.7 [Oryza sativa Japonica Group]	-	-	-	-	-	-	-	-
MSTRG.13643	darkmagenta	11.8533	--	7.067	7.061	7.52	5.412	5.723	7.702	5.521	5.277	5.472	7.137	6.904	10.075	5.836	8.26	7.399	7.477	9.393	5.669	Os11g0170400 [Oryza sativa Japonica Group]	-	-	-	-	-	-	-	-
MSTRG.1410	darkmagenta	24.8925	--	1.731	1.097	1.469	1.588	1.088	0.502	0.525	1.11	0.496	1.196	1.014	1.945	0.992	0.484	1.33	1.255	1.417	1.22	Os04g0119200, partial [Oryza sativa Japonica Group]	-	-	-	-	-	-	-	-
MSTRG.14220	darkmagenta	370.728	Os11g0189600	2.091	1.845	1.139	0	0.041	0.485	8.361	6.236	11.127	1.212	0.75	1.298	2.561	9.306	4.12	1.078	2.789	1.689	beta-amyrin synthase-like [Oryza sativa Japonica Group]	Metabolism	Metabolism of terpenoids and polyketides	ko00909//Sesquiterpenoid and triterpenoid biosynthesis	K19011	-	GO:0031559//oxidosqualene cyclase activity	GO:0016104//triterpenoid biosynthetic process	-
MSTRG.14232	darkmagenta	150.599	--	0.87	1.126	0.565	0.935	1.367	2.079	3.895	2.973	3.267	2.497	2.002	2.178	0.098	1.391	0.824	0.366	1.852	0.42	Os06g0487540 [Oryza sativa Japonica Group]	-	-	-	-	-	-	-	-
MSTRG.14243	darkmagenta	6.2213	--	0.874	0.754	0.204	1.012	0.474	0.774	0.823	0.49	1.288	0.372	0.479	0.796	0.491	0.399	0.368	1.133	0.713	0.507	Os06g0490200, partial [Oryza sativa Japonica Group]	-	-	-	-	-	-	-	-
MSTRG.14438	darkmagenta	309.99	--	1.953	2.4	1.853	1.291	1.481	1.431	3.534	2.587	4.593	1.796	2.139	2.622	1.82	3.21	3	1.292	1.768	1.622	Os06g0573132 [Oryza sativa Japonica Group]	-	-	-	-	-	-	-	-
MSTRG.15144	darkmagenta	351.774	RPL35B	3.727	3.225	3.227	4.287	6.055	4.707	1.241	1.469	1.563	4.424	3.682	3.944	4.231	2.757	3.763	5.203	4.727	4.143	Os06g0732000 [Oryza sativa Japonica Group]	Genetic Information Processing	Translation	ko03010//Ribosome	K02918	GO:0005911//cell-cell junction;GO:0015934//large ribosomal subunit;GO:0031090//organelle membrane;GO:0043231//intracellular membrane-bounded organelle	GO:0005198//structural molecule activity	GO:0009451//RNA modification;GO:0010467//gene expression;GO:0022613//ribonucleoprotein complex biogenesis;GO:2001141//regulation of RNA biosynthetic process	-
MSTRG.15468	darkmagenta	574.696	--	0	0.328	0.159	0.79	0.577	0.424	3.194	2.829	4.771	1.009	0.699	0.247	0	1.302	0.22	0.046	0.388	0.154	NBS-LRR, partial [Oryza sativa Indica Group]	-	-	-	-	-	-	-	-
MSTRG.16552	darkmagenta	311.491	GLO4	5.535	7.772	5.721	0	0	0.205	12.149	5.549	15.851	1.114	2.257	1.172	0	0.059	0	0	0	0	peroxisomal (S)-2-hydroxy-acid oxidase GLO4 [Oryza brachyantha]	Metabolism;Metabolism;Metabolism;Cellular Processes;Metabolism	Global and overview maps;Global and overview maps;Global and overview maps;Transport and catabolism;Carbohydrate metabolism	ko01100//Metabolic pathways;ko01110//Biosynthesis of secondary metabolites;ko01200//Carbon metabolism;ko04146//Peroxisome;ko00630//Glyoxylate and dicarboxylate metabolism	K11517;K11517;K11517;K11517;K11517	-	GO:0003973//(S)-2-hydroxy-acid oxidase activity	GO:0016032//viral process;GO:0043094//cellular metabolic compound salvage	-
MSTRG.16715	darkmagenta	418.661	--	0.147	0.158	0.146	0	0.159	0.156	0.713	0.411	1.35	0.089	0.054	0.389	0	0.223	0.206	0	0.133	0.142	Os07g0651800, partial [Oryza sativa Japonica Group]	-	-	-	-	-	-	-	-
MSTRG.16800	darkmagenta	36.6053	--	0.158	0.683	0.079	0.131	0.515	0.589	0.694	0.749	1.574	0.144	0.694	0.721	0.356	1.085	0.833	0.416	1.148	0.535	Os07g0669300 [Oryza sativa Japonica Group]	-	-	-	-	-	-	-	-
MSTRG.16863	darkmagenta	66.8178	--	0.877	0.992	0.835	0.371	0.442	1.039	2.063	1.636	2.094	1.578	0.581	1.508	0.801	1.843	1.459	0.835	2.012	1.162	Os07g0684300 [Oryza sativa Japonica Group]	-	-	-	-	-	-	-	-
MSTRG.16880	darkmagenta	132.276	CAM1-1	38.576	42.15	33.909	52.546	63.536	48.354	122.121	57.827	123.502	31.11	40.069	40.016	55.239	24.316	22.291	89.62	29.717	58.066	calmodulin-7-like [Hevea brasiliensis]	-	-	-	-	GO:0031090//organelle membrane;GO:0043231//intracellular membrane-bounded organelle;GO:0044444//cytoplasmic part	GO:0046872//metal ion binding;GO:0060089//molecular transducer activity	GO:0006928//movement of cell or subcellular component;GO:0009057//macromolecule catabolic process;GO:0009605//response to external stimulus;GO:0016192//vesicle-mediated transport;GO:0019932//second-messenger-mediated signaling;GO:0051640//organelle localization	-
MSTRG.17252	darkmagenta	176.25	--	0.885	0.147	0.544	0.225	0.074	0	0.795	0.43	1.505	0.124	0.597	0	0.076	0.622	0.287	0	0.062	0	Os08g0178600 [Oryza sativa Japonica Group]	-	-	-	-	-	-	-	-
MSTRG.17327	darkmagenta	555.686	--	0.068	0.367	0.034	0.056	0.037	0	1.257	0.822	1.953	0.155	0.037	0.116	0	0.683	0.68	0	0.062	0.099	Os08g0202200, partial [Oryza sativa Japonica Group]	-	-	-	-	-	-	-	-
MSTRG.17921	darkmagenta	275.467	--	0.33	0.237	0	0	0	0	1.07	1.85	0.85	0	0	0	0	0.1	0	0.115	0	0	hypothetical protein [Oryza sativa Japonica Group]	-	-	-	-	-	-	-	-
MSTRG.1828	darkmagenta	373.991	ANT18	141.487	136.95	90.641	2.279	1.358	5.226	307.037	141.262	302.191	19.753	24.929	12.589	0	0	0	0.033	0.085	0.151	Os01g0633500, partial [Oryza sativa Japonica Group]	Metabolism;Metabolism;Metabolism	Global and overview maps;Global and overview maps;Biosynthesis of other secondary metabolites	ko01100//Metabolic pathways;ko01110//Biosynthesis of secondary metabolites;ko00941//Flavonoid biosynthesis	K13082;K13082;K13082	GO:0031312//extrinsic component of organelle membrane	GO:0033764//steroid dehydrogenase activity, acting on the CH-OH group of donors, NAD or NADP as acceptor;GO:0048037//cofactor binding	GO:0008202//steroid metabolic process;GO:0009411//response to UV;GO:0009813//flavonoid biosynthetic process;GO:0034285//response to disaccharide	-
MSTRG.18838	darkmagenta	361.809	--	3.897	3.563	4.115	4.164	4.705	5.336	1.572	2.259	1.964	3.914	4.725	5.902	5.192	3.451	4.288	5.51	5.274	4.551	Os09g0325525 [Oryza sativa Japonica Group]	-	-	-	-	-	-	-	-
MSTRG.19063	darkmagenta	91.8387	--	8.647	10.273	8.408	8.467	6.789	7.798	9.778	11.253	11.748	8.5	8.509	9.543	7.584	9.834	8.171	10.144	5.674	6.87	Os09g0404400, partial [Oryza sativa Japonica Group]	-	-	-	-	-	-	-	-
MSTRG.1930	darkmagenta	500.307	RL3	18.815	9.332	8.519	0.622	0.476	0.933	54.925	19.586	60.68	0.171	0.344	0.214	1.127	2.234	3.234	0.066	0.341	0	Os01g0663051 [Oryza sativa Japonica Group]	-	-	-	-	-	GO:0005488//binding	-	-
MSTRG.19993	darkmagenta	207.016	--	1.348	1.527	1.135	1.696	1.167	1.037	3.651	3.058	3.236	2.478	2.011	2.337	0.994	3.032	1.867	1.028	1.839	2.016	Os10g0161100, partial [Oryza sativa Japonica Group]	-	-	-	-	-	-	-	-
MSTRG.20081	darkmagenta	583.459	CYP98A1	1.184	0.954	0.668	0.136	0.044	0.064	20.463	20.774	27.715	6.6	6.816	5.309	0.534	9.691	3.426	0	0.796	0.053	Cytochrome P450 [Oryza sativa Japonica Group]	Metabolism;Metabolism;Metabolism;Metabolism;Metabolism	Global and overview maps;Global and overview maps;Biosynthesis of other secondary metabolites;Biosynthesis of other secondary metabolites;Biosynthesis of other secondary metabolites	ko01100//Metabolic pathways;ko01110//Biosynthesis of secondary metabolites;ko00940//Phenylpropanoid biosynthesis;ko00941//Flavonoid biosynthesis;ko00945//Stilbenoid, diarylheptanoid and gingerol biosynthesis	K09754;K09754;K09754;K09754;K09754	GO:0016020//membrane;GO:0043231//intracellular membrane-bounded organelle	GO:0004497//monooxygenase activity;GO:0005515//protein binding	GO:0006950//response to stress;GO:0009699//phenylpropanoid biosynthetic process;GO:0009812//flavonoid metabolic process;GO:0009891//positive regulation of biosynthetic process	-
MSTRG.20279	darkmagenta	31.8288	--	2.091	1.645	1.43	1.464	1.143	1.041	0.898	0.872	0.791	2.248	2.209	2.187	1.841	2.444	2.795	1.642	3.651	2.311	Os10g0387100 [Oryza sativa Japonica Group]	-	-	-	-	-	-	-	-
MSTRG.20949	darkmagenta	68.2514	At1g12200	3.376	2.964	3.073	1.481	0.809	1.523	0.436	0.408	0.429	2.014	1.899	1.836	3.556	2.538	2.923	2.73	1.515	1.962	flavin-containing monooxygenase FMO GS-OX-like 2 isoform X1 [Oryza brachyantha]	-	-	-	-	-	GO:0000166//nucleotide binding;GO:0016709//oxidoreductase activity, acting on paired donors, with incorporation or reduction of molecular oxygen, NAD(P)H as one donor, and incorporation of one atom of oxygen	GO:0019758//glycosinolate biosynthetic process	-
MSTRG.21241	darkmagenta	203.174	DTX21	3.775	2.012	1.71	4.149	3.874	3.39	5.797	3.712	8.017	1.788	1.429	2.37	0.203	2.086	1.258	0.614	2.634	1.837	MATE efflux family protein, expressed [Oryza sativa Japonica Group]	-	-	-	-	GO:0031224//intrinsic component of membrane	GO:0015291//secondary active transmembrane transporter activity	GO:0000097//sulfur amino acid biosynthetic process;GO:0009608//response to symbiont	-
MSTRG.21636	darkmagenta	385.898	At1g54610	1.526	1.691	0.811	0.671	0.334	0.714	3.202	3.018	3.124	0.778	0.844	0.94	0.236	2.136	2.475	0.191	0.862	0.757	protein kinase homolog F21B7.1 - Arabidopsis thaliana [Oryza sativa Japonica Group]	-	-	-	-	-	GO:0004674//protein serine/threonine kinase activity;GO:0032550//purine ribonucleoside binding	GO:0006464//cellular protein modification process;GO:0006796//phosphate-containing compound metabolic process	-
MSTRG.21735	darkmagenta	9.98063	--	0.087	0.094	0.349	0.433	0.379	0.371	0.085	0.184	1.061	0	0	0.696	0.098	0.16	0.459	0	0.079	0.169	hypothetical protein DAI22_11g105500 [Oryza sativa Japonica Group]	-	-	-	-	-	-	-	-
MSTRG.21759	darkmagenta	301.247	RAC2	6.625	6.766	5.763	7.279	7.072	8.031	2.891	2.791	3.036	7.636	6.546	8.445	5.363	4.464	4.491	8.691	7.207	6.341	Similar to small GTP-binding protein [Oryza sativa Japonica Group]	Cellular Processes	Transport and catabolism	ko04145//Phagosome	K04392	GO:0016020//membrane;GO:0044464//cell part	GO:0004620//phospholipase activity;GO:0032550//purine ribonucleoside binding	GO:0009755//hormone-mediated signaling pathway;GO:0015031//protein transport;GO:0016482//cytosolic transport;GO:0030036//actin cytoskeleton organization;GO:0035556//intracellular signal transduction	-
MSTRG.21806	darkmagenta	349.132	RPL13A	8.339	7.003	9.59	8.839	10.214	11.346	3.167	5.226	2.792	9.562	10.304	10.632	9.131	5.715	5.363	11.109	12.563	10.995	Os11g0425800 [Oryza sativa Japonica Group]	Genetic Information Processing	Translation	ko03010//Ribosome	K02872	GO:0005911//cell-cell junction;GO:0015934//large ribosomal subunit	GO:0005198//structural molecule activity	GO:0010467//gene expression;GO:0071555//cell wall organization	-
MSTRG.22110	darkmagenta	380.252	--	0.034	0.036	0	0	0	0	0.952	2.023	1.398	0	0	0	0.189	0.185	0.355	0.035	0.015	0	expressed protein [Oryza sativa Japonica Group]	-	-	-	-	-	-	-	-
MSTRG.22654	darkmagenta	568.297	DTX21	36.417	25.933	18.32	1.272	0.613	1.545	101.717	61.86	130.584	8.82	8.121	4.932	0.595	3.435	2.082	0.287	1.196	0.406	protein DETOXIFICATION 21 [Oryza sativa Japonica Group]	-	-	-	-	GO:0031224//intrinsic component of membrane	GO:0015291//secondary active transmembrane transporter activity	GO:0000097//sulfur amino acid biosynthetic process;GO:0009608//response to symbiont	-
MSTRG.22947	darkmagenta	41.5312	--	1.603	2.148	1.384	1.029	1.602	1.521	1.772	1.031	2.493	0.992	1.211	1.063	0.909	1.166	1.114	0.719	1.41	1.052	hypothetical protein E2562_020535, partial [Oryza meyeriana var. granulata] [Oryza meyeriana]	-	-	-	-	-	-	-	-
MSTRG.23101	darkmagenta	86.2138	--	1.111	0.814	0.879	0.612	0.552	0.745	0.225	0.195	0.358	1.157	1.167	0.58	0.52	0.508	0.682	0.719	0.839	0.76	Os04g0280700, partial [Oryza sativa Japonica Group]	-	-	-	-	-	-	-	-
MSTRG.23602	darkmagenta	225.483	--	7.056	5.779	7.666	6.632	7.238	7.465	3.249	2.888	3.45	6.231	7.879	8.029	5.988	5.436	9.04	6.279	6.024	6.893	expressed protein [Oryza sativa Japonica Group]	-	-	-	-	-	-	-	-
MSTRG.3275	darkmagenta	304.435	PIR7B	1.455	1.262	1.382	1.642	2.038	1.658	3.072	2.126	4.193	1.487	1.633	1.615	1.155	2.625	1.381	1.49	1.896	1.953	esterase PIR7B-like [Oryza brachyantha]	-	-	-	-	-	-	-	-
MSTRG.3322	darkmagenta	140.761	SCAR2	9.026	9.449	7.175	8.717	10.113	11.494	12.296	12.257	14.395	10.898	8.371	10.684	8.599	12.538	11.682	8.519	10.393	9.266	Os01g0944000, partial [Oryza sativa Japonica Group]	Metabolism;Metabolism	Global and overview maps;Lipid metabolism	ko01100//Metabolic pathways;ko00600//Sphingolipid metabolism	K04718;K04718	-	-	-	-
MSTRG.3503	darkmagenta	65.3193	--	0.109	0.117	0.435	0	0.236	0.116	0.53	0.687	0.842	0.397	0	0.62	0.245	1.094	0.115	0	0.197	0	-	-	-	-	-	-	-	-	-
MSTRG.4141	darkmagenta	169.067	--	3.022	2.342	2.863	2.507	3.043	3.251	1.349	1.089	1.141	2.489	2.554	2.821	3.568	1.883	2.252	3.379	5.092	3.807	Os02g0211350 [Oryza sativa Japonica Group]	-	-	-	-	-	-	-	-
MSTRG.4170	darkmagenta	247.008	RHD3	1.581	1.614	1.447	1.835	2.42	2.32	2.466	2.741	4.146	1.495	1.177	1.387	1.654	1.742	1.054	1.395	1.301	1.329	Os02g0216700, partial [Oryza sativa Japonica Group]	-	-	-	-	-	-	-	-
MSTRG.5051	darkmagenta	614.712	--	0.278	0.2	0.046	0.383	0.05	0.246	1.802	1.266	1.944	0.337	0.101	0.105	0.052	0.888	0.585	0	0	0	Os08g0143800 [Oryza sativa Japonica Group]	-	-	-	-	-	-	-	-
MSTRG.5052	darkmagenta	601.499	Os03g0232800	0	0	0	0	0	0	1.957	1.692	3.93	0	0	0.035	0.035	0.904	0.195	0	0	0	lecithin-cholesterol acyltransferase-like 1 isoform X1 [Oryza sativa Japonica Group]	-	-	-	-	-	GO:0016747//transferase activity, transferring acyl groups other than amino-acyl groups	-	-
MSTRG.5822	darkmagenta	244.879	--	3.301	2.886	3.05	2.732	3.198	3.815	1.219	1.129	1.54	2.832	2.563	3.371	3.637	2.923	3.23	4.571	4.762	3.995	Os02g0749000 [Oryza sativa Japonica Group]	-	-	-	-	-	-	-	-
MSTRG.6113	darkmagenta	87.1438	--	1.922	2.238	3.273	1.697	1.989	1.926	0.829	1.286	1.327	2.189	1.987	1.815	2.232	1.656	1.701	2.202	2.572	1.772	Os02g0807600, partial [Oryza sativa Japonica Group]	-	-	-	-	-	-	-	-
MSTRG.6245	darkmagenta	627.12	--	0.802	0.49	0.267	0.309	0.145	0.057	3.722	3.853	5.731	0.268	0.147	0.091	0.06	0.293	0.197	0.225	0.266	0.129	Os02g0829000 [Oryza sativa Japonica Group]	-	-	-	-	-	-	-	-
MSTRG.6461	darkmagenta	266.635	--	0.826	0.782	1.044	1.254	1.37	1.074	0.213	0.248	0.41	1.136	1.108	1.419	0.738	0.754	0.816	1.452	0.855	1.384	expressed protein [Oryza sativa Japonica Group]	-	-	-	-	GO:0043231//intracellular membrane-bounded organelle	GO:0016791//phosphatase activity	-	-
MSTRG.7021	darkmagenta	272.696	--	0	0	0	0	0	0	2.115	0.264	1.569	0	0.641	0.19	0	0	0	0	0	0	hypothetical protein OsI_10668 [Oryza sativa Indica Group]	-	-	-	-	-	-	-	-
MSTRG.7071	darkmagenta	597.292	--	0.131	0	0	0	0.057	0	2.394	1.404	2.284	0.191	0.287	0.03	0	0.096	0	0	0	0	-	-	-	-	-	-	-	-	-
MSTRG.7406	darkmagenta	537.667	--	0	0.261	0	0	0	0.129	6.605	3.314	5.288	0.497	0.266	0.345	0	0	0	0	0	0	Os03g0314750, partial [Oryza sativa Japonica Group]	-	-	-	-	-	-	-	-
MSTRG.752	darkmagenta	422.649	--	0.097	0	0	0	0	0	1.178	0.172	1.457	0	0	0	0.046	0.074	0.043	0.043	0	0.118	Os01g0223350, partial [Oryza sativa Japonica Group]	-	-	-	-	GO:0043231//intracellular membrane-bounded organelle	GO:0004386//helicase activity;GO:0032550//purine ribonucleoside binding	GO:0006259//DNA metabolic process;GO:0032392//DNA geometric change	-
MSTRG.7754	darkmagenta	391.033	--	0.797	1.146	0.947	0	0.026	0.093	7.182	4.689	6.989	0.667	0.113	0.324	0.954	6.718	3.268	0.092	0.277	0.023	Os03g0399900, partial [Oryza sativa Japonica Group]	-	-	-	-	-	GO:0005488//binding	-	-
MSTRG.7858	darkmagenta	285.707	--	6.261	5.844	7.205	6.549	5.246	8.258	3.146	2.653	3.53	6.861	5.55	6.529	6.317	4.95	6.116	6.988	8.361	7.184	expressed protein [Oryza sativa Japonica Group]	-	-	-	-	-	-	-	-
MSTRG.7874	darkmagenta	488	--	0.047	0.007	0	0	0.007	0	2.527	0.787	1.915	0.049	0.007	0.015	0.015	0.185	0.064	0	0.006	0	expressed protein [Oryza sativa Japonica Group]	-	-	-	-	GO:0031224//intrinsic component of membrane;GO:0043231//intracellular membrane-bounded organelle	GO:0004672//protein kinase activity;GO:0046914//transition metal ion binding;GO:0097159//organic cyclic compound binding;GO:1901363//heterocyclic compound binding	GO:0006259//DNA metabolic process;GO:0006810//transport	-
MSTRG.7912	darkmagenta	439.923	--	0.007	0.007	0	0	0.014	0.007	0.763	1.345	0.976	0	0.007	0.008	0.044	0.132	0.16	0.021	0.036	0	OSJNBa0044K18.17 [Oryza sativa Japonica Group]	-	-	-	-	-	-	-	-
MSTRG.8516	darkmagenta	644.638	SCPL18	0.182	0.412	0.109	0	0	0	3.027	2.87	4.501	0.017	0	0.021	0.082	2.061	0.881	0	0.033	0	serine carboxypeptidase-like 15 [Oryza sativa Japonica Group]	-	-	-	-	-	GO:0004180//carboxypeptidase activity	GO:0019538//protein metabolic process	-
MSTRG.9627	darkmagenta	35.5714	--	0.591	0.789	0.811	0.854	0.32	0.549	0.072	0.854	0.245	1.181	0.89	1.092	0.746	0.337	0.466	0.792	1.003	0.642	Os04g0280700, partial [Oryza sativa Japonica Group]	-	-	-	-	-	-	-	-
MSTRG.9633	darkmagenta	0.95547	--	0.921	1.666	0.788	1.359	0.641	0.454	0.64	0.726	0.835	0.779	1.081	1.197	1.218	0.541	1.211	0.863	0.864	0.953	H0616A11.5 [Oryza sativa]	-	-	-	-	-	-	-	-
MSTRG.9635	darkmagenta	438.054	--	0.589	0.439	0.814	0.524	0.245	0.289	1.322	1.047	2	0.33	0.744	0.155	0.203	0.868	0.429	0.19	0.369	0.219	OSIGBa0097I11.6 [Oryza sativa]	-	-	-	-	GO:0043231//intracellular membrane-bounded organelle	-	-	-
MSTRG.9830	darkmagenta	160.363	--	6.369	6.986	6.886	5.488	5.392	6.76	7.422	7.526	11.265	6.792	6.78	6.828	4.813	6.618	5.798	4.945	7.716	5.628	Os04g0379500, partial [Oryza sativa Japonica Group]	-	-	-	-	-	-	-	-
MSTRG.9874	darkmagenta	17.8371	--	1.635	0.739	1.527	0.697	0.572	0.336	0.308	0.555	0.058	0.624	0.693	1.56	1.066	0.722	1.276	0.886	0.478	0.611	Os04g0392900 [Oryza sativa Japonica Group]	-	-	-	-	-	-	-	-
ncbi_107275654	darkmagenta	407.714	LOC107275654	0	0	0.054	0	0	0	1.835	0.822	2.649	0	0.03	0	0.242	1.772	0.397	0	0	0	UDP-glycosyltransferase 73C6	-	-	-	-	GO:0009536//plastid	-	-	-
ncbi_107275681	darkmagenta	80.9261	LOC107275681	5.896	7.673	6.701	5.682	7.311	8.323	4.55	5.733	5.369	6.431	7.27	7.277	6.538	6.769	7.526	6.115	7.901	7.89	actin-related protein 5	-	-	-	-	GO:0005575//cellular_component;GO:0005622//intracellular;GO:0005623//cell;GO:0005634//nucleus;GO:0005654//nucleoplasm;GO:0005737//cytoplasm;GO:0031974//membrane-enclosed lumen;GO:0031981//nuclear lumen;GO:0043226//organelle;GO:0043227//membrane-bounded organelle;GO:0043229//intracellular organelle;GO:0043231//intracellular membrane-bounded organelle;GO:0043233//organelle lumen;GO:0044422//organel…	GO:0003674//molecular_function;GO:0005198//structural molecule activity;GO:0005200//structural constituent of cytoskeleton;GO:0005515//protein binding;GO:0005524//ATP binding	GO:0006139//nucleobase-containing compound metabolic process;GO:0006259//DNA metabolic process;GO:0006281//DNA repair;GO:0006725//cellular aromatic compound metabolic process;GO:0006807//nitrogen compound metabolic process;GO:0006950//response to stress;GO:0006974//cellular response to DNA damage stimulus;GO:0006996//organelle organization;GO:0007010//cytoskeleton organization;GO:0007275//multice…	-
ncbi_107275752	darkmagenta	378.938	LOC107275752	21.392	20.924	21.763	25.385	29.528	30.436	12.096	12.273	12.612	28.307	29.301	30.595	29.338	21.354	20.191	31.426	30.305	30.085	serine/arginine-rich SC35-like splicing factor SCL30	Genetic Information Processing	Transcription	ko03040//Spliceosome	K12900	-	GO:0003676//nucleic acid binding	GO:0008380//RNA splicing	-
ncbi_107275774	darkmagenta	504.43	LOC107275774	0	0	0.111	0.276	0.06	0.059	5.25	6.434	5.591	0.557	0.609	0.253	0	0	0	0	0	0	uncharacterized LOC107275774	-	-	-	-	-	-	-	-
ncbi_107275783	darkmagenta	277.513	LOC107275783	0	0	0	0	0	0	1.014	2.98	2.193	0.31	0.64	0.333	0	0.177	0.025	0	0.044	0	cytochrome P450 71D10	-	-	-	-	-	GO:0005506//iron ion binding;GO:0016705//oxidoreductase activity, acting on paired donors, with incorporation or reduction of molecular oxygen;GO:0020037//heme binding	GO:0055114//oxidation-reduction process	-
ncbi_107275787	darkmagenta	596.872	LOC107275787	0.685	0.677	0.684	0.189	0	0.03	5.36	3.271	4.224	0.806	0.782	0.617	0.769	1.538	1.291	0.24	0.207	0.083	agamous-like MADS-box protein AGL66	-	-	-	-	-	GO:0003677//DNA binding;GO:0046983//protein dimerization activity	-	M-type_MADS
ncbi_107275794	darkmagenta	392.473	LOC107275794	0.021	0	0.021	0	0	0	2.56	0.692	1.794	0.318	0.225	0.234	0	0.038	0.022	0	0	0	basic helix-loop-helix protein A-like	-	-	-	-	GO:0019028//viral capsid	GO:0046983//protein dimerization activity	GO:0019072//viral genome packaging	bHLH
ncbi_107275890	darkmagenta	263.714	LOC107275890	1.292	0.943	1.165	0.654	1.038	1.195	2.047	0.986	3.244	0.361	0.73	0.782	0.491	0.571	0.592	0.438	0.377	0.503	cationic amino acid transporter 6, chloroplastic	-	-	-	-	GO:0005887//integral component of plasma membrane;GO:0016020//membrane;GO:0016021//integral component of membrane	GO:0005275//amine transmembrane transporter activity;GO:0015171//amino acid transmembrane transporter activity;GO:0015495//gamma-aminobutyric acid:proton symporter activity;GO:0022857//transmembrane transporter activity;GO:0043858//arginine:ornithine antiporter activity	GO:0006527//arginine catabolic process;GO:0006810//transport;GO:0006865//amino acid transport;GO:0009450//gamma-aminobutyric acid catabolic process;GO:0015837//amine transport;GO:0055085//transmembrane transport	-
ncbi_107275995	darkmagenta	540.783	LOC107275995	18.703	28.276	14.957	0.275	0.144	0.247	118.91	51.16	123.463	8.154	9.262	5.34	0	0	0	0	0	0.064	flavonol 3-sulfotransferase	-	-	-	-	-	GO:0008146//sulfotransferase activity	-	-
ncbi_107276043	darkmagenta	83.5655	LOC107276043	1.08	0.92	0.627	1.369	1.088	0.853	1.148	1.399	1.969	0.778	0.715	1	0.677	1.628	1.295	0.158	0.841	1.043	putative mannan endo-1,4-beta-mannosidase 5	Metabolism;Metabolism	Global and overview maps;Carbohydrate metabolism	ko01100//Metabolic pathways;ko00051//Fructose and mannose metabolism	K19355;K19355	GO:0005575//cellular_component;GO:0005576//extracellular region	GO:0003674//molecular_function;GO:0003824//catalytic activity;GO:0004553//hydrolase activity, hydrolyzing O-glycosyl compounds;GO:0004567//beta-mannosidase activity;GO:0015923//mannosidase activity;GO:0016787//hydrolase activity;GO:0016798//hydrolase activity, acting on glycosyl bonds;GO:0016985//mannan endo-1,4-beta-mannosidase activity	GO:0000272//polysaccharide catabolic process;GO:0005975//carbohydrate metabolic process;GO:0005976//polysaccharide metabolic process;GO:0007275//multicellular organism development;GO:0008150//biological_process;GO:0008152//metabolic process;GO:0009056//catabolic process;GO:0009057//macromolecule catabolic process;GO:0009791//post-embryonic development;GO:0009845//seed germination;GO:0009987//cell…	-
ncbi_107276133	darkmagenta	577.433	LOC107276133	0.105	0.09	0.105	0.035	0.045	0.022	1.386	1.409	1.318	0.229	0.138	0.357	0.282	0.421	0.286	0.088	0.019	0	cyanidin 3-O-rutinoside 5-O-glucosyltransferase	-	-	-	-	-	GO:0008194//UDP-glycosyltransferase activity;GO:0016758//transferase activity, transferring hexosyl groups	-	-
ncbi_107276217	darkmagenta	27.4495	LOC107276217	38.186	41.144	40.112	41.375	37.261	43.396	31.591	26.718	32.105	40.497	38.31	43.159	51.196	51.216	56.559	37.027	44.209	35.62	uncharacterized LOC107276217	-	-	-	-	-	-	-	-
ncbi_107276598	darkmagenta	316.019	LOC107276598	48.409	35.359	53.274	50.147	53.533	45.067	14.004	22.825	13.04	43.437	55.95	48.335	44.4	61.16	48.311	41.896	59.832	52.216	60S ribosomal protein L44	Genetic Information Processing	Translation	ko03010//Ribosome	K02929	GO:0005634//nucleus;GO:0005739//mitochondrion;GO:0005840//ribosome	GO:0003735//structural constituent of ribosome	GO:0006412//translation;GO:0045333//cellular respiration	-
ncbi_107276599	darkmagenta	316.019	LOC107276599	48.409	35.359	53.274	50.147	53.533	45.067	14.004	22.825	13.04	43.437	55.95	48.335	44.4	61.16	48.311	41.896	59.832	52.216	60S ribosomal protein L44	Genetic Information Processing	Translation	ko03010//Ribosome	K02929	GO:0005634//nucleus;GO:0005739//mitochondrion;GO:0005840//ribosome	GO:0003735//structural constituent of ribosome	GO:0006412//translation;GO:0045333//cellular respiration	-
ncbi_107276613	darkmagenta	679.011	LOC107276613	0.134	0.866	0.201	0	0	0	52.37	40.824	67.131	0	0.293	0	9.922	19.014	13.524	0.141	0.061	0.065	non-specific lipid-transfer protein	-	-	-	-	GO:0031410//cytoplasmic vesicle	-	-	-
ncbi_107276615	darkmagenta	521.765	LOC107276615	0.587	0.731	0.135	0	0	0	1.363	2.186	2.346	0.206	0.05	0	0	0.413	0.19	0	0.082	0	uncharacterized LOC107276615	-	-	-	-	-	-	-	-
ncbi_107276634	darkmagenta	193.066	LOC107276634	0.334	0.262	0.364	0.201	0.132	0.194	0.532	0.575	1.242	0.222	0.2	0.277	0.614	0.944	0.352	0.096	0.303	0.117	uncharacterized LOC107276634	-	-	-	-	-	-	-	-
ncbi_107276689	darkmagenta	205.027	LOC107276689	1.383	1.118	1.677	1.143	0.937	1.154	0.433	0.701	0.518	1.26	1.055	1.349	1.165	0.992	1.663	1.608	1.454	1.455	pentatricopeptide repeat-containing protein At3g42630	-	-	-	-	GO:0005575//cellular_component;GO:0005622//intracellular;GO:0005623//cell;GO:0005737//cytoplasm;GO:0005739//mitochondrion;GO:0009507//chloroplast;GO:0009536//plastid;GO:0043226//organelle;GO:0043227//membrane-bounded organelle;GO:0043229//intracellular organelle;GO:0043231//intracellular membrane-bounded organelle;GO:0044424//intracellular part;GO:0044444//cytoplasmic part;GO:0044464//cell part	GO:0003674//molecular_function;GO:0003676//nucleic acid binding;GO:0003723//RNA binding;GO:0003824//catalytic activity;GO:0004518//nuclease activity;GO:0004519//endonuclease activity;GO:0005488//binding;GO:0016787//hydrolase activity;GO:0016788//hydrolase activity, acting on ester bonds;GO:0097159//organic cyclic compound binding;GO:1901363//heterocyclic compound binding	GO:0006139//nucleobase-containing compound metabolic process;GO:0006417//regulation of translation;GO:0006446//regulation of translational initiation;GO:0006725//cellular aromatic compound metabolic process;GO:0006807//nitrogen compound metabolic process;GO:0008150//biological_process;GO:0008152//metabolic process;GO:0009451//RNA modification;GO:0009889//regulation of biosynthetic process;GO:0009…	-
ncbi_107276722	darkmagenta	264.511	LOC107276722	0.123	0.253	0.099	0.204	0.374	0.275	0.792	0.648	1.144	0.674	0.338	0.491	0.18	0.484	0.337	0.298	0.38	0.155	DNA-directed RNA polymerase V subunit 1	-	-	-	-	GO:0000345//cytosolic DNA-directed RNA polymerase complex	GO:0003677//DNA binding;GO:0003899//DNA-directed 5'-3' RNA polymerase activity	GO:0006351//transcription, DNA-templated	-
ncbi_107276792	darkmagenta	259.175	LOC107276792	1.298	1.679	1.08	1.502	0.985	1.195	2.315	2.457	2.485	1.3	1.28	0.886	0.291	1.423	1.457	0.318	0.862	1.462	uncharacterized LOC107276792	-	-	-	-	-	-	-	-
ncbi_107276819	darkmagenta	468.398	LOC107276819	0.922	0.87	0.748	0.286	0.208	0.245	2.336	2.928	2.609	0.945	0.568	1.049	0.237	1.701	0.647	0.081	0.417	0.185	protein NRT1/ PTR FAMILY 8.3	-	-	-	-	GO:0016020//membrane	GO:0015333//peptide:proton symporter activity;GO:0022857//transmembrane transporter activity	GO:0015833//peptide transport;GO:0055085//transmembrane transport	-
ncbi_107276869	darkmagenta	85.4629	LOC107276869	22.536	21.263	24.109	22.8	20.265	20.274	16.494	17.415	17.649	19.776	21.341	25.259	25.088	19.608	16.865	23.415	23.709	20.828	NADH-quinone oxidoreductase subunit B	Metabolism;Metabolism	Global and overview maps;Energy metabolism	ko01100//Metabolic pathways;ko00190//Oxidative phosphorylation	K03940;K03940	GO:0030964//NADH dehydrogenase complex	GO:0050136//NADH dehydrogenase (quinone) activity;GO:0051536//iron-sulfur cluster binding	GO:0055114//oxidation-reduction process	-
ncbi_107276887	darkmagenta	429.705	LOC107276887	0.28	0.038	0.105	0	0	0.037	3.51	1.068	2.282	0.096	0.038	0.279	0.433	0.48	0.295	0	0	0	3-aminomethylindole N-methyltransferase-like	-	-	-	-	-	GO:0008171//O-methyltransferase activity;GO:0046983//protein dimerization activity	-	-
ncbi_107276932	darkmagenta	660.587	LOC107276932	0	0	0	0	0	0	1.889	1.675	3.217	0	0	0	0.084	0.614	0.341	0	0	0	uncharacterized LOC107276932	-	-	-	-	GO:0016020//membrane	-	-	-
ncbi_107277120	darkmagenta	274.495	LOC107277120	3.92	3.773	3.705	3.749	4.785	4.578	2.002	2.543	2.156	4.733	3.538	4.478	4.823	3.539	3.05	3.991	4.081	3.554	uncharacterized LOC107277120	-	-	-	-	-	-	-	-
ncbi_107277161	darkmagenta	632.072	LOC107277161	0.411	0.468	0.228	0.151	0.173	0.194	1.889	1.033	2.043	0.312	0.1	0.13	0.18	0.918	0.433	0	0.207	0.066	protein LAX PANICLE 2-like	-	-	-	-	GO:0000803//sex chromosome;GO:0000805//X chromosome;GO:0005575//cellular_component;GO:0005622//intracellular;GO:0005623//cell;GO:0005634//nucleus;GO:0005654//nucleoplasm;GO:0005694//chromosome;GO:0031519//PcG protein complex;GO:0031974//membrane-enclosed lumen;GO:0031981//nuclear lumen;GO:0032991//protein-containing complex;GO:0043226//organelle;GO:0043227//membrane-bounded organelle;GO:0043228//…	GO:0003674//molecular_function;GO:0005488//binding;GO:0043167//ion binding;GO:0043169//cation binding;GO:0046872//metal ion binding	GO:0006139//nucleobase-containing compound metabolic process;GO:0006325//chromatin organization;GO:0006349//regulation of gene expression by genetic imprinting;GO:0006351//transcription, DNA-templated;GO:0006355//regulation of transcription, DNA-templated;GO:0006464//cellular protein modification process;GO:0006513//protein monoubiquitination;GO:0006725//cellular aromatic compound metabolic proce…	-
ncbi_107277348	darkmagenta	506.773	LOC107277348	8.458	9.268	11.233	2.72	1.95	7.703	46.824	20.038	55.282	9.343	8.025	6.949	3.069	6.265	5.82	4.037	8.111	8.483	protein RADIALIS-like 3	-	-	-	-	-	-	-	MYB_related
ncbi_107277375	darkmagenta	405.443	LOC107277375	4.519	4.042	4.249	4.363	3.499	4.211	9.941	8.692	9.353	5.834	5.558	6.373	3.283	6.773	5.265	2.541	4.665	3.717	WPP domain-interacting tail-anchored protein 1, transcript variant X1	-	-	-	-	GO:0031514//motile cilium	GO:0005524//ATP binding	GO:0007059//chromosome segregation;GO:0030261//chromosome condensation;GO:0048870//cell motility	-
ncbi_107277379	darkmagenta	619.663	LOC107277379	0	0	0.124	0	0	0	2.955	1.694	2.738	0	0.068	0	0.487	0.396	0.326	0	0	0.06	uncharacterized LOC107277379	-	-	-	-	GO:0009536//plastid	-	-	-
ncbi_107277425	darkmagenta	83.5021	LOC107277425	0.804	0.958	0.676	1.259	1.147	0.405	1.4	0.801	1.589	0.193	0.093	0.433	0.333	1.082	0.846	0.356	0.422	0.572	uncharacterized LOC107277425	-	-	-	-	GO:0005886//plasma membrane;GO:0016021//integral component of membrane;GO:0033167//ARC complex	GO:0004673//protein histidine kinase activity;GO:0005524//ATP binding	GO:0000160//phosphorelay signal transduction system;GO:0006355//regulation of transcription, DNA-templated;GO:0018106//peptidyl-histidine phosphorylation;GO:0031047//gene silencing by RNA	-
ncbi_107277445	darkmagenta	478.655	LOC107277445	0.389	0.445	0.183	0	0.05	0.049	1.471	0.698	1.24	0.229	0.251	0.026	0.051	0.084	0.169	0.024	0.187	0	uncharacterized LOC107277445	-	-	-	-	-	-	-	-
ncbi_107277478	darkmagenta	191.231	LOC107277478	1.926	0.337	0.858	3.571	2.652	3.345	4.711	2.956	6.871	1.517	0.998	2.37	0.146	3.162	1.178	0.629	1.697	1.508	probable high-affinity nitrate transporter 2.4	Metabolism	Energy metabolism	ko00910//Nitrogen metabolism	K02575	GO:0000325//plant-type vacuole;GO:0005575//cellular_component;GO:0005622//intracellular;GO:0005623//cell;GO:0005737//cytoplasm;GO:0005773//vacuole;GO:0005774//vacuolar membrane;GO:0005886//plasma membrane;GO:0005887//integral component of plasma membrane;GO:0009705//plant-type vacuole membrane;GO:0016020//membrane;GO:0016021//integral component of membrane;GO:0031090//organelle membrane;GO:003122…	GO:0003674//molecular_function;GO:0005215//transporter activity;GO:0008509//anion transmembrane transporter activity;GO:0015075//ion transmembrane transporter activity;GO:0015103//inorganic anion transmembrane transporter activity;GO:0015112//nitrate transmembrane transporter activity;GO:0015318//inorganic molecular entity transmembrane transporter activity;GO:0015514//nitrite efflux transmembran…	GO:0001101//response to acid chemical;GO:0006082//organic acid metabolic process;GO:0006807//nitrogen compound metabolic process;GO:0006810//transport;GO:0006811//ion transport;GO:0006820//anion transport;GO:0008150//biological_process;GO:0008152//metabolic process;GO:0009987//cellular process;GO:0010035//response to inorganic substance;GO:0010167//response to nitrate;GO:0015698//inorganic anion …	-
ncbi_107277544	darkmagenta	133.924	LOC107277544	1.405	2.685	1.996	4.38	5.062	5.422	11.447	5.032	12.69	2.611	2.616	4.081	3.963	1.919	2.5	7.449	4.52	6.409	disease resistance protein PIK6-NP-like	-	-	-	-	GO:0048501//signal recognition particle, plasma membrane targeting	GO:0003924//GTPase activity;GO:0004020//adenylylsulfate kinase activity;GO:0005047//signal recognition particle binding;GO:0005048//signal sequence binding;GO:0005524//ATP binding;GO:0009378//four-way junction helicase activity;GO:0016887//ATPase activity;GO:0043531//ADP binding	GO:0006281//DNA repair;GO:0006310//DNA recombination;GO:0006790//sulfur compound metabolic process;GO:0009306//protein secretion	-
ncbi_107277545	darkmagenta	503.471	LOC107277545	2.65	2.613	2.269	0	0.041	0.08	13.338	4.738	12.42	0.586	0.332	0.345	0.298	0.346	0.359	0.04	0.137	0.037	uncharacterized LOC107277545	-	-	-	-	-	GO:0005515//protein binding	-	-
ncbi_107277636	darkmagenta	542.778	LOC107277636	0	0	0	0	0.025	0.033	1.186	1.606	2.631	0	0	0	0	0	0	0	0	0	(-)-germacrene D synthase, transcript variant X1	-	-	-	-	-	GO:0000287//magnesium ion binding;GO:0010333//terpene synthase activity;GO:0016829//lyase activity	-	-
ncbi_107277788	darkmagenta	631.366	LOC107277788	8.985	9.534	5.528	2.376	1.986	1.947	40.919	31.67	33.742	2.75	5.041	2.986	2.664	11.851	7.677	0.302	2.148	1.84	uncharacterized LOC107277788	-	-	-	-	GO:0005840//ribosome	GO:0003723//RNA binding;GO:0003735//structural constituent of ribosome	GO:0006412//translation	-
ncbi_107277989	darkmagenta	434.029	LOC107277989	3.504	2.199	2.363	0.483	0.237	0.233	7.498	7.415	11.167	0.766	0.409	0.771	3.295	7.671	5.219	0.54	0.719	0.18	protein NRT1/ PTR FAMILY 4.5, transcript variant X1	-	-	-	-	GO:0016020//membrane	GO:0015333//peptide:proton symporter activity;GO:0022857//transmembrane transporter activity	GO:0015833//peptide transport;GO:0055085//transmembrane transport	-
ncbi_107278228	darkmagenta	288.295	LOC107278228	0.362	0.477	0.643	0.199	0.436	0.342	1.878	0.719	1.466	0.366	0.485	0.275	0.271	0.331	0.804	0.296	0.655	0.427	dynein light chain LC6, flagellar outer arm	-	-	-	-	GO:0030286//dynein complex	-	GO:0007017//microtubule-based process	-
ncbi_107278404	darkmagenta	142.693	LOC107278404	10.869	10.678	8.682	14.565	16.512	18.273	19.937	18.235	24.209	12.368	11.776	10.888	5.747	8.916	7.63	11.317	12.174	9.432	probable serine/threonine-protein kinase SIS8, transcript variant X1	-	-	-	-	-	GO:0000155//phosphorelay sensor kinase activity;GO:0004672//protein kinase activity;GO:0005515//protein binding;GO:0005524//ATP binding	GO:0000160//phosphorelay signal transduction system;GO:0006355//regulation of transcription, DNA-templated;GO:0006468//protein phosphorylation;GO:0006796//phosphate-containing compound metabolic process;GO:0006817//phosphate ion transport;GO:0007165//signal transduction	-
ncbi_107278609	darkmagenta	587.044	LOC107278609	0.287	0.062	0.057	0	0	0	2.225	2.383	2.166	0.052	0.063	0	0.152	0.272	0.326	0	0.116	0.055	dirigent protein 1, transcript variant X1	-	-	-	-	-	-	-	-
ncbi_107278654	darkmagenta	649.356	LOC107278654	0.149	0.04	0.186	0.123	0	0.04	0.977	0.704	1.192	0.203	0.041	0.127	0.125	0.442	0.235	0.039	0.168	0.072	uncharacterized LOC107278654	-	-	-	-	-	-	-	-
ncbi_107278690	darkmagenta	302.592	LOC107278690	0.033	0.072	0.134	0.249	0.181	0.16	1.417	0.475	1.239	0.351	0.275	0.4	0.15	0.153	0.247	0.141	0.318	0.453	disease resistance protein Pik-2-like	-	-	-	-	GO:0005634//nucleus	GO:0004519//endonuclease activity;GO:0004555//alpha,alpha-trehalase activity;GO:0030145//manganese ion binding;GO:0043531//ADP binding	GO:0005991//trehalose metabolic process;GO:0006302//double-strand break repair	-
ncbi_107279199	darkmagenta	2.06305	LOC107279199	0.482	0.206	0.188	0.081	0.958	0.958	0.375	0.463	1.135	0.2	0.492	0	0.165	0.301	0.71	0.375	1.01	0.391	uncharacterized LOC107279199	-	-	-	-	-	-	-	M-type_MADS
ncbi_107279213	darkmagenta	396.254	LOC107279213	0.473	0.417	0.132	0.138	0.168	0.329	1.529	1.727	1.458	0.106	0.085	0.237	0.586	0.579	0.425	0.203	0.136	0.853	uncharacterized LOC107279213, transcript variant X1	-	-	-	-	-	GO:0005515//protein binding	-	-
ncbi_107279258	darkmagenta	41.1701	LOC107279258	0.311	0.099	0.743	0.68	0.712	1.221	0.904	0.619	1.979	0.702	0.707	0.35	0.595	0.306	0.303	0.117	0.986	0.116	uncharacterized LOC107279258	-	-	-	-	-	-	-	-
ncbi_107279322	darkmagenta	580.392	LOC107279322	0.427	0.736	0.455	0	0.185	0.121	3.628	2.489	2.705	0	0.125	0	0.383	0.703	0.39	0.149	0.052	0.082	protein DETOXIFICATION 21-like	-	-	-	-	GO:0016020//membrane	GO:0015238//drug transmembrane transporter activity;GO:0015297//antiporter activity;GO:0042910//xenobiotic transmembrane transporter activity	GO:0006855//drug transmembrane transport;GO:0042493//response to drug;GO:0055085//transmembrane transport	-
ncbi_107279689	darkmagenta	595.43	LOC107279689	0.721	0.519	0.192	0.127	0.052	0.041	2.921	3.024	3.527	0.245	0.084	0.142	0.011	0	0	0	0	0	uncharacterized LOC107279689	-	-	-	-	-	GO:0003964//RNA-directed DNA polymerase activity;GO:0030598//rRNA N-glycosylase activity	GO:0000373//Group II intron splicing;GO:0017148//negative regulation of translation	-
ncbi_107279800	darkmagenta	291.106	LOC107279800	12.874	8.988	11.256	10.608	12.638	13.217	3.046	3.456	3.371	9.339	9.562	8.461	10.942	9.293	7.412	15.741	10.809	9.071	uncharacterized LOC107279800	-	-	-	-	-	-	-	-
ncbi_107279834	darkmagenta	2.78236	LOC107279834	0.523	1.829	0	0.933	0.433	0.745	0.154	0.585	0	0	1.347	0.222	0.323	0.416	0.724	1.111	1.781	0.457	chaperonin 60 subunit beta 4, chloroplastic-like	Genetic Information Processing	Folding, sorting and degradation	ko03018//RNA degradation	K04077	GO:0005575//cellular_component;GO:0005622//intracellular;GO:0005623//cell;GO:0005737//cytoplasm;GO:0005829//cytosol;GO:0009507//chloroplast;GO:0009526//plastid envelope;GO:0009532//plastid stroma;GO:0009536//plastid;GO:0009570//chloroplast stroma;GO:0009941//chloroplast envelope;GO:0031967//organelle envelope;GO:0031975//envelope;GO:0043226//organelle;GO:0043227//membrane-bounded organelle;GO:004…	GO:0000166//nucleotide binding;GO:0003674//molecular_function;GO:0005488//binding;GO:0005515//protein binding;GO:0005524//ATP binding;GO:0008144//drug binding;GO:0016887//ATPase activity;GO:0017076//purine nucleotide binding;GO:0030554//adenyl nucleotide binding;GO:0032553//ribonucleotide binding;GO:0032555//purine ribonucleotide binding;GO:0032559//adenyl ribonucleotide binding;GO:0035639//purin…	GO:0006457//protein folding;GO:0006458//'de novo' protein folding;GO:0008150//biological_process;GO:0009987//cellular process;GO:0042026//protein refolding;GO:0061077//chaperone-mediated protein folding	-
ncbi_107279948	darkmagenta	540.655	LOC107279948	14.672	12.332	10.163	9.957	6.484	8.732	31.307	31.969	37.738	10.733	10.949	10.977	1.485	16.263	10.942	0.791	12.846	10.397	WD repeat-containing protein RUP2	Genetic Information Processing;Organismal Systems	Folding, sorting and degradation;Environmental adaptation	ko04120//Ubiquitin mediated proteolysis;ko04712//Circadian rhythm - plant	K10143;K10143	GO:0000151//ubiquitin ligase complex;GO:0000152//nuclear ubiquitin ligase complex;GO:0005575//cellular_component;GO:0005622//intracellular;GO:0005623//cell;GO:0005634//nucleus;GO:0005654//nucleoplasm;GO:0005737//cytoplasm;GO:0016604//nuclear body;GO:0031461//cullin-RING ubiquitin ligase complex;GO:0031974//membrane-enclosed lumen;GO:0031981//nuclear lumen;GO:0032991//protein-containing complex;GO…	GO:0003674//molecular_function;GO:0003824//catalytic activity;GO:0004842//ubiquitin-protein transferase activity;GO:0005488//binding;GO:0005515//protein binding;GO:0016740//transferase activity;GO:0019787//ubiquitin-like protein transferase activity;GO:0042802//identical protein binding;GO:0043167//ion binding;GO:0043169//cation binding;GO:0046872//metal ion binding;GO:0061630//ubiquitin protein …	GO:0000003//reproduction;GO:0003006//developmental process involved in reproduction;GO:0006139//nucleobase-containing compound metabolic process;GO:0006259//DNA metabolic process;GO:0006281//DNA repair;GO:0006464//cellular protein modification process;GO:0006725//cellular aromatic compound metabolic process;GO:0006807//nitrogen compound metabolic process;GO:0006950//response to stress;GO:0006974/…	-
ncbi_107280084	darkmagenta	554.924	LOC107280084	0	0.139	0	0	0	0	0.628	0.498	1.378	0	0	0	0.048	0.314	0.045	0	0	0	probable carboxylesterase 12	-	-	-	-	-	GO:0016787//hydrolase activity	-	-
ncbi_107280253	darkmagenta	646.925	LOC107280253	4.118	2.002	1.29	0.044	0.058	0.257	13.278	9	12.664	0.221	0.206	0.276	0.06	3.859	1.189	0	0.488	0.13	myb-related protein P	-	-	-	-	-	-	-	MYB
ncbi_107280380	darkmagenta	409.282	LOC107280380	0.161	0	0.161	0	0.07	0.205	0.721	0.508	1.21	0.294	0.106	0.367	0.145	0.353	0.17	0.034	0.321	0.031	myb-related protein 306	-	-	-	-	-	-	-	MYB
ncbi_107280424	darkmagenta	623.507	LOC107280424	30.598	23.194	20.537	19.472	13.165	21.255	356.28	156.271	394.999	21.182	8.885	13.894	3.058	82.64	24.277	0.739	7.427	2.955	senescence-specific cysteine protease SAG39	-	-	-	-	-	GO:0008234//cysteine-type peptidase activity	GO:0006508//proteolysis	-
ncbi_107280467	darkmagenta	382.136	LOC107280467	2.222	1.753	2.015	1.88	2.099	2.671	0.363	0.467	0.53	1.918	1.597	2.265	1.806	1.526	1.421	2.492	2.366	1.639	signal peptidase complex catalytic subunit SEC11A-like, transcript variant X1	Genetic Information Processing	Folding, sorting and degradation	ko03060//Protein export	K13280	-	GO:0004252//serine-type endopeptidase activity	GO:0006465//signal peptide processing;GO:0009306//protein secretion	-
ncbi_107280491	darkmagenta	640.156	LOC107280491	5.988	5.455	5.936	3.73	3.357	4.527	15.5	11.306	18.994	4.272	6.222	5.287	5.548	8.055	4.594	2.943	3.473	2.564	BTB/POZ domain-containing protein At1g30440	-	-	-	-	GO:0005815//microtubule organizing center	GO:0004521//endoribonuclease activity;GO:0005515//protein binding	GO:0006357//regulation of transcription by RNA polymerase II;GO:0006402//mRNA catabolic process	MYB_related
ncbi_107280570	darkmagenta	33.8291	LOC107280570	0.263	0.831	0.31	0.53	0.755	0.15	1.009	0.326	1.13	0.459	0.272	0.834	0.628	0.121	0.439	0.125	0.234	0.201	uncharacterized LOC107280570	-	-	-	-	-	-	-	-
ncbi_107280605	darkmagenta	470.074	LOC107280605	15.844	15.775	16.503	9.735	11.216	11.159	44.71	53.422	39.736	11.535	8.242	9.368	11.159	21.332	9.406	5.599	5.171	6.385	50S ribosomal protein L2, chloroplastic	Genetic Information Processing	Translation	ko03010//Ribosome	K02886	GO:0000313//organellar ribosome;GO:0000315//organellar large ribosomal subunit;GO:0005575//cellular_component;GO:0005622//intracellular;GO:0005623//cell;GO:0005737//cytoplasm;GO:0005739//mitochondrion;GO:0005759//mitochondrial matrix;GO:0005761//mitochondrial ribosome;GO:0005762//mitochondrial large ribosomal subunit;GO:0005829//cytosol;GO:0005840//ribosome;GO:0009507//chloroplast;GO:0009536//pla…	GO:0003674//molecular_function;GO:0003676//nucleic acid binding;GO:0003723//RNA binding;GO:0003735//structural constituent of ribosome;GO:0003824//catalytic activity;GO:0005198//structural molecule activity;GO:0005488//binding;GO:0008270//zinc ion binding;GO:0016740//transferase activity;GO:0019843//rRNA binding;GO:0043167//ion binding;GO:0043169//cation binding;GO:0046872//metal ion binding;GO:0…	GO:0000027//ribosomal large subunit assembly;GO:0002181//cytoplasmic translation;GO:0006412//translation;GO:0006518//peptide metabolic process;GO:0006807//nitrogen compound metabolic process;GO:0006996//organelle organization;GO:0008150//biological_process;GO:0008152//metabolic process;GO:0009058//biosynthetic process;GO:0009059//macromolecule biosynthetic process;GO:0009987//cellular process;GO:…	-
ncbi_107280707	darkmagenta	502.288	LOC107280707	1.564	1.138	0.664	0	0	0	4.109	4.564	5.053	0.392	0.086	0.044	1.142	3.178	2.633	0	0.142	0.038	uncharacterized LOC107280707	-	-	-	-	-	-	-	-
ncbi_107280826	darkmagenta	461.454	LOC107280826	1.281	2.026	0.597	0	0.185	0.272	3.408	3.413	4.057	0.311	0.374	0.097	0	0	0	0	0	0	uncharacterized LOC107280826	-	-	-	-	-	-	-	-
ncbi_107280835	darkmagenta	488.011	LOC107280835	38.989	43.324	31.533	32.125	26.737	26.709	58.511	54.719	70.53	19.329	19.992	23.607	19.152	40.103	34.182	20.996	24.642	23.943	uncharacterized LOC107280835	-	-	-	-	-	-	-	-
ncbi_107280994	darkmagenta	376.07	LOC107280994	0.462	0.427	0.461	0	0	0	1.22	0.833	0.948	0	0.072	0	0	0	0	0	0	0	BTB/POZ and MATH domain-containing protein 1-like	-	-	-	-	-	GO:0005515//protein binding	-	-
ncbi_107281123	darkmagenta	337.978	LOC107281123	26.108	21.691	21.588	10.483	11.562	12.215	35.174	24.283	38.005	10.644	11.65	10.247	8.326	13.932	12.919	5.457	13.631	9.483	uncharacterized LOC107281123	-	-	-	-	-	GO:0016491//oxidoreductase activity	GO:0055114//oxidation-reduction process	-
ncbi_107281145	darkmagenta	659.819	LOC107281145	0.19	0.161	0.204	0	0.015	0.101	3.693	2.274	4.357	0.05	0.045	0.062	0.412	1.727	0.844	0.043	0.099	0.013	WEB family protein At3g02930, chloroplastic	-	-	-	-	-	GO:0005524//ATP binding	GO:0007059//chromosome segregation;GO:0030261//chromosome condensation	-
ncbi_107281230	darkmagenta	94.3456	LOC107281230	0.976	0.871	1.109	0.723	0.547	0.715	0.393	0.424	0.297	0.98	0.958	0.651	0.718	0.983	0.531	0.954	0.701	0.812	formin-like protein 5	-	-	-	-	-	-	-	-
ncbi_107281429	darkmagenta	313.77	LOC107281429	28.461	26.532	26.105	30.549	27.407	29.677	15.483	16.214	15.37	24.953	24.835	25.948	27.385	22.649	19.045	29.088	26.37	22.234	polyadenylate-binding protein-interacting protein 8	-	-	-	-	GO:0005575//cellular_component;GO:0005622//intracellular;GO:0005623//cell;GO:0005634//nucleus;GO:0005654//nucleoplasm;GO:0005681//spliceosomal complex;GO:0016604//nuclear body;GO:0016607//nuclear speck;GO:0031974//membrane-enclosed lumen;GO:0031981//nuclear lumen;GO:0032991//protein-containing complex;GO:0043226//organelle;GO:0043227//membrane-bounded organelle;GO:0043229//intracellular organelle…	GO:0003674//molecular_function;GO:0003676//nucleic acid binding;GO:0003723//RNA binding;GO:0005488//binding;GO:0097159//organic cyclic compound binding;GO:1901363//heterocyclic compound binding	GO:0000381//regulation of alternative mRNA splicing, via spliceosome;GO:0006139//nucleobase-containing compound metabolic process;GO:0006396//RNA processing;GO:0006397//mRNA processing;GO:0006725//cellular aromatic compound metabolic process;GO:0006807//nitrogen compound metabolic process;GO:0008150//biological_process;GO:0008152//metabolic process;GO:0008380//RNA splicing;GO:0009987//cellular pr…	-
ncbi_107281650	darkmagenta	434.65	LOC107281650	0	0	0	0	0	0	0.821	0.242	1.356	0.07	0.168	0	0	0	0	0	0	0	uncharacterized LOC107281650	-	-	-	-	-	-	-	-
ncbi_112936036	darkmagenta	7.41078	LOC112936036	4.312	4.632	3.425	4.499	4.296	3.972	4.039	7.413	6.435	4.304	4.67	5.927	4.166	7.56	5.341	5.459	6.479	3.86	protein SCO1 homolog 1, mitochondrial-like, transcript variant X1	-	-	-	-	GO:0005575//cellular_component;GO:0005622//intracellular;GO:0005623//cell;GO:0005737//cytoplasm;GO:0005739//mitochondrion;GO:0005740//mitochondrial envelope;GO:0005743//mitochondrial inner membrane;GO:0016020//membrane;GO:0016021//integral component of membrane;GO:0019866//organelle inner membrane;GO:0031090//organelle membrane;GO:0031224//intrinsic component of membrane;GO:0031966//mitochondrial…	GO:0003674//molecular_function;GO:0005488//binding;GO:0005507//copper ion binding;GO:0016209//antioxidant activity;GO:0016491//oxidoreductase activity;GO:0043167//ion binding;GO:0043169//cation binding;GO:0046872//metal ion binding;GO:0046914//transition metal ion binding;GO:0051920//peroxiredoxin activity	GO:0000003//reproduction;GO:0000041//transition metal ion transport;GO:0003006//developmental process involved in reproduction;GO:0006810//transport;GO:0006811//ion transport;GO:0006812//cation transport;GO:0006825//copper ion transport;GO:0006873//cellular ion homeostasis;GO:0006875//cellular metal ion homeostasis;GO:0006878//cellular copper ion homeostasis;GO:0006979//response to oxidative stre…	-
ncbi_112936046	darkmagenta	212.573	LOC112936046	0.964	1.165	0.939	1.014	0.601	0.62	1.921	0.805	2.161	0.293	0.256	0.332	0.328	0.187	0.405	0.399	0.317	0.508	vesicle-associated protein 1-3-like, transcript variant X1	-	-	-	-	-	GO:0005319//lipid transporter activity	GO:0006869//lipid transport	-
ncbi_112936410	darkmagenta	673.743	LOC112936410	1.005	1.084	1.057	0.525	0.172	0.674	24.767	23.536	34.248	0.868	0.58	0.903	1.426	3.431	2.673	0.556	0.527	1.022	arabinogalactan protein 1-like	-	-	-	-	-	-	-	-
ncbi_112936644	darkmagenta	23.8503	LOC112936644	0.989	2.011	1.385	1.667	2.256	2.336	2.277	1.045	2.799	1.09	1.49	0.986	1.22	1.612	1.516	1.228	1.275	1.496	uncharacterized LOC112936644	-	-	-	-	-	-	-	M-type_MADS
ncbi_112936805	darkmagenta	9.84065	LOC112936805	0.087	0.232	0.165	0.416	0.211	1.984	0.595	1.023	1.062	0	0.397	0.406	0	0.095	0	0	0.049	0.078	uncharacterized LOC112936805	-	-	-	-	-	-	-	-
ncbi_112936853	darkmagenta	204.843	LOC112936853	4.419	2.281	1.957	2.654	0.396	0.625	8.476	5.641	6.865	0	1.087	1.661	0.586	9.084	4.44	0.431	0.994	0.479	putrescine hydroxycinnamoyltransferase-like	-	-	-	-	-	GO:0016747//transferase activity, transferring acyl groups other than amino-acyl groups	-	-
ncbi_112936914	darkmagenta	218.398	LOC112936914	0.944	1.018	0.834	1.26	0.984	1.272	0.318	0.267	0	0.694	0.557	0.785	0.897	0.63	0.382	0.953	1.085	0.701	receptor-like protein EIX2	-	-	-	-	-	GO:0005515//protein binding	-	-
ncbi_112937615	darkmagenta	258.654	LOC112937615	0	0	0.028	0	0	0	1.208	0.348	0.549	0.025	0	0.22	0.062	0	0	0	0.05	0	E3 ubiquitin-protein ligase SINA-like 5	-	-	-	-	GO:0005737//cytoplasm	-	GO:0006511//ubiquitin-dependent protein catabolic process;GO:0007275//multicellular organism development	-
ncbi_112937622	darkmagenta	51.9323	LOC112937622	5.896	8.203	4.559	13.099	11.68	8.821	10.981	7.2	14.634	2.483	4.863	3.463	2.492	6.022	3.802	3.862	5.053	3.919	uncharacterized LOC112937622	-	-	-	-	-	-	-	-
ncbi_112938625	darkmagenta	386.057	LOC112938625	8.058	6.549	5.405	3.479	4.106	3.832	13.4	14.037	22.781	8.49	8.236	9.444	1.621	8.733	3.29	1.832	2.669	1.045	uncharacterized LOC112938625	-	-	-	-	-	-	-	-
ncbi_112939046	darkmagenta	600.855	LOC112939046	0.081	0.436	0.242	0.401	0.35	0.086	1.966	1.785	2.678	0.368	0.354	0.828	0.635	0.886	0.51	0.085	0.22	0.312	uncharacterized LOC112939046	-	-	-	-	GO:0016021//integral component of membrane	-	-	-
ncbi_112939070	darkmagenta	34.6988	LOC112939070	0.551	0.236	1.32	0	0.356	0.698	0	0	0	0.499	0.12	0.499	0.617	0.101	0.23	1.04	0.928	0.529	DNA-binding protein DDB_G0278111-like	-	-	-	-	-	GO:0003677//DNA binding	-	-
ncbi_112939326	darkmagenta	13.1131	LOC112939326	0.221	0.417	0.314	0.548	0.73	0.744	0.879	0.407	0.756	0.201	0.545	0.063	0	1.059	0.058	0.381	0.35	0.213	uncharacterized LOC112939326, transcript variant X1	-	-	-	-	-	-	-	-
ncbi_112939606	darkmagenta	441.447	LOC112939606	8.334	7.493	7.599	6.838	6.892	5.981	20.354	14.937	22.269	9.836	6.734	8.226	3.773	9.54	2.934	4.94	10.225	7.703	uncharacterized LOC112939606	-	-	-	-	-	-	-	-
ncbi_112939679	darkmagenta	434.103	LOC112939679	52.414	66.138	39.619	3.979	5.19	5.224	115.048	79.012	139.139	17.055	16.51	12.148	2.87	5.956	4.008	2.416	2.51	1.133	uncharacterized LOC112939679	-	-	-	-	-	GO:0008194//UDP-glycosyltransferase activity	-	-
ncbi_3131396	darkmagenta	11.512	ndhB	8.211	8.981	7.513	6.824	9.742	7.909	6.333	6.784	6.479	9.63	9.015	10.406	9.292	10.953	10.521	7.601	6.824	6.684	--	Metabolism;Metabolism	Global and overview maps;Energy metabolism	ko01100//Metabolic pathways;ko00190//Oxidative phosphorylation	K05573;K05573	-	GO:0005451//monovalent cation:proton antiporter activity;GO:0050136//NADH dehydrogenase (quinone) activity	GO:0015672//monovalent inorganic cation transport;GO:0055114//oxidation-reduction process	-
ncbi_3131397	darkmagenta	11.512	ndhB	8.211	8.981	7.513	6.824	9.742	7.909	6.333	6.784	6.479	9.63	9.015	10.406	9.292	10.953	10.521	7.601	6.824	6.684	--	Metabolism;Metabolism	Global and overview maps;Energy metabolism	ko01100//Metabolic pathways;ko00190//Oxidative phosphorylation	K05573;K05573	-	GO:0005451//monovalent cation:proton antiporter activity;GO:0050136//NADH dehydrogenase (quinone) activity	GO:0015672//monovalent inorganic cation transport;GO:0055114//oxidation-reduction process	-
ncbi_3131421	darkmagenta	560.944	rpl2	2.826	5.045	0.651	0	2.327	0.823	12.48	11.239	11.93	0.084	0.68	0.218	3.745	4.107	3.345	0.784	1.111	1.443	--	Genetic Information Processing	Translation	ko03010//Ribosome	K02886	GO:0000313//organellar ribosome;GO:0000315//organellar large ribosomal subunit;GO:0005575//cellular_component;GO:0005622//intracellular;GO:0005623//cell;GO:0005737//cytoplasm;GO:0005739//mitochondrion;GO:0005759//mitochondrial matrix;GO:0005761//mitochondrial ribosome;GO:0005762//mitochondrial large ribosomal subunit;GO:0005829//cytosol;GO:0005840//ribosome;GO:0009507//chloroplast;GO:0009536//pla…	GO:0003674//molecular_function;GO:0003676//nucleic acid binding;GO:0003723//RNA binding;GO:0003735//structural constituent of ribosome;GO:0003824//catalytic activity;GO:0005198//structural molecule activity;GO:0005488//binding;GO:0008270//zinc ion binding;GO:0016740//transferase activity;GO:0019843//rRNA binding;GO:0043167//ion binding;GO:0043169//cation binding;GO:0046872//metal ion binding;GO:0…	GO:0000027//ribosomal large subunit assembly;GO:0002181//cytoplasmic translation;GO:0006412//translation;GO:0006518//peptide metabolic process;GO:0006807//nitrogen compound metabolic process;GO:0006996//organelle organization;GO:0008150//biological_process;GO:0008152//metabolic process;GO:0009058//biosynthetic process;GO:0009059//macromolecule biosynthetic process;GO:0009987//cellular process;GO:…	-
ncbi_3131424	darkmagenta	560.944	rpl2	2.826	5.045	0.651	0	2.327	0.823	12.48	11.239	11.93	0.084	0.68	0.218	3.745	4.107	3.345	0.784	1.111	1.443	--	Genetic Information Processing	Translation	ko03010//Ribosome	K02886	GO:0000313//organellar ribosome;GO:0000315//organellar large ribosomal subunit;GO:0005575//cellular_component;GO:0005622//intracellular;GO:0005623//cell;GO:0005737//cytoplasm;GO:0005739//mitochondrion;GO:0005759//mitochondrial matrix;GO:0005761//mitochondrial ribosome;GO:0005762//mitochondrial large ribosomal subunit;GO:0005829//cytosol;GO:0005840//ribosome;GO:0009507//chloroplast;GO:0009536//pla…	GO:0003674//molecular_function;GO:0003676//nucleic acid binding;GO:0003723//RNA binding;GO:0003735//structural constituent of ribosome;GO:0003824//catalytic activity;GO:0005198//structural molecule activity;GO:0005488//binding;GO:0008270//zinc ion binding;GO:0016740//transferase activity;GO:0019843//rRNA binding;GO:0043167//ion binding;GO:0043169//cation binding;GO:0046872//metal ion binding;GO:0…	GO:0000027//ribosomal large subunit assembly;GO:0002181//cytoplasmic translation;GO:0006412//translation;GO:0006518//peptide metabolic process;GO:0006807//nitrogen compound metabolic process;GO:0006996//organelle organization;GO:0008150//biological_process;GO:0008152//metabolic process;GO:0009058//biosynthetic process;GO:0009059//macromolecule biosynthetic process;GO:0009987//cellular process;GO:…	-
ncbi_3131441	darkmagenta	4.40421	rps19	0.84	0.836	0	0.142	0.761	0	0.666	0	1.341	0	1.561	0	0	0	0	0.282	0	0	--	Genetic Information Processing	Translation	ko03010//Ribosome	K02965	GO:0005739//mitochondrion;GO:0005840//ribosome	GO:0003735//structural constituent of ribosome	GO:0006412//translation	-
ncbi_3131477	darkmagenta	2.89783	OrsajCp070	0.851	0.883	0.479	0.897	1.131	0.614	0.925	1.493	0.378	0.797	0.315	0.471	0.545	0.98	0.248	0.466	0.292	0.766	--	-	-	-	-	-	-	-	-
ncbi_3131497	darkmagenta	2.89783	OrsajCp110	0.851	0.883	0.479	0.897	1.131	0.614	0.925	1.493	0.378	0.797	0.315	0.471	0.545	0.98	0.248	0.466	0.292	0.766	--	-	-	-	-	-	-	-	-
ncbi_4323839	darkmagenta	43.5298	LOC4323839	20.151	19.977	21.85	25.506	25.964	26.66	28.845	29.489	27.358	21.176	21.024	21.633	23.313	25.452	24.569	25.776	24.801	26.523	DEAD-box ATP-dependent RNA helicase 58, chloroplastic-like	-	-	-	-	GO:0009536//plastid	-	-	-
ncbi_4323864	darkmagenta	472.451	LOC4323864	0.364	0.476	0.233	0	0	0.083	6.192	3.141	6.196	0.237	0.057	0.059	0.292	4.578	0.929	0.627	0.235	0.226	gibberellin 3-beta-dioxygenase 2-3	Metabolism;Metabolism;Metabolism	Global and overview maps;Global and overview maps;Metabolism of terpenoids and polyketides	ko01100//Metabolic pathways;ko01110//Biosynthesis of secondary metabolites;ko00904//Diterpenoid biosynthesis	K04124;K04124;K04124	-	GO:0016491//oxidoreductase activity	GO:0055114//oxidation-reduction process	-
ncbi_4323911	darkmagenta	363.566	LOC4323911	5.525	4.722	4.172	1.837	0.657	1.431	10.063	7.899	13.99	1.81	1.44	1.61	7.944	5.415	3.935	4.812	1.647	1.822	myb-related protein P	-	-	-	-	GO:0005575//cellular_component;GO:0005622//intracellular;GO:0005623//cell;GO:0005634//nucleus;GO:0043226//organelle;GO:0043227//membrane-bounded organelle;GO:0043229//intracellular organelle;GO:0043231//intracellular membrane-bounded organelle;GO:0044424//intracellular part;GO:0044464//cell part	GO:0000981//DNA-binding transcription factor activity, RNA polymerase II-specific;GO:0001067//regulatory region nucleic acid binding;GO:0001134//transcription regulator recruiting activity;GO:0001135//RNA polymerase II transcription regulator recruiting activity;GO:0003674//molecular_function;GO:0003676//nucleic acid binding;GO:0003677//DNA binding;GO:0003700//DNA-binding transcription factor act…	GO:0006139//nucleobase-containing compound metabolic process;GO:0006351//transcription, DNA-templated;GO:0006355//regulation of transcription, DNA-templated;GO:0006357//regulation of transcription by RNA polymerase II;GO:0006725//cellular aromatic compound metabolic process;GO:0006807//nitrogen compound metabolic process;GO:0006950//response to stress;GO:0006970//response to osmotic stress;GO:000…	MYB
ncbi_4324060	darkmagenta	421.015	LOC4324060	0.145	0.104	0.363	0.2	0.079	0.386	1.65	2.165	2.702	0.088	0.212	0.055	0.381	0.686	1.045	0.84	0.132	0.749	fasciclin-like arabinogalactan protein 11	-	-	-	-	GO:0009536//plastid	-	-	-
ncbi_4324074	darkmagenta	175.835	LOC4324074	2.656	2.697	1.546	2.237	2.329	2.066	3.515	2.255	6.542	1.267	0.916	1.857	0.402	4.357	2.722	0.333	1.44	0.923	uncharacterized LOC4324074, transcript variant X1	-	-	-	-	-	GO:0030246//carbohydrate binding	-	-
ncbi_4324080	darkmagenta	316.594	LOC4324080	22.799	18.564	23.668	25.702	30.821	31.004	12.451	14.116	14.353	25.405	25.728	29.525	29.633	25.037	20.773	25.845	27.552	28.371	serine/arginine-rich splicing factor RS2Z32, transcript variant X1	Genetic Information Processing	Transcription	ko03040//Spliceosome	K12896	-	GO:0003676//nucleic acid binding;GO:0003723//RNA binding;GO:0008270//zinc ion binding	GO:0008380//RNA splicing	-
ncbi_4324172	darkmagenta	40.0617	LOC4324172	6.457	4.684	5.628	2.846	4.75	6.027	7.977	10.349	15.754	6.077	7.911	6.613	5.053	5.057	3.438	9.391	12.493	7.465	CTP synthase, transcript variant X2	Metabolism;Metabolism	Global and overview maps;Nucleotide metabolism	ko01100//Metabolic pathways;ko00240//Pyrimidine metabolism	K01937;K01937	GO:0005951//carbamoyl-phosphate synthase complex	GO:0000107//imidazoleglycerol-phosphate synthase activity;GO:0003883//CTP synthase activity;GO:0003922//GMP synthase (glutamine-hydrolyzing) activity;GO:0004088//carbamoyl-phosphate synthase (glutamine-hydrolyzing) activity;GO:0016787//hydrolase activity;GO:0016884//carbon-nitrogen ligase activity, with glutamine as amido-N-donor	GO:0000105//histidine biosynthetic process;GO:0006177//GMP biosynthetic process;GO:0006221//pyrimidine nucleotide biosynthetic process;GO:0009220//pyrimidine ribonucleotide biosynthetic process	-
ncbi_4324179	darkmagenta	198.459	LOC4324179	28.151	30.399	28.636	53.242	49.395	44.651	104.789	82.321	65.634	37.249	34.542	42.888	32.43	37.826	44.542	38.183	41.316	44.605	probable plastid-lipid-associated protein 14, chloroplastic	-	-	-	-	GO:0005575//cellular_component;GO:0005622//intracellular;GO:0005623//cell;GO:0005634//nucleus;GO:0005737//cytoplasm;GO:0009507//chloroplast;GO:0009536//plastid;GO:0043226//organelle;GO:0043227//membrane-bounded organelle;GO:0043229//intracellular organelle;GO:0043231//intracellular membrane-bounded organelle;GO:0044424//intracellular part;GO:0044444//cytoplasmic part;GO:0044464//cell part	GO:0000166//nucleotide binding;GO:0003674//molecular_function;GO:0003824//catalytic activity;GO:0004672//protein kinase activity;GO:0004674//protein serine/threonine kinase activity;GO:0004693//cyclin-dependent protein serine/threonine kinase activity;GO:0005488//binding;GO:0005524//ATP binding;GO:0008144//drug binding;GO:0016301//kinase activity;GO:0016740//transferase activity;GO:0016772//trans…	GO:0006464//cellular protein modification process;GO:0006468//protein phosphorylation;GO:0006793//phosphorus metabolic process;GO:0006796//phosphate-containing compound metabolic process;GO:0006807//nitrogen compound metabolic process;GO:0007346//regulation of mitotic cell cycle;GO:0008150//biological_process;GO:0008152//metabolic process;GO:0009987//cellular process;GO:0010468//regulation of gen…	-
ncbi_4324191	darkmagenta	373.666	LOC4324191	0.519	0.777	0.446	0.167	0.313	0.291	1.726	0.576	1.653	0.289	0.253	0.098	0.016	0.224	0.121	0	0.091	0.07	beta-galactosidase 2-like, transcript variant X2	-	-	-	-	GO:0005575//cellular_component;GO:0005576//extracellular region;GO:0005618//cell wall;GO:0005622//intracellular;GO:0005623//cell;GO:0005737//cytoplasm;GO:0005773//vacuole;GO:0009341//beta-galactosidase complex;GO:0030312//external encapsulating structure;GO:0043226//organelle;GO:0043227//membrane-bounded organelle;GO:0043229//intracellular organelle;GO:0043231//intracellular membrane-bounded orga…	GO:0003674//molecular_function;GO:0003824//catalytic activity;GO:0004553//hydrolase activity, hydrolyzing O-glycosyl compounds;GO:0004565//beta-galactosidase activity;GO:0005488//binding;GO:0015925//galactosidase activity;GO:0016787//hydrolase activity;GO:0016798//hydrolase activity, acting on glycosyl bonds;GO:0030246//carbohydrate binding	GO:0005975//carbohydrate metabolic process;GO:0008150//biological_process;GO:0008152//metabolic process;GO:0044238//primary metabolic process;GO:0071704//organic substance metabolic process	-
ncbi_4324277	darkmagenta	581.656	LOC4324277	0.128	0.172	0.064	0	0	0	0.963	0.672	1.834	0.058	0.07	0	0.072	0.583	0.235	0	0.029	0	probable aquaporin TIP4-2	-	-	-	-	GO:0000325//plant-type vacuole;GO:0005575//cellular_component;GO:0005622//intracellular;GO:0005623//cell;GO:0005737//cytoplasm;GO:0005773//vacuole;GO:0005774//vacuolar membrane;GO:0005886//plasma membrane;GO:0005887//integral component of plasma membrane;GO:0009705//plant-type vacuole membrane;GO:0016020//membrane;GO:0016021//integral component of membrane;GO:0031090//organelle membrane;GO:003122…	GO:0003674//molecular_function;GO:0005215//transporter activity;GO:0005372//water transmembrane transporter activity;GO:0015250//water channel activity;GO:0015267//channel activity;GO:0015318//inorganic molecular entity transmembrane transporter activity;GO:0022803//passive transmembrane transporter activity;GO:0022838//substrate-specific channel activity;GO:0022857//transmembrane transporter act…	GO:0006810//transport;GO:0006811//ion transport;GO:0006833//water transport;GO:0008150//biological_process;GO:0034220//ion transmembrane transport;GO:0042044//fluid transport;GO:0051179//localization;GO:0051234//establishment of localization;GO:0055085//transmembrane transport	-
ncbi_4324284	darkmagenta	594.304	LOC4324284	24.963	25.112	21.77	33.924	38.214	29.374	147.657	86.667	202.885	18.562	23.166	29.36	25.376	42.31	23.166	13.148	12.128	16.378	salt stress root protein RS1-like	-	-	-	-	GO:0005575//cellular_component;GO:0005623//cell;GO:0005886//plasma membrane;GO:0016020//membrane;GO:0031224//intrinsic component of membrane;GO:0031225//anchored component of membrane;GO:0031226//intrinsic component of plasma membrane;GO:0044425//membrane part;GO:0044459//plasma membrane part;GO:0044464//cell part;GO:0046658//anchored component of plasma membrane;GO:0071944//cell periphery	-	GO:0008150//biological_process;GO:0009987//cellular process;GO:0050896//response to stimulus;GO:0051716//cellular response to stimulus	-
ncbi_4324354	darkmagenta	431.964	LOC4324354	86.753	92.72	67.714	33.572	25.502	34.175	208.635	206.887	180.619	73.36	66.179	60.276	78.987	149.054	131.83	25.516	51.346	42.236	zinc finger CCCH domain-containing protein 12-like	-	-	-	-	GO:0005575//cellular_component;GO:0005622//intracellular;GO:0005623//cell;GO:0005634//nucleus;GO:0043226//organelle;GO:0043227//membrane-bounded organelle;GO:0043229//intracellular organelle;GO:0043231//intracellular membrane-bounded organelle;GO:0044424//intracellular part;GO:0044464//cell part	GO:0003674//molecular_function;GO:0003676//nucleic acid binding;GO:0003677//DNA binding;GO:0005488//binding;GO:0043167//ion binding;GO:0043169//cation binding;GO:0046872//metal ion binding;GO:0097159//organic cyclic compound binding;GO:1901363//heterocyclic compound binding	-	C3H
ncbi_4324356	darkmagenta	439.469	LOC4324356	0.651	0.183	0.172	0	0	0.037	0.858	0.644	1.208	0	0.038	0.039	0.193	0.126	0.036	0.036	0	0.1	CRIB domain-containing protein RIC4, transcript variant X1	-	-	-	-	-	-	-	-
ncbi_4324372	darkmagenta	197.296	LOC4324372	10.569	11.804	9.015	11.012	14.303	16.606	20.198	18.813	19.752	11.625	9.658	10.083	5.715	15.653	12.132	9.146	13.128	11.813	uncharacterized LOC4324372, transcript variant X1	-	-	-	-	-	GO:0003677//DNA binding;GO:0003678//DNA helicase activity;GO:0003688//DNA replication origin binding;GO:0003896//DNA primase activity;GO:0005524//ATP binding;GO:0008017//microtubule binding;GO:1990939//ATP-dependent microtubule motor activity	GO:0000723//telomere maintenance;GO:0006260//DNA replication;GO:0006270//DNA replication initiation;GO:0006275//regulation of DNA replication;GO:0006281//DNA repair;GO:0007018//microtubule-based movement	-
ncbi_4324404	darkmagenta	306.494	LOC4324404	7.02	7.741	6.852	9.155	8.472	8.691	14.97	13.996	16.841	9.488	9.915	11.023	3.813	9.742	7.651	3.782	7.988	8.057	katanin p60 ATPase-containing subunit A1	-	-	-	-	-	GO:0005524//ATP binding	-	-
ncbi_4324451	darkmagenta	227.884	LOC4324451	38.888	40.608	43.312	44.404	40.853	42.724	33.098	29.121	31.625	41.277	40.871	44.173	52.954	39.245	41.148	46.685	40.582	43	uncharacterized LOC4324451	-	-	-	-	-	-	-	-
ncbi_4324465	darkmagenta	300.786	LOC4324465	193.975	188.061	225.577	211.676	233.794	248.97	96.955	107.432	95.428	221.18	224.803	210.234	146.916	226.966	203.534	219.899	277.589	283.155	uridylate kinase	Metabolism;Metabolism	Global and overview maps;Nucleotide metabolism	ko01100//Metabolic pathways;ko00240//Pyrimidine metabolism	K09903;K09903	GO:0005575//cellular_component;GO:0005622//intracellular;GO:0005623//cell;GO:0005737//cytoplasm;GO:0044424//intracellular part;GO:0044464//cell part	GO:0000166//nucleotide binding;GO:0003674//molecular_function;GO:0003824//catalytic activity;GO:0004072//aspartate kinase activity;GO:0004349//glutamate 5-kinase activity;GO:0005488//binding;GO:0005524//ATP binding;GO:0008144//drug binding;GO:0009041//uridylate kinase activity;GO:0016301//kinase activity;GO:0016740//transferase activity;GO:0016772//transferase activity, transferring phosphorus-co…	GO:0006139//nucleobase-containing compound metabolic process;GO:0006213//pyrimidine nucleoside metabolic process;GO:0006220//pyrimidine nucleotide metabolic process;GO:0006221//pyrimidine nucleotide biosynthetic process;GO:0006241//CTP biosynthetic process;GO:0006561//proline biosynthetic process;GO:0006725//cellular aromatic compound metabolic process;GO:0006753//nucleoside phosphate metabolic p…	-
ncbi_4324525	darkmagenta	15.4539	LOC4324525	1.967	1.975	1.981	5.588	5.096	4.433	4.655	3.177	7.057	1.83	1.635	3.16	1.887	4.554	3.358	2.142	3.575	6.694	glutathione hydrolase 3	Metabolism;Metabolism;Metabolism;Metabolism;Metabolism	Global and overview maps;Metabolism of other amino acids;Metabolism of other amino acids;Lipid metabolism;Metabolism of other amino acids	ko01100//Metabolic pathways;ko00480//Glutathione metabolism;ko00460//Cyanoamino acid metabolism;ko00590//Arachidonic acid metabolism;ko00430//Taurine and hypotaurine metabolism	K18592;K18592;K18592;K18592;K18592	-	-	GO:0006750//glutathione biosynthetic process	-
ncbi_4324526	darkmagenta	130.172	LOC4324526	2.81	1.833	1.447	2.741	2.525	1.65	3.283	2.075	5	1.217	1.472	0.931	0.189	0.844	0.243	0.066	0.209	0.142	glutathione hydrolase 3	Metabolism;Metabolism;Metabolism;Metabolism	Global and overview maps;Metabolism of other amino acids;Metabolism of other amino acids;Metabolism of other amino acids	ko01100//Metabolic pathways;ko00480//Glutathione metabolism;ko00460//Cyanoamino acid metabolism;ko00430//Taurine and hypotaurine metabolism	K00681;K00681;K00681;K00681	-	GO:0004564//beta-fructofuranosidase activity;GO:0004575//sucrose alpha-glucosidase activity	GO:0006750//glutathione biosynthetic process	-
ncbi_4324576	darkmagenta	648.564	LOC4324576	0.131	0.342	0.113	0.087	0	0	4.449	5.041	5.989	0.215	0.287	0.646	0.935	2.106	1.315	0.179	0.051	0.076	protein trichome birefringence-like 41, transcript variant X1	-	-	-	-	-	-	GO:0009292//genetic transfer	-
ncbi_4324606	darkmagenta	563.727	LOC4324606	11.822	10.553	9.673	6.192	7.203	7.822	23.061	18.386	26.614	8.153	8.663	8.678	4.711	14.557	8.043	1.281	5.557	4.441	inactive protein kinase SELMODRAFT_444075, transcript variant X1	-	-	-	-	-	GO:0004672//protein kinase activity;GO:0005524//ATP binding	GO:0006468//protein phosphorylation	-
ncbi_4324623	darkmagenta	519.075	LOC4324623	0.819	0.353	0.245	0.203	0.044	0.565	2.431	1.12	2.849	0.075	0.045	0.233	0.736	0.898	0.345	0.344	0.148	0.396	ras-related protein RIC2-like	-	-	-	-	GO:0005737//cytoplasm	GO:0003924//GTPase activity;GO:0004385//guanylate kinase activity;GO:0005524//ATP binding;GO:0005525//GTP binding;GO:0016887//ATPase activity;GO:0043022//ribosome binding	GO:0006400//tRNA modification;GO:0006412//translation;GO:0006576//cellular biogenic amine metabolic process;GO:0008150//biological_process;GO:0015949//nucleobase-containing small molecule interconversion;GO:0042254//ribosome biogenesis;GO:0046336//ethanolamine catabolic process	-
ncbi_4324625	darkmagenta	601.233	LOC4324625	1.149	1.384	1.201	0.246	0.176	0.546	8.18	6.807	8.837	0.295	0.296	0.138	3.035	4.037	3.442	0.156	0.379	0.235	cellulose synthase A catalytic subunit 4 [UDP-forming]-like	-	-	-	-	GO:0005575//cellular_component;GO:0005618//cell wall;GO:0005622//intracellular;GO:0005623//cell;GO:0005737//cytoplasm;GO:0005794//Golgi apparatus;GO:0005886//plasma membrane;GO:0012505//endomembrane system;GO:0016020//membrane;GO:0016021//integral component of membrane;GO:0030312//external encapsulating structure;GO:0031224//intrinsic component of membrane;GO:0043226//organelle;GO:0043227//membra…	GO:0003674//molecular_function;GO:0003824//catalytic activity;GO:0005488//binding;GO:0005515//protein binding;GO:0008194//UDP-glycosyltransferase activity;GO:0008375//acetylglucosaminyltransferase activity;GO:0016740//transferase activity;GO:0016757//transferase activity, transferring glycosyl groups;GO:0016758//transferase activity, transferring hexosyl groups;GO:0016759//cellulose synthase acti…	GO:0000271//polysaccharide biosynthetic process;GO:0000278//mitotic cell cycle;GO:0000281//mitotic cytokinesis;GO:0000910//cytokinesis;GO:0001101//response to acid chemical;GO:0005975//carbohydrate metabolic process;GO:0005976//polysaccharide metabolic process;GO:0006073//cellular glucan metabolic process;GO:0006950//response to stress;GO:0006952//defense response;GO:0006970//response to osmotic …	-
ncbi_4324662	darkmagenta	246.434	LOC4324662	1.871	1.675	2.295	2.219	1.736	3.197	0.468	0.393	0.472	1.558	1.581	1.977	1.41	0.879	1.411	2.16	2.13	2.323	probable acyl-[acyl-carrier-protein]--UDP-N-acetylglucosamine O-acyltransferase, mitochondrial, transcript variant X1	-	-	-	-	GO:0005575//cellular_component;GO:0005622//intracellular;GO:0005623//cell;GO:0005737//cytoplasm;GO:0005739//mitochondrion;GO:0043226//organelle;GO:0043227//membrane-bounded organelle;GO:0043229//intracellular organelle;GO:0043231//intracellular membrane-bounded organelle;GO:0044424//intracellular part;GO:0044444//cytoplasmic part;GO:0044464//cell part	GO:0003674//molecular_function;GO:0003824//catalytic activity;GO:0003977//UDP-N-acetylglucosamine diphosphorylase activity;GO:0008374//O-acyltransferase activity;GO:0008780//acyl-[acyl-carrier-protein]-UDP-N-acetylglucosamine O-acyltransferase activity;GO:0008879//glucose-1-phosphate thymidylyltransferase activity;GO:0009001//serine O-acetyltransferase activity;GO:0016410//N-acyltransferase activ…	GO:0000271//polysaccharide biosynthetic process;GO:0005975//carbohydrate metabolic process;GO:0006040//amino sugar metabolic process;GO:0006535//cysteine biosynthetic process from serine;GO:0006629//lipid metabolic process;GO:0006643//membrane lipid metabolic process;GO:0006644//phospholipid metabolic process;GO:0006664//glycolipid metabolic process;GO:0006793//phosphorus metabolic process;GO:000…	-
ncbi_4324673	darkmagenta	332.268	LOC4324673	29.757	27.06	33.445	41.173	45.019	42.656	15.82	16.507	17.174	29.653	34.853	31.53	33.75	30.414	26.015	36.267	37.992	36.592	RWD domain-containing protein 1	-	-	-	-	GO:0000775//chromosome, centromeric region;GO:0005575//cellular_component;GO:0005622//intracellular;GO:0005623//cell;GO:0005737//cytoplasm;GO:0005844//polysome;GO:0032991//protein-containing complex;GO:0044424//intracellular part;GO:0044464//cell part;GO:1990904//ribonucleoprotein complex	GO:0003677//DNA binding;GO:0003682//chromatin binding;GO:0005515//protein binding	GO:0002181//cytoplasmic translation;GO:0006355//regulation of transcription, DNA-templated;GO:0006357//regulation of transcription by RNA polymerase II;GO:0006383//transcription by RNA polymerase III;GO:0006412//translation;GO:0006518//peptide metabolic process;GO:0006807//nitrogen compound metabolic process;GO:0006950//response to stress;GO:0006979//response to oxidative stress;GO:0007154//cell …	-
ncbi_4324686	darkmagenta	82.5662	LOC4324686	9.002	9.614	9.39	17.997	17.839	15.571	24.526	12.921	28.249	11.349	11.742	14.862	4.172	6.682	6.014	10.985	13.277	17.03	IAA-amino acid hydrolase ILR1-like 1	-	-	-	-	GO:0005575//cellular_component;GO:0005622//intracellular;GO:0005623//cell;GO:0005737//cytoplasm;GO:0005783//endoplasmic reticulum;GO:0005788//endoplasmic reticulum lumen;GO:0012505//endomembrane system;GO:0031974//membrane-enclosed lumen;GO:0043226//organelle;GO:0043227//membrane-bounded organelle;GO:0043229//intracellular organelle;GO:0043231//intracellular membrane-bounded organelle;GO:0043233/…	GO:0003674//molecular_function;GO:0003824//catalytic activity;GO:0004180//carboxypeptidase activity;GO:0004222//metalloendopeptidase activity;GO:0008777//acetylornithine deacetylase activity;GO:0009014//succinyl-diaminopimelate desuccinylase activity;GO:0016787//hydrolase activity	GO:0006508//proteolysis;GO:0006592//ornithine biosynthetic process;GO:0008150//biological_process;GO:0008152//metabolic process;GO:0009089//lysine biosynthetic process via diaminopimelate	-
ncbi_4324705	darkmagenta	430.22	LOC4324705	1802.14	1526.18	713.125	10.433	5.463	7.019	3135.31	2973.77	2950.41	21.454	23.674	15.62	849.615	1426.22	1391.45	9.21	25.551	21.357	chlorophyll a-b binding protein of LHCII type 1	Metabolism;Metabolism	Global and overview maps;Energy metabolism	ko01100//Metabolic pathways;ko00196//Photosynthesis - antenna proteins	K08912;K08912	GO:0009536//plastid	-	-	-
ncbi_4324733	darkmagenta	438.57	LOC4324733	0.02	0.021	0.198	0	0.043	0.063	1.003	1.104	1.51	0.018	0	0.023	0.734	0.615	0.188	0.271	0.018	0.172	probable galacturonosyltransferase 15	-	-	-	-	-	GO:0016757//transferase activity, transferring glycosyl groups	-	-
ncbi_4324759	darkmagenta	617.553	LOC4324759	1.358	1.16	0.704	0.291	0.229	0.337	9.419	4.171	9.873	0.658	0.541	0.461	1.564	1.788	1.633	0.315	0.24	0.341	uncharacterized LOC4324759	-	-	-	-	GO:0005739//mitochondrion	-	-	-
ncbi_4324778	darkmagenta	520.791	LOC4324778	0.687	1.445	0.755	1.079	0.894	0.912	4.212	4.191	6.602	1.69	1.242	1.447	1.042	2.228	1.844	0.18	1.245	2.422	dnaJ protein homolog 1	-	-	-	-	-	GO:0005515//protein binding	GO:0006457//protein folding;GO:0009408//response to heat	-
ncbi_4324792	darkmagenta	452.726	LOC4324792	4.322	4.478	3.458	2.083	2.693	3.032	8.877	7.758	10.334	3.557	3.367	3.706	6.328	6.293	5.545	4.935	3.82	4.075	serine/threonine-protein kinase Nek5, transcript variant X2	-	-	-	-	GO:0005575//cellular_component;GO:0005622//intracellular;GO:0005623//cell;GO:0005737//cytoplasm;GO:0005856//cytoskeleton;GO:0005874//microtubule;GO:0005881//cytoplasmic microtubule;GO:0005938//cell cortex;GO:0015630//microtubule cytoskeleton;GO:0030863//cortical cytoskeleton;GO:0030981//cortical microtubule cytoskeleton;GO:0043226//organelle;GO:0043228//non-membrane-bounded organelle;GO:0043229//…	GO:0000166//nucleotide binding;GO:0003674//molecular_function;GO:0003824//catalytic activity;GO:0004672//protein kinase activity;GO:0004674//protein serine/threonine kinase activity;GO:0005488//binding;GO:0005524//ATP binding;GO:0008144//drug binding;GO:0016301//kinase activity;GO:0016740//transferase activity;GO:0016772//transferase activity, transferring phosphorus-containing groups;GO:0016773/…	GO:0000226//microtubule cytoskeleton organization;GO:0006464//cellular protein modification process;GO:0006468//protein phosphorylation;GO:0006793//phosphorus metabolic process;GO:0006796//phosphate-containing compound metabolic process;GO:0006807//nitrogen compound metabolic process;GO:0006996//organelle organization;GO:0007010//cytoskeleton organization;GO:0007017//microtubule-based process;GO:…	-
ncbi_4324802	darkmagenta	338.888	LOC4324802	0.226	0.827	0.405	0.82	0.587	0.575	40.199	86.997	50.534	0.37	0.469	0.744	1.139	10.916	8.827	0.118	0.163	0.24	laccase-7-like	-	-	-	-	GO:0005575//cellular_component;GO:0005576//extracellular region;GO:0048046//apoplast	GO:0003674//molecular_function;GO:0003824//catalytic activity;GO:0005375//copper ion transmembrane transporter activity;GO:0005488//binding;GO:0005507//copper ion binding;GO:0016491//oxidoreductase activity;GO:0016679//oxidoreductase activity, acting on diphenols and related substances as donors;GO:0016682//oxidoreductase activity, acting on diphenols and related substances as donors, oxygen as a…	GO:0006725//cellular aromatic compound metabolic process;GO:0006825//copper ion transport;GO:0008150//biological_process;GO:0008152//metabolic process;GO:0009056//catabolic process;GO:0009698//phenylpropanoid metabolic process;GO:0009808//lignin metabolic process;GO:0009987//cellular process;GO:0019439//aromatic compound catabolic process;GO:0019748//secondary metabolic process;GO:0044237//cellul…	-
ncbi_4324833	darkmagenta	584.018	LOC4324833	0	0.041	0	0	0	0	4.096	6.036	6.213	0	0	0	0.602	1.468	0.362	0	0.035	0	extradiol ring-cleavage dioxygenase	Metabolism	Biosynthesis of other secondary metabolites	ko00965//Betalain biosynthesis	K15777	-	GO:0003674//molecular_function;GO:0003824//catalytic activity;GO:0005488//binding;GO:0005506//iron ion binding;GO:0008198//ferrous iron binding;GO:0008270//zinc ion binding;GO:0016491//oxidoreductase activity;GO:0016701//oxidoreductase activity, acting on single donors with incorporation of molecular oxygen;GO:0043167//ion binding;GO:0043169//cation binding;GO:0046872//metal ion binding;GO:004691…	GO:0006725//cellular aromatic compound metabolic process;GO:0008150//biological_process;GO:0008152//metabolic process;GO:0009987//cellular process;GO:0044237//cellular metabolic process;GO:0055114//oxidation-reduction process	-
ncbi_4324862	darkmagenta	245.327	LOC4324862	5.609	4.478	4.56	6.109	7.139	5.704	11.023	11.271	12.439	4.575	3.907	4.627	6.519	9.552	11.37	2.672	4.312	4.914	uncharacterized LOC4324862	-	-	-	-	-	-	-	-
ncbi_4324882	darkmagenta	693.562	LOC4324882	1.407	1.613	0.818	0.206	0.116	0.568	11.388	9.197	16.566	0.178	0.137	0.081	1.94	5.288	2.362	0.094	0.129	0.069	protein WVD2-like 7	-	-	-	-	-	-	-	-
ncbi_4324884	darkmagenta	414.322	LOC4324884	5.971	6.043	5.091	5.679	4.884	5.026	18.937	21.145	17.326	6.106	5.987	10.032	8.697	13.093	12.21	4.762	4.999	5.658	abhydrolase domain-containing protein C22H12.03	-	-	-	-	-	GO:0003674//molecular_function;GO:0003824//catalytic activity;GO:0016788//hydrolase activity, acting on ester bonds;GO:0047570//3-oxoadipate enol-lactonase activity;GO:0070205//2-succinyl-6-hydroxy-2,4-cyclohexadiene-1-carboxylate synthase activity	GO:0009058//biosynthetic process;GO:0009102//biotin biosynthetic process;GO:0009234//menaquinone biosynthetic process;GO:0015979//photosynthesis;GO:0042952//beta-ketoadipate pathway	-
ncbi_4324909	darkmagenta	394.77	LOC4324909	3.424	3.461	4.106	2.375	2.385	2.744	5.904	7.779	10.281	2.812	2.696	2.835	0.704	2.08	1.464	0.289	1.578	1.151	G-type lectin S-receptor-like serine/threonine-protein kinase At2g19130	-	-	-	-	GO:0016021//integral component of membrane	GO:0004672//protein kinase activity;GO:0005524//ATP binding	GO:0006468//protein phosphorylation;GO:0015886//heme transport;GO:0017004//cytochrome complex assembly;GO:0048544//recognition of pollen	-
ncbi_4324916	darkmagenta	507.489	LOC4324916	4.634	4.065	3.454	1.972	1.499	1.929	10.113	5.437	11.173	0.835	0.891	0.571	0.951	2.922	1.801	0.545	0.987	0.902	probable rhamnogalacturonase B	-	-	-	-	GO:0031410//cytoplasmic vesicle	GO:0004650//polygalacturonase activity	GO:0005975//carbohydrate metabolic process	-
ncbi_4324941	darkmagenta	132.319	LOC4324941	10.03	12.454	11.342	21.466	20.093	15.026	26.994	15.805	28.565	8.381	10.173	10.188	5.585	9.085	7.21	11.55	11.586	12.73	bifunctional aspartate aminotransferase and glutamate/aspartate-prephenate aminotransferase	Metabolism;Metabolism;Metabolism;Metabolism;Metabolism;Metabolism;Metabolism;Metabolism	Global and overview maps;Global and overview maps;Global and overview maps;Amino acid metabolism;Amino acid metabolism;Amino acid metabolism;Biosynthesis of other secondary metabolites;Biosynthesis of other secondary metabolites	ko01100//Metabolic pathways;ko01110//Biosynthesis of secondary metabolites;ko01230//Biosynthesis of amino acids;ko00400//Phenylalanine, tyrosine and tryptophan biosynthesis;ko00360//Phenylalanine metabolism;ko00350//Tyrosine metabolism;ko00960//Tropane, piperidine and pyridine alkaloid biosynthesis;ko00950//Isoquinoline alkaloid biosynthesis	K15849;K15849;K15849;K15849;K15849;K15849;K15849;K15849	GO:0009536//plastid	-	-	-
ncbi_4324954	darkmagenta	520.629	LOC4324954	0.042	0	0.028	0	0.03	0.044	6.992	4.689	9.081	1.843	1.203	1.306	1.602	2.992	2.932	0.583	1.899	0.658	glutathione S-transferase T3, transcript variant X1	-	-	-	-	GO:0005739//mitochondrion	-	-	-
ncbi_4324962	darkmagenta	41.3505	LOC4324962	24.58	17.883	22.947	18.472	15.043	16.637	20.477	18.721	30.497	18.924	21.723	20.193	14.252	23.048	17.295	19.854	14.778	13.779	fructokinase-1-like	Metabolism;Metabolism;Metabolism;Metabolism;Metabolism	Global and overview maps;Global and overview maps;Carbohydrate metabolism;Carbohydrate metabolism;Carbohydrate metabolism	ko01100//Metabolic pathways;ko01110//Biosynthesis of secondary metabolites;ko00520//Amino sugar and nucleotide sugar metabolism;ko00500//Starch and sucrose metabolism;ko00051//Fructose and mannose metabolism	K00847;K00847;K00847;K00847;K00847	GO:0031410//cytoplasmic vesicle	-	-	-
ncbi_4324964	darkmagenta	282.478	LOC4324964	10.749	10.238	9.376	7.166	5.242	8.297	14.539	13.451	19.352	6.266	7.342	7.095	1.328	11.651	5.58	0.79	8.08	2.976	uncharacterized LOC4324964	-	-	-	-	GO:0009536//plastid;GO:0016020//membrane	-	-	-
ncbi_4324989	darkmagenta	595.07	LOC4324989	0.394	0.345	0.172	0.081	0.027	0.078	3.042	2.64	5.683	0.022	0.027	0.224	0.304	2.114	0.57	0.052	0.401	0.214	proline transporter 1	-	-	-	-	-	-	-	-
ncbi_4324993	darkmagenta	94.7787	LOC4324993	15.932	19.412	16.918	30.829	20.455	19.942	27.336	25.92	30.161	14.801	13.975	14.792	15.381	18.714	12.848	9.075	11.126	6.842	F-box protein SKP2A, transcript variant X1	Genetic Information Processing	Folding, sorting and degradation	ko04120//Ubiquitin mediated proteolysis	K03875	-	GO:0005515//protein binding	-	-
ncbi_4324995	darkmagenta	194.85	LOC4324995	0.742	1.599	0.808	0.223	0	0	3.477	1.063	2.308	0.123	0.148	0	1.287	0.062	0.639	0.85	0.061	0.456	putative esterase C31F10.02	-	-	-	-	-	GO:0008168//methyltransferase activity	GO:0010124//phenylacetate catabolic process	-
ncbi_4325002	darkmagenta	320.133	LOC4325002	16.426	17.6	17.213	19.848	21.029	22.305	8.797	9.592	11.11	16.713	17.26	17.975	16.654	14.035	14.943	18.012	15.609	17.322	ubinuclein-1, transcript variant X1	-	-	-	-	-	-	-	-
ncbi_4325033	darkmagenta	345.613	LOC4325033	27.827	28.542	12.851	11.239	8.863	12.633	57.207	37.718	57.319	11.042	10.691	11.136	15.9	53.933	33.863	6.09	13.875	10.516	uncharacterized protein At3g49140, transcript variant X1	-	-	-	-	-	-	-	-
ncbi_4325071	darkmagenta	505.293	LOC4325071	422.966	476.772	432.725	419.34	370.038	441.826	945.093	841.721	838.884	395.069	355.137	321.865	345.758	473.307	406.019	173.385	262.976	258.834	fructose-1,6-bisphosphatase, cytosolic	Metabolism;Metabolism;Metabolism;Metabolism;Metabolism;Metabolism;Metabolism	Global and overview maps;Global and overview maps;Global and overview maps;Carbohydrate metabolism;Energy metabolism;Carbohydrate metabolism;Carbohydrate metabolism	ko01100//Metabolic pathways;ko01110//Biosynthesis of secondary metabolites;ko01200//Carbon metabolism;ko00010//Glycolysis / Gluconeogenesis;ko00710//Carbon fixation in photosynthetic organisms;ko00051//Fructose and mannose metabolism;ko00030//Pentose phosphate pathway	K03841;K03841;K03841;K03841;K03841;K03841;K03841	GO:0005575//cellular_component;GO:0005622//intracellular;GO:0005623//cell;GO:0005634//nucleus;GO:0005737//cytoplasm;GO:0005829//cytosol;GO:0043226//organelle;GO:0043227//membrane-bounded organelle;GO:0043229//intracellular organelle;GO:0043231//intracellular membrane-bounded organelle;GO:0044424//intracellular part;GO:0044444//cytoplasmic part;GO:0044464//cell part	GO:0003674//molecular_function;GO:0003824//catalytic activity;GO:0005488//binding;GO:0016787//hydrolase activity;GO:0016788//hydrolase activity, acting on ester bonds;GO:0016791//phosphatase activity;GO:0019203//carbohydrate phosphatase activity;GO:0042132//fructose 1,6-bisphosphate 1-phosphatase activity;GO:0042578//phosphoric ester hydrolase activity;GO:0043167//ion binding;GO:0043169//cation b…	GO:0000272//polysaccharide catabolic process;GO:0001101//response to acid chemical;GO:0005975//carbohydrate metabolic process;GO:0005976//polysaccharide metabolic process;GO:0005982//starch metabolic process;GO:0005983//starch catabolic process;GO:0005984//disaccharide metabolic process;GO:0005985//sucrose metabolic process;GO:0005986//sucrose biosynthetic process;GO:0005996//monosaccharide metab…	-
ncbi_4325094	darkmagenta	74.1462	LOC4325094	2.186	1.691	2.183	5.696	3.539	3.769	4.627	3.594	7.323	1.709	1.773	2.572	1.441	0.655	0.595	2.774	2.394	2.053	amino acid permease 5, transcript variant X1	-	-	-	-	GO:0016020//membrane	-	-	-
ncbi_4325107	darkmagenta	530.031	LOC4325107	0.29	0.256	0.567	0.393	0.386	0.519	2.478	1.457	2.128	0.337	0.188	0.06	0.326	0.422	0.139	0.069	0.084	0.166	formin-like protein 1	-	-	-	-	GO:0005575//cellular_component;GO:0016020//membrane;GO:0016021//integral component of membrane;GO:0031224//intrinsic component of membrane;GO:0044425//membrane part	-	-	-
ncbi_4325142	darkmagenta	477.808	LOC4325142	0.088	0.199	0.158	0.218	0.029	0.128	0.796	1.481	1.633	0.072	0	0.09	0.059	0.362	0.333	0.055	0.072	0.325	uncharacterized LOC4325142	-	-	-	-	GO:0031410//cytoplasmic vesicle	-	-	-
ncbi_4325158	darkmagenta	456.849	LOC4325158	5.193	4.946	4.131	5.373	8.12	5.985	26.922	17.396	33.704	5.304	5.766	6.966	12.879	10.277	4.72	12.737	2.908	3.157	ABC transporter B family member 21, transcript variant X1	Environmental Information Processing	Membrane transport	ko02010//ABC transporters	K05658	GO:0005575//cellular_component;GO:0005737//cytoplasm;GO:0005887//integral component of plasma membrane;GO:0009380//excinuclease repair complex;GO:0009898//cytoplasmic side of plasma membrane;GO:0016021//integral component of membrane;GO:0043190//ATP-binding cassette (ABC) transporter complex;GO:0055051//ATP-binding cassette (ABC) transporter complex, integrated substrate binding;GO:0055052//ATP-b…	GO:0003674//molecular_function;GO:0003676//nucleic acid binding;GO:0003924//GTPase activity;GO:0004020//adenylylsulfate kinase activity;GO:0004140//dephospho-CoA kinase activity;GO:0005260//intracellularly ATP-gated chloride channel activity;GO:0005319//lipid transporter activity;GO:0005524//ATP binding;GO:0005525//GTP binding;GO:0008565//protein transporter activity;GO:0009381//excinuclease ABC …	GO:0000910//cytokinesis;GO:0006289//nucleotide-excision repair;GO:0006412//translation;GO:0006614//SRP-dependent cotranslational protein targeting to membrane;GO:0006790//sulfur compound metabolic process;GO:0006810//transport;GO:0006817//phosphate ion transport;GO:0006824//cobalt ion transport;GO:0006855//drug transmembrane transport;GO:0006869//lipid transport;GO:0007186//G protein-coupled rece…	-
ncbi_4325169	darkmagenta	349.252	LOC4325169	22.528	21.979	24.113	32.073	32.218	32.588	10.742	9.882	12.631	23.92	25.729	23.618	22.176	17.602	19.304	29.639	28.482	28.713	NEDD8-activating enzyme E1 catalytic subunit	Genetic Information Processing	Folding, sorting and degradation	ko04120//Ubiquitin mediated proteolysis	K10686	GO:0005575//cellular_component;GO:0005622//intracellular;GO:0005623//cell;GO:0005634//nucleus;GO:0005737//cytoplasm;GO:0005829//cytosol;GO:0032991//protein-containing complex;GO:0043226//organelle;GO:0043227//membrane-bounded organelle;GO:0043229//intracellular organelle;GO:0043231//intracellular membrane-bounded organelle;GO:0044424//intracellular part;GO:0044444//cytoplasmic part;GO:0044464//ce…	GO:0000166//nucleotide binding;GO:0003674//molecular_function;GO:0003824//catalytic activity;GO:0005102//signaling receptor binding;GO:0005488//binding;GO:0005515//protein binding;GO:0005524//ATP binding;GO:0008134//transcription factor binding;GO:0008144//drug binding;GO:0008641//ubiquitin-like modifier activating enzyme activity;GO:0016491//oxidoreductase activity;GO:0016740//transferase activi…	GO:0000278//mitotic cell cycle;GO:0006355//regulation of transcription, DNA-templated;GO:0006464//cellular protein modification process;GO:0006497//protein lipidation;GO:0006508//proteolysis;GO:0006807//nitrogen compound metabolic process;GO:0007049//cell cycle;GO:0007113//endomitotic cell cycle;GO:0007275//multicellular organism development;GO:0008150//biological_process;GO:0008152//metabolic pr…	-
ncbi_4325174	darkmagenta	252.712	LOC4325174	0	0.439	0	0	0	0	0.198	0.588	1.179	0.139	0.056	0	0	0.093	0	0	0	0	probable ubiquitin-conjugating enzyme E2 C	Genetic Information Processing	Folding, sorting and degradation	ko04120//Ubiquitin mediated proteolysis	K06688	-	GO:0004842//ubiquitin-protein transferase activity	GO:0006464//cellular protein modification process;GO:0016579//protein deubiquitination	-
ncbi_4325193	darkmagenta	116.219	LOC4325193	3.086	3.508	3.438	5.621	5.164	5.663	6.904	5.341	7.419	4.703	4.117	5.398	2.946	3.719	2.849	2.888	3.992	3.163	O-fucosyltransferase 3	-	-	-	-	GO:0005739//mitochondrion	-	-	-
ncbi_4325257	darkmagenta	606.954	LOC4325257	1.403	1.173	0.887	0.272	0.141	0.105	7.208	6.709	11.045	0.491	0.175	0.578	1.318	5.493	3.281	0.104	0.862	0.337	GDSL esterase/lipase At5g45910, transcript variant X1	-	-	-	-	-	GO:0016788//hydrolase activity, acting on ester bonds	-	-
ncbi_4325258	darkmagenta	185.79	LOC4325258	32.865	30.036	24.737	44.986	41.317	34.878	58.49	42.927	68.848	23.042	23.876	36.514	11.406	28.899	19.443	9.061	28.882	33.812	GDSL esterase/lipase At5g45910	-	-	-	-	-	GO:0016788//hydrolase activity, acting on ester bonds	-	-
ncbi_4325311	darkmagenta	622.348	LOC4325311	1.007	2.231	1.62	0	0.121	0.089	23.726	29.696	48.085	0.229	0.429	0.382	1.413	8.147	3.648	0.206	0.734	0.351	uncharacterized LOC4325311	-	-	-	-	-	-	-	-
ncbi_4325351	darkmagenta	402.677	LOC4325351	10.103	10.457	7.384	3.508	5.723	5.039	21.849	33.186	25.028	6.186	8.114	6.61	7.896	18.099	14.808	3.966	6.656	8.706	MAR-binding filament-like protein 1, transcript variant X1	-	-	-	-	GO:0009536//plastid	-	-	-
ncbi_4325373	darkmagenta	605.82	LOC4325373	0	0.128	0.03	0	0	0.032	8.49	8.799	15.886	0	0	0.034	0.067	0.435	0.533	0.031	0	0	protein trichome birefringence-like 38	-	-	-	-	-	-	-	-
ncbi_4325394	darkmagenta	413.788	LOC4325394	20.598	17.955	20.734	24.147	28.128	24.792	6.725	7.897	7.873	21.462	19.824	23.28	15.609	15.234	16.374	27.145	24.643	23.757	serine/arginine-rich splicing factor SR45, transcript variant X1	Genetic Information Processing;Genetic Information Processing	Translation;Translation	ko03013//Nucleocytoplasmic transport;ko03015//mRNA surveillance pathway	K14325;K14325	GO:0009536//plastid	-	-	-
ncbi_4325470	darkmagenta	91.3576	LOC4325470	1.505	0.773	2.219	1.895	1.942	2.436	0	0.603	0.475	2.219	1.099	2.365	1.851	2.553	2.79	2.032	4.219	3.461	uncharacterized LOC4325470	-	-	-	-	GO:0005743//mitochondrial inner membrane;GO:0061617//MICOS complex	-	-	-
ncbi_4325471	darkmagenta	217.998	LOC4325471	26.003	28.26	32.528	32.003	35.073	41.81	8.085	10.651	7.874	33.52	32.09	43.833	47.802	50.803	49.273	54.838	48.028	46.639	L-Ala-D/L-amino acid epimerase	-	-	-	-	GO:0005575//cellular_component;GO:0005622//intracellular;GO:0005623//cell;GO:0005737//cytoplasm;GO:0005739//mitochondrion;GO:0043226//organelle;GO:0043227//membrane-bounded organelle;GO:0043229//intracellular organelle;GO:0043231//intracellular membrane-bounded organelle;GO:0044424//intracellular part;GO:0044444//cytoplasmic part;GO:0044464//cell part	GO:0000287//magnesium ion binding;GO:0003674//molecular_function;GO:0003824//catalytic activity;GO:0004634//phosphopyruvate hydratase activity;GO:0005488//binding;GO:0016829//lyase activity;GO:0016835//carbon-oxygen lyase activity;GO:0016836//hydro-lyase activity;GO:0016853//isomerase activity;GO:0016854//racemase and epimerase activity;GO:0016855//racemase and epimerase activity, acting on amino…	GO:0005975//carbohydrate metabolic process;GO:0006082//organic acid metabolic process;GO:0006096//glycolytic process;GO:0006520//cellular amino acid metabolic process;GO:0006807//nitrogen compound metabolic process;GO:0008150//biological_process;GO:0008152//metabolic process;GO:0009056//catabolic process;GO:0009063//cellular amino acid catabolic process;GO:0009234//menaquinone biosynthetic proces…	-
ncbi_4325476	darkmagenta	625.134	LOC4325476	0.157	0.145	0.067	0.148	0.097	0.19	0.85	1.013	1.411	0.041	0.074	0.077	0	0.389	0.094	0.071	0.061	0.065	protein ASPARTIC PROTEASE IN GUARD CELL 1	-	-	-	-	-	GO:0004190//aspartic-type endopeptidase activity	GO:0006508//proteolysis	-
ncbi_4325477	darkmagenta	437.672	LOC4325477	0.267	0.324	0.083	0.138	0.217	0.142	1.056	0.896	1.254	0.243	0.238	0.228	0.431	0.976	0.387	0.368	0.318	0.355	receptor-like protein 4	-	-	-	-	GO:0005575//cellular_component;GO:0005623//cell;GO:0005886//plasma membrane;GO:0016020//membrane;GO:0016021//integral component of membrane;GO:0031224//intrinsic component of membrane;GO:0044425//membrane part;GO:0044464//cell part;GO:0071944//cell periphery	GO:0000166//nucleotide binding;GO:0003674//molecular_function;GO:0003824//catalytic activity;GO:0004672//protein kinase activity;GO:0004674//protein serine/threonine kinase activity;GO:0005488//binding;GO:0005515//protein binding;GO:0005524//ATP binding;GO:0008144//drug binding;GO:0016301//kinase activity;GO:0016740//transferase activity;GO:0016772//transferase activity, transferring phosphorus-c…	GO:0006464//cellular protein modification process;GO:0006468//protein phosphorylation;GO:0006793//phosphorus metabolic process;GO:0006796//phosphate-containing compound metabolic process;GO:0006807//nitrogen compound metabolic process;GO:0008150//biological_process;GO:0008152//metabolic process;GO:0009987//cellular process;GO:0016310//phosphorylation;GO:0019538//protein metabolic process;GO:00362…	-
ncbi_4325502	darkmagenta	195.993	LOC4325502	12.563	12.285	10.896	10.216	13.342	13.322	8.732	9.807	9.299	11.875	12.418	11.979	11.764	12.405	12.986	12.253	12.629	13.205	DExH-box ATP-dependent RNA helicase DExH6	Genetic Information Processing	Folding, sorting and degradation	ko03018//RNA degradation	K14442	GO:0005575//cellular_component;GO:0005622//intracellular;GO:0005623//cell;GO:0005737//cytoplasm;GO:0005783//endoplasmic reticulum;GO:0005786//signal recognition particle, endoplasmic reticulum targeting;GO:0012505//endomembrane system;GO:0032991//protein-containing complex;GO:0035770//ribonucleoprotein granule;GO:0043226//organelle;GO:0043227//membrane-bounded organelle;GO:0043228//non-membrane-b…	GO:0000166//nucleotide binding;GO:0003674//molecular_function;GO:0003676//nucleic acid binding;GO:0003678//DNA helicase activity;GO:0003723//RNA binding;GO:0003724//RNA helicase activity;GO:0003824//catalytic activity;GO:0003924//GTPase activity;GO:0004004//ATP-dependent RNA helicase activity;GO:0004386//helicase activity;GO:0005048//signal sequence binding;GO:0005488//binding;GO:0005515//protein…	GO:0000003//reproduction;GO:0003006//developmental process involved in reproduction;GO:0006139//nucleobase-containing compound metabolic process;GO:0006281//DNA repair;GO:0006396//RNA processing;GO:0006617//SRP-dependent cotranslational protein targeting to membrane, signal sequence recognition;GO:0006725//cellular aromatic compound metabolic process;GO:0006807//nitrogen compound metabolic proces…	-
ncbi_4325581	darkmagenta	475.94	LOC4325581	0.041	0	0.041	0.068	0.045	0.065	0.822	0.606	1.041	0.019	0.023	0.023	0.092	0.753	0.296	0.043	0.037	0.02	protein IQ-DOMAIN 31, transcript variant X1	-	-	-	-	GO:0016021//integral component of membrane	GO:0005515//protein binding;GO:0005516//calmodulin binding;GO:0015269//calcium-activated potassium channel activity	GO:0006813//potassium ion transport	-
ncbi_4325651	darkmagenta	50.5547	LOC4325651	69.558	68.86	76.192	51.338	66.974	57.007	37.271	65.292	27.823	69.151	81.087	54.513	55.087	70.774	77.455	44.871	80.517	58.289	threonine synthase, chloroplastic	Metabolism;Metabolism;Metabolism;Metabolism;Metabolism	Global and overview maps;Global and overview maps;Global and overview maps;Amino acid metabolism;Metabolism of cofactors and vitamins	ko01100//Metabolic pathways;ko01110//Biosynthesis of secondary metabolites;ko01230//Biosynthesis of amino acids;ko00260//Glycine, serine and threonine metabolism;ko00750//Vitamin B6 metabolism	K01733;K01733;K01733;K01733;K01733	GO:0009536//plastid	-	-	-
ncbi_4325712	darkmagenta	36.9443	LOC4325712	0	0.054	0	0.082	0.592	0.158	1.063	0.104	0.384	0.045	0	0.17	0.056	0.136	0.157	0.209	0.045	0.24	probable glutathione S-transferase GSTF1	Metabolism;Metabolism	Global and overview maps;Metabolism of other amino acids	ko01100//Metabolic pathways;ko00480//Glutathione metabolism	K00799;K00799	-	GO:0005515//protein binding;GO:0016034//maleylacetoacetate isomerase activity	GO:0006559//L-phenylalanine catabolic process;GO:0006572//tyrosine catabolic process;GO:0006749//glutathione metabolic process;GO:0019878//lysine biosynthetic process via aminoadipic acid	-
ncbi_4325716	darkmagenta	396.145	LOC4325716	357.105	361.277	227.692	2.649	1.047	7.753	775.71	420.668	773.07	35.516	33.054	21.39	0	0.023	0	0.027	0.207	0.221	leucoanthocyanidin dioxygenase 1	Metabolism;Metabolism;Metabolism	Global and overview maps;Global and overview maps;Biosynthesis of other secondary metabolites	ko01100//Metabolic pathways;ko01110//Biosynthesis of secondary metabolites;ko00941//Flavonoid biosynthesis	K05277;K05277;K05277	-	GO:0003674//molecular_function;GO:0003824//catalytic activity;GO:0005488//binding;GO:0016491//oxidoreductase activity;GO:0019842//vitamin binding;GO:0030246//carbohydrate binding;GO:0031406//carboxylic acid binding;GO:0031418//L-ascorbic acid binding;GO:0036094//small molecule binding;GO:0043167//ion binding;GO:0043168//anion binding;GO:0043169//cation binding;GO:0043177//organic acid binding;GO:…	GO:0008150//biological_process;GO:0008152//metabolic process;GO:0009058//biosynthetic process;GO:0009718//anthocyanin-containing compound biosynthetic process;GO:0009812//flavonoid metabolic process;GO:0009813//flavonoid biosynthetic process;GO:0042440//pigment metabolic process;GO:0046148//pigment biosynthetic process;GO:0046283//anthocyanin-containing compound metabolic process;GO:0055114//oxid…	-
ncbi_4325738	darkmagenta	645.924	LOC4325738	0.773	0.864	0.658	0.331	0.496	0.334	12.564	7.376	17.075	1.069	1.349	1.368	1.061	3.922	1.928	0.481	1.245	1.161	probable ADP-ribosylation factor GTPase-activating protein AGD11	Cellular Processes	Transport and catabolism	ko04144//Endocytosis	K12486	-	GO:0004590//orotidine-5'-phosphate decarboxylase activity;GO:0005096//GTPase activator activity	GO:0006207//'de novo' pyrimidine nucleobase biosynthetic process;GO:0009116//nucleoside metabolic process	-
ncbi_4325772	darkmagenta	495.903	LOC4325772	17.057	14.598	16.653	15.284	17.548	18.311	5.024	6.915	5.645	14.554	16.141	15.86	13.625	12.853	13.116	13.643	15.418	15.311	flowering time control protein FY, transcript variant X1	Genetic Information Processing	Translation	ko03015//mRNA surveillance pathway	K15542	GO:0005623//cell	-	GO:0001700//embryonic development via the syncytial blastoderm;GO:0009909//regulation of flower development;GO:0009909//regulation of flower development;GO:0031124//mRNA 3'-end processing	-
ncbi_4325777	darkmagenta	261.692	LOC4325777	32.325	31.198	31.84	38.823	41.731	38.368	87.612	48.539	80.009	29.462	29.432	28.096	31.968	25.842	22.451	50.784	32.645	34.122	ATP-citrate synthase beta chain protein 1-like	Metabolism;Metabolism;Metabolism	Global and overview maps;Global and overview maps;Carbohydrate metabolism	ko01100//Metabolic pathways;ko01110//Biosynthesis of secondary metabolites;ko00020//Citrate cycle (TCA cycle)	K01648;K01648;K01648	GO:0005575//cellular_component;GO:0005622//intracellular;GO:0005623//cell;GO:0005737//cytoplasm;GO:0005829//cytosol;GO:0044424//intracellular part;GO:0044444//cytoplasmic part;GO:0044464//cell part	GO:0000166//nucleotide binding;GO:0003674//molecular_function;GO:0003824//catalytic activity;GO:0003878//ATP citrate synthase activity;GO:0003985//acetyl-CoA C-acetyltransferase activity;GO:0004774//succinate-CoA ligase activity;GO:0004775//succinate-CoA ligase (ADP-forming) activity;GO:0004776//succinate-CoA ligase (GDP-forming) activity;GO:0005488//binding;GO:0005524//ATP binding;GO:0008144//dr…	GO:0006099//tricarboxylic acid cycle;GO:0006629//lipid metabolic process;GO:0008150//biological_process;GO:0008152//metabolic process;GO:0044238//primary metabolic process;GO:0046356//acetyl-CoA catabolic process;GO:0071704//organic substance metabolic process	-
ncbi_4325864	darkmagenta	246.136	LOC4325864	0.268	0.212	0.303	0.059	0.116	0.171	1.495	0.714	0.927	0.293	0.157	0.346	0.622	0.179	0.545	0.244	0.404	0.328	homeobox-leucine zipper protein TF1-like	-	-	-	-	GO:0005575//cellular_component;GO:0005622//intracellular;GO:0005623//cell;GO:0005634//nucleus;GO:0043226//organelle;GO:0043227//membrane-bounded organelle;GO:0043229//intracellular organelle;GO:0043231//intracellular membrane-bounded organelle;GO:0044424//intracellular part;GO:0044464//cell part	GO:0003674//molecular_function;GO:0003676//nucleic acid binding;GO:0003677//DNA binding;GO:0005488//binding;GO:0008289//lipid binding;GO:0043565//sequence-specific DNA binding;GO:0097159//organic cyclic compound binding;GO:1901363//heterocyclic compound binding	GO:0006139//nucleobase-containing compound metabolic process;GO:0006351//transcription, DNA-templated;GO:0006355//regulation of transcription, DNA-templated;GO:0006725//cellular aromatic compound metabolic process;GO:0006807//nitrogen compound metabolic process;GO:0008150//biological_process;GO:0008152//metabolic process;GO:0009058//biosynthetic process;GO:0009059//macromolecule biosynthetic proc…	HD-ZIP
ncbi_4325904	darkmagenta	593.311	LOC4325904	37.308	37.8	34.081	33.941	30.108	32.394	55.616	49.303	64.34	29.432	30.953	37.051	39.027	41.998	41.221	33.072	34.807	33.302	katanin p60 ATPase-containing subunit A-like 2	-	-	-	-	GO:0000502//proteasome complex;GO:0000922//spindle pole;GO:0005575//cellular_component;GO:0005622//intracellular;GO:0005623//cell;GO:0005634//nucleus;GO:0005737//cytoplasm;GO:0005819//spindle;GO:0005856//cytoskeleton;GO:0005874//microtubule;GO:0009368//endopeptidase Clp complex;GO:0009376//HslUV protease complex;GO:0009379//Holliday junction helicase complex;GO:0015630//microtubule cytoskeleton;G…	GO:0000166//nucleotide binding;GO:0000309//nicotinamide-nucleotide adenylyltransferase activity;GO:0003674//molecular_function;GO:0003678//DNA helicase activity;GO:0003723//RNA binding;GO:0003724//RNA helicase activity;GO:0003824//catalytic activity;GO:0004176//ATP-dependent peptidase activity;GO:0004222//metalloendopeptidase activity;GO:0004252//serine-type endopeptidase activity;GO:0005198//str…	GO:0000226//microtubule cytoskeleton organization;GO:0002949//tRNA threonylcarbamoyladenosine modification;GO:0006281//DNA repair;GO:0006310//DNA recombination;GO:0006355//regulation of transcription, DNA-templated;GO:0006457//protein folding;GO:0006508//proteolysis;GO:0006996//organelle organization;GO:0007010//cytoskeleton organization;GO:0007017//microtubule-based process;GO:0008150//biologica…	-
ncbi_4325914	darkmagenta	561.244	LOC4325914	3.96	3.529	3.164	4.276	3.147	3.196	8.477	7.383	11.079	2.26	2.314	3.304	1.66	3.134	3.167	2.329	3.06	1.887	extensin-2	-	-	-	-	GO:0031410//cytoplasmic vesicle	-	-	-
ncbi_4325916	darkmagenta	248.492	LOC4325916	0.029	0	0	0	0	0	1.354	0.391	0.562	0.13	0.157	0.065	0	0	0	0	0	0	zinc finger CCCH domain-containing protein 9-like, transcript variant X1	-	-	-	-	GO:0005575//cellular_component;GO:0005622//intracellular;GO:0005623//cell;GO:0005737//cytoplasm;GO:0005829//cytosol;GO:0044424//intracellular part;GO:0044444//cytoplasmic part;GO:0044464//cell part	GO:0003674//molecular_function;GO:0003676//nucleic acid binding;GO:0003677//DNA binding;GO:0003723//RNA binding;GO:0003729//mRNA binding;GO:0003730//mRNA 3'-UTR binding;GO:0005488//binding;GO:0043167//ion binding;GO:0043169//cation binding;GO:0046872//metal ion binding;GO:0097159//organic cyclic compound binding;GO:1901363//heterocyclic compound binding	GO:0006417//regulation of translation;GO:0008150//biological_process;GO:0009889//regulation of biosynthetic process;GO:0009890//negative regulation of biosynthetic process;GO:0009892//negative regulation of metabolic process;GO:0009893//positive regulation of metabolic process;GO:0009894//regulation of catabolic process;GO:0009896//positive regulation of catabolic process;GO:0010468//regulation o…	C3H
ncbi_4325922	darkmagenta	534.858	LOC4325922	0.176	0.136	0	0	0	0	1.101	0.423	1.166	0.183	0.055	0	0.141	0.023	0.106	0	0	0	DELLA protein SLN1	Environmental Information Processing	Signal transduction	ko04075//Plant hormone signal transduction	K14494	-	-	-	GRAS
ncbi_4325933	darkmagenta	12.7097	LOC4325933	7.188	8.442	8.599	10.224	8.394	11.127	9.977	8.379	11.078	6.849	6.93	6.436	9.292	8.169	7.769	8.34	8.377	9.553	calcineurin B-like protein 10, transcript variant X1	-	-	-	-	-	GO:0003674//molecular_function;GO:0005488//binding;GO:0005509//calcium ion binding;GO:0005515//protein binding;GO:0043167//ion binding;GO:0043169//cation binding;GO:0046872//metal ion binding	-	-
ncbi_4326020	darkmagenta	301.392	LOC4326020	0	0.39	0.601	0.498	0.587	0.192	1.055	1.519	3.059	0	0.198	0.069	0.203	0.66	0.443	0.949	0	0.116	protein RALF-like 33	-	-	-	-	-	-	-	-
ncbi_4326027	darkmagenta	453.088	LOC4326027	10.737	10.123	9.05	8.176	10.411	10.58	18.881	31.192	32.432	8.837	10.944	10.668	11.537	17.212	13.764	5.81	8.342	6.712	respiratory burst oxidase homolog protein B-like	Organismal Systems;Environmental Information Processing	Environmental adaptation;Signal transduction	ko04626//Plant-pathogen interaction;ko04016//MAPK signaling pathway - plant	K13447;K13447	GO:0005575//cellular_component;GO:0016020//membrane;GO:0016021//integral component of membrane;GO:0031224//intrinsic component of membrane;GO:0044425//membrane part	GO:0003674//molecular_function;GO:0003824//catalytic activity;GO:0004601//peroxidase activity;GO:0005488//binding;GO:0005509//calcium ion binding;GO:0005515//protein binding;GO:0016174//NAD(P)H oxidase activity;GO:0016209//antioxidant activity;GO:0016491//oxidoreductase activity;GO:0016651//oxidoreductase activity, acting on NAD(P)H;GO:0016684//oxidoreductase activity, acting on peroxide as accep…	GO:0008150//biological_process;GO:0008152//metabolic process;GO:0009636//response to toxic substance;GO:0009987//cellular process;GO:0042221//response to chemical;GO:0050896//response to stimulus;GO:0051716//cellular response to stimulus;GO:0055114//oxidation-reduction process;GO:0070887//cellular response to chemical stimulus;GO:0097237//cellular response to toxic substance;GO:0098754//detoxific…	-
ncbi_4326030	darkmagenta	356.953	LOC4326030	58.615	60.587	56.214	55.713	54.921	57.253	88.869	83.707	86.095	67.266	62.702	65.289	55.792	73.999	74.936	43.273	61.37	56.365	acyltransferase-like protein At1g54570, chloroplastic, transcript variant X2	-	-	-	-	GO:0009536//plastid	-	-	-
ncbi_4326082	darkmagenta	570.703	LOC4326082	0	0.102	0	0.078	0.077	0.075	1.15	0.696	1.227	0.022	0.052	0.027	0.345	0.605	0.1	0.05	0	0	protein O-linked-mannose beta-1,4-N-acetylglucosaminyltransferase 2	-	-	-	-	-	GO:0016757//transferase activity, transferring glycosyl groups	-	-
ncbi_4326083	darkmagenta	659.808	LOC4326083	2.361	2.376	1.265	0.388	0.273	0.499	11.621	12.688	13.33	0.558	0.928	0.335	1.963	5.468	2.745	0.413	0.751	0.661	uncharacterized LOC4326083, transcript variant X1	-	-	-	-	-	GO:0016757//transferase activity, transferring glycosyl groups	-	-
ncbi_4326114	darkmagenta	528.99	LOC4326114	6.92	6.569	4.135	4.106	2.948	2.387	13.64	11.443	17.311	1.724	1.491	1.481	1.395	9.561	2.552	0.559	2.303	1.485	uncharacterized LOC4326114	-	-	-	-	-	-	-	-
ncbi_4326135	darkmagenta	597.202	LOC4326135	1.309	1.456	1.471	0.135	0.044	0.478	5.892	5.593	5.603	0.261	0.09	0.047	0.505	1.756	2.196	0.043	0	0.277	lysine-rich arabinogalactan protein 19	-	-	-	-	-	-	-	-
ncbi_4326138	darkmagenta	456.156	LOC4326138	0.869	0.75	0.508	0.928	0.493	0.469	2.173	2.067	3.013	1.291	0.996	1.385	0.3	1.075	0.718	0.281	0.472	0.555	phosphoenolpyruvate carboxylase 4	Metabolism;Metabolism;Metabolism;Metabolism	Global and overview maps;Global and overview maps;Carbohydrate metabolism;Energy metabolism	ko01100//Metabolic pathways;ko01200//Carbon metabolism;ko00620//Pyruvate metabolism;ko00710//Carbon fixation in photosynthetic organisms	K01595;K01595;K01595;K01595	-	GO:0008964//phosphoenolpyruvate carboxylase activity	GO:0006099//tricarboxylic acid cycle;GO:0015977//carbon fixation	-
ncbi_4326140	darkmagenta	550.79	LOC4326140	18	21.763	10.634	3.418	5.022	3.01	50.683	58.272	53.382	13.78	15.611	14.644	7.01	24.801	20.391	2.172	3.191	3.218	peptidyl-prolyl cis-trans isomerase CYP26-2, chloroplastic	-	-	-	-	GO:0009536//plastid	-	-	-
ncbi_4326148	darkmagenta	652.921	LOC4326148	0	0.037	0	0.056	0	0	11.084	9.934	17.177	0	0	0.039	2.489	5.576	2.44	0.107	0	0.033	isoflavone reductase homolog IRL	-	-	-	-	GO:0005576//extracellular region	GO:0003824//catalytic activity;GO:0003854//3-beta-hydroxy-delta5-steroid dehydrogenase activity;GO:0003978//UDP-glucose 4-epimerase activity;GO:0008460//dTDP-glucose 4,6-dehydratase activity;GO:0016616//oxidoreductase activity, acting on the CH-OH group of donors, NAD or NADP as acceptor;GO:0016757//transferase activity, transferring glycosyl groups;GO:0051287//NAD binding	GO:0005975//carbohydrate metabolic process;GO:0006012//galactose metabolic process;GO:0006694//steroid biosynthetic process;GO:0009243//O antigen biosynthetic process;GO:0019305//dTDP-rhamnose biosynthetic process;GO:0019731//antibacterial humoral response;GO:0055114//oxidation-reduction process	-
ncbi_4326159	darkmagenta	201.286	LOC4326159	57.61	58.756	67.433	58.652	59.798	57.356	41.4	50.739	34.23	62.678	71.509	55.761	54.582	63.726	56.368	59.169	77.756	72.314	protein EXECUTER 2, chloroplastic-like, transcript variant X1	-	-	-	-	GO:0009536//plastid	-	-	-
ncbi_4326178	darkmagenta	396.96	LOC4326178	0.423	0.405	0.281	0.078	0.102	0.224	0.777	0.741	1.919	0.086	0.103	0.027	0	0.472	0.074	0	0.425	0.068	mannan endo-1,4-beta-mannosidase 2	Metabolism;Metabolism	Global and overview maps;Carbohydrate metabolism	ko01100//Metabolic pathways;ko00051//Fructose and mannose metabolism	K19355;K19355	GO:0031410//cytoplasmic vesicle	-	-	-
ncbi_4326192	darkmagenta	389.661	LOC4326192	19.016	19.268	18.927	24.635	25.07	28.303	8.995	10.848	10.681	23.998	25.368	23.325	21.395	18.341	17.451	28.977	28.363	26.781	DEAD-box ATP-dependent RNA helicase 56-like, transcript variant X1	Genetic Information Processing;Genetic Information Processing;Genetic Information Processing	Transcription;Translation;Translation	ko03040//Spliceosome;ko03013//Nucleocytoplasmic transport;ko03015//mRNA surveillance pathway	K12812;K12812;K12812	GO:0005575//cellular_component;GO:0005622//intracellular;GO:0005623//cell;GO:0005634//nucleus;GO:0005681//spliceosomal complex;GO:0005730//nucleolus;GO:0005737//cytoplasm;GO:0009380//excinuclease repair complex;GO:0022625//cytosolic large ribosomal subunit;GO:0031974//membrane-enclosed lumen;GO:0031981//nuclear lumen;GO:0032991//protein-containing complex;GO:0043226//organelle;GO:0043227//membran…	GO:0000166//nucleotide binding;GO:0003674//molecular_function;GO:0003676//nucleic acid binding;GO:0003677//DNA binding;GO:0003690//double-stranded DNA binding;GO:0003723//RNA binding;GO:0003724//RNA helicase activity;GO:0003735//structural constituent of ribosome;GO:0003824//catalytic activity;GO:0004003//ATP-dependent DNA helicase activity;GO:0004004//ATP-dependent RNA helicase activity;GO:00043…	GO:0000003//reproduction;GO:0000375//RNA splicing, via transesterification reactions;GO:0000377//RNA splicing, via transesterification reactions with bulged adenosine as nucleophile;GO:0000398//mRNA splicing, via spliceosome;GO:0003006//developmental process involved in reproduction;GO:0006139//nucleobase-containing compound metabolic process;GO:0006268//DNA unwinding involved in DNA replication;…	-
ncbi_4326193	darkmagenta	412.916	LOC4326193	32.639	31.219	34.62	45.112	44.244	40.514	13.291	16.485	15.783	32.981	35.869	34.027	29.627	30.307	26.116	39.934	40.76	40.429	DEAD-box ATP-dependent RNA helicase 15-like, transcript variant X1	Genetic Information Processing;Genetic Information Processing;Genetic Information Processing	Transcription;Translation;Translation	ko03040//Spliceosome;ko03013//Nucleocytoplasmic transport;ko03015//mRNA surveillance pathway	K12812;K12812;K12812	GO:0005575//cellular_component;GO:0005622//intracellular;GO:0005623//cell;GO:0005634//nucleus;GO:0005681//spliceosomal complex;GO:0005730//nucleolus;GO:0005737//cytoplasm;GO:0009380//excinuclease repair complex;GO:0022625//cytosolic large ribosomal subunit;GO:0031974//membrane-enclosed lumen;GO:0031981//nuclear lumen;GO:0032991//protein-containing complex;GO:0043226//organelle;GO:0043227//membran…	GO:0000166//nucleotide binding;GO:0003674//molecular_function;GO:0003676//nucleic acid binding;GO:0003677//DNA binding;GO:0003690//double-stranded DNA binding;GO:0003723//RNA binding;GO:0003724//RNA helicase activity;GO:0003735//structural constituent of ribosome;GO:0003824//catalytic activity;GO:0004003//ATP-dependent DNA helicase activity;GO:0004004//ATP-dependent RNA helicase activity;GO:00043…	GO:0000003//reproduction;GO:0000375//RNA splicing, via transesterification reactions;GO:0000377//RNA splicing, via transesterification reactions with bulged adenosine as nucleophile;GO:0000398//mRNA splicing, via spliceosome;GO:0003006//developmental process involved in reproduction;GO:0006139//nucleobase-containing compound metabolic process;GO:0006268//DNA unwinding involved in DNA replication;…	-
ncbi_4326208	darkmagenta	686.152	LOC4326208	0.895	1.081	2.124	0.58	0.461	0.479	11.987	9.806	15.635	0.729	0.671	0.375	2.433	3.312	1.685	0.596	0.776	0.817	ADP-ribosylation factor 2-like, transcript variant X1	Cellular Processes	Transport and catabolism	ko04144//Endocytosis	K07937	GO:0005575//cellular_component;GO:0005622//intracellular;GO:0005623//cell;GO:0005737//cytoplasm;GO:0005794//Golgi apparatus;GO:0012505//endomembrane system;GO:0043226//organelle;GO:0043227//membrane-bounded organelle;GO:0043229//intracellular organelle;GO:0043231//intracellular membrane-bounded organelle;GO:0044424//intracellular part;GO:0044444//cytoplasmic part;GO:0044464//cell part;GO:0048501/…	GO:0000166//nucleotide binding;GO:0001882//nucleoside binding;GO:0001883//purine nucleoside binding;GO:0003674//molecular_function;GO:0003873//6-phosphofructo-2-kinase activity;GO:0003924//GTPase activity;GO:0005048//signal sequence binding;GO:0005488//binding;GO:0005524//ATP binding;GO:0005525//GTP binding;GO:0017076//purine nucleotide binding;GO:0019001//guanyl nucleotide binding;GO:0031683//G-…	GO:0006000//fructose metabolic process;GO:0006810//transport;GO:0007186//G protein-coupled receptor signaling pathway;GO:0008104//protein localization;GO:0008150//biological_process;GO:0009306//protein secretion;GO:0015031//protein transport;GO:0015833//peptide transport;GO:0016192//vesicle-mediated transport;GO:0033036//macromolecule localization;GO:0042254//ribosome biogenesis;GO:0042886//amide…	-
ncbi_4326222	darkmagenta	382.774	LOC4326222	0.56	0.603	0.356	0.084	0	0.027	3.737	6.847	4.579	1.158	0.669	1.187	0.657	0.883	1.151	0.027	0.023	0.098	coleoptile phototropism protein 1-like	-	-	-	-	-	GO:0005515//protein binding	-	-
ncbi_4326228	darkmagenta	276.342	LOC4326228	2.046	0.64	0.791	0	0.358	0.28	2.312	1.596	3.061	0	0	0.451	0.074	2.23	0.417	0	0.657	0.255	rapid alkalinization factor	-	-	-	-	-	-	-	-
ncbi_4326298	darkmagenta	387.511	LOC4326298	0.339	0.157	0.097	0.04	0.026	0.051	1.084	1.452	1.017	0.507	0.159	0.303	0	0.553	0.382	0.153	0.241	0.094	fatty alcohol:caffeoyl-CoA acyltransferase	-	-	-	-	GO:0031410//cytoplasmic vesicle	-	-	-
ncbi_4326311	darkmagenta	394.738	LOC4326311	39.976	38.786	46.02	54.213	55.974	57.619	25.99	26.204	26.546	45.635	46.214	47.601	52.467	41.206	39.353	53.882	54.13	55.498	ATP-dependent zinc metalloprotease FTSH 5, mitochondrial-like	-	-	-	-	GO:0005739//mitochondrion	-	-	-
ncbi_4326326	darkmagenta	686.621	LOC4326326	0	0.287	0.044	0	0	0.047	13.674	10.814	20.319	0	0	0	0.796	4.049	2.099	0	0	0	fasciclin-like arabinogalactan protein 11	-	-	-	-	GO:0031410//cytoplasmic vesicle	-	-	-
ncbi_4326349	darkmagenta	344.579	LOC4326349	9.408	10.059	9.396	9.536	12.1	13.55	30.376	18.908	45.643	14.976	16.443	17.143	20.232	21.022	12.006	11.452	7.396	7.802	uncharacterized LOC4326349, transcript variant X1	-	-	-	-	-	-	-	-
ncbi_4326365	darkmagenta	470.979	LOC4326365	428.89	526.316	428.884	381.77	383.405	394.625	871.332	918.647	783.239	372.841	361.129	345.455	450.959	602.864	536.539	245.721	317.891	315.507	triose phosphate/phosphate translocator TPT, chloroplastic-like	-	-	-	-	GO:0016020//membrane;GO:0016021//integral component of membrane	-	-	-
ncbi_4326408	darkmagenta	431.484	LOC4326408	0.216	0.286	0.496	0.17	0.175	0.172	1.149	1.366	1.253	0.29	0.557	0.615	0.461	0.568	0.391	0.208	0.371	0.308	outer envelope pore protein 16, chloroplastic, transcript variant X1	-	-	-	-	GO:0009536//plastid	-	-	-
ncbi_4326409	darkmagenta	57.8154	LOC4326409	727.511	560.071	644.435	635.983	390.272	441.912	319.113	320.896	337.132	776.13	727.001	657.972	516.575	623.517	525.569	397.795	616.95	508.763	metallothionein-like protein 2B	-	-	-	-	GO:0005575//cellular_component;GO:0005622//intracellular;GO:0005623//cell;GO:0005737//cytoplasm;GO:0005829//cytosol;GO:0044424//intracellular part;GO:0044444//cytoplasmic part;GO:0044464//cell part	GO:0003674//molecular_function;GO:0005488//binding;GO:0043167//ion binding;GO:0043169//cation binding;GO:0046872//metal ion binding	GO:0008150//biological_process;GO:0008152//metabolic process;GO:0009987//cellular process;GO:0044237//cellular metabolic process;GO:0072593//reactive oxygen species metabolic process	-
ncbi_4326471	darkmagenta	477.915	LOC4326471	0	0.063	0	0.096	0	0.062	2.438	5.268	7.271	0	0	0	0.327	0.851	0.368	0	0	0.056	salt stress-induced protein-like	-	-	-	-	-	-	-	-
ncbi_4326489	darkmagenta	439.286	LOC4326489	51.442	60.511	32.149	9.958	7.305	10.695	119.137	94.45	125.919	11.052	15.188	12.322	27.724	95.894	70.4	4.514	16.941	8.952	GATA transcription factor 23	-	-	-	-	GO:0005575//cellular_component;GO:0005622//intracellular;GO:0005623//cell;GO:0005634//nucleus;GO:0005667//transcription factor complex;GO:0032991//protein-containing complex;GO:0043226//organelle;GO:0043227//membrane-bounded organelle;GO:0043229//intracellular organelle;GO:0043231//intracellular membrane-bounded organelle;GO:0044424//intracellular part;GO:0044464//cell part	GO:0000976//transcription regulatory region sequence-specific DNA binding;GO:0000977//RNA polymerase II regulatory region sequence-specific DNA binding;GO:0000981//DNA-binding transcription factor activity, RNA polymerase II-specific;GO:0001012//RNA polymerase II regulatory region DNA binding;GO:0001067//regulatory region nucleic acid binding;GO:0001085//RNA polymerase II transcription factor bin…	GO:0006139//nucleobase-containing compound metabolic process;GO:0006351//transcription, DNA-templated;GO:0006355//regulation of transcription, DNA-templated;GO:0006357//regulation of transcription by RNA polymerase II;GO:0006366//transcription by RNA polymerase II;GO:0006725//cellular aromatic compound metabolic process;GO:0006807//nitrogen compound metabolic process;GO:0007275//multicellular org…	GATA
ncbi_4326494	darkmagenta	321.183	LOC4326494	10.275	10.679	8.748	12.139	9.529	7.943	17.537	16.011	18.529	10.402	9.745	10.772	3.102	9.661	9.925	5.413	6.681	6.995	translation initiation factor IF-2	-	-	-	-	GO:0009536//plastid	-	-	-
ncbi_4326504	darkmagenta	213.744	LOC4326504	1.826	1.039	1.644	1.758	2.697	1.833	3.945	3.292	4.433	2.048	2.111	3.266	0.947	1.888	0.993	1.138	1.654	1.783	uncharacterized LOC4326504	-	-	-	-	-	-	-	-
ncbi_4326526	darkmagenta	372.48	LOC4326526	0.074	0.096	0	0	0	0.173	1.323	0.295	0.947	0.054	0.016	0	0.05	0	0.031	0.062	0	0.029	FK506-binding protein 5, transcript variant X1	-	-	-	-	GO:0005672//transcription factor TFIIA complex	-	GO:0006367//transcription initiation from RNA polymerase II promoter	-
ncbi_4326530	darkmagenta	451.474	LOC4326530	0.062	0.066	0.031	0	0.033	0	0.868	1.197	2.922	0	0	0	0.276	0.393	0.097	0	0	0	basic 7S globulin	-	-	-	-	-	-	-	-
ncbi_4326576	darkmagenta	306.303	LOC4326576	57.492	52.71	68.039	54.919	48.456	58.855	24.503	24.408	24.088	51.362	47.586	41.939	69.137	52.368	61.237	67.246	62.616	61.427	peptide deformylase 1B, chloroplastic-like	-	-	-	-	GO:0005739//mitochondrion	-	-	-
ncbi_4326581	darkmagenta	393.067	LOC4326581	11.363	10.139	8.995	5.079	6.229	4.642	15.181	13.508	18.84	5.187	4.818	6.089	2.796	6.846	7.414	1.586	3.118	2.354	cinnamoyl-CoA reductase-like SNL6	-	-	-	-	-	GO:0003674//molecular_function;GO:0003824//catalytic activity;GO:0003854//3-beta-hydroxy-delta5-steroid dehydrogenase activity;GO:0004316//3-oxoacyl-[acyl-carrier-protein] reductase (NADPH) activity;GO:0008831//dTDP-4-dehydrorhamnose reductase activity;GO:0016229//steroid dehydrogenase activity;GO:0016491//oxidoreductase activity;GO:0016614//oxidoreductase activity, acting on CH-OH group of donor…	GO:0005975//carbohydrate metabolic process;GO:0006629//lipid metabolic process;GO:0006633//fatty acid biosynthetic process;GO:0006694//steroid biosynthetic process;GO:0006725//cellular aromatic compound metabolic process;GO:0006950//response to stress;GO:0006952//defense response;GO:0008150//biological_process;GO:0008152//metabolic process;GO:0008202//steroid metabolic process;GO:0008610//lipid b…	-
ncbi_4326587	darkmagenta	352.932	LOC4326587	14.841	14.543	14.461	14.064	12.626	11.065	19.71	17.842	24.188	12	12.634	15.294	12.323	15.542	14.243	8.886	10.136	6.98	CASP-like protein 4U1	-	-	-	-	GO:0005575//cellular_component;GO:0005623//cell;GO:0005886//plasma membrane;GO:0016020//membrane;GO:0016021//integral component of membrane;GO:0031224//intrinsic component of membrane;GO:0044425//membrane part;GO:0044464//cell part;GO:0071944//cell periphery	-	-	-
ncbi_4326605	darkmagenta	442.938	LOC4326605	45.414	62.771	44.599	30.724	23.212	33.832	113.376	79.692	121.875	54.72	48.281	47.451	29.839	39.704	37.029	11.226	10.445	11.302	protein RADIALIS-like 2	-	-	-	-	-	-	-	MYB_related
ncbi_4326620	darkmagenta	43.784	LOC4326620	0.749	0.862	0.749	0.803	0.663	1.037	1.055	0.631	1.572	0.786	0.698	1.049	0.341	0.561	0.164	0.519	0.707	0.806	chitinase domain-containing protein 1	-	-	-	-	GO:0000323//lytic vacuole;GO:0005575//cellular_component;GO:0005576//extracellular region;GO:0005615//extracellular space;GO:0005622//intracellular;GO:0005623//cell;GO:0005737//cytoplasm;GO:0005764//lysosome;GO:0005768//endosome;GO:0005770//late endosome;GO:0005773//vacuole;GO:0005775//vacuolar lumen;GO:0005794//Golgi apparatus;GO:0005802//trans-Golgi network;GO:0012505//endomembrane system;GO:00…	GO:0003674//molecular_function;GO:0003824//catalytic activity;GO:0004553//hydrolase activity, hydrolyzing O-glycosyl compounds;GO:0004568//chitinase activity;GO:0005488//binding;GO:0008061//chitin binding;GO:0008144//drug binding;GO:0016787//hydrolase activity;GO:0016798//hydrolase activity, acting on glycosyl bonds;GO:0030246//carbohydrate binding;GO:0070492//oligosaccharide binding;GO:0097367//…	GO:0001817//regulation of cytokine production;GO:0001818//negative regulation of cytokine production;GO:0002376//immune system process;GO:0002576//platelet degranulation;GO:0005975//carbohydrate metabolic process;GO:0006022//aminoglycan metabolic process;GO:0006026//aminoglycan catabolic process;GO:0006030//chitin metabolic process;GO:0006032//chitin catabolic process;GO:0006040//amino sugar meta…	-
ncbi_4326627	darkmagenta	131.852	LOC4326627	0.255	0.275	0.459	0.633	0.138	0.19	1.641	4.137	1.326	0.093	0.14	0.174	0.258	0.443	0.86	0.241	0.208	0.074	probable GABA transporter 2	-	-	-	-	GO:0005739//mitochondrion;GO:0016021//integral component of membrane	GO:0004930//G protein-coupled receptor activity	GO:0007186//G protein-coupled receptor signaling pathway;GO:0022900//electron transport chain	-
ncbi_4326641	darkmagenta	296.876	LOC4326641	7.58	5.084	7.21	7.219	10.413	6.822	2.249	2.78	2.478	6.135	5.346	8.004	8.96	5.16	6.939	9.201	7.925	8.885	UBP1-associated protein 2C, transcript variant X1	Genetic Information Processing	Transcription	ko03040//Spliceosome	K12741	GO:0005575//cellular_component;GO:0005622//intracellular;GO:0005623//cell;GO:0005634//nucleus;GO:0005730//nucleolus;GO:0031974//membrane-enclosed lumen;GO:0031981//nuclear lumen;GO:0043226//organelle;GO:0043227//membrane-bounded organelle;GO:0043228//non-membrane-bounded organelle;GO:0043229//intracellular organelle;GO:0043231//intracellular membrane-bounded organelle;GO:0043232//intracellular no…	GO:0003674//molecular_function;GO:0003676//nucleic acid binding;GO:0003723//RNA binding;GO:0003729//mRNA binding;GO:0005488//binding;GO:0097159//organic cyclic compound binding;GO:1901363//heterocyclic compound binding	GO:0006950//response to stress;GO:0006952//defense response;GO:0007275//multicellular organism development;GO:0007568//aging;GO:0008150//biological_process;GO:0008152//metabolic process;GO:0008219//cell death;GO:0008380//RNA splicing;GO:0009058//biosynthetic process;GO:0009692//ethylene metabolic process;GO:0009693//ethylene biosynthetic process;GO:0009987//cellular process;GO:0010150//leaf senes…	-
ncbi_4326674	darkmagenta	501.601	LOC4326674	0.581	1.045	0.639	0.032	0.336	0.268	3.696	3.525	5.201	0.494	0.382	0.397	0.522	1.522	2.753	0.57	0.527	1.479	probable receptor-like protein kinase At2g42960	-	-	-	-	GO:0033644//host cell membrane	GO:0004672//protein kinase activity;GO:0005261//cation channel activity;GO:0005524//ATP binding	GO:0006468//protein phosphorylation;GO:0019076//viral release from host cell;GO:0032801//receptor catabolic process	-
ncbi_4326677	darkmagenta	668.664	LOC4326677	0.369	0.337	0.41	0.065	0.127	0.208	2.766	2.231	3.438	0.018	0.238	0.069	0.697	1.258	0.723	0.254	0.037	0.47	S-type anion channel SLAH2, transcript variant X1	-	-	-	-	GO:0016021//integral component of membrane	-	GO:0055085//transmembrane transport	-
ncbi_4326704	darkmagenta	444.465	LOC4326704	23.674	22.433	21.059	19.179	20.62	20.705	45.557	35.519	53.5	14.802	16.166	18.422	6.97	29.77	19.692	5.307	24.745	16.147	GDSL esterase/lipase At5g45910	-	-	-	-	-	GO:0016788//hydrolase activity, acting on ester bonds	-	-
ncbi_4326708	darkmagenta	496.227	LOC4326708	6.056	4.256	4.599	3.933	3.921	4.254	9.018	7.059	10.193	2.414	3.201	2.972	2.803	5.46	4.743	3.454	4.293	3.569	probable inactive receptor kinase At4g23740	-	-	-	-	-	GO:0004672//protein kinase activity;GO:0005515//protein binding;GO:0005524//ATP binding	GO:0006468//protein phosphorylation	-
ncbi_4326710	darkmagenta	267.059	LOC4326710	0.119	0.166	0.102	0.028	0.185	0.163	0.996	0.664	1.187	0.342	0.262	0.408	0.096	0.031	0	0.627	0.062	0.016	G-type lectin S-receptor-like serine/threonine-protein kinase At2g19130	-	-	-	-	-	GO:0004674//protein serine/threonine kinase activity;GO:0005524//ATP binding;GO:0030246//carbohydrate binding	GO:0006468//protein phosphorylation	-
ncbi_4326716	darkmagenta	702.338	LOC4326716	15.962	22.997	7.374	0.056	0	0.145	227.593	172.117	277.808	1.027	0.749	0.311	42.181	57.254	49.668	0.108	0.031	0.165	peroxidase 2	Metabolism;Metabolism;Metabolism	Global and overview maps;Global and overview maps;Biosynthesis of other secondary metabolites	ko01100//Metabolic pathways;ko01110//Biosynthesis of secondary metabolites;ko00940//Phenylpropanoid biosynthesis	K00430;K00430;K00430	-	GO:0004601//peroxidase activity;GO:0020037//heme binding	GO:0006979//response to oxidative stress;GO:0055114//oxidation-reduction process	-
ncbi_4326722	darkmagenta	641.926	LOC4326722	0	0.035	0	0.027	0	0	3.123	2.347	3.275	0	0	0	0.823	1.161	0.6	0	0	0.016	probable beta-D-xylosidase 2	Metabolism;Metabolism	Global and overview maps;Carbohydrate metabolism	ko01100//Metabolic pathways;ko00520//Amino sugar and nucleotide sugar metabolism	K15920;K15920	-	GO:0004553//hydrolase activity, hydrolyzing O-glycosyl compounds	GO:0005975//carbohydrate metabolic process	-
ncbi_4326809	darkmagenta	36.8892	LOC4326809	0.18	0.638	0.309	0.681	0.781	0.793	0.852	1.435	0.654	0.164	0.31	0.469	0.26	0.4	0.433	0.297	0.28	0.522	uncharacterized LOC4326809	-	-	-	-	GO:0016020//membrane	-	-	-
ncbi_4326850	darkmagenta	655.863	LOC4326850	1.377	1.296	1.123	0.481	0.798	0.412	4.32	3.486	5.46	0.406	0.319	0.309	1.35	2.32	0.979	0.204	0.351	0.375	probable receptor-like protein kinase At2g42960	-	-	-	-	-	GO:0004674//protein serine/threonine kinase activity;GO:0005524//ATP binding	GO:0006468//protein phosphorylation	-
ncbi_4326904	darkmagenta	421.399	LOC4326904	32.317	40.637	33.332	4.493	6.144	7.756	130.482	55.879	123.764	18.005	19.879	13.283	36.974	24.423	35.083	25.502	44.73	17.176	protein ZINC INDUCED FACILITATOR-LIKE 1, transcript variant X1	-	-	-	-	GO:0005887//integral component of plasma membrane;GO:0016021//integral component of membrane	GO:0008028//monocarboxylic acid transmembrane transporter activity;GO:0015238//drug transmembrane transporter activity;GO:0015295//solute:proton symporter activity;GO:0022857//transmembrane transporter activity;GO:0042910//xenobiotic transmembrane transporter activity	GO:0006810//transport;GO:0015718//monocarboxylic acid transport;GO:0015893//drug transport;GO:0042908//xenobiotic transport;GO:0055085//transmembrane transport	-
ncbi_4326916	darkmagenta	705.65	LOC4326916	0.492	0.972	0.246	0	0.133	0.087	14.397	13.662	19.375	0.112	0.18	0.42	1.243	4.53	2.501	0.043	0.074	0.079	blue copper protein	-	-	-	-	-	GO:0005507//copper ion binding;GO:0009055//electron transfer activity	GO:0022900//electron transport chain	-
ncbi_4326917	darkmagenta	702.105	LOC4326917	5.169	4.547	3.93	1.615	1.811	2.376	17.516	15.142	22.153	0.89	1.352	1.288	2.512	7.069	4.329	0.675	0.978	0.646	tubulin beta-1 chain-like	Cellular Processes	Transport and catabolism	ko04145//Phagosome	K07375	GO:0005575//cellular_component;GO:0005622//intracellular;GO:0005623//cell;GO:0005737//cytoplasm;GO:0005856//cytoskeleton;GO:0005874//microtubule;GO:0015630//microtubule cytoskeleton;GO:0043226//organelle;GO:0043228//non-membrane-bounded organelle;GO:0043229//intracellular organelle;GO:0043232//intracellular non-membrane-bounded organelle;GO:0044422//organelle part;GO:0044424//intracellular part;G…	GO:0000166//nucleotide binding;GO:0001882//nucleoside binding;GO:0001883//purine nucleoside binding;GO:0003674//molecular_function;GO:0003824//catalytic activity;GO:0003924//GTPase activity;GO:0005198//structural molecule activity;GO:0005200//structural constituent of cytoskeleton;GO:0005488//binding;GO:0005525//GTP binding;GO:0016462//pyrophosphatase activity;GO:0016787//hydrolase activity;GO:00…	GO:0000910//cytokinesis;GO:0006996//organelle organization;GO:0007010//cytoskeleton organization;GO:0007017//microtubule-based process;GO:0008150//biological_process;GO:0009987//cellular process;GO:0016043//cellular component organization;GO:0071840//cellular component organization or biogenesis	-
ncbi_4326934	darkmagenta	349.528	LOC4326934	5.815	6.036	6.041	5.301	6.479	6.26	3.638	4.243	3.152	6.56	7.19	6.837	5.858	6.699	6.636	5.996	7.119	7.494	uncharacterized LOC4326934, transcript variant X2	-	-	-	-	-	GO:0005515//protein binding	-	-
ncbi_4326937	darkmagenta	584.877	LOC4326937	0.156	0.369	0.364	0.166	0.028	0.276	4.256	2.779	4.782	0.089	0.029	0.03	0.508	2.783	0.474	0.164	0.296	0.151	probable serine/threonine-protein kinase PBL7, transcript variant X1	-	-	-	-	GO:0005575//cellular_component;GO:0016020//membrane;GO:0016021//integral component of membrane;GO:0031224//intrinsic component of membrane;GO:0044425//membrane part	GO:0000166//nucleotide binding;GO:0003674//molecular_function;GO:0003824//catalytic activity;GO:0004672//protein kinase activity;GO:0004674//protein serine/threonine kinase activity;GO:0005488//binding;GO:0005524//ATP binding;GO:0008144//drug binding;GO:0016301//kinase activity;GO:0016740//transferase activity;GO:0016772//transferase activity, transferring phosphorus-containing groups;GO:0016773/…	GO:0006464//cellular protein modification process;GO:0006468//protein phosphorylation;GO:0006793//phosphorus metabolic process;GO:0006796//phosphate-containing compound metabolic process;GO:0006807//nitrogen compound metabolic process;GO:0008150//biological_process;GO:0008152//metabolic process;GO:0009877//nodulation;GO:0009987//cellular process;GO:0016310//phosphorylation;GO:0019538//protein met…	-
ncbi_4326954	darkmagenta	625.787	LOC4326954	0.798	1.164	0.573	0.118	0.145	0.635	79.536	48.563	113.121	0.122	0.067	0	16.845	37.89	13.517	0.946	0.178	1.019	uncharacterized LOC4326954, transcript variant X1	-	-	-	-	-	GO:0003824//catalytic activity;GO:0005507//copper ion binding;GO:0046872//metal ion binding	GO:0006825//copper ion transport	-
ncbi_4326986	darkmagenta	715.484	LOC4326986	1.946	1.969	1.176	0.754	0.703	0.791	7.807	5.936	8.915	0.853	1.211	1.066	0.863	2.896	2.351	0.227	0.936	0.882	GDSL esterase/lipase At1g09390	-	-	-	-	-	GO:0016788//hydrolase activity, acting on ester bonds	-	-
ncbi_4326992	darkmagenta	665.361	LOC4326992	0.04	0.171	0.119	0.066	0	0.147	4.994	3.667	5.865	0.018	0.043	0.068	1.268	1.629	0.98	0.187	0.018	0.172	probable receptor-like protein kinase At5g18500	-	-	-	-	GO:0009536//plastid	GO:0004674//protein serine/threonine kinase activity;GO:0004713//protein tyrosine kinase activity;GO:0005524//ATP binding	GO:0006468//protein phosphorylation	-
ncbi_4327001	darkmagenta	454.942	LOC4327001	0.23	0.32	0.23	0	0.036	0	0.929	0.519	1.637	0.09	0	0	0.518	0.451	0.416	0	0.03	0.032	peroxidase 1	Metabolism;Metabolism;Metabolism	Global and overview maps;Global and overview maps;Biosynthesis of other secondary metabolites	ko01100//Metabolic pathways;ko01110//Biosynthesis of secondary metabolites;ko00940//Phenylpropanoid biosynthesis	K00430;K00430;K00430	GO:0005575//cellular_component;GO:0005576//extracellular region;GO:0005622//intracellular;GO:0005623//cell;GO:0005737//cytoplasm;GO:0005773//vacuole;GO:0043226//organelle;GO:0043227//membrane-bounded organelle;GO:0043229//intracellular organelle;GO:0043231//intracellular membrane-bounded organelle;GO:0044424//intracellular part;GO:0044444//cytoplasmic part;GO:0044464//cell part	GO:0003674//molecular_function;GO:0003824//catalytic activity;GO:0004601//peroxidase activity;GO:0005488//binding;GO:0016209//antioxidant activity;GO:0016491//oxidoreductase activity;GO:0016684//oxidoreductase activity, acting on peroxide as acceptor;GO:0020037//heme binding;GO:0043167//ion binding;GO:0043169//cation binding;GO:0046872//metal ion binding;GO:0046906//tetrapyrrole binding;GO:004803…	GO:0006950//response to stress;GO:0006979//response to oxidative stress;GO:0008150//biological_process;GO:0008152//metabolic process;GO:0009056//catabolic process;GO:0009636//response to toxic substance;GO:0009987//cellular process;GO:0016999//antibiotic metabolic process;GO:0017001//antibiotic catabolic process;GO:0017144//drug metabolic process;GO:0042221//response to chemical;GO:0042737//drug …	-
ncbi_4327051	darkmagenta	457.385	LOC4327051	26.508	32.717	21.878	24.679	24.846	26.082	61.919	49.928	57.289	33.374	29.966	33.757	13.517	32.969	32.5	17.702	22.708	25.526	autophagy-related protein 18f, transcript variant X2	-	-	-	-	GO:0005739//mitochondrion	-	-	-
ncbi_4327058	darkmagenta	209.741	LOC4327058	4.703	4.236	6.246	6.578	8.01	6.862	2.314	1.848	3.026	5.132	6.796	5.529	4.411	5.57	3.426	6.08	6.881	7.238	frataxin, mitochondrial	Metabolism	Metabolism of cofactors and vitamins	ko00860//Porphyrin metabolism	K19054	GO:0005739//mitochondrion	-	-	-
ncbi_4327165	darkmagenta	109.967	LOC4327165	2.4	2.397	1.969	1.971	1.925	1.96	3.427	2.846	4.001	0.84	0.933	1.246	3.32	1.575	2.081	1.461	2.21	2.613	common plant regulatory factor 1, transcript variant X1	-	-	-	-	GO:0005634//nucleus	GO:0003677//DNA binding	GO:0006355//regulation of transcription, DNA-templated	bZIP
ncbi_4327189	darkmagenta	516.662	LOC4327189	49.179	52.742	44.147	28.358	22.333	23.721	133.2	122.651	113.4	54.771	47.743	48.225	53.25	56.011	58.278	23.038	33.99	22.852	hydroxyphenylpyruvate reductase	Metabolism;Metabolism;Metabolism;Metabolism;Metabolism	Global and overview maps;Global and overview maps;Global and overview maps;Carbohydrate metabolism;Amino acid metabolism	ko01100//Metabolic pathways;ko01110//Biosynthesis of secondary metabolites;ko01200//Carbon metabolism;ko00630//Glyoxylate and dicarboxylate metabolism;ko00260//Glycine, serine and threonine metabolism	K15919;K15919;K15919;K15919;K15919	GO:0005575//cellular_component;GO:0005622//intracellular;GO:0005623//cell;GO:0005737//cytoplasm;GO:0005829//cytosol;GO:0044424//intracellular part;GO:0044444//cytoplasmic part;GO:0044464//cell part	GO:0000166//nucleotide binding;GO:0003674//molecular_function;GO:0003824//catalytic activity;GO:0004617//phosphoglycerate dehydrogenase activity;GO:0005488//binding;GO:0016491//oxidoreductase activity;GO:0016614//oxidoreductase activity, acting on CH-OH group of donors;GO:0016616//oxidoreductase activity, acting on the CH-OH group of donors, NAD or NADP as acceptor;GO:0016618//hydroxypyruvate red…	GO:0006564//L-serine biosynthetic process;GO:0008150//biological_process;GO:0008152//metabolic process;GO:0009853//photorespiration;GO:0009854//oxidative photosynthetic carbon pathway;GO:0009987//cellular process;GO:0030436//asexual sporulation;GO:0043094//cellular metabolic compound salvage;GO:0044237//cellular metabolic process;GO:0055114//oxidation-reduction process	-
ncbi_4327193	darkmagenta	372.944	LOC4327193	14.382	12.83	16.846	14.945	17.336	14.432	3.65	5.851	4.444	15.114	17.039	19.561	11.464	12.342	13.592	13.071	14.78	12.188	eukaryotic translation initiation factor 3 subunit L	-	-	-	-	GO:0005737//cytoplasm;GO:0005852//eukaryotic translation initiation factor 3 complex	GO:0003743//translation initiation factor activity	-	-
ncbi_4327205	darkmagenta	352.934	LOC4327205	0.388	0.654	0.606	0.522	0.737	0.735	1.24	1.174	1.85	0.287	0.346	0.304	0.245	0.188	0.511	0.421	0.209	0.387	uncharacterized LOC4327205	-	-	-	-	-	-	-	-
ncbi_4327212	darkmagenta	455.885	LOC4327212	0.057	0	0.028	0	0.031	0	0.607	1.163	1.034	0	0.062	0	0	0.026	0.09	0	0	0	pathogen-related protein	-	-	-	-	-	-	GO:0030638//polyketide metabolic process	-
ncbi_4327215	darkmagenta	433.502	LOC4327215	10.725	9.107	10.28	10.829	10.562	12.134	2.784	3.763	2.771	8.874	9.826	10.361	6.869	7.401	8.746	9.204	10.966	8.364	DNA replication complex GINS protein PSF2, transcript variant X1	-	-	-	-	GO:0000228//nuclear chromosome;GO:0000811//GINS complex;GO:0005575//cellular_component;GO:0005622//intracellular;GO:0005623//cell;GO:0005634//nucleus;GO:0005654//nucleoplasm;GO:0005657//replication fork;GO:0005694//chromosome;GO:0031261//DNA replication preinitiation complex;GO:0031298//replication fork protection complex;GO:0031974//membrane-enclosed lumen;GO:0031981//nuclear lumen;GO:0032991//p…	-	GO:0000278//mitotic cell cycle;GO:0000724//double-strand break repair via homologous recombination;GO:0000725//recombinational repair;GO:0000727//double-strand break repair via break-induced replication;GO:0006139//nucleobase-containing compound metabolic process;GO:0006259//DNA metabolic process;GO:0006260//DNA replication;GO:0006261//DNA-dependent DNA replication;GO:0006270//DNA replication ini…	-
ncbi_4327219	darkmagenta	630.841	LOC4327219	1.644	3.291	1.329	0.388	1.103	0.707	16.298	17.735	19.276	0.463	0.643	0.668	3.252	9.614	5.476	0.206	0.532	0.454	germin-like protein 5-1	-	-	-	-	GO:0031410//cytoplasmic vesicle	-	-	-
ncbi_4327233	darkmagenta	556.581	LOC4327233	0.176	0.244	0.201	0	0	0.08	0.784	0.397	1.168	0	0.028	0	0.085	0.368	0.106	0.053	0	0.097	probable protein S-acyltransferase 7	-	-	-	-	-	GO:0016409//palmitoyltransferase activity	-	-
ncbi_4327240	darkmagenta	459.222	LOC4327240	0.298	0.749	0.322	0.287	0.215	0.237	1.086	1.434	2.054	0.203	0.489	0.367	0.724	0.521	0.287	0.365	0.067	0.311	probable glucuronosyltransferase Os01g0926400	-	-	-	-	GO:0031410//cytoplasmic vesicle	-	-	-
ncbi_4327243	darkmagenta	345.134	LOC4327243	0.999	2.205	1.717	2.88	5.187	2.32	11.96	10.041	16.552	0.995	1.197	1.428	4.54	6.027	4.352	4.295	1.768	8.819	probable glucuronosyltransferase Os01g0926700	-	-	-	-	GO:0000139//Golgi membrane;GO:0005575//cellular_component;GO:0005622//intracellular;GO:0005623//cell;GO:0005737//cytoplasm;GO:0005794//Golgi apparatus;GO:0012505//endomembrane system;GO:0016020//membrane;GO:0016021//integral component of membrane;GO:0031090//organelle membrane;GO:0031224//intrinsic component of membrane;GO:0031984//organelle subcompartment;GO:0043226//organelle;GO:0043227//membra…	GO:0003674//molecular_function;GO:0003824//catalytic activity;GO:0016740//transferase activity;GO:0016757//transferase activity, transferring glycosyl groups	GO:0006464//cellular protein modification process;GO:0006486//protein glycosylation;GO:0006807//nitrogen compound metabolic process;GO:0008150//biological_process;GO:0008152//metabolic process;GO:0009058//biosynthetic process;GO:0009059//macromolecule biosynthetic process;GO:0009100//glycoprotein metabolic process;GO:0009101//glycoprotein biosynthetic process;GO:0009987//cellular process;GO:00160…	-
ncbi_4327273	darkmagenta	674.319	LOC4327273	0	0	0	0	0	0	0.961	0.655	1.257	0	0.024	0.024	0.145	0.216	0.09	0	0	0.021	pectin acetylesterase 3	-	-	-	-	GO:0031410//cytoplasmic vesicle	-	-	-
ncbi_4327285	darkmagenta	650.849	LOC4327285	0.044	0.142	0.022	0	0.024	0	4.753	4.975	8.71	0	0.096	0	0.246	1.721	0.968	0	0	0.021	pectinesterase	Metabolism;Metabolism	Global and overview maps;Carbohydrate metabolism	ko01100//Metabolic pathways;ko00040//Pentose and glucuronate interconversions	K01051;K01051	-	GO:0004857//enzyme inhibitor activity;GO:0030599//pectinesterase activity	GO:0042545//cell wall modification	-
ncbi_4327306	darkmagenta	407.84	LOC4327306	1.72	2.617	1.381	1.117	0.666	0.914	3.916	4.038	6.073	1.175	0.942	1.363	3.07	3.086	2.909	1.742	1.029	2.018	protein NDL2	-	-	-	-	-	GO:0047570//3-oxoadipate enol-lactonase activity;GO:0070205//2-succinyl-6-hydroxy-2,4-cyclohexadiene-1-carboxylate synthase activity	GO:0009234//menaquinone biosynthetic process;GO:0042952//beta-ketoadipate pathway	-
ncbi_4327322	darkmagenta	696.86	LOC4327322	0.96	1.214	0.926	0	0.144	0.387	9.989	9.749	11.96	0.09	0.036	0	0.26	3.871	1.742	0	0.15	0.096	NDR1/HIN1-like protein 6	-	-	-	-	GO:0005787//signal peptidase complex;GO:0016021//integral component of membrane	-	GO:0006465//signal peptide processing	-
ncbi_4327348	darkmagenta	361.864	LOC4327348	1.62	1.032	2.05	0.918	0.936	1.836	3.108	2.921	4.193	0.394	0.355	0.246	1.854	1.705	1.413	0.454	0.545	0.864	homeobox-leucine zipper protein HOX29-like	-	-	-	-	GO:0005575//cellular_component;GO:0005622//intracellular;GO:0005623//cell;GO:0005634//nucleus;GO:0043226//organelle;GO:0043227//membrane-bounded organelle;GO:0043229//intracellular organelle;GO:0043231//intracellular membrane-bounded organelle;GO:0044424//intracellular part;GO:0044464//cell part	GO:0003674//molecular_function;GO:0003676//nucleic acid binding;GO:0003677//DNA binding;GO:0003700//DNA-binding transcription factor activity;GO:0003779//actin binding;GO:0005488//binding;GO:0008289//lipid binding;GO:0097159//organic cyclic compound binding;GO:1901363//heterocyclic compound binding	GO:0006139//nucleobase-containing compound metabolic process;GO:0006351//transcription, DNA-templated;GO:0006355//regulation of transcription, DNA-templated;GO:0006725//cellular aromatic compound metabolic process;GO:0006807//nitrogen compound metabolic process;GO:0008150//biological_process;GO:0008152//metabolic process;GO:0009058//biosynthetic process;GO:0009059//macromolecule biosynthetic proc…	HD-ZIP
ncbi_4327377	darkmagenta	260.876	LOC4327377	1.205	0.922	1.087	0.835	0.927	0.372	1.967	1.471	3.521	0.567	0.596	0.708	1.44	1.633	0.9	0.939	0.951	1.652	zinc finger protein ZAT12	-	-	-	-	-	-	GO:0006351//transcription, DNA-templated	C2H2
ncbi_4327381	darkmagenta	450.612	LOC4327381	2.1	1.171	0.988	0	0	0.026	3.382	3.502	4.745	0.044	0.053	0.11	0.65	2.403	2.59	0.025	0.044	0.093	protein UPSTREAM OF FLC	-	-	-	-	-	-	GO:0006289//nucleotide-excision repair	-
ncbi_4327438	darkmagenta	313.221	LOC4327438	1.912	2.393	1.997	1.562	1.524	1.167	3.208	3.074	4.321	1.361	1.493	1.251	2.813	3.432	2.313	1.246	0.955	1.465	calcium-dependent protein kinase 3-like	Organismal Systems	Environmental adaptation	ko04626//Plant-pathogen interaction	K13412	GO:0005575//cellular_component;GO:0005622//intracellular;GO:0005623//cell;GO:0005634//nucleus;GO:0005737//cytoplasm;GO:0005886//plasma membrane;GO:0016020//membrane;GO:0043226//organelle;GO:0043227//membrane-bounded organelle;GO:0043229//intracellular organelle;GO:0043231//intracellular membrane-bounded organelle;GO:0044424//intracellular part;GO:0044464//cell part;GO:0071944//cell periphery	GO:0000166//nucleotide binding;GO:0003674//molecular_function;GO:0003824//catalytic activity;GO:0004672//protein kinase activity;GO:0004674//protein serine/threonine kinase activity;GO:0004683//calmodulin-dependent protein kinase activity;GO:0005488//binding;GO:0005509//calcium ion binding;GO:0005515//protein binding;GO:0005516//calmodulin binding;GO:0005524//ATP binding;GO:0008144//drug binding;…	GO:0001101//response to acid chemical;GO:0006464//cellular protein modification process;GO:0006468//protein phosphorylation;GO:0006793//phosphorus metabolic process;GO:0006796//phosphate-containing compound metabolic process;GO:0006807//nitrogen compound metabolic process;GO:0007154//cell communication;GO:0007165//signal transduction;GO:0008150//biological_process;GO:0008152//metabolic process;GO…	-
ncbi_4327453	darkmagenta	263.556	LOC4327453	32.302	30.369	26.13	25.938	24.679	45.191	56.344	39.776	61.777	20.173	17.725	19.358	12.756	29.924	18.775	17.748	26.875	28.071	putative respiratory burst oxidase homolog protein H	-	-	-	-	-	GO:0004601//peroxidase activity;GO:0005509//calcium ion binding;GO:0016491//oxidoreductase activity;GO:0016655//oxidoreductase activity, acting on NAD(P)H, quinone or similar compound as acceptor;GO:0050664//oxidoreductase activity, acting on NAD(P)H, oxygen as acceptor	GO:0006814//sodium ion transport;GO:0055114//oxidation-reduction process	-
ncbi_4327480	darkmagenta	561.155	LOC4327480	104.891	100.84	64.887	41.214	38.116	37.628	427.439	218.664	445.107	34.667	36.896	32.494	23.647	26.647	24.352	38.591	35.594	37.924	NADH--cytochrome b5 reductase 1	Metabolism	Carbohydrate metabolism	ko00520//Amino sugar and nucleotide sugar metabolism	K00326	GO:0031410//cytoplasmic vesicle	-	-	-
ncbi_4327500	darkmagenta	680.791	LOC4327500	0.045	0.048	0.067	0	0.024	0	2.175	1.622	2.494	0	0	0	0.326	0.47	0.212	0.047	0.02	0.151	laccase-4-like	-	-	-	-	GO:0005575//cellular_component;GO:0005576//extracellular region;GO:0048046//apoplast	GO:0003674//molecular_function;GO:0003824//catalytic activity;GO:0005375//copper ion transmembrane transporter activity;GO:0005488//binding;GO:0005507//copper ion binding;GO:0016491//oxidoreductase activity;GO:0016679//oxidoreductase activity, acting on diphenols and related substances as donors;GO:0016682//oxidoreductase activity, acting on diphenols and related substances as donors, oxygen as a…	GO:0006725//cellular aromatic compound metabolic process;GO:0006825//copper ion transport;GO:0008150//biological_process;GO:0008152//metabolic process;GO:0009056//catabolic process;GO:0009698//phenylpropanoid metabolic process;GO:0009808//lignin metabolic process;GO:0009987//cellular process;GO:0019439//aromatic compound catabolic process;GO:0019748//secondary metabolic process;GO:0044237//cellul…	-
ncbi_4327517	darkmagenta	246.989	LOC4327517	5.986	3.779	5.469	8.326	4.035	5.428	0.213	0.537	0.403	3.79	4.24	3.406	3.853	2.2	3.303	5.521	6.215	6.276	copper transport protein CCH	-	-	-	-	-	GO:0005507//copper ion binding;GO:0045340//mercury ion binding;GO:0046872//metal ion binding	GO:0006825//copper ion transport;GO:0015694//mercury ion transport	-
ncbi_4327547	darkmagenta	528.841	LOC4327547	0.193	0.416	0.241	0.08	0.052	0.026	0.821	0.785	1.118	0.219	0.079	0.11	0.054	0.066	0	0	0.066	0	cyclin-B1-1-like, transcript variant X1	-	-	-	-	GO:0005575//cellular_component;GO:0005622//intracellular;GO:0005623//cell;GO:0005634//nucleus;GO:0043226//organelle;GO:0043227//membrane-bounded organelle;GO:0043229//intracellular organelle;GO:0043231//intracellular membrane-bounded organelle;GO:0044424//intracellular part;GO:0044464//cell part	-	GO:0007049//cell cycle;GO:0008150//biological_process;GO:0009987//cellular process;GO:0051301//cell division	-
ncbi_4327550	darkmagenta	541.16	LOC4327550	4.968	5.357	5.044	3.859	3.854	4.844	44.514	25.464	48.247	2.992	2.826	2.966	4.847	4.116	3.485	13.516	2.237	3.566	tubulin beta-4 chain-like	Cellular Processes	Transport and catabolism	ko04145//Phagosome	K07375	GO:0005575//cellular_component;GO:0005622//intracellular;GO:0005623//cell;GO:0005737//cytoplasm;GO:0005856//cytoskeleton;GO:0005874//microtubule;GO:0005886//plasma membrane;GO:0015630//microtubule cytoskeleton;GO:0016020//membrane;GO:0043226//organelle;GO:0043228//non-membrane-bounded organelle;GO:0043229//intracellular organelle;GO:0043232//intracellular non-membrane-bounded organelle;GO:0044422…	GO:0000166//nucleotide binding;GO:0001882//nucleoside binding;GO:0001883//purine nucleoside binding;GO:0003674//molecular_function;GO:0003824//catalytic activity;GO:0003924//GTPase activity;GO:0005198//structural molecule activity;GO:0005200//structural constituent of cytoskeleton;GO:0005488//binding;GO:0005525//GTP binding;GO:0016462//pyrophosphatase activity;GO:0016787//hydrolase activity;GO:00…	GO:0000910//cytokinesis;GO:0006950//response to stress;GO:0006970//response to osmotic stress;GO:0006996//organelle organization;GO:0007010//cytoskeleton organization;GO:0007017//microtubule-based process;GO:0008150//biological_process;GO:0009266//response to temperature stimulus;GO:0009409//response to cold;GO:0009628//response to abiotic stimulus;GO:0009651//response to salt stress;GO:0009987//…	-
ncbi_4327552	darkmagenta	246.842	LOC4327552	1.421	1.691	1.214	0.75	0.561	0.908	3.998	2.584	5.202	1.526	1.217	1.542	2.009	0.538	0.347	2.852	0.317	0.537	F-box protein At2g26850, transcript variant X1	-	-	-	-	-	GO:0005515//protein binding	-	-
ncbi_4327561	darkmagenta	344.728	LOC4327561	5.145	5.617	2.298	2.536	2.702	2.648	7.65	9.443	10.448	3.406	2.837	4.437	2.081	6.071	7.264	1.443	4.776	3.118	circumsporozoite protein	-	-	-	-	-	-	-	-
ncbi_4327568	darkmagenta	658.734	LOC4327568	0.955	2.758	0.715	0.169	0.148	0.217	35.742	22.557	33.223	0.683	1.046	1.669	0.843	5.389	2.404	0	0.803	0.296	expansin-A2-like	-	-	-	-	GO:0005575//cellular_component;GO:0005576//extracellular region;GO:0005618//cell wall;GO:0005623//cell;GO:0016020//membrane;GO:0030312//external encapsulating structure;GO:0044464//cell part;GO:0071944//cell periphery	-	GO:0008150//biological_process;GO:0009664//plant-type cell wall organization;GO:0009987//cellular process;GO:0016043//cellular component organization;GO:0045229//external encapsulating structure organization;GO:0071554//cell wall organization or biogenesis;GO:0071555//cell wall organization;GO:0071669//plant-type cell wall organization or biogenesis;GO:0071840//cellular component organization or …	-
ncbi_4327631	darkmagenta	584.242	LOC4327631	0	0.033	0.123	0	0	0	1.318	1.586	2.55	0	0	0	0	0.028	0.065	0	0	0	uncharacterized LOC4327631	Genetic Information Processing	Replication and repair	ko03410//Base excision repair	K01246	-	GO:0008725//DNA-3-methyladenine glycosylase activity	GO:0006281//DNA repair;GO:0006284//base-excision repair	-
ncbi_4327642	darkmagenta	128.545	LOC4327642	27.392	30.708	25.523	30.102	30.215	36.051	38.343	34.916	40.72	24.898	26.898	30.814	18.858	29.837	30.445	27.686	26.884	31.609	uncharacterized LOC4327642, transcript variant X1	-	-	-	-	GO:0016020//membrane;GO:0031410//cytoplasmic vesicle	-	-	-
ncbi_4327645	darkmagenta	257.62	LOC4327645	4.502	4.983	3.774	4.497	4.258	4.579	5.313	6.028	7.003	4.403	5.36	4.179	4.715	5.655	4.534	3.596	3.96	3.666	DEAD-box ATP-dependent RNA helicase 14-like, transcript variant X1	Genetic Information Processing	Transcription	ko03040//Spliceosome	K12823	GO:0005575//cellular_component;GO:0005622//intracellular;GO:0005623//cell;GO:0005634//nucleus;GO:0005658//alpha DNA polymerase:primase complex;GO:0005730//nucleolus;GO:0005737//cytoplasm;GO:0005829//cytosol;GO:0009380//excinuclease repair complex;GO:0031974//membrane-enclosed lumen;GO:0031981//nuclear lumen;GO:0033588//Elongator holoenzyme complex;GO:0043226//organelle;GO:0043227//membrane-bounde…	GO:0000166//nucleotide binding;GO:0003674//molecular_function;GO:0003676//nucleic acid binding;GO:0003677//DNA binding;GO:0003688//DNA replication origin binding;GO:0003690//double-stranded DNA binding;GO:0003723//RNA binding;GO:0003724//RNA helicase activity;GO:0003824//catalytic activity;GO:0004003//ATP-dependent DNA helicase activity;GO:0004004//ATP-dependent RNA helicase activity;GO:0004386//…	GO:0000184//nuclear-transcribed mRNA catabolic process, nonsense-mediated decay;GO:0000956//nuclear-transcribed mRNA catabolic process;GO:0002098//tRNA wobble uridine modification;GO:0006139//nucleobase-containing compound metabolic process;GO:0006260//DNA replication;GO:0006268//DNA unwinding involved in DNA replication;GO:0006281//DNA repair;GO:0006289//nucleotide-excision repair;GO:0006310//DN…	-
ncbi_4327675	darkmagenta	396.652	LOC4327675	3.059	3.567	2.541	2.089	1.641	2.834	9.43	6.236	7.705	3.781	4.07	3.96	0.876	4.675	3.448	0.754	3.293	2.472	anoctamin-like protein Os01g0706700	-	-	-	-	GO:0016020//membrane	-	-	-
ncbi_4327680	darkmagenta	392.892	LOC4327680	19.412	15.854	21.706	24.702	27.315	28.711	7.956	10.376	9.657	25.286	25.768	26.552	20.264	17.221	17.283	24.15	22.658	24.91	single myb histone 4, transcript variant X1	-	-	-	-	GO:0009536//plastid	-	-	MYB_related
ncbi_4327695	darkmagenta	388.244	LOC4327695	5.464	6.142	5.504	8.485	6.875	8.066	13.969	11.54	15.292	6.158	6.495	6.587	7.499	6.767	5.604	7.635	7.236	8.578	OPA3-like protein, transcript variant X1	-	-	-	-	GO:0005739//mitochondrion	-	-	-
ncbi_4327723	darkmagenta	189.433	LOC4327723	0.269	0.308	0.285	0.638	0.346	0.357	0.572	0.636	1.001	0.352	0.386	0.42	0.075	0.399	0.336	0.018	0.091	0.065	probable inactive receptor kinase At2g26730	-	-	-	-	GO:0005575//cellular_component;GO:0005623//cell;GO:0005886//plasma membrane;GO:0016020//membrane;GO:0016021//integral component of membrane;GO:0031224//intrinsic component of membrane;GO:0044425//membrane part;GO:0044464//cell part;GO:0071944//cell periphery	GO:0000166//nucleotide binding;GO:0003674//molecular_function;GO:0003824//catalytic activity;GO:0004672//protein kinase activity;GO:0005488//binding;GO:0005515//protein binding;GO:0005524//ATP binding;GO:0008144//drug binding;GO:0016301//kinase activity;GO:0016740//transferase activity;GO:0016772//transferase activity, transferring phosphorus-containing groups;GO:0016773//phosphotransferase activ…	GO:0006464//cellular protein modification process;GO:0006468//protein phosphorylation;GO:0006793//phosphorus metabolic process;GO:0006796//phosphate-containing compound metabolic process;GO:0006807//nitrogen compound metabolic process;GO:0008150//biological_process;GO:0008152//metabolic process;GO:0009987//cellular process;GO:0016310//phosphorylation;GO:0019538//protein metabolic process;GO:00362…	-
ncbi_4327735	darkmagenta	467.504	LOC4327735	11.766	11.374	13.369	12.18	14.829	14.643	3.788	5.03	5.005	13.181	12.909	13.83	12.879	10.652	12.944	11.64	15.917	16.659	carbon catabolite repressor protein 4 homolog 6	-	-	-	-	GO:0005575//cellular_component;GO:0005622//intracellular;GO:0005623//cell;GO:0005634//nucleus;GO:0005737//cytoplasm;GO:0043226//organelle;GO:0043227//membrane-bounded organelle;GO:0043229//intracellular organelle;GO:0043231//intracellular membrane-bounded organelle;GO:0044424//intracellular part;GO:0044464//cell part	GO:0000175//3'-5'-exoribonuclease activity;GO:0003674//molecular_function;GO:0003676//nucleic acid binding;GO:0003723//RNA binding;GO:0003824//catalytic activity;GO:0004518//nuclease activity;GO:0004527//exonuclease activity;GO:0004532//exoribonuclease activity;GO:0004535//poly(A)-specific ribonuclease activity;GO:0004540//ribonuclease activity;GO:0005488//binding;GO:0008408//3'-5' exonuclease ac…	GO:0006139//nucleobase-containing compound metabolic process;GO:0006281//DNA repair;GO:0006351//transcription, DNA-templated;GO:0006355//regulation of transcription, DNA-templated;GO:0006725//cellular aromatic compound metabolic process;GO:0006807//nitrogen compound metabolic process;GO:0008150//biological_process;GO:0008152//metabolic process;GO:0009058//biosynthetic process;GO:0009059//macromol…	-
ncbi_4327747	darkmagenta	184.785	LOC4327747	1.606	1.732	0.755	0.586	0.307	0.677	2.069	1.714	3.783	0.818	1.165	0.591	0.637	3.452	1.765	0.074	0.556	0.479	uncharacterized protein At4g15970	-	-	-	-	-	-	GO:0030254//protein secretion by the type III secretion system	-
ncbi_4327819	darkmagenta	360.39	LOC4327819	381.655	399.658	330.07	240.308	230.265	246.785	658.566	700.193	571.671	288.055	316.656	261.801	424.143	537.419	421.43	237.811	320.825	332.271	cysteine synthase	Metabolism;Metabolism;Metabolism;Metabolism;Metabolism;Metabolism	Global and overview maps;Global and overview maps;Global and overview maps;Global and overview maps;Amino acid metabolism;Energy metabolism	ko01100//Metabolic pathways;ko01110//Biosynthesis of secondary metabolites;ko01200//Carbon metabolism;ko01230//Biosynthesis of amino acids;ko00270//Cysteine and methionine metabolism;ko00920//Sulfur metabolism	K01738;K01738;K01738;K01738;K01738;K01738	GO:0005575//cellular_component;GO:0005622//intracellular;GO:0005623//cell;GO:0005737//cytoplasm;GO:0009507//chloroplast;GO:0009509//chromoplast;GO:0009532//plastid stroma;GO:0009536//plastid;GO:0009570//chloroplast stroma;GO:0043226//organelle;GO:0043227//membrane-bounded organelle;GO:0043229//intracellular organelle;GO:0043231//intracellular membrane-bounded organelle;GO:0044422//organelle part;…	GO:0003674//molecular_function;GO:0003824//catalytic activity;GO:0004122//cystathionine beta-synthase activity;GO:0004124//cysteine synthase activity;GO:0004794//L-threonine ammonia-lyase activity;GO:0004795//threonine synthase activity;GO:0004834//tryptophan synthase activity;GO:0008721//D-serine ammonia-lyase activity;GO:0008838//diaminopropionate ammonia-lyase activity;GO:0016740//transferase …	GO:0000096//sulfur amino acid metabolic process;GO:0000097//sulfur amino acid biosynthetic process;GO:0000162//tryptophan biosynthetic process;GO:0006082//organic acid metabolic process;GO:0006520//cellular amino acid metabolic process;GO:0006534//cysteine metabolic process;GO:0006535//cysteine biosynthetic process from serine;GO:0006549//isoleucine metabolic process;GO:0006563//L-serine metaboli…	-
ncbi_4327824	darkmagenta	380.707	LOC4327824	26.776	26.153	19.328	17.638	18.24	25.38	52.328	37.697	55.884	30.551	21.359	29.825	32.187	26.584	25.114	31.86	18.535	20.969	receptor-like serine/threonine-protein kinase ALE2, transcript variant X2	-	-	-	-	GO:0005575//cellular_component;GO:0005623//cell;GO:0005886//plasma membrane;GO:0016020//membrane;GO:0016021//integral component of membrane;GO:0031224//intrinsic component of membrane;GO:0044425//membrane part;GO:0044464//cell part;GO:0071944//cell periphery	GO:0000166//nucleotide binding;GO:0003674//molecular_function;GO:0003824//catalytic activity;GO:0004672//protein kinase activity;GO:0004674//protein serine/threonine kinase activity;GO:0004675//transmembrane receptor protein serine/threonine kinase activity;GO:0004888//transmembrane signaling receptor activity;GO:0005488//binding;GO:0005524//ATP binding;GO:0005525//GTP binding;GO:0008144//drug bi…	GO:0000003//reproduction;GO:0003006//developmental process involved in reproduction;GO:0006464//cellular protein modification process;GO:0006468//protein phosphorylation;GO:0006793//phosphorus metabolic process;GO:0006796//phosphate-containing compound metabolic process;GO:0006807//nitrogen compound metabolic process;GO:0007154//cell communication;GO:0007165//signal transduction;GO:0007166//cell …	-
ncbi_4327852	darkmagenta	275.303	LOC4327852	30.327	23.64	35.815	26.728	24.851	34.036	13.899	11.367	13.713	24.53	27.848	24.482	26.272	19.941	22.493	33.082	27.761	31.082	AMSH-like ubiquitin thioesterase 2, transcript variant X1	Cellular Processes	Transport and catabolism	ko04144//Endocytosis	K11866	-	GO:0003674//molecular_function;GO:0003824//catalytic activity;GO:0005488//binding;GO:0005515//protein binding;GO:0008233//peptidase activity;GO:0008237//metallopeptidase activity;GO:0016787//hydrolase activity;GO:0043167//ion binding;GO:0043169//cation binding;GO:0046872//metal ion binding;GO:0070011//peptidase activity, acting on L-amino acid peptides;GO:0070122//isopeptidase activity;GO:0140096…	GO:0006464//cellular protein modification process;GO:0006508//proteolysis;GO:0006807//nitrogen compound metabolic process;GO:0008150//biological_process;GO:0008152//metabolic process;GO:0009987//cellular process;GO:0016579//protein deubiquitination;GO:0019538//protein metabolic process;GO:0036211//protein modification process;GO:0043170//macromolecule metabolic process;GO:0043412//macromolecule m…	-
ncbi_4327860	darkmagenta	448.943	LOC4327860	0.535	0.494	0.483	0.126	0.055	0.27	3.816	3.4	6.468	0.997	1.172	0.435	2.773	1.349	1.875	0.508	0.669	0.738	mannan endo-1,4-beta-mannosidase 1-like	Metabolism;Metabolism	Global and overview maps;Carbohydrate metabolism	ko01100//Metabolic pathways;ko00051//Fructose and mannose metabolism	K19355;K19355	GO:0031410//cytoplasmic vesicle	-	-	-
ncbi_4327861	darkmagenta	320.78	LOC4327861	11.307	11.926	9.023	4.976	3.72	5.007	17.359	9.813	18.101	5.599	4.979	5.898	6.485	10.936	8.625	5.081	8.361	6.604	aspartic proteinase oryzasin-1-like, transcript variant X1	-	-	-	-	GO:0031410//cytoplasmic vesicle	-	-	-
ncbi_4327884	darkmagenta	667.49	LOC4327884	0.098	0	0.033	0.027	0	0.017	1.733	1.426	2.563	0.015	0	0	0.184	0.582	0.602	0.017	0	0.032	proline-rich receptor-like protein kinase PERK8	-	-	-	-	GO:0009986//cell surface	GO:0004672//protein kinase activity;GO:0005524//ATP binding	GO:0006468//protein phosphorylation	-
ncbi_4327891	darkmagenta	39.1152	LOC4327891	2.62	3.031	3.557	2.774	2.632	2.841	2.191	1.851	2.11	3.095	2.781	2.842	2.145	2.418	3.733	2.594	3.399	4.112	uncharacterized LOC4327891	-	-	-	-	-	-	-	-
ncbi_4327899	darkmagenta	568.482	LOC4327899	0.623	0.687	0.444	0.368	0.209	0.441	3.072	2.977	2.736	0.918	0.65	0.945	0.666	1.11	0.858	0.467	0.349	0.172	exonuclease 1-like, transcript variant X2	Genetic Information Processing	Replication and repair	ko03430//Mismatch repair	K10746	GO:0005575//cellular_component;GO:0005622//intracellular;GO:0005623//cell;GO:0005634//nucleus;GO:0043226//organelle;GO:0043227//membrane-bounded organelle;GO:0043229//intracellular organelle;GO:0043231//intracellular membrane-bounded organelle;GO:0044424//intracellular part;GO:0044464//cell part	GO:0003674//molecular_function;GO:0003676//nucleic acid binding;GO:0003677//DNA binding;GO:0003824//catalytic activity;GO:0004518//nuclease activity;GO:0004519//endonuclease activity;GO:0004527//exonuclease activity;GO:0004529//exodeoxyribonuclease activity;GO:0004536//deoxyribonuclease activity;GO:0005488//binding;GO:0008409//5'-3' exonuclease activity;GO:0016787//hydrolase activity;GO:0016788//…	GO:0006139//nucleobase-containing compound metabolic process;GO:0006259//DNA metabolic process;GO:0006281//DNA repair;GO:0006725//cellular aromatic compound metabolic process;GO:0006807//nitrogen compound metabolic process;GO:0006950//response to stress;GO:0006974//cellular response to DNA damage stimulus;GO:0008150//biological_process;GO:0008152//metabolic process;GO:0009987//cellular process;GO…	-
ncbi_4327914	darkmagenta	474.597	LOC4327914	1.315	1.095	0.369	0	0.1	0.147	2.447	1.286	2.676	0.084	0.076	0.026	0.389	0.801	0.219	0.097	0.104	0.022	transcription factor MYB61	-	-	-	-	-	-	-	MYB
ncbi_4327934	darkmagenta	601.813	LOC4327934	0.173	1.121	0.135	0.127	0.104	0	7.811	8.198	7.166	0.175	0.169	0.285	0.497	2.532	0.972	0	0	0.186	transcription factor LATE FLOWERING-like, transcript variant X1	-	-	-	-	-	GO:0046983//protein dimerization activity	-	bHLH
ncbi_4327988	darkmagenta	487.922	LOC4327988	2.47	2.962	3.517	3.301	0.797	2.68	548.485	168.629	450.676	7.995	8.235	5.682	4.662	9.846	6.968	1.049	2.951	2.944	thiosulfate sulfurtransferase 18, transcript variant X1	-	-	-	-	-	GO:0003824//catalytic activity	GO:0001887//selenium compound metabolic process;GO:0006400//tRNA modification;GO:0009228//thiamine biosynthetic process	-
ncbi_4328005	darkmagenta	528.297	LOC4328005	0.503	0.524	0.173	0.057	0	0.037	2.196	2.373	1.84	0.063	0.114	0.059	0.019	1.078	0.31	0	0.173	0.117	trihelix transcription factor GTL1	-	-	-	-	GO:0005575//cellular_component;GO:0005622//intracellular;GO:0005623//cell;GO:0005634//nucleus;GO:0043226//organelle;GO:0043227//membrane-bounded organelle;GO:0043229//intracellular organelle;GO:0043231//intracellular membrane-bounded organelle;GO:0044424//intracellular part;GO:0044464//cell part	GO:0003674//molecular_function;GO:0003676//nucleic acid binding;GO:0003677//DNA binding;GO:0003700//DNA-binding transcription factor activity;GO:0005488//binding;GO:0097159//organic cyclic compound binding;GO:0140110//transcription regulator activity;GO:1901363//heterocyclic compound binding	GO:0006139//nucleobase-containing compound metabolic process;GO:0006351//transcription, DNA-templated;GO:0006355//regulation of transcription, DNA-templated;GO:0006725//cellular aromatic compound metabolic process;GO:0006807//nitrogen compound metabolic process;GO:0008150//biological_process;GO:0008152//metabolic process;GO:0009058//biosynthetic process;GO:0009059//macromolecule biosynthetic proc…	Trihelix
ncbi_4328024	darkmagenta	327.418	LOC4328024	12.469	11.803	12.447	12.08	16.194	14.367	4.918	7.056	6.456	11.34	11.885	12.563	11.209	10.235	9.37	13.522	11.883	10.392	DExH-box ATP-dependent RNA helicase DExH12	Genetic Information Processing	Transcription	ko03040//Spliceosome	K12854	-	GO:0003676//nucleic acid binding;GO:0003677//DNA binding;GO:0003678//DNA helicase activity;GO:0003690//double-stranded DNA binding;GO:0004003//ATP-dependent DNA helicase activity;GO:0004386//helicase activity;GO:0005515//protein binding;GO:0005524//ATP binding;GO:0008026//ATP-dependent helicase activity;GO:0008565//protein transporter activity;GO:0016787//hydrolase activity;GO:0016887//ATPase act…	GO:0006139//nucleobase-containing compound metabolic process;GO:0006268//DNA unwinding involved in DNA replication;GO:0006281//DNA repair;GO:0006310//DNA recombination;GO:0009297//pilus assembly;GO:0043571//maintenance of CRISPR repeat elements	-
ncbi_4328043	darkmagenta	598.59	LOC4328043	6.445	6.529	3.127	0.265	0.165	0.353	17.428	15.259	22.709	2.17	2.974	2.401	4.706	12.925	5.904	0.29	1.3	0.489	receptor-like serine/threonine-protein kinase NCRK, transcript variant X1	-	-	-	-	GO:0031410//cytoplasmic vesicle	-	-	-
ncbi_4328080	darkmagenta	540.306	LOC4328080	55.029	53.475	47.273	52.454	41.636	45.862	74.9	67.483	80.391	45.297	46.129	48.677	40.147	51.402	47.886	37.727	40.267	38.443	transcription factor ILR3	-	-	-	-	GO:0005737//cytoplasm;GO:0005886//plasma membrane	GO:0003674//molecular_function;GO:0003700//DNA-binding transcription factor activity;GO:0004828//serine-tRNA ligase activity;GO:0005524//ATP binding;GO:0008134//transcription factor binding;GO:0042803//protein homodimerization activity;GO:0046983//protein dimerization activity;GO:0070840//dynein complex binding	GO:0006260//DNA replication;GO:0006355//regulation of transcription, DNA-templated;GO:0006357//regulation of transcription by RNA polymerase II;GO:0006434//seryl-tRNA aminoacylation;GO:0007059//chromosome segregation;GO:0008150//biological_process;GO:0030261//chromosome condensation;GO:0043093//FtsZ-dependent cytokinesis;GO:0070206//protein trimerization;GO:0090529//cell septum assembly	bHLH
ncbi_4328101	darkmagenta	566.913	LOC4328101	1.514	1.468	1.546	1.406	1.604	1.464	4.056	3.829	5.525	1.891	1.79	1.762	1.93	1.974	1.164	1.537	1.356	0.624	probable acyl-activating enzyme 1, peroxisomal	-	-	-	-	-	GO:0003987//acetate-CoA ligase activity;GO:0004043//L-aminoadipate-semialdehyde dehydrogenase activity;GO:0008668//(2,3-dihydroxybenzoyl)adenylate synthase activity;GO:0008756//o-succinylbenzoate-CoA ligase activity;GO:0030729//acetoacetate-CoA ligase activity;GO:0047473//D-alanine [D-alanyl carrier protein] ligase activity;GO:0050218//propionate-CoA ligase activity	GO:0009234//menaquinone biosynthetic process;GO:0019287//isopentenyl diphosphate biosynthetic process, mevalonate pathway;GO:0019290//siderophore biosynthetic process;GO:0019350//teichoic acid biosynthetic process;GO:0019427//acetyl-CoA biosynthetic process from acetate;GO:0019878//lysine biosynthetic process via aminoadipic acid	-
ncbi_4328116	darkmagenta	487.886	LOC4328116	3.493	3.875	3.086	0.555	0.837	0.821	13.205	10.102	14.654	1.254	1.509	1.567	7.959	7.609	4.666	3.775	1.491	1.46	rac-like GTP-binding protein 6	Cellular Processes	Transport and catabolism	ko04145//Phagosome	K04392	GO:0005575//cellular_component;GO:0005622//intracellular;GO:0005623//cell;GO:0005737//cytoplasm;GO:0005886//plasma membrane;GO:0016020//membrane;GO:0044424//intracellular part;GO:0044464//cell part;GO:0071944//cell periphery	GO:0000166//nucleotide binding;GO:0001882//nucleoside binding;GO:0001883//purine nucleoside binding;GO:0003674//molecular_function;GO:0003824//catalytic activity;GO:0003924//GTPase activity;GO:0005488//binding;GO:0005525//GTP binding;GO:0016462//pyrophosphatase activity;GO:0016787//hydrolase activity;GO:0016817//hydrolase activity, acting on acid anhydrides;GO:0016818//hydrolase activity, acting …	GO:0007154//cell communication;GO:0007165//signal transduction;GO:0007264//small GTPase mediated signal transduction;GO:0008150//biological_process;GO:0009987//cellular process;GO:0023052//signaling;GO:0035556//intracellular signal transduction;GO:0050789//regulation of biological process;GO:0050794//regulation of cellular process;GO:0050896//response to stimulus;GO:0051716//cellular response to …	-
ncbi_4328119	darkmagenta	338.297	LOC4328119	24.91	21.734	26.94	21.074	25.118	22.465	5.665	6.819	5.372	22.958	17.402	18.115	21.517	17.164	14.036	25.195	19.956	16.371	glycine-rich protein 2	-	-	-	-	-	GO:0003674//molecular_function;GO:0003676//nucleic acid binding;GO:0003677//DNA binding;GO:0003723//RNA binding;GO:0005488//binding;GO:0008270//zinc ion binding;GO:0016896//exoribonuclease activity, producing 5'-phosphomonoesters;GO:0043167//ion binding;GO:0043169//cation binding;GO:0046872//metal ion binding;GO:0046914//transition metal ion binding;GO:0097159//organic cyclic compound binding;GO:…	GO:0006355//regulation of transcription, DNA-templated;GO:0006401//RNA catabolic process;GO:0008150//biological_process;GO:0008156//negative regulation of DNA replication;GO:0009409//response to cold;GO:0009889//regulation of biosynthetic process;GO:0010468//regulation of gene expression;GO:0010556//regulation of macromolecule biosynthetic process;GO:0019219//regulation of nucleobase-containing c…	-
ncbi_4328150	darkmagenta	609.011	LOC4328150	0.065	0.035	0	0	0.035	0	2.117	1.468	1.757	0.03	0.036	0	0.255	0.623	0.342	0.068	0	0.22	cyclin-P4-1-like	-	-	-	-	-	GO:0019901//protein kinase binding	GO:0000079//regulation of cyclin-dependent protein serine/threonine kinase activity	-
ncbi_4328199	darkmagenta	340.095	LOC4328199	28.68	25.86	30.037	31.916	42.021	36.832	14.278	17.203	16.223	30.471	31.597	31.235	33.13	24.297	21.655	36.567	31.542	30.565	ras GTPase-activating protein-binding protein 2, transcript variant X1	-	-	-	-	-	GO:0003676//nucleic acid binding	GO:0008380//RNA splicing	-
ncbi_4328284	darkmagenta	331.884	LOC4328284	12.428	11.97	12.458	14.552	17.819	15.848	7.544	9.102	8.743	13.054	13.124	14.445	14.753	12.39	11.772	15.833	13.746	14.285	splicing factor 3B subunit 1, transcript variant X1	Genetic Information Processing	Transcription	ko03040//Spliceosome	K12828	GO:0005730//nucleolus;GO:0030117//membrane coat	GO:0003677//DNA binding;GO:0004674//protein serine/threonine kinase activity;GO:0005515//protein binding;GO:0008134//transcription factor binding	GO:0006355//regulation of transcription, DNA-templated;GO:0006367//transcription initiation from RNA polymerase II promoter;GO:0006886//intracellular protein transport;GO:0016192//vesicle-mediated transport;GO:0043248//proteasome assembly	-
ncbi_4328364	darkmagenta	458.332	LOC4328364	8.169	5.572	4.883	0.665	0.335	0.756	15.416	12.559	20.608	1.381	1.255	1.373	3.405	14.498	7.945	0.747	1.513	0.926	probable arabinose 5-phosphate isomerase	-	-	-	-	GO:0005575//cellular_component;GO:0005622//intracellular;GO:0005623//cell;GO:0005737//cytoplasm;GO:0009898//cytoplasmic side of plasma membrane;GO:0043190//ATP-binding cassette (ABC) transporter complex;GO:0044424//intracellular part;GO:0044464//cell part	GO:0000166//nucleotide binding;GO:0003674//molecular_function;GO:0003824//catalytic activity;GO:0003938//IMP dehydrogenase activity;GO:0005488//binding;GO:0005524//ATP binding;GO:0008144//drug binding;GO:0008968//D-sedoheptulose 7-phosphate isomerase activity;GO:0016491//oxidoreductase activity;GO:0016614//oxidoreductase activity, acting on CH-OH group of donors;GO:0016616//oxidoreductase activit…	GO:0005975//carbohydrate metabolic process;GO:0006139//nucleobase-containing compound metabolic process;GO:0006163//purine nucleotide metabolic process;GO:0006164//purine nucleotide biosynthetic process;GO:0006183//GTP biosynthetic process;GO:0006725//cellular aromatic compound metabolic process;GO:0006753//nucleoside phosphate metabolic process;GO:0006793//phosphorus metabolic process;GO:0006796…	-
ncbi_4328403	darkmagenta	163.116	LOC4328403	14.094	10.956	10.841	12.256	11.71	12.918	18.327	14.952	23.086	9.352	10.791	11.818	5.845	13.833	11.271	6.386	14.099	16.658	probable beta-1,3-galactosyltransferase 2, transcript variant X1	-	-	-	-	GO:0005739//mitochondrion	-	-	-
ncbi_4328420	darkmagenta	518.25	LOC4328420	4.014	5.134	5.584	6.222	7.109	6.174	14.814	12.315	20.667	6.286	5.459	5.859	5.937	6.422	3.583	5.582	3.033	4.759	tubulin beta-5 chain-like	Cellular Processes	Transport and catabolism	ko04145//Phagosome	K07375	GO:0005575//cellular_component;GO:0005622//intracellular;GO:0005623//cell;GO:0005737//cytoplasm;GO:0005856//cytoskeleton;GO:0005874//microtubule;GO:0015630//microtubule cytoskeleton;GO:0043226//organelle;GO:0043228//non-membrane-bounded organelle;GO:0043229//intracellular organelle;GO:0043232//intracellular non-membrane-bounded organelle;GO:0044422//organelle part;GO:0044424//intracellular part;G…	GO:0000166//nucleotide binding;GO:0001882//nucleoside binding;GO:0001883//purine nucleoside binding;GO:0003674//molecular_function;GO:0003824//catalytic activity;GO:0003924//GTPase activity;GO:0005198//structural molecule activity;GO:0005200//structural constituent of cytoskeleton;GO:0005488//binding;GO:0005525//GTP binding;GO:0016462//pyrophosphatase activity;GO:0016787//hydrolase activity;GO:00…	GO:0000910//cytokinesis;GO:0006996//organelle organization;GO:0007010//cytoskeleton organization;GO:0007017//microtubule-based process;GO:0008150//biological_process;GO:0009987//cellular process;GO:0016043//cellular component organization;GO:0071840//cellular component organization or biogenesis	-
ncbi_4328435	darkmagenta	409	LOC4328435	140.257	140.399	149.607	193.738	181.943	172.63	93.578	99.314	93.282	151.228	170.03	159.059	157.82	145.337	132.432	182.614	187.255	168.648	phosphoglycerate kinase, cytosolic	Metabolism;Metabolism;Metabolism;Metabolism;Metabolism;Metabolism	Global and overview maps;Global and overview maps;Global and overview maps;Global and overview maps;Carbohydrate metabolism;Energy metabolism	ko01100//Metabolic pathways;ko01110//Biosynthesis of secondary metabolites;ko01200//Carbon metabolism;ko01230//Biosynthesis of amino acids;ko00010//Glycolysis / Gluconeogenesis;ko00710//Carbon fixation in photosynthetic organisms	K00927;K00927;K00927;K00927;K00927;K00927	GO:0005737//cytoplasm	GO:0004616//phosphogluconate dehydrogenase (decarboxylating) activity;GO:0004618//phosphoglycerate kinase activity;GO:0050415//formimidoylglutamase activity	GO:0006096//glycolytic process;GO:0006098//pentose-phosphate shunt;GO:0019556//histidine catabolic process to glutamate and formamide	-
ncbi_4328477	darkmagenta	104.185	LOC4328477	1.352	1.023	1.3	1.148	1.374	1.214	1.42	2.393	1.816	1.109	1.059	1.412	0.847	1.644	1.28	0.639	0.881	1.284	protein STRUBBELIG-RECEPTOR FAMILY 3, transcript variant X1	-	-	-	-	GO:0005739//mitochondrion	-	-	-
ncbi_4328494	darkmagenta	86.7981	LOC4328494	1.549	1.293	1.348	1.9	1.354	0.69	0.389	0.578	0.718	1.092	1.095	1.308	1.403	0.639	1.577	1.522	1.539	1.11	RING-H2 finger protein ATL56	-	-	-	-	GO:0000109//nucleotide-excision repair complex;GO:0005575//cellular_component;GO:0005680//anaphase-promoting complex;GO:0016020//membrane;GO:0016021//integral component of membrane;GO:0031224//intrinsic component of membrane;GO:0044425//membrane part	GO:0003674//molecular_function;GO:0003824//catalytic activity;GO:0004842//ubiquitin-protein transferase activity;GO:0005488//binding;GO:0008270//zinc ion binding;GO:0016740//transferase activity;GO:0019787//ubiquitin-like protein transferase activity;GO:0043167//ion binding;GO:0043169//cation binding;GO:0046872//metal ion binding;GO:0061630//ubiquitin protein ligase activity;GO:0061659//ubiquitin…	GO:0006289//nucleotide-excision repair;GO:0006464//cellular protein modification process;GO:0006508//proteolysis;GO:0006511//ubiquitin-dependent protein catabolic process;GO:0006807//nitrogen compound metabolic process;GO:0008150//biological_process;GO:0008152//metabolic process;GO:0009056//catabolic process;GO:0009057//macromolecule catabolic process;GO:0009987//cellular process;GO:0010498//prot…	-
ncbi_4328518	darkmagenta	601.066	LOC4328518	0.655	0.623	0.52	0.064	0.188	0.102	1.65	1.459	2.213	0.123	0.232	0.088	0.151	1.144	0.527	0.061	0.035	0.13	probable receptor-like protein kinase At1g80640	-	-	-	-	-	GO:0003677//DNA binding;GO:0003700//DNA-binding transcription factor activity;GO:0004096//catalase activity;GO:0004601//peroxidase activity;GO:0004672//protein kinase activity;GO:0005507//copper ion binding;GO:0005524//ATP binding	GO:0006355//regulation of transcription, DNA-templated;GO:0006468//protein phosphorylation;GO:0006979//response to oxidative stress	-
ncbi_4328585	darkmagenta	503.416	LOC4328585	0.022	0.139	0.022	0	0	0.023	0.796	1.291	2.402	0	0	0.025	0.024	0.256	0.227	0	0	0	glucomannan 4-beta-mannosyltransferase 1-like	-	-	-	-	GO:0016020//membrane	-	-	-
ncbi_4328633	darkmagenta	615.058	LOC4328633	6.367	6.321	5.473	3.335	3.563	3.252	18.281	13.609	19.443	4.421	4.613	3.286	0.645	8.484	5.711	0.238	4.679	1.999	subtilisin-like protease SBT5.3	-	-	-	-	-	GO:0008236//serine-type peptidase activity	GO:0006508//proteolysis;GO:0009306//protein secretion	-
ncbi_4328646	darkmagenta	76.6021	LOC4328646	1.762	1.565	1.575	1.697	1.549	1.947	1.986	2.381	2.106	1.081	1.573	1.607	1.302	1.748	1.002	0.85	0.952	0.736	protein WVD2-like 5, transcript variant X1	-	-	-	-	GO:0009536//plastid	-	-	-
ncbi_4328655	darkmagenta	306.652	LOC4328655	6.961	6.401	6.254	7.688	12.18	10.284	2.626	2.837	3.156	7.526	7.801	8.282	7.353	5.386	6.748	9.628	8.575	9.689	nuclear pore complex protein NUP205, transcript variant X1	Genetic Information Processing	Translation	ko03013//Nucleocytoplasmic transport	K14310	GO:0005575//cellular_component;GO:0005622//intracellular;GO:0005623//cell;GO:0005634//nucleus;GO:0005635//nuclear envelope;GO:0005643//nuclear pore;GO:0005737//cytoplasm;GO:0009507//chloroplast;GO:0009536//plastid;GO:0012505//endomembrane system;GO:0016020//membrane;GO:0016021//integral component of membrane;GO:0031224//intrinsic component of membrane;GO:0031967//organelle envelope;GO:0031974//me…	GO:0003674//molecular_function;GO:0005198//structural molecule activity;GO:0005488//binding;GO:0005515//protein binding;GO:0017056//structural constituent of nuclear pore	GO:0000132//establishment of mitotic spindle orientation;GO:0000226//microtubule cytoskeleton organization;GO:0000278//mitotic cell cycle;GO:0006403//RNA localization;GO:0006606//protein import into nucleus;GO:0006810//transport;GO:0006886//intracellular protein transport;GO:0006913//nucleocytoplasmic transport;GO:0006996//organelle organization;GO:0006997//nucleus organization;GO:0006999//nuclea…	-
ncbi_4328686	darkmagenta	348.097	LOC4328686	24.17	21.723	24.646	30.526	30.416	31.357	10.665	11.658	13.96	26.199	28.948	26.64	18.533	23.493	20.699	29.777	28.258	26.771	probable splicing factor, arginine/serine-rich 6	-	-	-	-	GO:0005577//fibrinogen complex;GO:0016021//integral component of membrane;GO:0031514//motile cilium	GO:0003676//nucleic acid binding;GO:0005102//signaling receptor binding;GO:0005524//ATP binding	GO:0007059//chromosome segregation;GO:0008380//RNA splicing;GO:0030168//platelet activation;GO:0030261//chromosome condensation;GO:0048870//cell motility;GO:0051258//protein polymerization	-
ncbi_4328720	darkmagenta	202.11	LOC4328720	1.604	1.314	1.904	0.855	1.212	1.465	0.181	0	0.051	0.941	1.303	1.095	2.112	1.095	0.89	1.379	1.928	1.049	histone deacetylase 2-like, transcript variant X1	-	-	-	-	GO:0009536//plastid	-	-	-
ncbi_4328741	darkmagenta	574.433	LOC4328741	0.512	0.339	0.231	0.082	0.143	0.105	1.061	0.817	1.46	0.226	0.308	0.339	0.353	0.634	0.557	0.087	0.075	0.08	U-box domain-containing protein 34	-	-	-	-	-	GO:0004672//protein kinase activity;GO:0004842//ubiquitin-protein transferase activity;GO:0005524//ATP binding;GO:0008270//zinc ion binding	GO:0006468//protein phosphorylation;GO:0016567//protein ubiquitination	-
ncbi_4328768	darkmagenta	431.471	LOC4328768	4.629	4.334	4.161	4.107	3.67	4.994	9.031	7.864	11.139	3.062	2.99	4.741	5.881	7.632	3.512	4.554	3.773	2.423	probable protein phosphatase 2C 12	-	-	-	-	-	GO:0003674//molecular_function;GO:0003824//catalytic activity;GO:0004721//phosphoprotein phosphatase activity;GO:0004722//protein serine/threonine phosphatase activity;GO:0005488//binding;GO:0016787//hydrolase activity;GO:0016788//hydrolase activity, acting on ester bonds;GO:0016791//phosphatase activity;GO:0042578//phosphoric ester hydrolase activity;GO:0043167//ion binding;GO:0043169//cation bi…	GO:0006464//cellular protein modification process;GO:0006470//protein dephosphorylation;GO:0006793//phosphorus metabolic process;GO:0006796//phosphate-containing compound metabolic process;GO:0006807//nitrogen compound metabolic process;GO:0008150//biological_process;GO:0008152//metabolic process;GO:0009987//cellular process;GO:0016311//dephosphorylation;GO:0019538//protein metabolic process;GO:0…	-
ncbi_4328770	darkmagenta	309.765	LOC4328770	26.836	24.655	29.09	33.283	38.577	37.788	12.406	15.995	13.892	31.103	27.711	36.773	24.991	21.704	24.281	41.035	36.525	28.5	far upstream element-binding protein 1	-	-	-	-	GO:0005575//cellular_component;GO:0005622//intracellular;GO:0005623//cell;GO:0005634//nucleus;GO:0005654//nucleoplasm;GO:0005737//cytoplasm;GO:0005829//cytosol;GO:0010494//cytoplasmic stress granule;GO:0022627//cytosolic small ribosomal subunit;GO:0030425//dendrite;GO:0031974//membrane-enclosed lumen;GO:0031981//nuclear lumen;GO:0032991//protein-containing complex;GO:0035770//ribonucleoprotein gr…	GO:0003674//molecular_function;GO:0003676//nucleic acid binding;GO:0003677//DNA binding;GO:0003723//RNA binding;GO:0003729//mRNA binding;GO:0003730//mRNA 3'-UTR binding;GO:0003735//structural constituent of ribosome;GO:0004654//polyribonucleotide nucleotidyltransferase activity;GO:0005488//binding;GO:0005515//protein binding;GO:0017091//AU-rich element binding;GO:0035925//mRNA 3'-UTR AU-rich regi…	GO:0001505//regulation of neurotransmitter levels;GO:0006139//nucleobase-containing compound metabolic process;GO:0006351//transcription, DNA-templated;GO:0006355//regulation of transcription, DNA-templated;GO:0006396//RNA processing;GO:0006397//mRNA processing;GO:0006401//RNA catabolic process;GO:0006402//mRNA catabolic process;GO:0006403//RNA localization;GO:0006412//translation;GO:0006417//reg…	-
ncbi_4328801	darkmagenta	257.237	LOC4328801	0.776	0.266	0.423	0.175	0.038	0.412	2.265	0.853	1.402	0.514	0.734	0.321	0.119	0.129	0.148	0.074	0.096	0	uncharacterized LOC4328801	-	-	-	-	-	-	-	-
ncbi_4328823	darkmagenta	409.3	LOC4328823	26.667	23.391	26.57	26.044	29.561	29.244	9.118	11.675	10.917	26.044	27.075	30.822	19.783	21.308	19.146	23.054	27.145	25.105	U2 small nuclear ribonucleoprotein A'	Genetic Information Processing	Transcription	ko03040//Spliceosome	K11092	GO:0005575//cellular_component;GO:0005622//intracellular;GO:0005623//cell;GO:0005634//nucleus;GO:0005654//nucleoplasm;GO:0005730//nucleolus;GO:0005737//cytoplasm;GO:0005829//cytosol;GO:0009507//chloroplast;GO:0009536//plastid;GO:0015030//Cajal body;GO:0016604//nuclear body;GO:0031974//membrane-enclosed lumen;GO:0031981//nuclear lumen;GO:0043226//organelle;GO:0043227//membrane-bounded organelle;GO…	GO:0003674//molecular_function;GO:0003676//nucleic acid binding;GO:0003723//RNA binding;GO:0004525//ribonuclease III activity;GO:0005488//binding;GO:0005515//protein binding;GO:0097159//organic cyclic compound binding;GO:1901363//heterocyclic compound binding	GO:0000375//RNA splicing, via transesterification reactions;GO:0000377//RNA splicing, via transesterification reactions with bulged adenosine as nucleophile;GO:0000398//mRNA splicing, via spliceosome;GO:0006139//nucleobase-containing compound metabolic process;GO:0006396//RNA processing;GO:0006397//mRNA processing;GO:0006725//cellular aromatic compound metabolic process;GO:0006807//nitrogen compo…	-
ncbi_4328832	darkmagenta	609.347	LOC4328832	0	0	0.058	0.048	0	0	2.186	1.727	3.945	0	0	0	0.032	0.289	0.061	0	0	0	peroxidase P7	Metabolism;Metabolism;Metabolism	Global and overview maps;Global and overview maps;Biosynthesis of other secondary metabolites	ko01100//Metabolic pathways;ko01110//Biosynthesis of secondary metabolites;ko00940//Phenylpropanoid biosynthesis	K00430;K00430;K00430	-	GO:0004601//peroxidase activity;GO:0020037//heme binding	GO:0006979//response to oxidative stress;GO:0055114//oxidation-reduction process	-
ncbi_4328833	darkmagenta	389.557	LOC4328833	0.756	0.694	0.503	1.434	0.91	0.952	2.506	2.443	2.999	0.995	0.828	1.529	0.283	0.844	0.619	0.265	0.811	0.433	peroxidase P7	Metabolism;Metabolism;Metabolism	Global and overview maps;Global and overview maps;Biosynthesis of other secondary metabolites	ko01100//Metabolic pathways;ko01110//Biosynthesis of secondary metabolites;ko00940//Phenylpropanoid biosynthesis	K00430;K00430;K00430	GO:0005739//mitochondrion	-	-	-
ncbi_4328842	darkmagenta	509.461	LOC4328842	11.229	38.884	3.467	0.059	0.192	0.301	145.565	189.779	229.936	3.485	2.872	10.884	95.587	32.904	32.466	7.329	0.192	0.137	peroxidase P7	Metabolism;Metabolism;Metabolism	Global and overview maps;Global and overview maps;Biosynthesis of other secondary metabolites	ko01100//Metabolic pathways;ko01110//Biosynthesis of secondary metabolites;ko00940//Phenylpropanoid biosynthesis	K00430;K00430;K00430	GO:0031410//cytoplasmic vesicle	-	-	-
ncbi_4328853	darkmagenta	536.075	LOC4328853	1.071	0.907	0.458	0.042	0.055	0.081	1.86	1.849	2.759	0.325	0.475	0.29	0.229	1.467	0.456	0.107	0.115	0	UDP-glycosyltransferase 72B1	-	-	-	-	-	GO:0008194//UDP-glycosyltransferase activity;GO:0016758//transferase activity, transferring hexosyl groups	-	-
ncbi_4328860	darkmagenta	338.163	LOC4328860	14.714	16.054	16.659	20.038	22.771	18.261	8.287	10.002	9.107	16.243	15.489	15.591	18.973	16.328	15.754	20.662	16.794	16.449	probable splicing factor 3A subunit 1, transcript variant X1	Genetic Information Processing	Transcription	ko03040//Spliceosome	K12825	GO:0005575//cellular_component;GO:0005622//intracellular;GO:0005623//cell;GO:0005634//nucleus;GO:0005654//nucleoplasm;GO:0005681//spliceosomal complex;GO:0005684//U2-type spliceosomal complex;GO:0005686//U2 snRNP;GO:0016604//nuclear body;GO:0016607//nuclear speck;GO:0030532//small nuclear ribonucleoprotein complex;GO:0031974//membrane-enclosed lumen;GO:0031981//nuclear lumen;GO:0032991//protein-c…	GO:0003674//molecular_function;GO:0003676//nucleic acid binding;GO:0003723//RNA binding;GO:0005488//binding;GO:0005515//protein binding;GO:0097159//organic cyclic compound binding;GO:1901363//heterocyclic compound binding	GO:0000003//reproduction;GO:0000245//spliceosomal complex assembly;GO:0000375//RNA splicing, via transesterification reactions;GO:0000377//RNA splicing, via transesterification reactions with bulged adenosine as nucleophile;GO:0000381//regulation of alternative mRNA splicing, via spliceosome;GO:0000389//mRNA 3'-splice site recognition;GO:0000398//mRNA splicing, via spliceosome;GO:0006139//nucleob…	-
ncbi_4328869	darkmagenta	503.75	LOC4328869	0	0.165	0.102	0.084	0.388	0.163	1.045	0.86	1.637	0.047	0	0	0.517	0.28	0.108	0.054	0	0	uncharacterized LOC4328869	-	-	-	-	-	-	-	-
ncbi_4328885	darkmagenta	319.268	LOC4328885	8.592	8.129	8.113	11.072	10.781	11.171	4.281	5.221	4.915	9.034	8.917	10.162	7.393	7.8	7.574	10.585	10.184	7.845	transcription factor GTE4, transcript variant X1	-	-	-	-	GO:0005575//cellular_component;GO:0005622//intracellular;GO:0005623//cell;GO:0005634//nucleus;GO:0005737//cytoplasm;GO:0009507//chloroplast;GO:0009536//plastid;GO:0043226//organelle;GO:0043227//membrane-bounded organelle;GO:0043229//intracellular organelle;GO:0043231//intracellular membrane-bounded organelle;GO:0044424//intracellular part;GO:0044444//cytoplasmic part;GO:0044464//cell part	GO:0005515//protein binding;GO:0016757//transferase activity, transferring glycosyl groups	GO:0005975//carbohydrate metabolic process;GO:0006139//nucleobase-containing compound metabolic process;GO:0006325//chromatin organization;GO:0006351//transcription, DNA-templated;GO:0006355//regulation of transcription, DNA-templated;GO:0006725//cellular aromatic compound metabolic process;GO:0006807//nitrogen compound metabolic process;GO:0006996//organelle organization;GO:0007275//multicellula…	-
ncbi_4328910	darkmagenta	136.552	LOC4328910	55.969	54.297	64.888	71.181	63.996	61.317	48.25	50.172	47.442	70.883	78.846	68.797	90.474	65.923	69.201	74.68	73.715	77.605	spermine synthase, transcript variant X1	Metabolism;Metabolism;Metabolism;Metabolism	Global and overview maps;Amino acid metabolism;Metabolism of other amino acids;Amino acid metabolism	ko01100//Metabolic pathways;ko00270//Cysteine and methionine metabolism;ko00480//Glutathione metabolism;ko00330//Arginine and proline metabolism	K00797;K00797;K00797;K00797	-	GO:0004766//spermidine synthase activity;GO:0008168//methyltransferase activity;GO:0016645//oxidoreductase activity, acting on the CH-NH group of donors	GO:0008295//spermidine biosynthetic process;GO:0055114//oxidation-reduction process	-
ncbi_4328913	darkmagenta	23.8465	LOC4328913	8.155	7.599	8.662	8.006	6.829	8.575	8.952	8.183	9.427	7.584	7.292	7.452	6.174	8.107	7.232	7.194	6.616	9.537	probable protein phosphatase 2C member 13, mitochondrial, transcript variant X1	-	-	-	-	GO:0005575//cellular_component;GO:0005622//intracellular;GO:0005623//cell;GO:0005737//cytoplasm;GO:0005739//mitochondrion;GO:0043226//organelle;GO:0043227//membrane-bounded organelle;GO:0043229//intracellular organelle;GO:0043231//intracellular membrane-bounded organelle;GO:0044424//intracellular part;GO:0044444//cytoplasmic part;GO:0044464//cell part	GO:0003674//molecular_function;GO:0003824//catalytic activity;GO:0004721//phosphoprotein phosphatase activity;GO:0004722//protein serine/threonine phosphatase activity;GO:0005488//binding;GO:0016787//hydrolase activity;GO:0016788//hydrolase activity, acting on ester bonds;GO:0016791//phosphatase activity;GO:0042578//phosphoric ester hydrolase activity;GO:0043167//ion binding;GO:0043169//cation bi…	GO:0000003//reproduction;GO:0006464//cellular protein modification process;GO:0006470//protein dephosphorylation;GO:0006793//phosphorus metabolic process;GO:0006796//phosphate-containing compound metabolic process;GO:0006807//nitrogen compound metabolic process;GO:0008150//biological_process;GO:0008152//metabolic process;GO:0009846//pollen germination;GO:0009856//pollination;GO:0009987//cellular …	-
ncbi_4328927	darkmagenta	480.327	LOC4328927	0.128	0.248	0.102	0	0	0.082	0.598	0.404	1.301	0.023	0.028	0	0.057	0.07	0.054	0	0	0.025	high mobility group B protein 13	-	-	-	-	GO:0005575//cellular_component;GO:0005622//intracellular;GO:0005623//cell;GO:0005634//nucleus;GO:0043226//organelle;GO:0043227//membrane-bounded organelle;GO:0043229//intracellular organelle;GO:0043231//intracellular membrane-bounded organelle;GO:0044424//intracellular part;GO:0044464//cell part	GO:0003674//molecular_function;GO:0003676//nucleic acid binding;GO:0003677//DNA binding;GO:0003700//DNA-binding transcription factor activity;GO:0005488//binding;GO:0097159//organic cyclic compound binding;GO:0140110//transcription regulator activity;GO:1901363//heterocyclic compound binding	GO:0006355//regulation of transcription, DNA-templated;GO:0008150//biological_process;GO:0009889//regulation of biosynthetic process;GO:0010468//regulation of gene expression;GO:0010556//regulation of macromolecule biosynthetic process;GO:0019219//regulation of nucleobase-containing compound metabolic process;GO:0019222//regulation of metabolic process;GO:0031323//regulation of cellular metabolic…	-
ncbi_4328939	darkmagenta	659.219	LOC4328939	0.17	0.183	0.237	0.168	0	0	5.683	6.32	7.276	0.247	0.074	0.116	0.534	2.605	1	0	0.215	0.098	uncharacterized LOC4328939	-	-	-	-	GO:0009536//plastid	-	-	-
ncbi_4329013	darkmagenta	639.27	LOC4329013	1.341	1.883	1.339	0.258	0.507	0.431	7.631	6.393	7.163	1.69	1.162	1.082	1.541	2.748	2.92	0.311	0.565	0.452	ent-copalyl diphosphate synthase 1, chloroplastic-like	Metabolism;Metabolism;Metabolism	Global and overview maps;Global and overview maps;Metabolism of terpenoids and polyketides	ko01100//Metabolic pathways;ko01110//Biosynthesis of secondary metabolites;ko00904//Diterpenoid biosynthesis	K04120;K04120;K04120	GO:0005575//cellular_component;GO:0005622//intracellular;GO:0005623//cell;GO:0005737//cytoplasm;GO:0009507//chloroplast;GO:0009536//plastid;GO:0043226//organelle;GO:0043227//membrane-bounded organelle;GO:0043229//intracellular organelle;GO:0043231//intracellular membrane-bounded organelle;GO:0044424//intracellular part;GO:0044444//cytoplasmic part;GO:0044464//cell part	GO:0000287//magnesium ion binding;GO:0003674//molecular_function;GO:0003824//catalytic activity;GO:0005488//binding;GO:0009905//ent-copalyl diphosphate synthase activity;GO:0010333//terpene synthase activity;GO:0016829//lyase activity;GO:0016835//carbon-oxygen lyase activity;GO:0016838//carbon-oxygen lyase activity, acting on phosphates;GO:0016853//isomerase activity;GO:0016872//intramolecular ly…	GO:0006082//organic acid metabolic process;GO:0006629//lipid metabolic process;GO:0006720//isoprenoid metabolic process;GO:0006721//terpenoid metabolic process;GO:0008150//biological_process;GO:0008152//metabolic process;GO:0008299//isoprenoid biosynthetic process;GO:0008610//lipid biosynthetic process;GO:0009058//biosynthetic process;GO:0009685//gibberellin metabolic process;GO:0009686//gibberel…	-
ncbi_4329028	darkmagenta	170.134	LOC4329028	3.918	2.979	3.995	3.408	3.531	3.373	0.722	1.301	0.638	3.23	3.57	3.801	3.334	4.52	3.992	3.032	7.021	4.58	uncharacterized LOC4329028	-	-	-	-	-	-	-	-
ncbi_4329036	darkmagenta	606.69	LOC4329036	0.154	0.042	0.193	0	0.042	0.041	1.352	1.826	2.344	0	0	0	0.347	0.352	0.325	0	0	0.075	salt stress root protein RS1-like	-	-	-	-	GO:0031410//cytoplasmic vesicle	-	-	-
ncbi_4329087	darkmagenta	612.589	LOC4329087	0.178	0.164	0.025	0	0	0	2.124	0.934	2.102	0.046	0.056	0.029	0.143	0.21	0.188	0	0	0.074	protein IQ-DOMAIN 1, transcript variant X1	-	-	-	-	-	GO:0005515//protein binding	-	-
ncbi_4329092	darkmagenta	292.131	LOC4329092	4.877	4.444	4.997	6.605	5.66	5.815	2.664	2.316	2.78	5.216	5.964	4.87	6.183	3.851	4.536	4.792	4.73	4.771	zinc finger CCCH domain-containing protein 15-like	-	-	-	-	GO:0000109//nucleotide-excision repair complex;GO:0005575//cellular_component;GO:0005622//intracellular;GO:0005623//cell;GO:0005634//nucleus;GO:0005681//spliceosomal complex;GO:0005684//U2-type spliceosomal complex;GO:0032991//protein-containing complex;GO:0043226//organelle;GO:0043227//membrane-bounded organelle;GO:0043229//intracellular organelle;GO:0043231//intracellular membrane-bounded organ…	GO:0003674//molecular_function;GO:0003676//nucleic acid binding;GO:0003677//DNA binding;GO:0003824//catalytic activity;GO:0004842//ubiquitin-protein transferase activity;GO:0005488//binding;GO:0008270//zinc ion binding;GO:0016740//transferase activity;GO:0019787//ubiquitin-like protein transferase activity;GO:0043167//ion binding;GO:0043169//cation binding;GO:0046872//metal ion binding;GO:0046914…	GO:0000375//RNA splicing, via transesterification reactions;GO:0000377//RNA splicing, via transesterification reactions with bulged adenosine as nucleophile;GO:0000398//mRNA splicing, via spliceosome;GO:0006139//nucleobase-containing compound metabolic process;GO:0006289//nucleotide-excision repair;GO:0006396//RNA processing;GO:0006397//mRNA processing;GO:0006464//cellular protein modification pr…	C3H
ncbi_4329096	darkmagenta	107.846	LOC4329096	2.397	3.409	2.551	3.288	3.676	4.47	4.91	3.853	5.157	3.118	2.799	3.419	3.821	3.385	3.25	2.628	3.821	3.165	disease resistance protein RGA5-like	-	-	-	-	GO:0009379//Holliday junction helicase complex	GO:0003924//GTPase activity;GO:0005047//signal recognition particle binding;GO:0005515//protein binding;GO:0005524//ATP binding;GO:0009378//four-way junction helicase activity;GO:0016887//ATPase activity;GO:0043531//ADP binding	GO:0006281//DNA repair;GO:0006310//DNA recombination;GO:0009306//protein secretion	-
ncbi_4329132	darkmagenta	158.282	LOC4329132	0.342	0.246	0.532	0.754	0.124	0.323	0.666	0.919	1.176	0.312	0.375	0.562	0	0.382	0.08	0.28	0.241	0.33	rac-like GTP-binding protein 7	Cellular Processes	Transport and catabolism	ko04145//Phagosome	K04392	GO:0005575//cellular_component;GO:0005622//intracellular;GO:0005623//cell;GO:0005737//cytoplasm;GO:0005886//plasma membrane;GO:0016020//membrane;GO:0044424//intracellular part;GO:0044464//cell part;GO:0071944//cell periphery	GO:0000166//nucleotide binding;GO:0001882//nucleoside binding;GO:0001883//purine nucleoside binding;GO:0003674//molecular_function;GO:0003824//catalytic activity;GO:0003924//GTPase activity;GO:0005488//binding;GO:0005525//GTP binding;GO:0016462//pyrophosphatase activity;GO:0016787//hydrolase activity;GO:0016817//hydrolase activity, acting on acid anhydrides;GO:0016818//hydrolase activity, acting …	GO:0007154//cell communication;GO:0007165//signal transduction;GO:0007264//small GTPase mediated signal transduction;GO:0008150//biological_process;GO:0009987//cellular process;GO:0023052//signaling;GO:0035556//intracellular signal transduction;GO:0050789//regulation of biological process;GO:0050794//regulation of cellular process;GO:0050896//response to stimulus;GO:0051716//cellular response to …	-
ncbi_4329158	darkmagenta	366.181	LOC4329158	14.923	12.293	12.807	2.355	4.047	7.227	32.759	27.539	41.096	17.671	15.683	17.346	19.049	29.535	20	10.544	11.554	9.063	ABC transporter G family member 40, transcript variant X1	-	-	-	-	GO:0005575//cellular_component;GO:0005737//cytoplasm;GO:0005887//integral component of plasma membrane;GO:0009380//excinuclease repair complex;GO:0009898//cytoplasmic side of plasma membrane;GO:0016020//membrane;GO:0016021//integral component of membrane;GO:0043190//ATP-binding cassette (ABC) transporter complex;GO:0055051//ATP-binding cassette (ABC) transporter complex, integrated substrate bind…	GO:0003674//molecular_function;GO:0003723//RNA binding;GO:0003724//RNA helicase activity;GO:0003924//GTPase activity;GO:0004385//guanylate kinase activity;GO:0005319//lipid transporter activity;GO:0005524//ATP binding;GO:0005525//GTP binding;GO:0008565//protein transporter activity;GO:0009381//excinuclease ABC activity;GO:0015220//choline transmembrane transporter activity;GO:0015221//lipopolysac…	GO:0000910//cytokinesis;GO:0002949//tRNA threonylcarbamoyladenosine modification;GO:0006289//nucleotide-excision repair;GO:0006400//tRNA modification;GO:0006412//translation;GO:0006576//cellular biogenic amine metabolic process;GO:0006810//transport;GO:0006817//phosphate ion transport;GO:0006824//cobalt ion transport;GO:0006869//lipid transport;GO:0007601//visual perception;GO:0008150//biological…	-
ncbi_4329172	darkmagenta	596.372	LOC4329172	1.246	0.478	0.304	0.412	0.27	0.176	3.987	4.265	5.153	0.038	0.182	0.158	0.218	2.225	1.398	0.407	0.251	1.244	mitogen-activated protein kinase kinase kinase 18	-	-	-	-	-	GO:0004672//protein kinase activity;GO:0005524//ATP binding	GO:0006468//protein phosphorylation	-
ncbi_4329179	darkmagenta	603.147	LOC4329179	0.693	0.605	0.494	0.055	0.143	0.035	3.403	2.915	4.774	0.331	0.325	0.188	1.779	1.567	1.111	0.243	0.09	0.064	inactive protein FON2 SPARE1-like	-	-	-	-	-	-	-	-
ncbi_4329210	darkmagenta	426.454	LOC4329210	1.378	1.42	1.463	1.201	1.588	1.571	2.542	2.224	2.711	1.099	1.294	1.227	0.857	1.354	1.02	1.093	0.928	1.394	uncharacterized LOC4329210, transcript variant X1	-	-	-	-	GO:0005739//mitochondrion	-	-	-
ncbi_4329377	darkmagenta	32.0369	LOC4329377	0.98	0.912	0.78	0.843	1.072	1.465	1.205	1.614	1.926	0.996	0.87	1.718	0.628	1.188	0.767	0.998	1.402	1.332	malonyl-CoA:anthocyanidin 5-O-glucoside-6''-O-malonyltransferase-like	-	-	-	-	-	GO:0004144//diacylglycerol O-acyltransferase activity;GO:0016747//transferase activity, transferring acyl groups other than amino-acyl groups	GO:0045017//glycerolipid biosynthetic process	-
ncbi_4329386	darkmagenta	502.802	LOC4329386	4.124	3.861	3.749	2.286	2.489	2.623	15.62	6.752	16.338	2.452	2.868	3.794	2.579	1.804	2.573	2.101	1.789	2.481	7-deoxyloganetin glucosyltransferase	-	-	-	-	-	GO:0008194//UDP-glycosyltransferase activity	-	-
ncbi_4329518	darkmagenta	274.023	LOC4329518	5.257	5.304	5.048	3.828	3.902	3.016	12.617	5.297	10.997	1.509	2.26	1.462	2.923	1.235	1.032	2.716	1.776	2.482	acetyl-coenzyme A synthetase, chloroplastic/glyoxysomal	Metabolism;Metabolism;Metabolism;Metabolism;Metabolism;Metabolism;Metabolism	Global and overview maps;Global and overview maps;Global and overview maps;Carbohydrate metabolism;Carbohydrate metabolism;Carbohydrate metabolism;Carbohydrate metabolism	ko01100//Metabolic pathways;ko01110//Biosynthesis of secondary metabolites;ko01200//Carbon metabolism;ko00010//Glycolysis / Gluconeogenesis;ko00620//Pyruvate metabolism;ko00630//Glyoxylate and dicarboxylate metabolism;ko00640//Propanoate metabolism	K01895;K01895;K01895;K01895;K01895;K01895;K01895	-	GO:0003987//acetate-CoA ligase activity;GO:0004043//L-aminoadipate-semialdehyde dehydrogenase activity;GO:0008668//(2,3-dihydroxybenzoyl)adenylate synthase activity;GO:0008756//o-succinylbenzoate-CoA ligase activity;GO:0030729//acetoacetate-CoA ligase activity;GO:0047473//D-alanine [D-alanyl carrier protein] ligase activity;GO:0050218//propionate-CoA ligase activity	GO:0009234//menaquinone biosynthetic process;GO:0019287//isopentenyl diphosphate biosynthetic process, mevalonate pathway;GO:0019290//siderophore biosynthetic process;GO:0019350//teichoic acid biosynthetic process;GO:0019427//acetyl-CoA biosynthetic process from acetate;GO:0019878//lysine biosynthetic process via aminoadipic acid	-
ncbi_4329556	darkmagenta	456.614	LOC4329556	4.655	4.424	4.022	2.646	2.238	3.631	7.852	6.346	12.424	2.779	2.653	2.564	4.497	4.808	5.338	2.512	4.513	3.525	alpha carbonic anhydrase 1, chloroplastic, transcript variant X1	Metabolism;Metabolism	Global and overview maps;Energy metabolism	ko01100//Metabolic pathways;ko00910//Nitrogen metabolism	K01674;K01674	GO:0031410//cytoplasmic vesicle	-	-	-
ncbi_4329618	darkmagenta	524.945	LOC4329618	0.622	0.732	0.433	0.031	0	0.18	1.742	1.13	1.978	0.275	0.227	0.3	0.847	0.809	0.595	0.02	0.119	0.036	probable serine/threonine-protein kinase At1g01540, transcript variant X1	-	-	-	-	-	GO:0004672//protein kinase activity;GO:0005524//ATP binding	GO:0006468//protein phosphorylation	-
ncbi_4329678	darkmagenta	521.371	LOC4329678	35.092	41.65	28.432	18.379	17.908	19.96	110.863	63.474	114.261	22.914	24.403	22.862	8.171	13.119	11.816	7.433	13.95	15.254	chloride channel protein CLC-c, transcript variant X1	-	-	-	-	GO:0016020//membrane	GO:0004122//cystathionine beta-synthase activity;GO:0005247//voltage-gated chloride channel activity	GO:0006821//chloride transport;GO:0019344//cysteine biosynthetic process;GO:0055085//transmembrane transport	-
ncbi_4329700	darkmagenta	155.266	LOC4329700	7.123	7.02	8.543	8.145	6.696	8.569	4.298	5.638	4.85	8.931	7.19	9.617	6.623	6.6	7.254	7.214	8.139	5.992	trihelix transcription factor ASIL1	-	-	-	-	-	-	-	Trihelix
ncbi_4329725	darkmagenta	333.574	LOC4329725	9.354	8.408	7.496	0.921	1.114	2.001	18.686	16.909	26.45	3.93	3.253	2.678	16.408	18.017	10.085	3.881	2.435	1.332	ent-isokaurene C2/C3-hydroxylase-like	Metabolism;Metabolism	Global and overview maps;Metabolism of terpenoids and polyketides	ko01110//Biosynthesis of secondary metabolites;ko00904//Diterpenoid biosynthesis	K16083;K16083	GO:0005575//cellular_component;GO:0016020//membrane;GO:0016021//integral component of membrane;GO:0031224//intrinsic component of membrane;GO:0044425//membrane part	GO:0003674//molecular_function;GO:0003824//catalytic activity;GO:0004497//monooxygenase activity;GO:0005488//binding;GO:0005506//iron ion binding;GO:0016491//oxidoreductase activity;GO:0016705//oxidoreductase activity, acting on paired donors, with incorporation or reduction of molecular oxygen;GO:0016709//oxidoreductase activity, acting on paired donors, with incorporation or reduction of molecu…	GO:0006629//lipid metabolic process;GO:0006720//isoprenoid metabolic process;GO:0006721//terpenoid metabolic process;GO:0008150//biological_process;GO:0008152//metabolic process;GO:0008299//isoprenoid biosynthetic process;GO:0008610//lipid biosynthetic process;GO:0009058//biosynthetic process;GO:0009987//cellular process;GO:0016101//diterpenoid metabolic process;GO:0016102//diterpenoid biosynthet…	-
ncbi_4329749	darkmagenta	601.155	LOC4329749	5.208	4.36	5.521	0.914	0.504	1.267	13.815	10.401	14.942	1.617	1.881	1.854	1.862	5.102	5.755	0.978	1.265	1.826	phosphopantothenate--cysteine ligase 1-like	Metabolism;Metabolism	Global and overview maps;Metabolism of cofactors and vitamins	ko01100//Metabolic pathways;ko00770//Pantothenate and CoA biosynthesis	K01922;K01922	-	GO:0003674//molecular_function;GO:0003824//catalytic activity;GO:0004632//phosphopantothenate--cysteine ligase activity;GO:0004633//phosphopantothenoylcysteine decarboxylase activity;GO:0016874//ligase activity;GO:0016879//ligase activity, forming carbon-nitrogen bonds;GO:0016881//acid-amino acid ligase activity	GO:0006139//nucleobase-containing compound metabolic process;GO:0006163//purine nucleotide metabolic process;GO:0006164//purine nucleotide biosynthetic process;GO:0006725//cellular aromatic compound metabolic process;GO:0006732//coenzyme metabolic process;GO:0006753//nucleoside phosphate metabolic process;GO:0006793//phosphorus metabolic process;GO:0006796//phosphate-containing compound metabolic…	-
ncbi_4329766	darkmagenta	233.545	LOC4329766	1.067	1.752	0.761	0.588	0.495	0.216	1.878	4.806	2.973	0.74	0.89	0.694	0.114	1.948	1.069	0	0.644	0.294	photosynthetic NDH subunit of lumenal location 2, chloroplastic	Metabolism	Energy metabolism	ko00195//Photosynthesis	K08901	GO:0009536//plastid	-	-	-
ncbi_4329783	darkmagenta	473.489	LOC4329783	417.509	476.804	365.184	118.152	85.764	89.602	1069.17	1130.9	1177.28	361.139	396.406	339.061	536.164	592.487	737.924	135.799	189.738	134.761	photosystem II 5 kDa protein, chloroplastic	-	-	-	-	GO:0005886//plasma membrane;GO:0016021//integral component of membrane	-	-	-
ncbi_4329820	darkmagenta	618.84	LOC4329820	66.259	63.615	42.92	2.232	2.179	5.96	152.398	119.812	199.992	14.351	14.632	11.611	21.6	77.375	49.133	4.885	8.588	2.753	lecithin-cholesterol acyltransferase-like 1	-	-	-	-	-	GO:0003824//catalytic activity;GO:0008236//serine-type peptidase activity;GO:0008374//O-acyltransferase activity;GO:0016787//hydrolase activity;GO:0016788//hydrolase activity, acting on ester bonds;GO:0018738//S-formylglutathione hydrolase activity;GO:0070205//2-succinyl-6-hydroxy-2,4-cyclohexadiene-1-carboxylate synthase activity	GO:0006508//proteolysis;GO:0006629//lipid metabolic process;GO:0009102//biotin biosynthetic process;GO:0009234//menaquinone biosynthetic process;GO:0046292//formaldehyde metabolic process	-
ncbi_4329821	darkmagenta	670.3	LOC4329821	35.258	31.966	23.657	5.985	6.605	8.974	87.364	79.208	114.558	10.623	10.415	10.198	15.959	43.847	30.623	7.669	7.747	4.124	putative UDP-rhamnose:rhamnosyltransferase 1	-	-	-	-	-	GO:0003867//4-aminobutyrate transaminase activity;GO:0008194//UDP-glycosyltransferase activity;GO:0016758//transferase activity, transferring hexosyl groups	GO:0005975//carbohydrate metabolic process;GO:0009450//gamma-aminobutyric acid catabolic process;GO:0030259//lipid glycosylation	-
ncbi_4329823	darkmagenta	685.812	LOC4329823	9.021	7.953	10.98	2.774	4.293	6.387	59.462	43.134	82.24	6.061	4.367	5.265	6.04	28.01	11.708	1.118	1.651	1.003	lecithin-cholesterol acyltransferase-like 1, transcript variant X1	-	-	-	-	-	GO:0008374//O-acyltransferase activity;GO:0016787//hydrolase activity;GO:0016788//hydrolase activity, acting on ester bonds	GO:0006629//lipid metabolic process	-
ncbi_4329826	darkmagenta	600.143	LOC4329826	1.927	1.962	0.909	3.229	2.929	2.331	13.176	11.734	21.901	1.194	2.199	2.984	2.344	8.335	5.378	0.112	1.042	0.698	lecithin-cholesterol acyltransferase-like 1	-	-	-	-	-	GO:0003824//catalytic activity;GO:0008236//serine-type peptidase activity;GO:0008374//O-acyltransferase activity;GO:0016787//hydrolase activity;GO:0016788//hydrolase activity, acting on ester bonds;GO:0018738//S-formylglutathione hydrolase activity	GO:0006508//proteolysis;GO:0006629//lipid metabolic process;GO:0009102//biotin biosynthetic process;GO:0046292//formaldehyde metabolic process	-
ncbi_4329833	darkmagenta	489.509	LOC4329833	40.02	34.999	31.318	32.369	25.467	33.471	61.93	55.897	60.969	34.2	34.216	34.93	24.628	48.875	36.128	21.689	31.867	26.044	probable serine/threonine-protein kinase DDB_G0276461, transcript variant X1	-	-	-	-	GO:0016021//integral component of membrane;GO:0030867//rough endoplasmic reticulum membrane	GO:0004672//protein kinase activity;GO:0005524//ATP binding;GO:0008565//protein transporter activity	GO:0006468//protein phosphorylation;GO:0007059//chromosome segregation;GO:0023041//neuronal signal transduction;GO:0030253//protein secretion by the type I secretion system;GO:0030261//chromosome condensation;GO:0071816//tail-anchored membrane protein insertion into ER membrane	-
ncbi_4329896	darkmagenta	655.437	LOC4329896	0.259	0.125	0.104	0.172	0.098	0.275	1.102	0.977	1.602	0.071	0	0.059	0.202	0.331	0.176	0.027	0.012	0.037	uncharacterized LOC4329896	-	-	-	-	-	GO:0005515//protein binding	-	-
ncbi_4329919	darkmagenta	261.673	LOC4329919	16.621	15.605	16.702	17.428	19.399	21.421	9.069	10.775	11.453	18.38	17.704	19.142	14.631	13.556	11.65	19.746	17.112	17.856	putative RNA-binding protein Luc7-like 2, transcript variant X1	-	-	-	-	GO:0005685//U1 snRNP	GO:0003729//mRNA binding	GO:0006376//mRNA splice site selection	-
ncbi_4329922	darkmagenta	291.936	LOC4329922	12.74	10.97	13.001	15.366	20.371	18.198	3.307	5.008	5.311	12.678	13.605	13.183	10.1	10.031	8.662	14.837	14.72	17.753	eukaryotic translation initiation factor 2A, transcript variant X1	-	-	-	-	GO:0005575//cellular_component;GO:0005622//intracellular;GO:0005623//cell;GO:0005737//cytoplasm;GO:0005829//cytosol;GO:0005840//ribosome;GO:0005850//eukaryotic translation initiation factor 2 complex;GO:0015935//small ribosomal subunit;GO:0022626//cytosolic ribosome;GO:0022627//cytosolic small ribosomal subunit;GO:0032991//protein-containing complex;GO:0043226//organelle;GO:0043228//non-membrane-…	GO:0000049//tRNA binding;GO:0003674//molecular_function;GO:0003676//nucleic acid binding;GO:0003723//RNA binding;GO:0003729//mRNA binding;GO:0003743//translation initiation factor activity;GO:0003968//RNA-directed 5'-3' RNA polymerase activity;GO:0005488//binding;GO:0008135//translation factor activity, RNA binding;GO:0043021//ribonucleoprotein complex binding;GO:0043022//ribosome binding;GO:0044…	GO:0002181//cytoplasmic translation;GO:0002183//cytoplasmic translational initiation;GO:0006355//regulation of transcription, DNA-templated;GO:0006357//regulation of transcription by RNA polymerase II;GO:0006412//translation;GO:0006413//translational initiation;GO:0006417//regulation of translation;GO:0006464//cellular protein modification process;GO:0006468//protein phosphorylation;GO:0006518//p…	-
ncbi_4329978	darkmagenta	564.496	LOC4329978	0.162	0.159	0.162	0.073	0.064	0.125	1.465	1.629	2.363	0.363	0.323	0.403	0.149	1.078	0.792	0.233	0.241	0.228	filament-like plant protein 7, transcript variant X1	-	-	-	-	GO:0005737//cytoplasm	GO:0005524//ATP binding;GO:0008237//metallopeptidase activity	GO:0006508//proteolysis;GO:0007059//chromosome segregation;GO:0030261//chromosome condensation;GO:0043093//FtsZ-dependent cytokinesis;GO:0090529//cell septum assembly	-
ncbi_4329991	darkmagenta	643.403	LOC4329991	0.839	0.853	0.539	0.701	0.94	0.911	4.419	3.913	5.633	1.028	1.236	1.361	0.628	1.18	0.893	0.314	0.672	0.754	CLIP-associated protein, transcript variant X1	-	-	-	-	GO:0000221//vacuolar proton-transporting V-type ATPase, V1 domain;GO:0030117//membrane coat	GO:0005049//nuclear export signal receptor activity;GO:0005515//protein binding;GO:0046961//proton-transporting ATPase activity, rotational mechanism	GO:0006886//intracellular protein transport;GO:0016192//vesicle-mediated transport;GO:1902600//proton transmembrane transport	-
ncbi_4330009	darkmagenta	185.071	LOC4330009	0.842	0.734	0.992	0.682	0.915	0.791	0.081	0.157	0.128	0.318	0.413	0.754	0.847	0.569	0.759	0.827	1.04	1.283	pentatricopeptide repeat-containing protein At1g33350, transcript variant X1	-	-	-	-	GO:0005575//cellular_component;GO:0005622//intracellular;GO:0005623//cell;GO:0043226//organelle;GO:0043227//membrane-bounded organelle;GO:0043229//intracellular organelle;GO:0043231//intracellular membrane-bounded organelle;GO:0044424//intracellular part;GO:0044464//cell part	GO:0003674//molecular_function;GO:0003676//nucleic acid binding;GO:0003723//RNA binding;GO:0003824//catalytic activity;GO:0004518//nuclease activity;GO:0004519//endonuclease activity;GO:0005488//binding;GO:0008270//zinc ion binding;GO:0016787//hydrolase activity;GO:0016788//hydrolase activity, acting on ester bonds;GO:0097159//organic cyclic compound binding;GO:1901363//heterocyclic compound bind…	GO:0006139//nucleobase-containing compound metabolic process;GO:0006725//cellular aromatic compound metabolic process;GO:0006807//nitrogen compound metabolic process;GO:0008150//biological_process;GO:0008152//metabolic process;GO:0009451//RNA modification;GO:0009987//cellular process;GO:0016070//RNA metabolic process;GO:0034641//cellular nitrogen compound metabolic process;GO:0043170//macromolecu…	-
ncbi_4330031	darkmagenta	208.082	LOC4330031	3.882	3.104	4.078	4.758	3.99	2.24	14.591	7.109	18.262	2.256	2.274	1.714	10.486	0.978	2.219	8.05	2.122	4.493	phosphoenolpyruvate carboxylase kinase 2	-	-	-	-	-	GO:0004672//protein kinase activity;GO:0005524//ATP binding	GO:0006468//protein phosphorylation	-
ncbi_4330079	darkmagenta	197.421	LOC4330079	3.84	4.313	4.368	4.408	3.584	4.532	2.128	3.141	2.71	4.713	5.202	5.159	5.51	3.702	3.087	5.098	4.396	4.997	E2F-associated phosphoprotein	-	-	-	-	GO:0005575//cellular_component;GO:0005622//intracellular;GO:0005623//cell;GO:0005634//nucleus;GO:0005737//cytoplasm;GO:0043226//organelle;GO:0043227//membrane-bounded organelle;GO:0043229//intracellular organelle;GO:0043231//intracellular membrane-bounded organelle;GO:0044424//intracellular part;GO:0044464//cell part	-	GO:0000122//negative regulation of transcription by RNA polymerase II;GO:0006355//regulation of transcription, DNA-templated;GO:0006357//regulation of transcription by RNA polymerase II;GO:0008150//biological_process;GO:0008284//positive regulation of cell proliferation;GO:0009889//regulation of biosynthetic process;GO:0009890//negative regulation of biosynthetic process;GO:0009891//positive regu…	-
ncbi_4330124	darkmagenta	353.698	LOC4330124	1.186	1.501	2.163	0.256	0.503	1.15	12.746	10.466	18.341	7.375	6.216	7.512	5.038	5.747	2.171	1.896	3.783	2.939	remorin	-	-	-	-	-	-	-	-
ncbi_4330149	darkmagenta	403.933	LOC4330149	13.527	13.794	10.419	11.293	12.796	12.468	27.953	24.131	36.514	16.602	17.987	17.715	5.664	15.098	8.612	7.2	10.735	6.488	aldehyde dehydrogenase family 3 member F1	Metabolism;Metabolism;Metabolism;Metabolism;Metabolism;Metabolism;Metabolism;Metabolism;Metabolism;Metabolism;Metabolism;Metabolism;Metabolism;Metabolism	Global and overview maps;Global and overview maps;Carbohydrate metabolism;Carbohydrate metabolism;Lipid metabolism;Amino acid metabolism;Amino acid metabolism;Lipid metabolism;Carbohydrate metabolism;Amino acid metabolism;Amino acid metabolism;Metabolism of other amino acids;Amino acid metabolism;Metabolism of terpenoids and polyketides	ko01100//Metabolic pathways;ko01110//Biosynthesis of secondary metabolites;ko00010//Glycolysis / Gluconeogenesis;ko00620//Pyruvate metabolism;ko00561//Glycerolipid metabolism;ko00330//Arginine and proline metabolism;ko00380//Tryptophan metabolism;ko00071//Fatty acid degradation;ko00053//Ascorbate and aldarate metabolism;ko00280//Valine, leucine and isoleucine degradation;ko00310//Lysine degradati…	K00128;K00128;K00128;K00128;K00128;K00128;K00128;K00128;K00128;K00128;K00128;K00128;K00128;K00128	-	GO:0003842//1-pyrroline-5-carboxylate dehydrogenase activity;GO:0004350//glutamate-5-semialdehyde dehydrogenase activity;GO:0004491//methylmalonate-semialdehyde dehydrogenase (acylating) activity;GO:0004777//succinate-semialdehyde dehydrogenase (NAD+) activity;GO:0008802//betaine-aldehyde dehydrogenase activity;GO:0009013//succinate-semialdehyde dehydrogenase [NAD(P)+] activity;GO:0016491//oxidor…	GO:0006527//arginine catabolic process;GO:0006561//proline biosynthetic process;GO:0006562//proline catabolic process;GO:0006574//valine catabolic process;GO:0006578//amino-acid betaine biosynthetic process;GO:0009450//gamma-aminobutyric acid catabolic process;GO:0010124//phenylacetate catabolic process;GO:0055114//oxidation-reduction process	-
ncbi_4330177	darkmagenta	656.127	LOC4330177	0.102	0	0.238	0	0.074	0	7.478	7.831	8.714	0	0	0	0.611	3.013	1.038	0	0.092	0	translation initiation factor IF-2	-	-	-	-	-	-	-	-
ncbi_4330187	darkmagenta	297.591	LOC4330187	13.836	13.152	15.138	15.037	13.501	15.859	7.265	8.154	9.16	13.044	13.186	13.469	14.943	11.56	13.939	16.216	15.723	19.521	ubiquitin carboxyl-terminal hydrolase 3, transcript variant X3	-	-	-	-	GO:0005575//cellular_component;GO:0005622//intracellular;GO:0005623//cell;GO:0005737//cytoplasm;GO:0005739//mitochondrion;GO:0005829//cytosol;GO:0043226//organelle;GO:0043227//membrane-bounded organelle;GO:0043229//intracellular organelle;GO:0043231//intracellular membrane-bounded organelle;GO:0044424//intracellular part;GO:0044444//cytoplasmic part;GO:0044464//cell part	GO:0003674//molecular_function;GO:0003676//nucleic acid binding;GO:0003723//RNA binding;GO:0003729//mRNA binding;GO:0003730//mRNA 3'-UTR binding;GO:0003824//catalytic activity;GO:0004300//enoyl-CoA hydratase activity;GO:0004490//methylglutaconyl-CoA hydratase activity;GO:0004843//thiol-dependent ubiquitin-specific protease activity;GO:0005488//binding;GO:0008233//peptidase activity;GO:0008234//cy…	GO:0006082//organic acid metabolic process;GO:0006464//cellular protein modification process;GO:0006508//proteolysis;GO:0006511//ubiquitin-dependent protein catabolic process;GO:0006520//cellular amino acid metabolic process;GO:0006551//leucine metabolic process;GO:0006552//leucine catabolic process;GO:0006629//lipid metabolic process;GO:0006631//fatty acid metabolic process;GO:0006635//fatty aci…	-
ncbi_4330196	darkmagenta	642.114	LOC4330196	0.827	0.545	0.367	0.494	0.448	0.366	2.169	2.078	2.767	0.209	0.277	0.288	0.258	0.903	0.822	0.169	0.583	0.577	putative kinase-like protein TMKL1	-	-	-	-	-	GO:0004672//protein kinase activity;GO:0005524//ATP binding	GO:0006468//protein phosphorylation	-
ncbi_4330203	darkmagenta	352.415	LOC4330203	0.204	0.439	0.305	0	0.147	0.252	0.727	0.786	1.125	0.031	0.074	0.039	0.114	0.248	0.607	0.071	0.4	0.197	ethylene-responsive transcription factor ERF039	-	-	-	-	GO:0019028//viral capsid	GO:0003700//DNA-binding transcription factor activity	GO:0006355//regulation of transcription, DNA-templated;GO:0019072//viral genome packaging	ERF
ncbi_4330213	darkmagenta	669.613	LOC4330213	0.099	0.142	0.198	0.164	0	0	2.824	2.288	4.407	0	0	0.038	0	1.325	0.59	0	0	0	expansin-B11-like	-	-	-	-	GO:0005575//cellular_component;GO:0005576//extracellular region;GO:0005618//cell wall;GO:0005623//cell;GO:0016020//membrane;GO:0030312//external encapsulating structure;GO:0044464//cell part;GO:0071944//cell periphery	-	GO:0000003//reproduction;GO:0008150//biological_process;GO:0009987//cellular process;GO:0016043//cellular component organization;GO:0019953//sexual reproduction;GO:0022414//reproductive process;GO:0044703//multi-organism reproductive process;GO:0045229//external encapsulating structure organization;GO:0051704//multi-organism process;GO:0071554//cell wall organization or biogenesis;GO:0071555//cel…	-
ncbi_4330264	darkmagenta	455.801	LOC4330264	0.494	0.355	0.428	0.762	0.678	0.245	1.538	1.523	1.673	0.63	0.686	0.337	0.185	0.872	0.52	0.173	0.298	0.318	GDSL esterase/lipase At5g55050	-	-	-	-	-	GO:0016788//hydrolase activity, acting on ester bonds	-	-
ncbi_4330300	darkmagenta	701.469	LOC4330300	0.778	0.839	0.379	0.33	0.238	0.191	5.863	5.643	7.668	0.672	0.437	0.363	1.075	2.515	1.868	0.189	0.325	0.328	probable methyltransferase PMT15	-	-	-	-	-	GO:0008168//methyltransferase activity	-	-
ncbi_4330309	darkmagenta	249.417	LOC4330309	3.998	2.547	3.357	2.45	3.097	4.031	1.328	1.629	1.016	4.202	2.757	3.762	3.205	2.258	2.969	3.228	3.12	2.95	uncharacterized LOC4330309, transcript variant X1	Genetic Information Processing	Translation	ko03010//Ribosome	K02953	GO:0000314//organellar small ribosomal subunit;GO:0005575//cellular_component;GO:0005622//intracellular;GO:0005623//cell;GO:0005634//nucleus;GO:0005730//nucleolus;GO:0005737//cytoplasm;GO:0005829//cytosol;GO:0005840//ribosome;GO:0015935//small ribosomal subunit;GO:0022626//cytosolic ribosome;GO:0022627//cytosolic small ribosomal subunit;GO:0031974//membrane-enclosed lumen;GO:0031981//nuclear lume…	GO:0003674//molecular_function;GO:0003676//nucleic acid binding;GO:0003723//RNA binding;GO:0003735//structural constituent of ribosome;GO:0005198//structural molecule activity;GO:0005488//binding;GO:0019843//rRNA binding;GO:0070181//small ribosomal subunit rRNA binding;GO:0097159//organic cyclic compound binding;GO:1901363//heterocyclic compound binding	GO:0006412//translation;GO:0006518//peptide metabolic process;GO:0006807//nitrogen compound metabolic process;GO:0008150//biological_process;GO:0008152//metabolic process;GO:0009058//biosynthetic process;GO:0009059//macromolecule biosynthetic process;GO:0009987//cellular process;GO:0010467//gene expression;GO:0019538//protein metabolic process;GO:0034641//cellular nitrogen compound metabolic proc…	-
ncbi_4330362	darkmagenta	666.691	LOC4330362	102.049	95.952	75.276	6.845	7.25	15.198	362.69	225.133	392.67	24.037	25.395	17.825	37.741	102.202	68.356	8.114	14.618	13.436	serine carboxypeptidase-like 17	-	-	-	-	GO:0031410//cytoplasmic vesicle	-	-	-
ncbi_4330383	darkmagenta	641.792	LOC4330383	2.525	1.802	1.615	1.201	0.728	1.216	5.94	4.795	6.28	1.555	1.712	1.675	1.408	3.368	2.103	0.878	2.024	1.544	E3 ubiquitin-protein ligase Os04g0590900-like	-	-	-	-	GO:0000109//nucleotide-excision repair complex;GO:0005680//anaphase-promoting complex	GO:0008270//zinc ion binding;GO:0046872//metal ion binding;GO:0061630//ubiquitin protein ligase activity;GO:0097602//cullin family protein binding	GO:0006289//nucleotide-excision repair;GO:0031145//anaphase-promoting complex-dependent catabolic process	-
ncbi_4330398	darkmagenta	208.638	LOC4330398	0.661	0.356	0.528	0.437	0.358	0.281	3.537	2.363	6.204	1.264	1.014	1.429	2.523	1.932	1.808	3.332	0.18	0.128	uncharacterized LOC4330398	-	-	-	-	-	-	-	-
ncbi_4330407	darkmagenta	617.711	LOC4330407	33.977	26.708	19.016	1.329	0.893	3.246	120.433	66.655	123.906	6.465	5.089	4.69	2.89	14.672	11.91	0.443	2.403	0.699	probable 4-coumarate--CoA ligase 2	Metabolism;Metabolism;Metabolism;Metabolism	Global and overview maps;Global and overview maps;Biosynthesis of other secondary metabolites;Metabolism of cofactors and vitamins	ko01100//Metabolic pathways;ko01110//Biosynthesis of secondary metabolites;ko00940//Phenylpropanoid biosynthesis;ko00130//Ubiquinone and other terpenoid-quinone biosynthesis	K01904;K01904;K01904;K01904	-	GO:0000166//nucleotide binding;GO:0003674//molecular_function;GO:0003824//catalytic activity;GO:0003987//acetate-CoA ligase activity;GO:0004043//L-aminoadipate-semialdehyde dehydrogenase activity;GO:0005488//binding;GO:0005524//ATP binding;GO:0008144//drug binding;GO:0008668//(2,3-dihydroxybenzoyl)adenylate synthase activity;GO:0008756//o-succinylbenzoate-CoA ligase activity;GO:0016207//4-coumara…	GO:0006725//cellular aromatic compound metabolic process;GO:0007275//multicellular organism development;GO:0008150//biological_process;GO:0008152//metabolic process;GO:0009234//menaquinone biosynthetic process;GO:0009555//pollen development;GO:0009653//anatomical structure morphogenesis;GO:0009698//phenylpropanoid metabolic process;GO:0009987//cellular process;GO:0010208//pollen wall assembly;GO:…	-
ncbi_4330424	darkmagenta	141.236	LOC4330424	0.658	0.532	0.657	0.453	0.277	0.272	0.622	0.788	1.029	0.35	0.501	0.437	0.123	0.234	0.135	0.173	0.199	0.194	putative surface protein SACOL0050	-	-	-	-	-	-	-	-
ncbi_4330434	darkmagenta	537.122	LOC4330434	11.731	13.007	9.86	9.56	10.685	10.199	24.582	19.958	29.409	8.521	9.635	9.408	16.618	14.477	10.864	12.91	8.195	9.85	cyclin-dependent kinase F-4-like, transcript variant X1	-	-	-	-	GO:0005575//cellular_component;GO:0005622//intracellular;GO:0005623//cell;GO:0005634//nucleus;GO:0005737//cytoplasm;GO:0043226//organelle;GO:0043227//membrane-bounded organelle;GO:0043229//intracellular organelle;GO:0043231//intracellular membrane-bounded organelle;GO:0044424//intracellular part;GO:0044464//cell part	GO:0000166//nucleotide binding;GO:0003674//molecular_function;GO:0003824//catalytic activity;GO:0004672//protein kinase activity;GO:0004674//protein serine/threonine kinase activity;GO:0004693//cyclin-dependent protein serine/threonine kinase activity;GO:0005488//binding;GO:0005524//ATP binding;GO:0008144//drug binding;GO:0008353//RNA polymerase II CTD heptapeptide repeat kinase activity;GO:00163…	GO:0006464//cellular protein modification process;GO:0006468//protein phosphorylation;GO:0006744//ubiquinone biosynthetic process;GO:0006793//phosphorus metabolic process;GO:0006796//phosphate-containing compound metabolic process;GO:0006807//nitrogen compound metabolic process;GO:0007154//cell communication;GO:0007165//signal transduction;GO:0008150//biological_process;GO:0008152//metabolic proc…	-
ncbi_4330435	darkmagenta	288.378	LOC4330435	0.937	0.829	0.528	0.397	0.807	0.562	2.222	1.971	2.224	1.445	1.58	1.094	0.528	1.01	0.708	0.177	0.839	0.612	protein Brevis radix-like 2, transcript variant X1	-	-	-	-	GO:0009536//plastid	-	-	-
ncbi_4330477	darkmagenta	647.056	LOC4330477	4.163	4.217	3.586	4.541	4.804	5.514	25.324	17.422	31.797	4.714	5.448	6.138	6.057	10.546	6.19	5.754	4.122	5.275	protein KINESIN LIGHT CHAIN-RELATED 2	-	-	-	-	GO:0005575//cellular_component;GO:0005622//intracellular;GO:0005623//cell;GO:0005737//cytoplasm;GO:0005829//cytosol;GO:0005886//plasma membrane;GO:0005929//cilium;GO:0016020//membrane;GO:0042995//cell projection;GO:0043226//organelle;GO:0044424//intracellular part;GO:0044444//cytoplasmic part;GO:0044464//cell part;GO:0071944//cell periphery;GO:0120025//plasma membrane bounded cell projection	GO:0005515//protein binding;GO:0042802//identical protein binding	GO:0000003//reproduction;GO:0000902//cell morphogenesis;GO:0000904//cell morphogenesis involved in differentiation;GO:0001655//urogenital system development;GO:0001822//kidney development;GO:0001889//liver development;GO:0001894//tissue homeostasis;GO:0001895//retina homeostasis;GO:0001947//heart looping;GO:0002009//morphogenesis of an epithelium;GO:0003006//developmental process involved in repr…	-
ncbi_4330485	darkmagenta	39.4899	LOC4330485	2.451	3.1	2.317	2.106	2.833	1.943	1.304	1.134	1.48	2.589	1.79	3.086	3.302	1.343	3.404	2.162	2.101	2.114	protein MIZU-KUSSEI 1, transcript variant X1	-	-	-	-	GO:0005739//mitochondrion	-	-	-
ncbi_4330525	darkmagenta	266.599	LOC4330525	0.068	0.097	0.068	0.037	0	0.081	1.13	1.86	3.063	0.082	0.062	0.108	1.168	0.511	0.293	1.245	0.041	0.211	protein NRT1/ PTR FAMILY 7.3, transcript variant X1	-	-	-	-	GO:0016020//membrane	GO:0015333//peptide:proton symporter activity;GO:0022857//transmembrane transporter activity	GO:0015833//peptide transport;GO:0055085//transmembrane transport	-
ncbi_4330529	darkmagenta	296.674	LOC4330529	35.41	33.965	34.103	30.27	35.862	37.906	16.559	18.192	15.513	28.336	27.392	28.275	27.665	33.994	36.92	38.227	37.113	38.419	clustered mitochondria protein, transcript variant X1	-	-	-	-	GO:0005575//cellular_component;GO:0005622//intracellular;GO:0005623//cell;GO:0005737//cytoplasm;GO:0044424//intracellular part;GO:0044464//cell part	GO:0005515//protein binding	GO:0006996//organelle organization;GO:0007005//mitochondrion organization;GO:0008150//biological_process;GO:0009987//cellular process;GO:0016043//cellular component organization;GO:0048311//mitochondrion distribution;GO:0048312//intracellular distribution of mitochondria;GO:0051179//localization;GO:0051640//organelle localization;GO:0051641//cellular localization;GO:0051646//mitochondrion localiz…	-
ncbi_4330554	darkmagenta	473.529	LOC4330554	3.314	4.412	4.887	7.278	13.497	10.157	39.428	28.412	54.848	6.887	7.749	11.692	15.733	20.535	17.387	15.486	4.028	12.458	aspartyl protease family protein At5g10770	-	-	-	-	-	-	-	-
ncbi_4330571	darkmagenta	663.858	LOC4330571	0.397	0.602	0.278	0.198	0.043	0.212	3.792	2.926	5.314	0.651	0.87	0.951	0.672	1.525	0.711	0.125	0.216	0.039	auxin-responsive protein IAA8-like, transcript variant X1	Environmental Information Processing	Signal transduction	ko04075//Plant hormone signal transduction	K14484	GO:0009536//plastid	-	-	-
ncbi_4330580	darkmagenta	537.243	LOC4330580	5.308	4.063	3.486	2.601	2.58	2.917	10.238	7.578	11.321	2.293	2.391	1.934	1.077	6.602	3.312	0.995	2.804	0.766	protein kinase G11A-like, transcript variant X1	-	-	-	-	-	GO:0004672//protein kinase activity;GO:0005524//ATP binding	GO:0006468//protein phosphorylation	-
ncbi_4330591	darkmagenta	367.59	LOC4330591	0.668	0.61	0.445	0.68	0.372	0.655	2.185	2.181	2.859	0.546	0.92	0.741	1.674	0.83	0.757	1.296	0.264	0.546	O-fucosyltransferase 34	-	-	-	-	-	-	-	-
ncbi_4330700	darkmagenta	138.121	LOC4330700	12.587	8.618	11.415	10.618	11.03	13.706	16.7	12.567	19.842	8.352	9.576	13.176	3.418	8.051	7.605	6.453	7.661	9.505	auxin efflux carrier component 1a-like	-	-	-	-	GO:0016020//membrane	-	-	-
ncbi_4330702	darkmagenta	497.205	LOC4330702	2.286	1.748	1.59	1.462	0.958	0.789	4.748	2.477	5.576	1.283	1.434	1.199	1.072	2.12	2.121	0.817	1.907	1.264	NEP1-interacting protein-like 2, transcript variant X1	-	-	-	-	GO:0019867//outer membrane	-	-	-
ncbi_4330708	darkmagenta	540.054	LOC4330708	1.989	3.441	2.194	1.473	2.717	1.959	24.961	19.87	34.465	1.717	2.656	2.358	12.797	13.512	12.645	3.547	2.139	4.463	probable glucomannan 4-beta-mannosyltransferase 6	-	-	-	-	GO:0000139//Golgi membrane;GO:0005575//cellular_component;GO:0005622//intracellular;GO:0005623//cell;GO:0005737//cytoplasm;GO:0005794//Golgi apparatus;GO:0012505//endomembrane system;GO:0016020//membrane;GO:0016021//integral component of membrane;GO:0031090//organelle membrane;GO:0031224//intrinsic component of membrane;GO:0031984//organelle subcompartment;GO:0043226//organelle;GO:0043227//membra…	GO:0000030//mannosyltransferase activity;GO:0003674//molecular_function;GO:0003824//catalytic activity;GO:0008375//acetylglucosaminyltransferase activity;GO:0016740//transferase activity;GO:0016757//transferase activity, transferring glycosyl groups;GO:0016758//transferase activity, transferring hexosyl groups;GO:0019187//beta-1,4-mannosyltransferase activity;GO:0047259//glucomannan 4-beta-mannos…	GO:0008150//biological_process;GO:0008152//metabolic process;GO:0009877//nodulation;GO:0009987//cellular process;GO:0016043//cellular component organization;GO:0042710//biofilm formation;GO:0045229//external encapsulating structure organization;GO:0070085//glycosylation;GO:0071554//cell wall organization or biogenesis;GO:0071555//cell wall organization;GO:0071840//cellular component organization …	-
ncbi_4330753	darkmagenta	231.61	LOC4330753	0.099	0.08	0.074	0	0	0	0.6	1.4	0.626	0	0	0.056	0.055	0.203	0.415	0.026	0	0.048	probable trehalose-phosphate phosphatase 4	Metabolism;Metabolism;Metabolism	Global and overview maps;Global and overview maps;Carbohydrate metabolism	ko01100//Metabolic pathways;ko01110//Biosynthesis of secondary metabolites;ko00500//Starch and sucrose metabolism	K01087;K01087;K01087	-	GO:0003674//molecular_function;GO:0003824//catalytic activity;GO:0004805//trehalose-phosphatase activity;GO:0008967//phosphoglycolate phosphatase activity;GO:0016787//hydrolase activity;GO:0016788//hydrolase activity, acting on ester bonds;GO:0016791//phosphatase activity;GO:0019203//carbohydrate phosphatase activity;GO:0042578//phosphoric ester hydrolase activity	GO:0005975//carbohydrate metabolic process;GO:0005984//disaccharide metabolic process;GO:0005991//trehalose metabolic process;GO:0005992//trehalose biosynthetic process;GO:0006793//phosphorus metabolic process;GO:0006796//phosphate-containing compound metabolic process;GO:0008150//biological_process;GO:0008152//metabolic process;GO:0009058//biosynthetic process;GO:0009311//oligosaccharide metabol…	-
ncbi_4330759	darkmagenta	93.1317	LOC4330759	33.016	32.855	29.888	39.126	31.879	29.313	15.568	17.167	19.397	24.178	31.475	29.131	36.829	23.081	22.765	31.354	22.919	21.984	annexin D7	-	-	-	-	-	GO:0005509//calcium ion binding;GO:0005544//calcium-dependent phospholipid binding	-	-
ncbi_4330791	darkmagenta	228.3	LOC4330791	1.556	1.523	1.67	1.143	1.718	1.99	2.833	2.243	3.152	1.129	0.442	1.115	0.324	2.159	1.547	0.272	1.201	0.835	transcription factor bHLH94	-	-	-	-	-	GO:0003676//nucleic acid binding;GO:0004527//exonuclease activity;GO:0046983//protein dimerization activity	-	bHLH
ncbi_4330799	darkmagenta	461.369	LOC4330799	0.552	0.903	0.286	0.439	0.476	0.412	2.942	2.32	3.813	0.484	0.291	0.337	2.122	1.185	1.473	0.461	0.352	0.612	uncharacterized LOC4330799	-	-	-	-	-	-	-	-
ncbi_4330843	darkmagenta	552.922	LOC4330843	0	0.065	0.242	0	0	0.032	0.972	0.573	1.537	0.083	0.099	0.172	0	0.083	0.191	0	0	0	flavonol synthase/flavanone 3-hydroxylase	Metabolism;Metabolism;Metabolism	Global and overview maps;Global and overview maps;Biosynthesis of other secondary metabolites	ko01100//Metabolic pathways;ko01110//Biosynthesis of secondary metabolites;ko00941//Flavonoid biosynthesis	K05278;K05278;K05278	GO:0005575//cellular_component;GO:0005622//intracellular;GO:0005623//cell;GO:0005737//cytoplasm;GO:0044424//intracellular part;GO:0044464//cell part	GO:0003674//molecular_function;GO:0003824//catalytic activity;GO:0005488//binding;GO:0016491//oxidoreductase activity;GO:0016705//oxidoreductase activity, acting on paired donors, with incorporation or reduction of molecular oxygen;GO:0016706//oxidoreductase activity, acting on paired donors, with incorporation or reduction of molecular oxygen, 2-oxoglutarate as one donor, and incorporation of on…	GO:0008150//biological_process;GO:0008152//metabolic process;GO:0009058//biosynthetic process;GO:0009812//flavonoid metabolic process;GO:0009813//flavonoid biosynthetic process;GO:0055114//oxidation-reduction process;GO:0071704//organic substance metabolic process;GO:1901576//organic substance biosynthetic process	-
ncbi_4330865	darkmagenta	577.234	LOC4330865	11.211	16.463	11.534	11.314	9.975	10.799	28.985	31.195	33.649	13.037	14.197	11.979	12.968	17.826	12.709	15.776	10.956	9.352	uncharacterized LOC4330865, transcript variant X1	-	-	-	-	GO:0005739//mitochondrion	-	-	-
ncbi_4330874	darkmagenta	415.907	LOC4330874	8.136	7.927	2.756	0.315	0.309	0.505	17.779	16.41	14.294	0.303	0.235	0.19	3.473	10.104	8.061	1.749	0.302	0.574	glucan endo-1,3-beta-glucosidase 12	-	-	-	-	-	GO:0004553//hydrolase activity, hydrolyzing O-glycosyl compounds	GO:0005975//carbohydrate metabolic process	-
ncbi_4330898	darkmagenta	366.128	LOC4330898	21.967	14.345	16.074	7.616	7.455	12.372	31.352	32.822	30.999	8.335	10.524	7.791	6.704	23.264	15.842	13.972	14.193	9.746	zinc finger protein 8	-	-	-	-	-	-	-	-
ncbi_4330914	darkmagenta	157.191	LOC4330914	0.038	0.041	0.038	0.063	0	0.364	1	1.56	2.563	0.52	0.625	0.26	0.684	2.433	1.081	0.32	0.414	0.147	subtilisin-like protease SBT1.4	-	-	-	-	GO:0031410//cytoplasmic vesicle	-	-	-
ncbi_4330924	darkmagenta	617.247	LOC4330924	0.229	0.272	0.297	0.605	0.496	0.535	4.611	3.972	6.245	0.584	1.003	1.485	0.617	1.234	0.361	0.168	0.249	0.354	probable polygalacturonase	-	-	-	-	-	GO:0004650//polygalacturonase activity	GO:0005975//carbohydrate metabolic process	-
ncbi_4330947	darkmagenta	232.533	LOC4330947	1.365	1.056	1.319	0.662	1.174	0.662	0.159	0.172	0.197	1.514	1.087	1.16	1.177	0.682	1.028	1.078	1.196	0.897	anaphase-promoting complex subunit 4, transcript variant X1	Genetic Information Processing	Folding, sorting and degradation	ko04120//Ubiquitin mediated proteolysis	K03351	GO:0000151//ubiquitin ligase complex;GO:0000152//nuclear ubiquitin ligase complex;GO:0005575//cellular_component;GO:0005622//intracellular;GO:0005623//cell;GO:0005634//nucleus;GO:0005654//nucleoplasm;GO:0005680//anaphase-promoting complex;GO:0005737//cytoplasm;GO:0005829//cytosol;GO:0030117//membrane coat;GO:0031461//cullin-RING ubiquitin ligase complex;GO:0031974//membrane-enclosed lumen;GO:0031…	GO:0003674//molecular_function;GO:0003824//catalytic activity;GO:0004356//glutamate-ammonia ligase activity;GO:0004842//ubiquitin-protein transferase activity;GO:0005198//structural molecule activity;GO:0005488//binding;GO:0005515//protein binding;GO:0016740//transferase activity;GO:0019787//ubiquitin-like protein transferase activity;GO:0019899//enzyme binding;GO:0019902//phosphatase binding;GO:…	GO:0000003//reproduction;GO:0000209//protein polyubiquitination;GO:0002098//tRNA wobble uridine modification;GO:0003006//developmental process involved in reproduction;GO:0006464//cellular protein modification process;GO:0006508//proteolysis;GO:0006511//ubiquitin-dependent protein catabolic process;GO:0006542//glutamine biosynthetic process;GO:0006807//nitrogen compound metabolic process;GO:00068…	-
ncbi_4330953	darkmagenta	482.474	LOC4330953	0.352	0.222	0.205	0.146	0.127	0.125	0.942	0.802	1.135	0.454	0.322	0.434	0.033	0.67	0.34	0	0.106	0.113	pathogenesis-related protein PRB1-3	-	-	-	-	GO:0031410//cytoplasmic vesicle	-	-	-
ncbi_4330972	darkmagenta	609.929	LOC4330972	0.122	0.132	0.196	0	0.08	0.026	1.358	1.029	1.135	0.178	0.054	0.028	0	0.313	0.052	0	0	0.024	RING-H2 finger protein ATL13	-	-	-	-	GO:0000109//nucleotide-excision repair complex;GO:0005680//anaphase-promoting complex	GO:0008270//zinc ion binding;GO:0046872//metal ion binding;GO:0061630//ubiquitin protein ligase activity;GO:0097602//cullin family protein binding	GO:0006289//nucleotide-excision repair;GO:0031145//anaphase-promoting complex-dependent catabolic process	-
ncbi_4330996	darkmagenta	581.991	LOC4330996	0.241	0.552	0.316	0.097	0.243	0.395	1.64	1.732	2.521	0.541	0.695	0.528	0.239	0.826	0.841	0.048	0.389	0.22	serine carboxypeptidase 24, transcript variant X1	-	-	-	-	GO:0031410//cytoplasmic vesicle	-	-	-
ncbi_4330997	darkmagenta	185.159	LOC4330997	3.413	2.442	3.277	3.108	3.658	3.934	1.351	0.673	0.105	3.181	4.468	1.569	4.76	3.62	3.384	3.981	6.172	4.912	cytochrome c oxidase copper chaperone 1	Metabolism;Metabolism	Global and overview maps;Energy metabolism	ko01100//Metabolic pathways;ko00190//Oxidative phosphorylation	K02260;K02260	GO:0005758//mitochondrial intermembrane space	GO:0005507//copper ion binding;GO:0016531//copper chaperone activity	-	-
ncbi_4331009	darkmagenta	502.432	LOC4331009	0.449	0.882	0.659	1.09	0.915	1.149	2.028	2.441	3.205	0.601	0.983	0.781	0.8	1.277	0.861	0.693	0.812	0.815	alpha/beta hydrolase domain-containing protein 17B	-	-	-	-	-	GO:0003824//catalytic activity;GO:0004806//triglyceride lipase activity;GO:0008236//serine-type peptidase activity;GO:0016787//hydrolase activity;GO:0047570//3-oxoadipate enol-lactonase activity	GO:0006508//proteolysis;GO:0009102//biotin biosynthetic process;GO:0016042//lipid catabolic process;GO:0042952//beta-ketoadipate pathway	-
ncbi_4331029	darkmagenta	667.345	LOC4331029	4.067	5.091	4.328	1.959	2.636	2.497	11.277	8.489	13.184	2.979	3.247	3.256	3.695	5.992	3.463	2.726	2.98	3.139	uncharacterized LOC4331029	-	-	-	-	GO:0005634//nucleus;GO:0005886//plasma membrane;GO:0016021//integral component of membrane	-	GO:0006629//lipid metabolic process	-
ncbi_4331034	darkmagenta	134.039	LOC4331034	96.276	99.446	103.663	84.289	90.694	88.533	63.139	80.183	61.59	93.758	100.45	83.023	119.663	100.293	107.375	98.468	128.176	118.002	P-loop guanosine triphosphatase YjiA	-	-	-	-	GO:0009536//plastid	-	-	-
ncbi_4331042	darkmagenta	459.385	LOC4331042	5.421	4.27	3.216	0.594	0.864	0.812	9.305	6.613	11.458	0.944	0.792	0.736	1.186	7.202	4.128	0.212	0.715	0.654	heparanase-like protein 3, transcript variant X1	Metabolism;Metabolism	Global and overview maps;Glycan biosynthesis and metabolism	ko01100//Metabolic pathways;ko00531//Glycosaminoglycan degradation	K07964;K07964	GO:0016020//membrane	GO:0016798//hydrolase activity, acting on glycosyl bonds	-	-
ncbi_4331082	darkmagenta	324.155	LOC4331082	1.355	1.543	0.639	0.342	3.04	0.62	13.079	5.562	13.847	0.051	0.062	0.021	2.854	1.53	4.615	2.373	0.034	6.746	wall-associated receptor kinase 2	-	-	-	-	GO:0016021//integral component of membrane	GO:0004672//protein kinase activity;GO:0004674//protein serine/threonine kinase activity;GO:0005509//calcium ion binding;GO:0005524//ATP binding;GO:0030247//polysaccharide binding	GO:0006468//protein phosphorylation	-
ncbi_4331083	darkmagenta	116.965	LOC4331083	0.095	0.328	0.095	0.189	0.577	0.162	2.369	0.72	0.798	0.069	0.021	0.087	0.021	0.017	0	0.559	0.034	0.404	wall-associated receptor kinase 4	-	-	-	-	GO:0016021//integral component of membrane	GO:0004672//protein kinase activity;GO:0004674//protein serine/threonine kinase activity;GO:0005509//calcium ion binding;GO:0005524//ATP binding;GO:0030247//polysaccharide binding	GO:0006468//protein phosphorylation	-
ncbi_4331138	darkmagenta	648.51	LOC4331138	1.206	1.344	1.191	1.194	2.174	1.84	24.782	21.066	33.834	1.491	1.094	1.939	5.916	14.226	6.344	1.552	1.465	1.391	CLIP-associated protein, transcript variant X1	-	-	-	-	GO:0030117//membrane coat	GO:0005515//protein binding	GO:0006886//intracellular protein transport;GO:0016192//vesicle-mediated transport	-
ncbi_4331139	darkmagenta	544.114	LOC4331139	0.225	0.227	0.31	0.074	0.163	0.131	1.745	1.846	2.016	0.311	0.416	0.269	0.711	1.243	0.511	0.191	0.411	0.249	uncharacterized LOC4331139, transcript variant X2	-	-	-	-	-	GO:0008289//lipid binding	-	-
ncbi_4331151	darkmagenta	481.911	LOC4331151	16.016	14.433	15.697	17.25	16.362	16.805	9.536	10.101	9.635	18.433	18.71	18.387	16.557	15.29	15.608	17.322	16.408	15.622	telomere-binding protein 1-like	-	-	-	-	GO:0000228//nuclear chromosome;GO:0000781//chromosome, telomeric region;GO:0000782//telomere cap complex;GO:0000783//nuclear telomere cap complex;GO:0000784//nuclear chromosome, telomeric region;GO:0005575//cellular_component;GO:0005622//intracellular;GO:0005623//cell;GO:0005634//nucleus;GO:0005694//chromosome;GO:0031974//membrane-enclosed lumen;GO:0031981//nuclear lumen;GO:0032991//protein-conta…	GO:0003674//molecular_function;GO:0003676//nucleic acid binding;GO:0003677//DNA binding;GO:0003690//double-stranded DNA binding;GO:0003691//double-stranded telomeric DNA binding;GO:0005488//binding;GO:0005515//protein binding;GO:0042162//telomeric DNA binding;GO:0042802//identical protein binding;GO:0042803//protein homodimerization activity;GO:0043565//sequence-specific DNA binding;GO:0046983//p…	GO:0000723//telomere maintenance;GO:0006139//nucleobase-containing compound metabolic process;GO:0006259//DNA metabolic process;GO:0006725//cellular aromatic compound metabolic process;GO:0006807//nitrogen compound metabolic process;GO:0006996//organelle organization;GO:0008150//biological_process;GO:0008152//metabolic process;GO:0009987//cellular process;GO:0016043//cellular component organizati…	-
ncbi_4331196	darkmagenta	431.083	LOC4331196	8.924	11.728	9.141	10.035	10.134	10.256	20.528	20.419	20.588	13.311	12.051	13.801	8.034	13.891	9.727	9.389	9.173	7.691	uncharacterized LOC4331196	-	-	-	-	-	GO:0003723//RNA binding;GO:0008270//zinc ion binding	-	-
ncbi_4331300	darkmagenta	361.318	LOC4331300	0.067	0.217	0.067	0	0.036	0.036	0.456	0.775	2.035	0.031	0	0.076	0	0.306	0.035	0	0.182	0.032	expansin-B7-like	-	-	-	-	GO:0005575//cellular_component;GO:0005576//extracellular region;GO:0005618//cell wall;GO:0005623//cell;GO:0016020//membrane;GO:0030312//external encapsulating structure;GO:0044464//cell part;GO:0071944//cell periphery	-	GO:0000003//reproduction;GO:0008150//biological_process;GO:0009987//cellular process;GO:0016043//cellular component organization;GO:0019953//sexual reproduction;GO:0022414//reproductive process;GO:0044703//multi-organism reproductive process;GO:0045229//external encapsulating structure organization;GO:0051704//multi-organism process;GO:0071554//cell wall organization or biogenesis;GO:0071555//cel…	-
ncbi_4331317	darkmagenta	594.248	LOC4331317	0.767	0.243	0.289	0.027	0.104	0.051	2.167	1.16	2.112	0.146	0.158	0.055	0.18	0.455	0.135	0.051	0.058	0	uncharacterized LOC4331317, transcript variant X2	-	-	-	-	-	-	-	-
ncbi_4331320	darkmagenta	452.378	LOC4331320	1.632	2.533	1.642	0.969	0.987	0.851	3.777	2.868	6.453	0.948	0.771	1.614	0.201	2.646	0.933	0.183	0.85	0.299	uncharacterized LOC4331320, transcript variant X1	-	-	-	-	GO:0005739//mitochondrion	-	-	-
ncbi_4331329	darkmagenta	495.072	LOC4331329	5.057	4.476	3.536	2.781	3.366	3.741	8.744	5.541	10.956	2.931	2.553	3.051	1.962	5.868	3.862	1.495	2.729	3.063	myosin-11	-	-	-	-	GO:0005739//mitochondrion	-	-	-
ncbi_4331336	darkmagenta	302.571	LOC4331336	0	0	0	0	0	0	6.715	1.865	3.108	0.035	0.042	0.044	0	0	0	0	0	0	probable xyloglucan endotransglucosylase/hydrolase protein 32	-	-	-	-	GO:0031410//cytoplasmic vesicle	-	-	-
ncbi_4331345	darkmagenta	368.631	LOC4331345	5.357	5.282	5.236	6.487	5.464	6.055	10.718	9.549	12.688	5.806	7.016	7.743	3.104	7.038	5.667	3.039	6.097	6.115	homeobox-leucine zipper protein HOX10-like	-	-	-	-	GO:0005575//cellular_component;GO:0005622//intracellular;GO:0005623//cell;GO:0005634//nucleus;GO:0043226//organelle;GO:0043227//membrane-bounded organelle;GO:0043229//intracellular organelle;GO:0043231//intracellular membrane-bounded organelle;GO:0044424//intracellular part;GO:0044464//cell part	GO:0003674//molecular_function;GO:0003676//nucleic acid binding;GO:0003677//DNA binding;GO:0003700//DNA-binding transcription factor activity;GO:0005488//binding;GO:0008289//lipid binding;GO:0043565//sequence-specific DNA binding;GO:0097159//organic cyclic compound binding;GO:1901363//heterocyclic compound binding	GO:0006139//nucleobase-containing compound metabolic process;GO:0006351//transcription, DNA-templated;GO:0006355//regulation of transcription, DNA-templated;GO:0006725//cellular aromatic compound metabolic process;GO:0006807//nitrogen compound metabolic process;GO:0008150//biological_process;GO:0008152//metabolic process;GO:0009058//biosynthetic process;GO:0009059//macromolecule biosynthetic proc…	HD-ZIP
ncbi_4331361	darkmagenta	671.77	LOC4331361	0	0.379	0.263	0	0	0.187	50.55	35.924	73.771	0.04	0.048	0.05	3.353	10.428	5.406	0	0.04	0.085	remorin	-	-	-	-	-	-	-	-
ncbi_4331375	darkmagenta	408.251	LOC4331375	0.225	0.212	0.028	0.093	0.061	0.149	2.845	1.655	3.136	0.051	0.123	0	1.515	2.183	0.562	0	0.255	0.109	probable receptor-like protein kinase At1g33260	-	-	-	-	GO:0005739//mitochondrion	-	-	-
ncbi_4331391	darkmagenta	572.563	LOC4331391	0.048	0.052	0	0.079	0	0	0.842	0.404	1.115	0	0	0	0.27	0.22	0.101	0.05	0	0	mavicyanin	-	-	-	-	GO:0031410//cytoplasmic vesicle	-	-	-
ncbi_4331406	darkmagenta	403.866	LOC4331406	20.553	18.897	16.864	17.467	14.134	18.026	36.429	32.417	31.446	18.748	20.607	22.561	20.824	21.803	18.042	21.005	18.666	13.637	F-box protein At4g00755	-	-	-	-	-	GO:0005515//protein binding	-	-
ncbi_4331414	darkmagenta	270.903	LOC4331414	3.809	4.365	3.526	3.569	2.275	4.677	11.731	16.902	11.357	6.829	5.849	7.713	3.267	8.957	6.975	2.772	4.825	5.04	UDP-galactose/UDP-glucose transporter 2, transcript variant X1	-	-	-	-	GO:0016020//membrane	-	-	-
ncbi_4331430	darkmagenta	642.535	LOC4331430	3.505	2.927	2.217	1.029	1.379	1.264	12.097	8.314	12.821	2.388	2.274	2.623	0.394	6.119	2.661	0.125	1.604	0.432	uncharacterized LOC4331430, transcript variant X1	-	-	-	-	-	-	-	-
ncbi_4331431	darkmagenta	96.6724	LOC4331431	10.121	8.743	8.856	11.666	11.853	10.471	12.998	10.672	15.978	10.016	12.624	11.152	7.598	8.844	9.483	8.608	8.532	9.578	tobamovirus multiplication protein 3, transcript variant X1	-	-	-	-	-	-	-	-
ncbi_4331437	darkmagenta	404.062	LOC4331437	1.993	2.314	1.929	1.875	1.429	1.954	4.594	6.576	8.973	1.508	1.646	1.954	2.513	2.492	4.484	2.608	1.694	2.783	peroxidase 5	Metabolism;Metabolism;Metabolism	Global and overview maps;Global and overview maps;Biosynthesis of other secondary metabolites	ko01100//Metabolic pathways;ko01110//Biosynthesis of secondary metabolites;ko00940//Phenylpropanoid biosynthesis	K00430;K00430;K00430	GO:0005739//mitochondrion	-	-	-
ncbi_4331449	darkmagenta	607.623	LOC4331449	0	0	0	0	0	0	3.383	4.089	6.15	0.027	0.065	0	1.125	1.884	0.93	0	0	0	homeobox protein knotted-1-like 3	-	-	-	-	GO:0005575//cellular_component;GO:0005622//intracellular;GO:0005623//cell;GO:0005634//nucleus;GO:0043226//organelle;GO:0043227//membrane-bounded organelle;GO:0043229//intracellular organelle;GO:0043231//intracellular membrane-bounded organelle;GO:0044424//intracellular part;GO:0044464//cell part	GO:0003674//molecular_function;GO:0003676//nucleic acid binding;GO:0003677//DNA binding;GO:0003700//DNA-binding transcription factor activity;GO:0005488//binding;GO:0097159//organic cyclic compound binding;GO:0140110//transcription regulator activity;GO:1901363//heterocyclic compound binding	GO:0006355//regulation of transcription, DNA-templated;GO:0008150//biological_process;GO:0008152//metabolic process;GO:0009058//biosynthetic process;GO:0009888//tissue development;GO:0009889//regulation of biosynthetic process;GO:0009890//negative regulation of biosynthetic process;GO:0009892//negative regulation of metabolic process;GO:0009987//cellular process;GO:0010087//phloem or xylem histog…	TALE
ncbi_4331484	darkmagenta	720.352	LOC4331484	2.898	2.5	1.075	0.046	0	0.293	17.241	14.22	21.215	0.201	0.181	0	2.386	5.419	2.817	0	0.15	0.027	fasciclin-like arabinogalactan protein 10	-	-	-	-	-	-	-	-
ncbi_4331485	darkmagenta	141.182	LOC4331485	29.643	31.249	26.117	24.986	40.659	35.798	42.888	29.945	51.565	18.801	19.219	20.772	23.512	27.373	24.291	22.626	21.467	25.53	callose synthase 3-like	-	-	-	-	GO:0016020//membrane	-	-	-
ncbi_4331494	darkmagenta	453.185	LOC4331494	19.179	19.197	21.107	19.427	25.004	24.69	10.38	11.902	10.951	19.197	19.572	20.606	21.991	18.482	20.074	21.071	19.729	21.39	exosome complex exonuclease RRP44 homolog A	Genetic Information Processing	Folding, sorting and degradation	ko03018//RNA degradation	K12585	GO:0000176//nuclear exosome (RNase complex);GO:0000177//cytoplasmic exosome (RNase complex);GO:0000178//exosome (RNase complex);GO:0000228//nuclear chromosome;GO:0000785//chromatin;GO:0000790//nuclear chromatin;GO:0005575//cellular_component;GO:0005622//intracellular;GO:0005623//cell;GO:0005634//nucleus;GO:0005652//nuclear lamina;GO:0005654//nucleoplasm;GO:0005694//chromosome;GO:0005730//nucleolu…	GO:0000049//tRNA binding;GO:0000175//3'-5'-exoribonuclease activity;GO:0003674//molecular_function;GO:0003676//nucleic acid binding;GO:0003723//RNA binding;GO:0003824//catalytic activity;GO:0004518//nuclease activity;GO:0004519//endonuclease activity;GO:0004521//endoribonuclease activity;GO:0004527//exonuclease activity;GO:0004532//exoribonuclease activity;GO:0004540//ribonuclease activity;GO:000…	GO:0000184//nuclear-transcribed mRNA catabolic process, nonsense-mediated decay;GO:0000278//mitotic cell cycle;GO:0000288//nuclear-transcribed mRNA catabolic process, deadenylation-dependent decay;GO:0000291//nuclear-transcribed mRNA catabolic process, exonucleolytic;GO:0000459//exonucleolytic trimming involved in rRNA processing;GO:0000460//maturation of 5.8S rRNA;GO:0000465//exonucleolytic trim…	-
ncbi_4331559	darkmagenta	233.715	LOC4331559	5.83	9.609	5.636	21.854	18.864	11.721	22.773	23.208	34.634	5.842	5.111	5.474	10.381	11.696	7.471	6.298	7.26	8.326	protein NRT1/ PTR FAMILY 5.2	-	-	-	-	GO:0016020//membrane	-	-	-
ncbi_4331568	darkmagenta	111.814	LOC4331568	6.471	5.391	6.37	8.843	9.545	9.131	8.593	9.679	12.798	5.32	5.325	5.636	6.637	7.81	4.744	4.736	5.818	4.242	alkane hydroxylase MAH1	-	-	-	-	GO:0031410//cytoplasmic vesicle	-	-	-
ncbi_4331569	darkmagenta	379.957	LOC4331569	0.633	0.565	0.131	0.397	0.497	0.348	1.849	2.641	4.126	0.259	0.359	0.597	0.785	0.958	0.919	1.285	1.246	0.316	noroxomaritidine synthase	-	-	-	-	GO:0031410//cytoplasmic vesicle	-	-	-
ncbi_4331587	darkmagenta	386.318	LOC4331587	4.68	4.884	5.149	5.543	5.018	6.273	1.145	1.316	1.354	4.901	3.976	4.215	4.131	3.909	4.661	3.785	5.077	4.327	uncharacterized LOC4331587	-	-	-	-	GO:0031410//cytoplasmic vesicle	-	-	-
ncbi_4331592	darkmagenta	145.174	LOC4331592	5.456	6.486	5.361	10.113	9.961	9.685	12.711	11.08	16.253	9.358	8.928	10.745	4.31	7.936	6.02	5.518	8.338	8.452	uncharacterized LOC4331592, transcript variant X1	-	-	-	-	-	-	-	-
ncbi_4331598	darkmagenta	64.0593	LOC4331598	2.548	3.317	2.527	2.678	4.734	2.668	5.313	3.235	5.267	1.675	1.695	1.636	2.984	2.244	2.126	3.747	1.995	4.096	xyloglucan galactosyltransferase KATAMARI1 homolog	-	-	-	-	GO:0031410//cytoplasmic vesicle	-	-	-
ncbi_4331651	darkmagenta	594.368	LOC4331651	40.643	56.296	38.584	34.459	25.169	27.193	135.284	120.085	148.05	61.508	49.594	61.756	35.783	56.413	51.282	22.04	27.948	19.12	uncharacterized LOC4331651	-	-	-	-	GO:0009536//plastid	-	-	-
ncbi_4331673	darkmagenta	303.825	LOC4331673	2.309	1.973	1.893	1.404	1.487	1.55	3.561	3.069	4.403	1.746	2.482	1.934	0.954	2.387	1.582	1.235	2.624	2.419	cell number regulator 13	-	-	-	-	GO:0005575//cellular_component;GO:0016020//membrane;GO:0016021//integral component of membrane;GO:0031224//intrinsic component of membrane;GO:0044425//membrane part	-	-	-
ncbi_4331687	darkmagenta	41.2121	LOC4331687	1.072	0.98	0.558	0.363	0.798	0.463	0.081	0.445	0.249	0.625	0.397	0.585	0.685	0.424	0.908	1.282	1.224	0.799	subtilisin-like protease SBT3.18, transcript variant X1	-	-	-	-	GO:0005575//cellular_component;GO:0005576//extracellular region;GO:0043190//ATP-binding cassette (ABC) transporter complex	GO:0003674//molecular_function;GO:0003824//catalytic activity;GO:0004175//endopeptidase activity;GO:0004252//serine-type endopeptidase activity;GO:0008233//peptidase activity;GO:0008236//serine-type peptidase activity;GO:0015439//heme-transporting ATPase activity;GO:0016787//hydrolase activity;GO:0017171//serine hydrolase activity;GO:0070011//peptidase activity, acting on L-amino acid peptides;GO…	GO:0000003//reproduction;GO:0006508//proteolysis;GO:0006807//nitrogen compound metabolic process;GO:0008150//biological_process;GO:0008152//metabolic process;GO:0009306//protein secretion;GO:0009566//fertilization;GO:0009567//double fertilization forming a zygote and endosperm;GO:0015886//heme transport;GO:0019538//protein metabolic process;GO:0019953//sexual reproduction;GO:0022414//reproductive…	-
ncbi_4331704	darkmagenta	282.456	LOC4331704	0.416	0.504	0.432	0.386	0.281	0.649	0.928	0.847	1.578	0.639	0.512	0.532	0.292	0.19	0.536	0.027	0.118	0.251	uncharacterized LOC4331704, transcript variant X1	-	-	-	-	-	GO:0005515//protein binding	-	-
ncbi_4331710	darkmagenta	334.16	LOC4331710	0.28	0.302	0.952	0	0	0	1.91	1.357	1.363	0.613	0.123	0.319	0.315	0.307	0.059	0.118	0.051	0	probable histone H2A variant 1	-	-	-	-	GO:0000228//nuclear chromosome;GO:0000785//chromatin;GO:0000786//nucleosome;GO:0000790//nuclear chromatin;GO:0005575//cellular_component;GO:0005622//intracellular;GO:0005623//cell;GO:0005634//nucleus;GO:0005694//chromosome;GO:0031974//membrane-enclosed lumen;GO:0031981//nuclear lumen;GO:0032991//protein-containing complex;GO:0032993//protein-DNA complex;GO:0043226//organelle;GO:0043227//membrane-…	GO:0003674//molecular_function;GO:0003676//nucleic acid binding;GO:0003677//DNA binding;GO:0005488//binding;GO:0005515//protein binding;GO:0046982//protein heterodimerization activity;GO:0046983//protein dimerization activity;GO:0097159//organic cyclic compound binding;GO:1901363//heterocyclic compound binding	GO:0006325//chromatin organization;GO:0006342//chromatin silencing;GO:0006355//regulation of transcription, DNA-templated;GO:0006996//organelle organization;GO:0008150//biological_process;GO:0009889//regulation of biosynthetic process;GO:0009890//negative regulation of biosynthetic process;GO:0009892//negative regulation of metabolic process;GO:0009987//cellular process;GO:0010468//regulation of …	-
ncbi_4331713	darkmagenta	336.437	LOC4331713	4.679	4.128	3.007	2.434	2.269	2.224	8.501	10.081	15.684	4.858	7.493	6.367	2.866	4.333	2.238	2.749	2.756	0.253	uncharacterized LOC4331713	-	-	-	-	GO:0009536//plastid	-	-	-
ncbi_4331717	darkmagenta	539.407	LOC4331717	9.686	12.419	7.641	9.721	11.008	10.951	31.945	31.749	29.848	8.12	9.459	9.614	12.752	21.29	14.225	5.859	9.228	11.345	putative ion channel POLLUX-like 2, transcript variant X1	-	-	-	-	GO:0016020//membrane	-	-	-
ncbi_4331718	darkmagenta	204.506	LOC4331718	5.254	6.968	3.819	5.643	5.571	5.313	7.571	8.375	9.724	3.894	4.187	4.855	1.818	4.447	2.699	1.191	3.188	2.719	UPF0481 protein At3g47200, transcript variant X1	-	-	-	-	-	-	-	-
ncbi_4331753	darkmagenta	7.60769	LOC4331753	0.567	0.357	0.453	0.251	0.417	0.362	0.177	0.438	1.324	0.297	0.323	0.682	0.127	0.346	0.08	0.04	0.651	0.95	uncharacterized LOC4331753, transcript variant X1	-	-	-	-	GO:0009536//plastid	-	-	-
ncbi_4331813	darkmagenta	229.951	LOC4331813	269.138	222.911	274.835	224.098	267.919	215.316	68.113	100.309	61.823	187.244	217.719	180.388	350.518	304.116	300.54	324.821	329.636	278.076	elongation factor 1-alpha-like	Genetic Information Processing	Translation	ko03013//Nucleocytoplasmic transport	K03231	GO:0005575//cellular_component;GO:0005622//intracellular;GO:0005623//cell;GO:0005737//cytoplasm;GO:0044424//intracellular part;GO:0044464//cell part	GO:0000166//nucleotide binding;GO:0001882//nucleoside binding;GO:0001883//purine nucleoside binding;GO:0003674//molecular_function;GO:0003676//nucleic acid binding;GO:0003723//RNA binding;GO:0003743//translation initiation factor activity;GO:0003746//translation elongation factor activity;GO:0003747//translation release factor activity;GO:0003824//catalytic activity;GO:0003924//GTPase activity;GO…	GO:0000103//sulfate assimilation;GO:0001514//selenocysteine incorporation;GO:0006412//translation;GO:0006413//translational initiation;GO:0006414//translational elongation;GO:0006415//translational termination;GO:0006518//peptide metabolic process;GO:0006807//nitrogen compound metabolic process;GO:0006950//response to stress;GO:0008150//biological_process;GO:0008152//metabolic process;GO:0008652/…	-
ncbi_4331845	darkmagenta	223.681	LOC4331845	4.077	5.566	3.779	5.672	4.45	3.925	0.828	1.11	0.648	7	5.367	4.907	3.755	2.09	2.068	6.623	5.233	3.768	ethylene-responsive transcription factor ERF073	-	-	-	-	GO:0009536//plastid	-	-	ERF
ncbi_4331856	darkmagenta	363.536	LOC4331856	0.195	0.19	0.488	0.194	0.212	0.166	1.007	1.54	1.985	0.178	0.128	0.2	1.097	0.714	0.349	0.246	0.195	0.17	UDP-glucuronate:xylan alpha-glucuronosyltransferase 2, transcript variant X1	-	-	-	-	GO:0000139//Golgi membrane;GO:0005575//cellular_component;GO:0005622//intracellular;GO:0005623//cell;GO:0005737//cytoplasm;GO:0005794//Golgi apparatus;GO:0005829//cytosol;GO:0012505//endomembrane system;GO:0016020//membrane;GO:0016021//integral component of membrane;GO:0031090//organelle membrane;GO:0031224//intrinsic component of membrane;GO:0031984//organelle subcompartment;GO:0043226//organell…	GO:0003674//molecular_function;GO:0003824//catalytic activity;GO:0005488//binding;GO:0008194//UDP-glycosyltransferase activity;GO:0008466//glycogenin glucosyltransferase activity;GO:0015020//glucuronosyltransferase activity;GO:0016740//transferase activity;GO:0016757//transferase activity, transferring glycosyl groups;GO:0016758//transferase activity, transferring hexosyl groups;GO:0035251//UDP-g…	GO:0000271//polysaccharide biosynthetic process;GO:0005975//carbohydrate metabolic process;GO:0005976//polysaccharide metabolic process;GO:0005977//glycogen metabolic process;GO:0005978//glycogen biosynthetic process;GO:0006073//cellular glucan metabolic process;GO:0006091//generation of precursor metabolites and energy;GO:0006112//energy reserve metabolic process;GO:0008150//biological_process;G…	-
ncbi_4331917	darkmagenta	195.226	LOC4331917	183.166	185.311	185.31	130.297	119.385	162.432	269.917	185.557	247.815	154.383	127.491	114.487	83.722	110.374	95.902	81.237	99.763	91.239	inositol-3-phosphate synthase 1-like, transcript variant X1	Metabolism;Metabolism;Metabolism	Global and overview maps;Global and overview maps;Carbohydrate metabolism	ko01100//Metabolic pathways;ko01110//Biosynthesis of secondary metabolites;ko00562//Inositol phosphate metabolism	K01858;K01858;K01858	GO:0005575//cellular_component;GO:0005622//intracellular;GO:0005623//cell;GO:0005737//cytoplasm;GO:0044424//intracellular part;GO:0044464//cell part	GO:0003674//molecular_function;GO:0003824//catalytic activity;GO:0004512//inositol-3-phosphate synthase activity;GO:0016853//isomerase activity;GO:0016872//intramolecular lyase activity	GO:0005975//carbohydrate metabolic process;GO:0006020//inositol metabolic process;GO:0006021//inositol biosynthetic process;GO:0006066//alcohol metabolic process;GO:0006629//lipid metabolic process;GO:0006644//phospholipid metabolic process;GO:0006793//phosphorus metabolic process;GO:0006796//phosphate-containing compound metabolic process;GO:0008150//biological_process;GO:0008152//metabolic proc…	-
ncbi_4331931	darkmagenta	435.53	LOC4331931	7.48	6.913	7.794	7.439	9.299	8.632	2.048	2.281	2.503	6.046	7.451	7.259	6.145	5.737	5.52	6.496	7.859	7.756	ribosome biogenesis protein TSR3 homolog	-	-	-	-	GO:0005575//cellular_component;GO:0005622//intracellular;GO:0005623//cell;GO:0005634//nucleus;GO:0005737//cytoplasm;GO:0005829//cytosol;GO:0043226//organelle;GO:0043227//membrane-bounded organelle;GO:0043229//intracellular organelle;GO:0043231//intracellular membrane-bounded organelle;GO:0044424//intracellular part;GO:0044444//cytoplasmic part;GO:0044464//cell part	GO:0003674//molecular_function;GO:0003824//catalytic activity;GO:0005488//binding;GO:0016740//transferase activity;GO:0043167//ion binding;GO:0043169//cation binding;GO:0046872//metal ion binding	GO:0000154//rRNA modification;GO:0006139//nucleobase-containing compound metabolic process;GO:0006364//rRNA processing;GO:0006396//RNA processing;GO:0006725//cellular aromatic compound metabolic process;GO:0006807//nitrogen compound metabolic process;GO:0008150//biological_process;GO:0008152//metabolic process;GO:0009451//RNA modification;GO:0009987//cellular process;GO:0010467//gene expression;G…	-
ncbi_4331932	darkmagenta	556.308	LOC4331932	1.836	1.799	0.896	1.636	1.601	1.153	4.915	5.27	7.492	2.055	1.65	2.69	0.981	2.195	1.237	1.235	1.268	1.692	low affinity sulfate transporter 3, transcript variant X1	-	-	-	-	GO:0016020//membrane	-	-	-
ncbi_4331957	darkmagenta	215.901	LOC4331957	3.751	4.173	3.955	3.321	3.839	4.695	6.721	4.664	6.642	3.39	2.838	3.134	3.644	4.718	4.401	4.534	4.624	4.615	uncharacterized LOC4331957	Genetic Information Processing	Replication and repair	ko03410//Base excision repair	K01246	GO:0005739//mitochondrion	-	-	-
ncbi_4331986	darkmagenta	507.714	LOC4331986	0.209	0.33	0.376	0.276	0.257	0.444	2.06	1.685	3.123	0.279	0.229	0.174	0.704	1.451	1.393	0.38	0.278	0.471	formin-like protein 8	-	-	-	-	GO:0031410//cytoplasmic vesicle	-	-	-
ncbi_4332033	darkmagenta	323.165	LOC4332033	5.753	4.701	4.963	1.918	2.334	2.608	7.361	5.756	10.228	2.941	3.715	3.532	2.796	5.162	4.172	2.751	4.771	4.721	heparanase-like protein 1, transcript variant X1	-	-	-	-	GO:0031410//cytoplasmic vesicle	-	-	-
ncbi_4332034	darkmagenta	599.89	LOC4332034	4.254	4.786	2.838	3.224	4.355	3.482	12.81	9.441	14.466	3.431	2.727	3.693	6.797	6.757	4.706	2.808	2.878	4.206	probable galacturonosyltransferase 14	-	-	-	-	-	GO:0016757//transferase activity, transferring glycosyl groups	-	-
ncbi_4332046	darkmagenta	195.439	LOC4332046	12.417	12.622	13.714	15.487	13.491	12.428	6.893	6.612	7.57	15.226	15.002	14.221	13.318	9.378	9.53	11.817	11.129	9.84	uncharacterized LOC4332046, transcript variant X1	-	-	-	-	-	-	-	-
ncbi_4332080	darkmagenta	91.0635	LOC4332080	4.385	2.985	3.633	3.507	2.694	2.919	1.298	1.318	1.897	5.43	5.27	5.796	4.312	3.452	3.402	3.927	2.837	3.65	heat shock 70 kDa protein 8	-	-	-	-	-	GO:0000166//nucleotide binding;GO:0003674//molecular_function;GO:0005488//binding;GO:0005515//protein binding;GO:0005524//ATP binding;GO:0008144//drug binding;GO:0016887//ATPase activity;GO:0017076//purine nucleotide binding;GO:0030554//adenyl nucleotide binding;GO:0032553//ribonucleotide binding;GO:0032555//purine ribonucleotide binding;GO:0032559//adenyl ribonucleotide binding;GO:0035639//purin…	GO:0000302//response to reactive oxygen species;GO:0006457//protein folding;GO:0006950//response to stress;GO:0006979//response to oxidative stress;GO:0008150//biological_process;GO:0009266//response to temperature stimulus;GO:0009314//response to radiation;GO:0009408//response to heat;GO:0009416//response to light stimulus;GO:0009628//response to abiotic stimulus;GO:0009636//response to toxic su…	-
ncbi_4332106	darkmagenta	691.251	LOC4332106	1.748	1.369	0.735	0.608	0.519	0.665	16.797	17.435	22.358	0.62	0.484	0.461	2.831	6.068	3.021	0.445	0.4	0.515	probable inactive receptor kinase At1g48480	-	-	-	-	GO:0019012//virion	GO:0004672//protein kinase activity;GO:0005198//structural molecule activity;GO:0005515//protein binding;GO:0005524//ATP binding	GO:0006468//protein phosphorylation;GO:0016032//viral process;GO:0051216//cartilage development	-
ncbi_4332132	darkmagenta	531.08	LOC4332132	26.516	26.117	26.384	24.244	20.304	24.562	57.525	49.858	82.043	9.76	11.972	10.996	11.121	39.835	28.075	8.304	19.666	14.854	glucan endo-1,3-beta-glucosidase 7, transcript variant X1	-	-	-	-	-	GO:0004553//hydrolase activity, hydrolyzing O-glycosyl compounds	GO:0005975//carbohydrate metabolic process	-
ncbi_4332136	darkmagenta	646.345	LOC4332136	1.286	1.258	0.666	0.197	0.129	0.101	4.032	3.781	4.603	0.651	0.678	0.325	1.123	2.393	1.103	0.35	0.41	0.46	probable receptor-like serine/threonine-protein kinase At4g34500	-	-	-	-	GO:0009536//plastid	-	-	-
ncbi_4332151	darkmagenta	288.198	LOC4332151	17.903	15.755	12.054	8.36	6.032	6.566	30.154	19.106	22.699	5.07	4.017	5.603	10.728	19.7	16.079	6.408	8.313	5.531	branched-chain-amino-acid aminotransferase 2, chloroplastic	Metabolism;Metabolism;Metabolism;Metabolism;Metabolism;Metabolism;Metabolism;Metabolism;Metabolism	Global and overview maps;Global and overview maps;Global and overview maps;Amino acid metabolism;Global and overview maps;Amino acid metabolism;Metabolism of cofactors and vitamins;Amino acid metabolism;Biosynthesis of other secondary metabolites	ko01100//Metabolic pathways;ko01110//Biosynthesis of secondary metabolites;ko01230//Biosynthesis of amino acids;ko00270//Cysteine and methionine metabolism;ko01210//2-Oxocarboxylic acid metabolism;ko00280//Valine, leucine and isoleucine degradation;ko00770//Pantothenate and CoA biosynthesis;ko00290//Valine, leucine and isoleucine biosynthesis;ko00966//Glucosinolate biosynthesis	K00826;K00826;K00826;K00826;K00826;K00826;K00826;K00826;K00826	-	GO:0003824//catalytic activity;GO:0004084//branched-chain-amino-acid transaminase activity;GO:0008696//4-amino-4-deoxychorismate lyase activity;GO:0047810//D-alanine:2-oxoglutarate aminotransferase activity	GO:0008153//para-aminobenzoic acid biosynthetic process;GO:0009082//branched-chain amino acid biosynthetic process;GO:0009396//folic acid-containing compound biosynthetic process;GO:0019480//L-alanine oxidation to pyruvate via D-alanine	-
ncbi_4332174	darkmagenta	433.289	LOC4332174	0	0.071	0.066	0.055	0	0.07	2.547	1.08	1.867	0.03	0	0.038	0.409	1.362	0.558	0.07	0.12	0	peroxidase A2	Metabolism;Metabolism;Metabolism	Global and overview maps;Global and overview maps;Biosynthesis of other secondary metabolites	ko01100//Metabolic pathways;ko01110//Biosynthesis of secondary metabolites;ko00940//Phenylpropanoid biosynthesis	K00430;K00430;K00430	-	GO:0004601//peroxidase activity;GO:0020037//heme binding	GO:0006979//response to oxidative stress;GO:0055114//oxidation-reduction process	-
ncbi_4332182	darkmagenta	575.94	LOC4332182	0.893	1.046	0.862	0.917	0.885	0.982	2.593	1.587	3.063	0.982	0.962	0.964	0.744	1.027	1.135	0.631	0.907	0.848	protein NRT1/ PTR FAMILY 8.3, transcript variant X2	-	-	-	-	GO:0016020//membrane	-	-	-
ncbi_4332190	darkmagenta	421.237	LOC4332190	7.4	6.625	8.12	9.258	12.618	11.681	26.176	17.561	38.09	7.915	8.648	9.078	9.586	13.998	7.608	9.358	11.528	14.081	65-kDa microtubule-associated protein 6	-	-	-	-	-	-	-	-
ncbi_4332213	darkmagenta	247.756	LOC4332213	9.471	9.531	7.94	9.037	8.709	8.368	13.782	12.147	14.074	5.869	5.849	5.846	7.171	10.053	9.634	5.456	8.032	11.199	probable receptor-like serine/threonine-protein kinase At5g57670	-	-	-	-	GO:0005575//cellular_component;GO:0005623//cell;GO:0005886//plasma membrane;GO:0016020//membrane;GO:0044464//cell part;GO:0071944//cell periphery	GO:0000166//nucleotide binding;GO:0003674//molecular_function;GO:0003824//catalytic activity;GO:0004672//protein kinase activity;GO:0004674//protein serine/threonine kinase activity;GO:0004675//transmembrane receptor protein serine/threonine kinase activity;GO:0004888//transmembrane signaling receptor activity;GO:0005488//binding;GO:0005524//ATP binding;GO:0008144//drug binding;GO:0016301//kinase…	GO:0006464//cellular protein modification process;GO:0006468//protein phosphorylation;GO:0006793//phosphorus metabolic process;GO:0006796//phosphate-containing compound metabolic process;GO:0006807//nitrogen compound metabolic process;GO:0007154//cell communication;GO:0007165//signal transduction;GO:0007166//cell surface receptor signaling pathway;GO:0007167//enzyme linked receptor protein signal…	-
ncbi_4332214	darkmagenta	31.6218	LOC4332214	1.296	1.038	1.295	0.595	0.787	1.461	0.59	0.735	0.797	1.35	1.606	0.923	1.827	1.32	1.145	1.389	1.265	1.152	putative pentatricopeptide repeat-containing protein At3g49142, transcript variant X1	-	-	-	-	GO:0005575//cellular_component;GO:0005622//intracellular;GO:0005623//cell;GO:0043226//organelle;GO:0043227//membrane-bounded organelle;GO:0043229//intracellular organelle;GO:0043231//intracellular membrane-bounded organelle;GO:0044424//intracellular part;GO:0044464//cell part	GO:0003674//molecular_function;GO:0003676//nucleic acid binding;GO:0003723//RNA binding;GO:0003824//catalytic activity;GO:0004518//nuclease activity;GO:0004519//endonuclease activity;GO:0005488//binding;GO:0008270//zinc ion binding;GO:0016787//hydrolase activity;GO:0016788//hydrolase activity, acting on ester bonds;GO:0043167//ion binding;GO:0043169//cation binding;GO:0046872//metal ion binding;G…	GO:0006139//nucleobase-containing compound metabolic process;GO:0006725//cellular aromatic compound metabolic process;GO:0006807//nitrogen compound metabolic process;GO:0008150//biological_process;GO:0008152//metabolic process;GO:0009451//RNA modification;GO:0009987//cellular process;GO:0016070//RNA metabolic process;GO:0034641//cellular nitrogen compound metabolic process;GO:0043170//macromolecu…	-
ncbi_4332216	darkmagenta	421.117	LOC4332216	1.566	1.629	1.906	1.917	1.628	1.611	0.222	0.549	0.394	1.447	1.333	1.259	1.969	1.19	1.283	2.007	1.467	1.619	cell cycle checkpoint protein RAD17, transcript variant X1	-	-	-	-	GO:0009536//plastid	-	-	-
ncbi_4332217	darkmagenta	665.38	LOC4332217	6.151	6.569	5.163	3.613	3.236	3.08	16.618	13.398	16.36	4.853	4.833	3.725	5.073	8.17	5.838	4.981	3.722	3.505	small GTPase LIP1, transcript variant X2	-	-	-	-	-	GO:0003924//GTPase activity;GO:0005525//GTP binding	-	-
ncbi_4332226	darkmagenta	521.555	LOC4332226	0.289	0.182	0.12	0	0	0.026	2.623	4.151	4.493	0	0	0	0.541	2.462	0.481	0	0	0	thaumatin-like protein 1	-	-	-	-	GO:0031410//cytoplasmic vesicle	-	-	-
ncbi_4332227	darkmagenta	384.764	LOC4332227	203.2	224.965	175.065	73.608	52.916	69.459	396.565	374.145	325.801	137.301	143.65	105.445	137.961	271.384	209.942	32.915	87.409	66.464	protein SPA, chloroplastic, transcript variant X1	-	-	-	-	GO:0009536//plastid	-	-	-
ncbi_4332240	darkmagenta	543.07	LOC4332240	1.57	1.972	1.322	0.294	0.377	0.419	12.87	12.745	17.144	0.387	0.329	0.354	5.933	7.326	7.242	1.897	0.504	2.426	filament-like plant protein 4, transcript variant X1	-	-	-	-	GO:0039679//viral occlusion body	GO:0005524//ATP binding	GO:0007059//chromosome segregation;GO:0030261//chromosome condensation	-
ncbi_4332263	darkmagenta	624.384	LOC4332263	0.029	0.127	0.088	0.097	0.128	0.031	1.777	1.425	2.343	0.107	0.226	0.637	0.066	0.431	0.372	0.062	0.027	0.028	HVA22-like protein i	-	-	-	-	GO:0031410//cytoplasmic vesicle	-	-	-
ncbi_4332264	darkmagenta	562.678	LOC4332264	0.13	0.349	0.129	0	0	0	4.919	5.928	5.082	0.472	0.284	0.221	0.364	0.71	0.341	0	0	0	cortical cell-delineating protein	-	-	-	-	GO:0031410//cytoplasmic vesicle	-	-	-
ncbi_4332267	darkmagenta	414.085	LOC4332267	0	0	0	0	0	0	0.492	1.17	1.564	0	0	0	0.227	0.647	0	0	0	0	uncharacterized LOC4332267	-	-	-	-	GO:0031410//cytoplasmic vesicle	-	-	-
ncbi_4332270	darkmagenta	329.783	LOC4332270	34.452	37.481	32.341	29.814	28.107	30.781	52.549	41.8	53.159	28.171	28.842	27.07	23.257	33.81	36.772	33.344	33.147	39.47	V-type proton ATPase subunit a3	Metabolism;Metabolism;Cellular Processes	Global and overview maps;Energy metabolism;Transport and catabolism	ko01100//Metabolic pathways;ko00190//Oxidative phosphorylation;ko04145//Phagosome	K02154;K02154;K02154	GO:0016020//membrane	-	-	-
ncbi_4332283	darkmagenta	67.3582	LOC4332283	12.011	7.593	8.756	31.801	25.953	27.185	32.51	18.164	41.138	16.171	10.609	19.193	0.874	9.444	4.963	4.255	15.201	15.3	tyrosine-specific transport protein, transcript variant X1	-	-	-	-	GO:0005739//mitochondrion;GO:0016020//membrane	-	-	-
ncbi_4332289	darkmagenta	502.898	LOC4332289	22.609	21.794	14.326	3.479	2.387	3.509	53.672	29.241	59.734	5.79	6.323	5.282	9.329	9.625	9.299	5.007	13.394	9.922	beta-galactosidase 6-like	-	-	-	-	GO:0016020//membrane;GO:0031410//cytoplasmic vesicle	-	-	-
ncbi_4332353	darkmagenta	65.2896	LOC4332353	1.409	1.169	1.841	2.509	2.35	1.9	2.795	2.793	3.412	0.79	1.128	1.665	2.252	2.228	3.137	2.106	1.914	1.885	uncharacterized LOC4332353	-	-	-	-	-	-	-	-
ncbi_4332355	darkmagenta	56.5818	LOC4332355	7.384	8.578	7.77	11.479	6.669	6.863	10.137	9.429	12.719	6.967	9.151	8.003	9.279	6.624	6.753	9.095	6.369	7.132	LIM domain-containing protein WLIM2a	-	-	-	-	-	GO:0003674//molecular_function;GO:0005488//binding;GO:0043167//ion binding;GO:0043169//cation binding;GO:0046872//metal ion binding	-	-
ncbi_4332365	darkmagenta	133.403	LOC4332365	2.219	1.691	2.048	2.153	2.248	2.331	2.629	3.297	3.943	2.439	1.824	2.58	2.546	1.322	1.954	1.976	1.835	1.747	uncharacterized LOC4332365	-	-	-	-	-	-	-	-
ncbi_4332366	darkmagenta	246.466	LOC4332366	4.104	3.911	3.406	4.677	4.098	5.523	8.811	4.863	8.904	3.105	3.095	3.568	1.532	3.051	3.092	1.521	3.293	4.405	uncharacterized LOC4332366, transcript variant X1	-	-	-	-	-	-	-	-
ncbi_4332368	darkmagenta	55.4593	LOC4332368	8.492	9.991	9.353	8.653	7.05	8.686	6.149	6.105	6.275	8.52	8	6.42	9.564	7.135	8.454	9.363	9.364	6.453	protein DA1-related 2, transcript variant X1	-	-	-	-	-	GO:0003674//molecular_function;GO:0005488//binding;GO:0005515//protein binding;GO:0032182//ubiquitin-like protein binding;GO:0043130//ubiquitin binding;GO:0043167//ion binding;GO:0043169//cation binding;GO:0046872//metal ion binding	GO:0007275//multicellular organism development;GO:0008150//biological_process;GO:0009888//tissue development;GO:0010087//phloem or xylem histogenesis;GO:0010088//phloem development;GO:0022622//root system development;GO:0032501//multicellular organismal process;GO:0032502//developmental process;GO:0048364//root development;GO:0048731//system development;GO:0048856//anatomical structure developmen…	-
ncbi_4332403	darkmagenta	309.886	LOC4332403	34.432	48.405	29.254	31.254	46.827	41.228	72.4	73.223	87.394	40.703	38.907	41.351	31.087	55.586	49.243	42.085	26.779	62.379	telomere repeat-binding protein 5, transcript variant X1	-	-	-	-	-	GO:0005515//protein binding	-	-
ncbi_4332424	darkmagenta	41.1488	LOC4332424	55.755	62.033	61.828	106.234	101.189	94.143	114.24	74.886	121.142	54.84	61.093	60.696	53.045	50.877	43.046	95.446	69.275	65.555	UDP-glucuronic acid decarboxylase 6	Metabolism;Metabolism	Global and overview maps;Carbohydrate metabolism	ko01100//Metabolic pathways;ko00520//Amino sugar and nucleotide sugar metabolism	K08678;K08678	GO:0000139//Golgi membrane;GO:0005575//cellular_component;GO:0005622//intracellular;GO:0005623//cell;GO:0005737//cytoplasm;GO:0005794//Golgi apparatus;GO:0005795//Golgi stack;GO:0012505//endomembrane system;GO:0016020//membrane;GO:0016021//integral component of membrane;GO:0031090//organelle membrane;GO:0031224//intrinsic component of membrane;GO:0031984//organelle subcompartment;GO:0031985//Golg…	GO:0000166//nucleotide binding;GO:0003674//molecular_function;GO:0003824//catalytic activity;GO:0003854//3-beta-hydroxy-delta5-steroid dehydrogenase activity;GO:0003978//UDP-glucose 4-epimerase activity;GO:0004043//L-aminoadipate-semialdehyde dehydrogenase activity;GO:0005488//binding;GO:0008446//GDP-mannose 4,6-dehydratase activity;GO:0008460//dTDP-glucose 4,6-dehydratase activity;GO:0008712//AD…	GO:0000271//polysaccharide biosynthetic process;GO:0005975//carbohydrate metabolic process;GO:0006012//galactose metabolic process;GO:0006139//nucleobase-containing compound metabolic process;GO:0006694//steroid biosynthetic process;GO:0006725//cellular aromatic compound metabolic process;GO:0006793//phosphorus metabolic process;GO:0006807//nitrogen compound metabolic process;GO:0008150//biologic…	-
ncbi_4332425	darkmagenta	170.039	LOC4332425	24.247	26.904	20.603	15.798	32.009	16.746	73.278	43.506	79.316	10.708	12.971	11.134	35.92	20.599	22.724	59.957	11.62	39.482	trifunctional UDP-glucose 4,6-dehydratase/UDP-4-keto-6-deoxy-D-glucose 3,5-epimerase/UDP-4-keto-L-rhamnose-reductase RHM1, transcript variant X1	Metabolism;Metabolism	Global and overview maps;Carbohydrate metabolism	ko01100//Metabolic pathways;ko00520//Amino sugar and nucleotide sugar metabolism	K12450;K12450	-	GO:0003824//catalytic activity;GO:0003854//3-beta-hydroxy-delta5-steroid dehydrogenase activity;GO:0003978//UDP-glucose 4-epimerase activity;GO:0004043//L-aminoadipate-semialdehyde dehydrogenase activity;GO:0008446//GDP-mannose 4,6-dehydratase activity;GO:0008460//dTDP-glucose 4,6-dehydratase activity;GO:0008712//ADP-glyceromanno-heptose 6-epimerase activity;GO:0008831//dTDP-4-dehydrorhamnose red…	GO:0000271//polysaccharide biosynthetic process;GO:0005975//carbohydrate metabolic process;GO:0006012//galactose metabolic process;GO:0006694//steroid biosynthetic process;GO:0009243//O antigen biosynthetic process;GO:0009244//lipopolysaccharide core region biosynthetic process;GO:0019305//dTDP-rhamnose biosynthetic process;GO:0019878//lysine biosynthetic process via aminoadipic acid;GO:0055114//…	-
ncbi_4332458	darkmagenta	411.21	LOC4332458	2.331	1.617	0.871	0.603	0.33	0.409	8.541	6.139	5.127	0.517	0.267	0.346	1.047	4.906	2.538	0.405	0.551	0.646	uncharacterized LOC4332458, transcript variant X6	-	-	-	-	-	-	-	-
ncbi_4332474	darkmagenta	392.975	LOC4332474	244.663	224.286	247.926	244.82	219.301	234.96	95.684	93.213	105.51	192.718	197.063	208.433	206.531	166.899	164.747	262.59	252.891	253.372	L-ascorbate peroxidase 1, cytosolic-like	Metabolism;Metabolism;Metabolism	Global and overview maps;Metabolism of other amino acids;Carbohydrate metabolism	ko01100//Metabolic pathways;ko00480//Glutathione metabolism;ko00053//Ascorbate and aldarate metabolism	K00434;K00434;K00434	GO:0005575//cellular_component;GO:0005622//intracellular;GO:0005623//cell;GO:0005737//cytoplasm;GO:0009507//chloroplast;GO:0009536//plastid;GO:0043226//organelle;GO:0043227//membrane-bounded organelle;GO:0043229//intracellular organelle;GO:0043231//intracellular membrane-bounded organelle;GO:0044424//intracellular part;GO:0044444//cytoplasmic part;GO:0044464//cell part	GO:0003674//molecular_function;GO:0003824//catalytic activity;GO:0004096//catalase activity;GO:0004130//cytochrome-c peroxidase activity;GO:0004601//peroxidase activity;GO:0005488//binding;GO:0016209//antioxidant activity;GO:0016491//oxidoreductase activity;GO:0016684//oxidoreductase activity, acting on peroxide as acceptor;GO:0016688//L-ascorbate peroxidase activity;GO:0020037//heme binding;GO:0…	GO:0000302//response to reactive oxygen species;GO:0006950//response to stress;GO:0006979//response to oxidative stress;GO:0008150//biological_process;GO:0008152//metabolic process;GO:0009056//catabolic process;GO:0009636//response to toxic substance;GO:0009987//cellular process;GO:0016999//antibiotic metabolic process;GO:0017001//antibiotic catabolic process;GO:0017144//drug metabolic process;GO…	-
ncbi_4332485	darkmagenta	577.677	LOC4332485	0.188	0.491	0.535	0.354	0.465	0.256	1.303	1.324	2.012	0.244	0.352	0.61	0.301	0.636	0.564	0.197	0.218	0.362	probable glucuronosyltransferase Os03g0287800	-	-	-	-	GO:0000139//Golgi membrane;GO:0005575//cellular_component;GO:0005622//intracellular;GO:0005623//cell;GO:0005737//cytoplasm;GO:0005794//Golgi apparatus;GO:0012505//endomembrane system;GO:0016020//membrane;GO:0016021//integral component of membrane;GO:0031090//organelle membrane;GO:0031224//intrinsic component of membrane;GO:0031984//organelle subcompartment;GO:0043226//organelle;GO:0043227//membra…	GO:0003674//molecular_function;GO:0003824//catalytic activity;GO:0008194//UDP-glycosyltransferase activity;GO:0015018//galactosylgalactosylxylosylprotein 3-beta-glucuronosyltransferase activity;GO:0015020//glucuronosyltransferase activity;GO:0016740//transferase activity;GO:0016757//transferase activity, transferring glycosyl groups;GO:0016758//transferase activity, transferring hexosyl groups;GO…	GO:0000271//polysaccharide biosynthetic process;GO:0005975//carbohydrate metabolic process;GO:0005976//polysaccharide metabolic process;GO:0008150//biological_process;GO:0008152//metabolic process;GO:0009058//biosynthetic process;GO:0009059//macromolecule biosynthetic process;GO:0009832//plant-type cell wall biogenesis;GO:0009834//plant-type secondary cell wall biogenesis;GO:0009987//cellular pro…	-
ncbi_4332522	darkmagenta	391.291	LOC4332522	0.683	0.706	0.085	0.188	0.062	0.06	1.884	0.479	2.956	0.026	0.125	0.13	0.512	0.962	0.539	0.09	0.103	0.33	protein CHUP1, chloroplastic, transcript variant X1	-	-	-	-	GO:0005634//nucleus;GO:0005737//cytoplasm;GO:0019028//viral capsid;GO:0031083//BLOC-1 complex	GO:0003700//DNA-binding transcription factor activity;GO:0043565//sequence-specific DNA binding	GO:0006260//DNA replication;GO:0006355//regulation of transcription, DNA-templated;GO:0006357//regulation of transcription by RNA polymerase II;GO:0043093//FtsZ-dependent cytokinesis;GO:0090529//cell septum assembly	-
ncbi_4332528	darkmagenta	550.641	LOC4332528	4.6	5.837	4.223	3.418	4.029	4.072	11.078	8.697	14.242	4.529	5.295	4.468	5.009	7.003	7.53	1.903	2.946	2.962	probable inactive receptor-like protein kinase At3g56050	-	-	-	-	-	GO:0004672//protein kinase activity;GO:0005524//ATP binding	GO:0006468//protein phosphorylation	-
ncbi_4332578	darkmagenta	659.43	LOC4332578	0.223	0.155	0.157	0.043	0	0.014	1.008	1.034	1.738	0.024	0.029	0.06	0.206	0.359	0.29	0.069	0.012	0.089	kinesin-like protein KIN-14F	-	-	-	-	GO:0005575//cellular_component;GO:0005622//intracellular;GO:0005623//cell;GO:0005856//cytoskeleton;GO:0005874//microtubule;GO:0015630//microtubule cytoskeleton;GO:0043226//organelle;GO:0043228//non-membrane-bounded organelle;GO:0043229//intracellular organelle;GO:0043232//intracellular non-membrane-bounded organelle;GO:0044422//organelle part;GO:0044424//intracellular part;GO:0044430//cytoskeleta…	GO:0000166//nucleotide binding;GO:0003674//molecular_function;GO:0003774//motor activity;GO:0003777//microtubule motor activity;GO:0003824//catalytic activity;GO:0005488//binding;GO:0005515//protein binding;GO:0005524//ATP binding;GO:0008017//microtubule binding;GO:0008092//cytoskeletal protein binding;GO:0008144//drug binding;GO:0015631//tubulin binding;GO:0016462//pyrophosphatase activity;GO:00…	GO:0006928//movement of cell or subcellular component;GO:0007017//microtubule-based process;GO:0007018//microtubule-based movement;GO:0008150//biological_process;GO:0009987//cellular process	-
ncbi_4332591	darkmagenta	300.272	LOC4332591	3.931	3.058	3.54	0.959	0.349	1.301	6.146	4.54	7.189	2.994	2.119	1.76	3.691	5.533	3.662	0.948	1.751	0.747	uncharacterized LOC4332591	-	-	-	-	-	-	-	-
ncbi_4332597	darkmagenta	255.444	LOC4332597	0.659	0.383	0.658	0.335	0.275	0.538	0.986	1.226	1.791	0.831	0.444	0.865	0.228	0.278	0.533	0.053	0.505	0.343	outer envelope pore protein 16-2, chloroplastic	-	-	-	-	-	-	-	-
ncbi_4332648	darkmagenta	184.604	LOC4332648	0.259	0.359	0.092	0.031	0	0.098	0.63	0.486	2.226	0	0	0	0.976	1.148	0.331	0	0	0	uncharacterized LOC4332648	-	-	-	-	GO:0030288//outer membrane-bounded periplasmic space	GO:0003723//RNA binding;GO:0005215//transporter activity;GO:0009982//pseudouridine synthase activity	GO:0001522//pseudouridine synthesis;GO:0006508//proteolysis;GO:0006810//transport;GO:0009405//pathogenesis;GO:0009451//RNA modification	-
ncbi_4332655	darkmagenta	20.8801	LOC4332655	15.721	15.129	15.702	14.778	14.384	14.057	19.246	13.616	20.035	11.498	15.041	13.397	12.828	13.703	12.131	19.511	14.919	17.268	ABC transporter I family member 20, transcript variant X1	Genetic Information Processing	Folding, sorting and degradation	ko03018//RNA degradation	K12608	GO:0005575//cellular_component;GO:0005622//intracellular;GO:0005623//cell;GO:0005737//cytoplasm;GO:0005887//integral component of plasma membrane;GO:0009898//cytoplasmic side of plasma membrane;GO:0016021//integral component of membrane;GO:0043190//ATP-binding cassette (ABC) transporter complex;GO:0044424//intracellular part;GO:0044464//cell part;GO:0055051//ATP-binding cassette (ABC) transporter…	GO:0000166//nucleotide binding;GO:0003674//molecular_function;GO:0003697//single-stranded DNA binding;GO:0003824//catalytic activity;GO:0005260//intracellularly ATP-gated chloride channel activity;GO:0005319//lipid transporter activity;GO:0005488//binding;GO:0005524//ATP binding;GO:0005525//GTP binding;GO:0008144//drug binding;GO:0008565//protein transporter activity;GO:0015220//choline transmemb…	GO:0000910//cytokinesis;GO:0006260//DNA replication;GO:0006281//DNA repair;GO:0006310//DNA recombination;GO:0006810//transport;GO:0006817//phosphate ion transport;GO:0006824//cobalt ion transport;GO:0006869//lipid transport;GO:0007601//visual perception;GO:0008150//biological_process;GO:0008272//sulfate transport;GO:0009432//SOS response;GO:0015675//nickel cation transport;GO:0015689//molybdate i…	-
ncbi_4332688	darkmagenta	150.261	LOC4332688	0	0	0.106	0.233	0.382	0.262	1.234	1.371	0.895	0.032	0.193	0	1.029	0.225	0.074	0.37	0.064	0	late embryogenesis abundant protein 17-like	-	-	-	-	GO:0005575//cellular_component;GO:0005576//extracellular region;GO:0005622//intracellular;GO:0005623//cell;GO:0005634//nucleus;GO:0043226//organelle;GO:0043227//membrane-bounded organelle;GO:0043229//intracellular organelle;GO:0043231//intracellular membrane-bounded organelle;GO:0044424//intracellular part;GO:0044464//cell part	GO:0008289//lipid binding	GO:0006869//lipid transport;GO:0006950//response to stress;GO:0008150//biological_process;GO:0009266//response to temperature stimulus;GO:0009409//response to cold;GO:0009628//response to abiotic stimulus;GO:0042157//lipoprotein metabolic process;GO:0047484//regulation of response to osmotic stress;GO:0048518//positive regulation of biological process;GO:0048583//regulation of response to stimulu…	-
ncbi_4332694	darkmagenta	344.684	LOC4332694	12.874	13.762	17.264	16.464	20.597	19.037	3.753	4.697	4.627	12.485	14.958	16.008	14.893	10.339	11.007	19.554	17.137	24.252	mitochondrial import receptor subunit TOM40-1	-	-	-	-	GO:0005575//cellular_component;GO:0005622//intracellular;GO:0005623//cell;GO:0005737//cytoplasm;GO:0005739//mitochondrion;GO:0005740//mitochondrial envelope;GO:0005741//mitochondrial outer membrane;GO:0005743//mitochondrial inner membrane;GO:0005773//vacuole;GO:0005774//vacuolar membrane;GO:0016020//membrane;GO:0016021//integral component of membrane;GO:0019866//organelle inner membrane;GO:001986…	GO:0003674//molecular_function;GO:0005215//transporter activity;GO:0008320//protein transmembrane transporter activity;GO:0008565//protein transporter activity;GO:0015267//channel activity;GO:0015288//porin activity;GO:0015399//primary active transmembrane transporter activity;GO:0015405//P-P-bond-hydrolysis-driven transmembrane transporter activity;GO:0015450//P-P-bond-hydrolysis-driven protein …	GO:0006605//protein targeting;GO:0006626//protein targeting to mitochondrion;GO:0006810//transport;GO:0006811//ion transport;GO:0006839//mitochondrial transport;GO:0006886//intracellular protein transport;GO:0006996//organelle organization;GO:0007005//mitochondrion organization;GO:0008104//protein localization;GO:0008150//biological_process;GO:0009987//cellular process;GO:0015031//protein transpo…	-
ncbi_4332727	darkmagenta	32.9169	LOC4332727	1.646	2.53	1.53	2.074	2.066	2.441	2.03	2.605	3.222	1.217	1.607	2.04	2.434	2.188	2.624	1.404	1.786	2.267	probable galacturonosyltransferase 7	Metabolism;Metabolism	Global and overview maps;Carbohydrate metabolism	ko01100//Metabolic pathways;ko00520//Amino sugar and nucleotide sugar metabolism	K13648;K13648	-	GO:0016757//transferase activity, transferring glycosyl groups	-	-
ncbi_4332737	darkmagenta	456.727	LOC4332737	1.861	2.662	0.455	0	0	0.04	32.122	11.584	21.733	1.488	1.041	0.519	0.213	0.243	0.08	0	0.069	0.073	acid phosphatase 1	Genetic Information Processing	Translation	ko03010//Ribosome	K02866	-	GO:0016491//oxidoreductase activity;GO:0016787//hydrolase activity	GO:0008152//metabolic process	-
ncbi_4332743	darkmagenta	44.9474	LOC4332743	6.213	8.011	5.97	7.546	12.531	8.489	11.977	9.298	13.234	7.22	7.596	8.291	5.17	6.726	8.231	4.822	7.653	12.002	receptor-like protein kinase FERONIA	-	-	-	-	-	GO:0004672//protein kinase activity;GO:0005524//ATP binding	GO:0006468//protein phosphorylation	-
ncbi_4332761	darkmagenta	54.6662	LOC4332761	0.368	0.369	0.368	0.348	0.143	0.559	0.435	0.996	1.046	0.407	0.259	0.928	0.532	0.336	0.388	0.414	0.357	0.229	transcription factor RF2b-like, transcript variant X1	-	-	-	-	GO:0005575//cellular_component;GO:0005622//intracellular;GO:0005623//cell;GO:0005634//nucleus;GO:0005737//cytoplasm;GO:0005815//microtubule organizing center;GO:0015627//type II protein secretion system complex;GO:0043226//organelle;GO:0043227//membrane-bounded organelle;GO:0043229//intracellular organelle;GO:0043231//intracellular membrane-bounded organelle;GO:0044424//intracellular part;GO:0044…	GO:0003674//molecular_function;GO:0003676//nucleic acid binding;GO:0003677//DNA binding;GO:0003700//DNA-binding transcription factor activity;GO:0005488//binding;GO:0005524//ATP binding;GO:0097159//organic cyclic compound binding;GO:0140110//transcription regulator activity;GO:1901363//heterocyclic compound binding	GO:0006139//nucleobase-containing compound metabolic process;GO:0006260//DNA replication;GO:0006351//transcription, DNA-templated;GO:0006355//regulation of transcription, DNA-templated;GO:0006725//cellular aromatic compound metabolic process;GO:0006807//nitrogen compound metabolic process;GO:0007059//chromosome segregation;GO:0007094//mitotic spindle assembly checkpoint;GO:0008150//biological_pro…	bZIP
ncbi_4332781	darkmagenta	366.431	LOC4332781	23.991	23.182	20.625	23.599	23.068	24.983	12.773	15.133	14.258	22.862	24.257	25.501	22.03	20.512	22.487	19.444	22.889	21.347	protein pleiotropic regulatory locus 1, transcript variant X1	Genetic Information Processing	Transcription	ko03040//Spliceosome	K12862	GO:0000151//ubiquitin ligase complex;GO:0000974//Prp19 complex;GO:0005575//cellular_component;GO:0005622//intracellular;GO:0005623//cell;GO:0005634//nucleus;GO:0005681//spliceosomal complex;GO:0005737//cytoplasm;GO:0017053//transcriptional repressor complex;GO:0031461//cullin-RING ubiquitin ligase complex;GO:0032991//protein-containing complex;GO:0043226//organelle;GO:0043227//membrane-bounded or…	GO:0003674//molecular_function;GO:0005488//binding;GO:0005515//protein binding;GO:0005543//phospholipid binding;GO:0008289//lipid binding;GO:0019899//enzyme binding;GO:0035091//phosphatidylinositol binding;GO:0036033//mediator complex binding;GO:0042393//histone binding;GO:0042826//histone deacetylase binding;GO:0043167//ion binding;GO:0043168//anion binding;GO:0044877//protein-containing complex…	GO:0000003//reproduction;GO:0000122//negative regulation of transcription by RNA polymerase II;GO:0000375//RNA splicing, via transesterification reactions;GO:0000377//RNA splicing, via transesterification reactions with bulged adenosine as nucleophile;GO:0000398//mRNA splicing, via spliceosome;GO:0000429//carbon catabolite regulation of transcription from RNA polymerase II promoter;GO:0000430//re…	-
ncbi_4332805	darkmagenta	501.757	LOC4332805	887.541	1243.15	678.231	308.164	244.883	239.237	2157.6	1990.8	2520.82	648.135	781.368	705.306	1153.88	943.697	1271.05	327.435	352.705	270.893	uncharacterized LOC4332805	-	-	-	-	GO:0009536//plastid	-	-	-
ncbi_4332814	darkmagenta	559.173	LOC4332814	0.035	0.075	0.035	0	0	0	0.607	0.547	1.263	0	0.114	0	0.039	0.063	0.036	0	0	0.033	desiccation-related protein PCC13-62	-	-	-	-	GO:0031410//cytoplasmic vesicle	-	-	-
ncbi_4332823	darkmagenta	174.909	LOC4332823	6.448	6.756	5.876	6.869	8.395	9.284	12.612	9.2	12.811	8.049	7.336	7.927	5.847	7.046	6.266	9.181	8.032	8.497	uncharacterized LOC4332823	-	-	-	-	-	GO:0008270//zinc ion binding	-	-
ncbi_4332900	darkmagenta	436.539	LOC4332900	33.856	36.752	37.87	29.743	26.707	31.189	80.41	82.408	70.442	42.421	37.571	36.738	45.713	49.861	43.717	39.264	38.339	42.358	sugar transporter ERD6-like 7	-	-	-	-	GO:0009536//plastid;GO:0016020//membrane	-	-	-
ncbi_4332972	darkmagenta	342.41	LOC4332972	13.677	12.616	13.309	25.347	21.792	18.522	61.15	49.203	43.484	11.627	11.079	10.088	11.116	10.03	11.827	7.595	12.008	14.034	transcription factor BHLH062-like, transcript variant X1	-	-	-	-	GO:0005737//cytoplasm;GO:0016021//integral component of membrane;GO:0031514//motile cilium	GO:0043565//sequence-specific DNA binding;GO:0046983//protein dimerization activity	GO:0000910//cytokinesis;GO:0006260//DNA replication;GO:0006355//regulation of transcription, DNA-templated;GO:0006357//regulation of transcription by RNA polymerase II;GO:0043093//FtsZ-dependent cytokinesis;GO:0048870//cell motility;GO:0090529//cell septum assembly	bHLH
ncbi_4332994	darkmagenta	288.217	LOC4332994	14.95	10.286	16.006	16.799	17.443	15.105	4.86	6.748	4.827	20.285	23.185	23.448	19.203	18.122	16.972	23.426	21.582	16.751	probable ribosomal protein S11, mitochondrial	Genetic Information Processing	Translation	ko03010//Ribosome	K02948	GO:0000275//mitochondrial proton-transporting ATP synthase complex, catalytic core F(1);GO:0000313//organellar ribosome;GO:0000314//organellar small ribosomal subunit;GO:0005575//cellular_component;GO:0005622//intracellular;GO:0005623//cell;GO:0005737//cytoplasm;GO:0005739//mitochondrion;GO:0005759//mitochondrial matrix;GO:0005761//mitochondrial ribosome;GO:0005763//mitochondrial small ribosomal …	GO:0003674//molecular_function;GO:0003676//nucleic acid binding;GO:0003723//RNA binding;GO:0003729//mRNA binding;GO:0003735//structural constituent of ribosome;GO:0005198//structural molecule activity;GO:0005488//binding;GO:0005524//ATP binding;GO:0016887//ATPase activity;GO:0019843//rRNA binding;GO:0048027//mRNA 5'-UTR binding;GO:0070181//small ribosomal subunit rRNA binding;GO:0097159//organic …	GO:0000028//ribosomal small subunit assembly;GO:0000462//maturation of SSU-rRNA from tricistronic rRNA transcript (SSU-rRNA, 5.8S rRNA, LSU-rRNA);GO:0000741//karyogamy;GO:0006139//nucleobase-containing compound metabolic process;GO:0006364//rRNA processing;GO:0006396//RNA processing;GO:0006412//translation;GO:0006518//peptide metabolic process;GO:0006725//cellular aromatic compound metabolic proc…	-
ncbi_4333017	darkmagenta	556.071	LOC4333017	20.856	21.614	19.563	13.699	11.719	12.984	36.827	27.932	40.057	16.62	18.674	16.819	17.978	25.703	21.432	13.837	19.014	16.948	serine/threonine-protein kinase SAPK1-like, transcript variant X1	Environmental Information Processing;Environmental Information Processing	Signal transduction;Signal transduction	ko04075//Plant hormone signal transduction;ko04016//MAPK signaling pathway - plant	K14498;K14498	GO:0005575//cellular_component;GO:0005622//intracellular;GO:0005623//cell;GO:0005634//nucleus;GO:0005737//cytoplasm;GO:0043226//organelle;GO:0043227//membrane-bounded organelle;GO:0043229//intracellular organelle;GO:0043231//intracellular membrane-bounded organelle;GO:0044424//intracellular part;GO:0044464//cell part	GO:0000166//nucleotide binding;GO:0003674//molecular_function;GO:0003824//catalytic activity;GO:0004672//protein kinase activity;GO:0004674//protein serine/threonine kinase activity;GO:0005488//binding;GO:0005524//ATP binding;GO:0008144//drug binding;GO:0016301//kinase activity;GO:0016740//transferase activity;GO:0016772//transferase activity, transferring phosphorus-containing groups;GO:0016773/…	GO:0001101//response to acid chemical;GO:0006464//cellular protein modification process;GO:0006468//protein phosphorylation;GO:0006793//phosphorus metabolic process;GO:0006796//phosphate-containing compound metabolic process;GO:0006807//nitrogen compound metabolic process;GO:0007154//cell communication;GO:0007165//signal transduction;GO:0008150//biological_process;GO:0008152//metabolic process;GO…	-
ncbi_4333025	darkmagenta	130.572	LOC4333025	6.929	7.728	6.225	10.938	17.501	12.227	22.26	15.998	22.088	8.231	9.038	8.26	9.88	4.956	8.39	9.626	7.172	15.916	transcription factor PIF4	-	-	-	-	-	GO:0046983//protein dimerization activity	-	bHLH
ncbi_4333054	darkmagenta	590.732	LOC4333054	144.471	128.968	114.079	7.877	4.21	16.891	411.609	273.321	477.722	11.937	9.99	6.072	10.063	54.077	38.264	0.87	4.973	2.752	horcolin	-	-	-	-	-	-	-	-
ncbi_4333070	darkmagenta	574.458	LOC4333070	0	0.043	0	0	0	0	0.7	0.785	1.598	0	0	0	0	0.184	0	0	0	0	3beta-hydroxysteroid-dehydrogenase/decarboxylase, transcript variant X1	Metabolism;Metabolism;Metabolism	Global and overview maps;Global and overview maps;Lipid metabolism	ko01100//Metabolic pathways;ko01110//Biosynthesis of secondary metabolites;ko00100//Steroid biosynthesis	K23558;K23558;K23558	-	GO:0003824//catalytic activity;GO:0003854//3-beta-hydroxy-delta5-steroid dehydrogenase activity;GO:0003978//UDP-glucose 4-epimerase activity;GO:0004043//L-aminoadipate-semialdehyde dehydrogenase activity;GO:0008460//dTDP-glucose 4,6-dehydratase activity;GO:0008712//ADP-glyceromanno-heptose 6-epimerase activity;GO:0008831//dTDP-4-dehydrorhamnose reductase activity;GO:0016616//oxidoreductase activi…	GO:0005975//carbohydrate metabolic process;GO:0006012//galactose metabolic process;GO:0006694//steroid biosynthetic process;GO:0009243//O antigen biosynthetic process;GO:0009244//lipopolysaccharide core region biosynthetic process;GO:0019305//dTDP-rhamnose biosynthetic process;GO:0019878//lysine biosynthetic process via aminoadipic acid;GO:0055114//oxidation-reduction process	-
ncbi_4333101	darkmagenta	636.04	LOC4333101	2.862	2.967	1.226	0.059	0.039	0.076	8.168	6.321	10.484	0.616	0.468	0.162	2.677	3.084	1.764	0	0	0	heterogeneous nuclear ribonucleoprotein U-like protein 1, transcript variant X1	-	-	-	-	-	GO:0046872//metal ion binding	-	-
ncbi_4333105	darkmagenta	398.08	LOC4333105	21.296	35.444	22.043	13.389	13.486	13.367	50.652	51.698	55.314	15.527	16.363	16.459	27.789	37.957	41.605	10.53	11.695	10.84	nuclear transcription factor Y subunit B-8-like	-	-	-	-	GO:0005575//cellular_component;GO:0005622//intracellular;GO:0005623//cell;GO:0005634//nucleus;GO:0005737//cytoplasm;GO:0043226//organelle;GO:0043227//membrane-bounded organelle;GO:0043229//intracellular organelle;GO:0043231//intracellular membrane-bounded organelle;GO:0044424//intracellular part;GO:0044464//cell part	GO:0003674//molecular_function;GO:0003676//nucleic acid binding;GO:0003677//DNA binding;GO:0005488//binding;GO:0005515//protein binding;GO:0043565//sequence-specific DNA binding;GO:0046982//protein heterodimerization activity;GO:0046983//protein dimerization activity;GO:0097159//organic cyclic compound binding;GO:1901363//heterocyclic compound binding	GO:0006139//nucleobase-containing compound metabolic process;GO:0006351//transcription, DNA-templated;GO:0006355//regulation of transcription, DNA-templated;GO:0006725//cellular aromatic compound metabolic process;GO:0006807//nitrogen compound metabolic process;GO:0008150//biological_process;GO:0008152//metabolic process;GO:0009058//biosynthetic process;GO:0009059//macromolecule biosynthetic proc…	NF-YB
ncbi_4333114	darkmagenta	508.642	LOC4333114	1.463	0.951	0.688	0.142	0.047	0.366	2.848	2.806	3.708	0.216	0.165	0.073	1.498	1.808	1.495	0.113	0.195	0.104	COBRA-like protein 5	-	-	-	-	GO:0031410//cytoplasmic vesicle	-	-	-
ncbi_4333125	darkmagenta	317.556	LOC4333125	12.494	12.896	13.884	16.12	22.347	22.056	5.949	6.734	5.841	14.673	17.73	18.331	16.209	12.608	11.436	21.021	15.555	19.237	putative G3BP-like protein	-	-	-	-	-	GO:0003676//nucleic acid binding	GO:0008380//RNA splicing	-
ncbi_4333169	darkmagenta	87.6486	LOC4333169	221.923	207.4	266.696	235.233	187.878	212.816	175.814	158.401	180.957	266.486	274.741	263.036	225.823	235.637	247.242	223.502	244.352	216.856	uncharacterized LOC4333169	-	-	-	-	GO:0019867//outer membrane	GO:0005198//structural molecule activity	-	-
ncbi_4333208	darkmagenta	617.926	LOC4333208	16.029	17.024	4.082	0.132	0.239	0.192	236.023	104.096	220.407	5.293	4.588	3.329	9.225	33.965	13.662	0.042	0.127	0.174	S-norcoclaurine synthase 1	-	-	-	-	-	GO:0016491//oxidoreductase activity	GO:0055114//oxidation-reduction process	-
ncbi_4333268	darkmagenta	343.667	LOC4333268	18.22	19.163	20.714	26.78	30.928	31.319	6.262	6.894	6.841	17.791	18.49	20.852	19.162	16.452	17.919	25.352	24.423	23.48	elongation factor G, mitochondrial-like	-	-	-	-	GO:0005575//cellular_component;GO:0005622//intracellular;GO:0005623//cell;GO:0005737//cytoplasm;GO:0005739//mitochondrion;GO:0043226//organelle;GO:0043227//membrane-bounded organelle;GO:0043229//intracellular organelle;GO:0043231//intracellular membrane-bounded organelle;GO:0044424//intracellular part;GO:0044444//cytoplasmic part;GO:0044464//cell part	GO:0000166//nucleotide binding;GO:0000287//magnesium ion binding;GO:0001882//nucleoside binding;GO:0001883//purine nucleoside binding;GO:0003674//molecular_function;GO:0003676//nucleic acid binding;GO:0003723//RNA binding;GO:0003743//translation initiation factor activity;GO:0003746//translation elongation factor activity;GO:0003747//translation release factor activity;GO:0003824//catalytic activ…	GO:0000103//sulfate assimilation;GO:0001514//selenocysteine incorporation;GO:0006412//translation;GO:0006413//translational initiation;GO:0006414//translational elongation;GO:0006415//translational termination;GO:0006518//peptide metabolic process;GO:0006807//nitrogen compound metabolic process;GO:0006950//response to stress;GO:0008150//biological_process;GO:0008152//metabolic process;GO:0009058/…	-
ncbi_4333312	darkmagenta	304.422	LOC4333312	8.003	8.12	5.759	8.581	5.893	9.001	13.298	8.976	17.134	4.916	5.509	6.025	5.715	5.548	4.081	2.974	6.281	5.807	probable beta-1,3-galactosyltransferase 2	-	-	-	-	GO:0000139//Golgi membrane;GO:0005575//cellular_component;GO:0005622//intracellular;GO:0005623//cell;GO:0005737//cytoplasm;GO:0005794//Golgi apparatus;GO:0012505//endomembrane system;GO:0016020//membrane;GO:0016021//integral component of membrane;GO:0031090//organelle membrane;GO:0031224//intrinsic component of membrane;GO:0031984//organelle subcompartment;GO:0043226//organelle;GO:0043227//membra…	GO:0003674//molecular_function;GO:0003824//catalytic activity;GO:0008378//galactosyltransferase activity;GO:0016740//transferase activity;GO:0016757//transferase activity, transferring glycosyl groups;GO:0016758//transferase activity, transferring hexosyl groups	GO:0006464//cellular protein modification process;GO:0006486//protein glycosylation;GO:0006807//nitrogen compound metabolic process;GO:0008150//biological_process;GO:0008152//metabolic process;GO:0009058//biosynthetic process;GO:0009059//macromolecule biosynthetic process;GO:0009100//glycoprotein metabolic process;GO:0009101//glycoprotein biosynthetic process;GO:0009987//cellular process;GO:00195…	-
ncbi_4333326	darkmagenta	80.1693	LOC4333326	0	0	0	0	0	0	0.339	1.943	0.501	0	0	0	0	0.032	0.073	0	0	0	GDSL esterase/lipase At5g55050	-	-	-	-	-	GO:0016788//hydrolase activity, acting on ester bonds	-	-
ncbi_4333350	darkmagenta	312.114	LOC4333350	8.065	8.714	7.506	9.144	9.661	10.194	4.799	4.415	5.153	7.999	7.486	8.571	10.684	8.34	7.347	10.168	9.19	8.836	uncharacterized LOC4333350	-	-	-	-	-	-	-	-
ncbi_4333399	darkmagenta	304.323	LOC4333399	7.921	8.043	5.63	6.988	4.371	5.265	15.557	8.993	16.772	2.789	3.647	2.295	3.629	14.736	6.366	2.807	4.423	4.154	cytochrome P450 85A1-like	Metabolism;Metabolism;Metabolism	Global and overview maps;Global and overview maps;Metabolism of terpenoids and polyketides	ko01100//Metabolic pathways;ko01110//Biosynthesis of secondary metabolites;ko00905//Brassinosteroid biosynthesis	K09590;K09590;K09590	GO:0005575//cellular_component;GO:0016020//membrane;GO:0016021//integral component of membrane;GO:0031224//intrinsic component of membrane;GO:0044425//membrane part	GO:0003674//molecular_function;GO:0003824//catalytic activity;GO:0004497//monooxygenase activity;GO:0005488//binding;GO:0005506//iron ion binding;GO:0016491//oxidoreductase activity;GO:0016705//oxidoreductase activity, acting on paired donors, with incorporation or reduction of molecular oxygen;GO:0020037//heme binding;GO:0043167//ion binding;GO:0043169//cation binding;GO:0046872//metal ion bindi…	GO:0000226//microtubule cytoskeleton organization;GO:0001578//microtubule bundle formation;GO:0006091//generation of precursor metabolites and energy;GO:0006629//lipid metabolic process;GO:0006694//steroid biosynthetic process;GO:0006996//organelle organization;GO:0007010//cytoskeleton organization;GO:0007017//microtubule-based process;GO:0007275//multicellular organism development;GO:0008150//bi…	-
ncbi_4333426	darkmagenta	94.8247	LOC4333426	0.388	0.322	0.328	0.198	0.032	0.286	0.669	1.068	1.023	0.327	0.229	0.782	0.134	0.628	0.44	0.188	0.514	0.866	uncharacterized LOC4333426	-	-	-	-	GO:0030288//outer membrane-bounded periplasmic space	GO:0004252//serine-type endopeptidase activity;GO:0005515//protein binding;GO:0008236//serine-type peptidase activity;GO:0045152//antisigma factor binding	GO:0006508//proteolysis;GO:0006950//response to stress;GO:0016032//viral process;GO:0019082//viral protein processing;GO:0019087//transformation of host cell by virus	-
ncbi_4333458	darkmagenta	363.158	LOC4333458	26.034	22.833	25.875	28.745	35.254	30.966	11.198	12.101	11.863	25.927	26.173	23.865	26.047	27.002	26.668	36.799	33.12	36.977	probable N-acetyl-gamma-glutamyl-phosphate reductase, chloroplastic	Metabolism;Metabolism;Metabolism;Metabolism;Metabolism	Global and overview maps;Global and overview maps;Global and overview maps;Global and overview maps;Amino acid metabolism	ko01100//Metabolic pathways;ko01110//Biosynthesis of secondary metabolites;ko01230//Biosynthesis of amino acids;ko01210//2-Oxocarboxylic acid metabolism;ko00220//Arginine biosynthesis	K00145;K00145;K00145;K00145;K00145	GO:0005575//cellular_component;GO:0005622//intracellular;GO:0005623//cell;GO:0005737//cytoplasm;GO:0009507//chloroplast;GO:0009536//plastid;GO:0043226//organelle;GO:0043227//membrane-bounded organelle;GO:0043229//intracellular organelle;GO:0043231//intracellular membrane-bounded organelle;GO:0044424//intracellular part;GO:0044444//cytoplasmic part;GO:0044464//cell part	GO:0000166//nucleotide binding;GO:0003674//molecular_function;GO:0003824//catalytic activity;GO:0003942//N-acetyl-gamma-glutamyl-phosphate reductase activity;GO:0004073//aspartate-semialdehyde dehydrogenase activity;GO:0005488//binding;GO:0005515//protein binding;GO:0008839//4-hydroxy-tetrahydrodipicolinate reductase;GO:0016491//oxidoreductase activity;GO:0016620//oxidoreductase activity, acting …	GO:0006082//organic acid metabolic process;GO:0006520//cellular amino acid metabolic process;GO:0006525//arginine metabolic process;GO:0006526//arginine biosynthetic process;GO:0006592//ornithine biosynthetic process;GO:0006807//nitrogen compound metabolic process;GO:0006813//potassium ion transport;GO:0008150//biological_process;GO:0008152//metabolic process;GO:0008652//cellular amino acid biosy…	-
ncbi_4333525	darkmagenta	636.704	LOC4333525	1.283	1.051	0.998	0.224	0.214	0.341	3.217	2.84	3.746	0.685	0.608	0.463	0.18	1.769	0.831	0.181	0.48	0.191	serine/threonine-protein kinase-like protein CR4	-	-	-	-	GO:0031410//cytoplasmic vesicle	GO:0004674//protein serine/threonine kinase activity;GO:0005524//ATP binding;GO:0038023//signaling receptor activity	GO:0006468//protein phosphorylation	-
ncbi_4333526	darkmagenta	589.709	LOC4333526	2.678	3.23	1.927	1.036	0.979	1.565	5.735	5.084	8.712	1.083	1.436	1.204	1.069	3.97	2.544	0.291	1.231	1.022	protein NETWORKED 1A	-	-	-	-	-	GO:0003779//actin binding;GO:0005524//ATP binding	GO:0007059//chromosome segregation;GO:0030261//chromosome condensation	-
ncbi_4333535	darkmagenta	632.365	LOC4333535	0.157	0.113	0.156	0	0	0.055	1.372	0.988	2.133	0.095	0.172	0	0.234	0.668	0.385	0	0.047	0.252	uncharacterized LOC4333535	-	-	-	-	-	GO:0004857//enzyme inhibitor activity	-	-
ncbi_4333537	darkmagenta	562.649	LOC4333537	17.702	18.869	20.132	20.286	21.437	21.348	7.025	8.047	5.518	20.07	20.125	20.868	16.376	16.696	16.591	17.076	22.622	19.189	DNA repair protein recA homolog 1, chloroplastic	Genetic Information Processing	Replication and repair	ko03440//Homologous recombination	K03553	GO:0009536//plastid	-	-	-
ncbi_4333570	darkmagenta	15.9249	LOC4333570	0.472	1.414	1.048	1.387	1.534	0.891	1.48	1.709	1.622	1.003	1.494	1.074	1.06	1.341	0.497	0.936	0.712	1.469	sigma intracellular receptor 2, transcript variant X1	-	-	-	-	GO:0016020//membrane;GO:0031410//cytoplasmic vesicle	-	-	-
ncbi_4333576	darkmagenta	213.644	LOC4333576	1.463	1.151	1.066	1.372	1.071	1.386	1.731	2.037	2.663	1.008	1.04	1.574	0.71	0.975	0.707	0.249	1.146	0.764	uncharacterized LOC4333576	-	-	-	-	GO:0031410//cytoplasmic vesicle	-	-	-
ncbi_4333632	darkmagenta	690.366	LOC4333632	1.252	1.541	1.021	0.422	0.277	0.651	38.031	27.376	45.348	0.721	0.447	0.319	6.361	14.217	6.471	0.697	0.67	0.715	tubulin beta-8 chain-like	Cellular Processes	Transport and catabolism	ko04145//Phagosome	K07375	GO:0005575//cellular_component;GO:0005622//intracellular;GO:0005623//cell;GO:0005737//cytoplasm;GO:0005856//cytoskeleton;GO:0005874//microtubule;GO:0015630//microtubule cytoskeleton;GO:0043226//organelle;GO:0043228//non-membrane-bounded organelle;GO:0043229//intracellular organelle;GO:0043232//intracellular non-membrane-bounded organelle;GO:0044422//organelle part;GO:0044424//intracellular part;G…	GO:0000166//nucleotide binding;GO:0001882//nucleoside binding;GO:0001883//purine nucleoside binding;GO:0003674//molecular_function;GO:0003824//catalytic activity;GO:0003924//GTPase activity;GO:0005198//structural molecule activity;GO:0005200//structural constituent of cytoskeleton;GO:0005488//binding;GO:0005525//GTP binding;GO:0016462//pyrophosphatase activity;GO:0016787//hydrolase activity;GO:00…	GO:0000910//cytokinesis;GO:0006996//organelle organization;GO:0007010//cytoskeleton organization;GO:0007017//microtubule-based process;GO:0008150//biological_process;GO:0009987//cellular process;GO:0016043//cellular component organization;GO:0071840//cellular component organization or biogenesis	-
ncbi_4333664	darkmagenta	223.753	LOC4333664	2.203	2.879	2.5	5.13	4.159	4.289	6.592	4.983	10.1	3.01	4.059	5.355	2.623	3.231	2.353	1.332	2.327	2.933	transmembrane protein 56-B	-	-	-	-	GO:0016021//integral component of membrane	-	-	-
ncbi_4333675	darkmagenta	415.897	LOC4333675	1.258	1.4	1.364	1.306	1.407	1.308	0.378	0.479	0.251	1.537	1.276	1.295	0.962	1.113	1.155	0.956	1.613	1.267	protein WHAT'S THIS FACTOR 1 homolog	-	-	-	-	-	-	-	-
ncbi_4333696	darkmagenta	83.9087	LOC4333696	17.812	18.589	16.355	17.329	20.192	19.588	15.201	16.333	16.16	17.66	17.53	18.552	18.832	18.642	19.272	18.931	17.159	18.957	uncharacterized LOC4333696, transcript variant X1	-	-	-	-	-	-	-	-
ncbi_4333744	darkmagenta	335.115	LOC4333744	17.877	22.867	17.153	12.835	8.059	11.45	60.352	67.443	53.81	32.197	34.63	30.844	16.107	37.206	36.99	8.297	10.907	12.132	uncharacterized LOC4333744	-	-	-	-	GO:0016020//membrane	-	-	-
ncbi_4333749	darkmagenta	279.426	LOC4333749	177.517	155.755	171.165	180.929	187.271	165.889	110.569	116.713	116.597	149.459	159.361	149.654	188.316	150.215	134.569	166.114	172.588	166.634	uncharacterized protein C6C3.02c	-	-	-	-	-	-	-	-
ncbi_4333766	darkmagenta	317.775	LOC4333766	8.011	6.486	9.366	10.529	14.192	11.877	2.634	3.766	2.838	12.003	9.556	10.329	7.061	6.992	6.07	11.342	10.399	11.698	heterogeneous nuclear ribonucleoprotein A1, A2/B1 homolog	-	-	-	-	GO:0009536//plastid	-	-	-
ncbi_4333768	darkmagenta	85.7798	LOC4333768	23.151	26.338	21.808	29.935	30.234	43.199	43.526	38.522	53.298	36.588	33.512	36.281	18.216	29.354	24.466	22.976	36.325	34.542	inositol hexakisphosphate and diphosphoinositol-pentakisphosphate kinase VIP2, transcript variant X1	Environmental Information Processing	Signal transduction	ko04070//Phosphatidylinositol signaling system	K13024	GO:0005575//cellular_component;GO:0005622//intracellular;GO:0005623//cell;GO:0005634//nucleus;GO:0005654//nucleoplasm;GO:0005737//cytoplasm;GO:0005829//cytosol;GO:0005886//plasma membrane;GO:0016020//membrane;GO:0031974//membrane-enclosed lumen;GO:0031981//nuclear lumen;GO:0043226//organelle;GO:0043227//membrane-bounded organelle;GO:0043229//intracellular organelle;GO:0043231//intracellular membr…	GO:0000166//nucleotide binding;GO:0000827//inositol-1,3,4,5,6-pentakisphosphate kinase activity;GO:0000828//inositol hexakisphosphate kinase activity;GO:0000829//inositol heptakisphosphate kinase activity;GO:0000832//inositol hexakisphosphate 5-kinase activity;GO:0003674//molecular_function;GO:0003824//catalytic activity;GO:0005488//binding;GO:0005524//ATP binding;GO:0008144//drug binding;GO:0016…	GO:0005975//carbohydrate metabolic process;GO:0006020//inositol metabolic process;GO:0006066//alcohol metabolic process;GO:0006793//phosphorus metabolic process;GO:0006796//phosphate-containing compound metabolic process;GO:0008150//biological_process;GO:0008152//metabolic process;GO:0009058//biosynthetic process;GO:0009987//cellular process;GO:0016310//phosphorylation;GO:0019637//organophosphate…	-
ncbi_4333794	darkmagenta	203.913	LOC4333794	8.048	11.522	3.93	2.513	2.132	2.469	17.273	18.665	17.827	6.72	8.966	14.45	4.117	2.777	4.422	5.231	1.118	0.605	germin-like protein 3-6	-	-	-	-	GO:0005575//cellular_component;GO:0005576//extracellular region;GO:0005618//cell wall;GO:0005623//cell;GO:0030312//external encapsulating structure;GO:0044464//cell part;GO:0048046//apoplast;GO:0071944//cell periphery	GO:0003674//molecular_function;GO:0005488//binding;GO:0030145//manganese ion binding;GO:0043167//ion binding;GO:0043169//cation binding;GO:0045735//nutrient reservoir activity;GO:0046872//metal ion binding;GO:0046914//transition metal ion binding	-	-
ncbi_4333825	darkmagenta	400.141	LOC4333825	14.274	16.128	14.793	14.789	19.195	18.372	7.829	9.947	7.499	16.633	14.893	15.01	13.565	14.195	13.827	19.717	17.63	18.79	importin-5	-	-	-	-	GO:0009360//DNA polymerase III complex	GO:0003887//DNA-directed DNA polymerase activity;GO:0005515//protein binding	GO:0006260//DNA replication	-
ncbi_4333892	darkmagenta	20.5668	LOC4333892	15.756	14.45	12.661	19.682	16.388	18.562	17.094	14.092	21.502	12.331	11.509	10.305	10.88	18.236	15.388	10.604	14.105	16.967	ubiquitin-conjugating enzyme E2 variant 1D	-	-	-	-	-	-	-	-
ncbi_4333902	darkmagenta	295.547	LOC4333902	0.744	0.321	0.773	0.541	1.484	0.853	5.01	4.663	6.804	0.271	0.293	0.208	2.807	1.876	0.908	3.907	0.62	1.696	binding partner of ACD11 1, transcript variant X2	-	-	-	-	-	GO:0003676//nucleic acid binding;GO:0003723//RNA binding	GO:0008380//RNA splicing	-
ncbi_4333924	darkmagenta	607.555	LOC4333924	4.185	3.884	2.87	0.688	0.451	1.017	15.621	10.356	18.053	1.252	1.027	0.735	2.338	10.403	4.754	0.35	1.377	0.684	65-kDa microtubule-associated protein 6	-	-	-	-	-	-	-	-
ncbi_4333934	darkmagenta	119.961	LOC4333934	1.736	1.137	1.332	2.255	1.915	1.449	2.957	1.956	3.459	1.158	1.019	1.764	2.089	1.076	0.489	1.921	0.899	1.078	transcription factor MYB52	-	-	-	-	GO:0005575//cellular_component;GO:0005622//intracellular;GO:0005623//cell;GO:0005634//nucleus;GO:0043226//organelle;GO:0043227//membrane-bounded organelle;GO:0043229//intracellular organelle;GO:0043231//intracellular membrane-bounded organelle;GO:0044424//intracellular part;GO:0044464//cell part	GO:0000981//DNA-binding transcription factor activity, RNA polymerase II-specific;GO:0001067//regulatory region nucleic acid binding;GO:0001134//transcription regulator recruiting activity;GO:0001135//RNA polymerase II transcription regulator recruiting activity;GO:0003674//molecular_function;GO:0003676//nucleic acid binding;GO:0003677//DNA binding;GO:0003700//DNA-binding transcription factor act…	GO:0001101//response to acid chemical;GO:0006139//nucleobase-containing compound metabolic process;GO:0006351//transcription, DNA-templated;GO:0006355//regulation of transcription, DNA-templated;GO:0006357//regulation of transcription by RNA polymerase II;GO:0006725//cellular aromatic compound metabolic process;GO:0006807//nitrogen compound metabolic process;GO:0006950//response to stress;GO:0006…	MYB
ncbi_4333936	darkmagenta	672.456	LOC4333936	1.17	1.374	0.793	1.174	0.905	0.976	12.378	10.74	18.894	1.294	2.266	1.474	2.134	5.628	1.736	0.373	0.908	0.666	uncharacterized LOC4333936	-	-	-	-	-	-	-	-
ncbi_4333962	darkmagenta	477.319	LOC4333962	0.162	0.349	0.324	1.518	1.229	0.803	6.938	3.578	6.563	1.132	0.533	0.861	0.061	0.148	0	0	0.44	0.104	uncharacterized LOC4333962	-	-	-	-	GO:0009536//plastid	-	-	-
ncbi_4334018	darkmagenta	274.294	LOC4334018	7.501	6.1	7.866	8.162	7.993	7.801	2.95	3.549	4.902	6.946	6.644	7.184	8.774	6.537	5.887	8.732	8.322	6.279	folate transporter 1, chloroplastic	-	-	-	-	GO:0005575//cellular_component;GO:0005622//intracellular;GO:0005623//cell;GO:0005737//cytoplasm;GO:0005739//mitochondrion;GO:0005740//mitochondrial envelope;GO:0005743//mitochondrial inner membrane;GO:0009507//chloroplast;GO:0009526//plastid envelope;GO:0009536//plastid;GO:0009941//chloroplast envelope;GO:0016020//membrane;GO:0016021//integral component of membrane;GO:0019866//organelle inner mem…	GO:0003674//molecular_function;GO:0005215//transporter activity;GO:0005310//dicarboxylic acid transmembrane transporter activity;GO:0005342//organic acid transmembrane transporter activity;GO:0008509//anion transmembrane transporter activity;GO:0008514//organic anion transmembrane transporter activity;GO:0008517//folic acid transmembrane transporter activity;GO:0015075//ion transmembrane transpor…	GO:0001505//regulation of neurotransmitter levels;GO:0006082//organic acid metabolic process;GO:0006520//cellular amino acid metabolic process;GO:0006544//glycine metabolic process;GO:0006575//cellular modified amino acid metabolic process;GO:0006725//cellular aromatic compound metabolic process;GO:0006732//coenzyme metabolic process;GO:0006760//folic acid-containing compound metabolic process;GO…	-
ncbi_4334029	darkmagenta	699.484	LOC4334029	16.807	17.126	13.248	9.196	8.742	10.203	72.797	58.078	91.495	5.471	5.063	4.645	17.792	33.215	18.779	5.379	7.776	10.115	endoglucanase 10-like	Metabolism;Metabolism	Global and overview maps;Carbohydrate metabolism	ko01100//Metabolic pathways;ko00500//Starch and sucrose metabolism	K01179;K01179	GO:0005575//cellular_component;GO:0016020//membrane;GO:0016021//integral component of membrane;GO:0031224//intrinsic component of membrane;GO:0044425//membrane part	GO:0003674//molecular_function;GO:0003824//catalytic activity;GO:0004553//hydrolase activity, hydrolyzing O-glycosyl compounds;GO:0008810//cellulase activity;GO:0016787//hydrolase activity;GO:0016798//hydrolase activity, acting on glycosyl bonds	GO:0000272//polysaccharide catabolic process;GO:0005975//carbohydrate metabolic process;GO:0005976//polysaccharide metabolic process;GO:0006073//cellular glucan metabolic process;GO:0008150//biological_process;GO:0008152//metabolic process;GO:0009056//catabolic process;GO:0009057//macromolecule catabolic process;GO:0009251//glucan catabolic process;GO:0009987//cellular process;GO:0016043//cellula…	-
ncbi_4334034	darkmagenta	199.747	LOC4334034	0.817	4.485	1.743	14.795	27.894	9.626	57.573	41.827	43.647	2.436	3.419	3.677	22.647	5.394	17.978	6.007	7.972	28.017	uncharacterized LOC4334034	-	-	-	-	-	-	-	-
ncbi_4334044	darkmagenta	352.362	LOC4334044	2.378	2.117	3.314	2.833	4.345	3.494	0.323	0.581	0.519	2.392	3.211	2.611	2.111	1.641	1.775	2.904	3.18	3.258	telomerase Cajal body protein 1	-	-	-	-	GO:0005575//cellular_component;GO:0005622//intracellular;GO:0005623//cell;GO:0005634//nucleus;GO:0005654//nucleoplasm;GO:0005697//telomerase holoenzyme complex;GO:0005737//cytoplasm;GO:0005829//cytosol;GO:0005834//heterotrimeric G-protein complex;GO:0005886//plasma membrane;GO:0009898//cytoplasmic side of plasma membrane;GO:0015030//Cajal body;GO:0016020//membrane;GO:0016604//nuclear body;GO:0019…	GO:0003674//molecular_function;GO:0003676//nucleic acid binding;GO:0003723//RNA binding;GO:0005488//binding;GO:0005515//protein binding;GO:0030515//snoRNA binding;GO:0034512//box C/D snoRNA binding;GO:0042802//identical protein binding;GO:0044877//protein-containing complex binding;GO:0051087//chaperone binding;GO:0070034//telomerase RNA binding;GO:0097159//organic cyclic compound binding;GO:1901…	GO:0000723//telomere maintenance;GO:0006139//nucleobase-containing compound metabolic process;GO:0006259//DNA metabolic process;GO:0006278//RNA-dependent DNA biosynthetic process;GO:0006403//RNA localization;GO:0006725//cellular aromatic compound metabolic process;GO:0006807//nitrogen compound metabolic process;GO:0006996//organelle organization;GO:0006997//nucleus organization;GO:0007004//telome…	-
ncbi_4334069	darkmagenta	505.469	LOC4334069	12.947	8.335	12.513	9.945	9.285	9.828	70.514	32.834	72.466	10.024	9.251	11.44	9.621	5.878	6.571	14.078	10.105	9.746	auxin-responsive protein IAA13-like	Environmental Information Processing	Signal transduction	ko04075//Plant hormone signal transduction	K14484	GO:0005575//cellular_component;GO:0005622//intracellular;GO:0005623//cell;GO:0005634//nucleus;GO:0005737//cytoplasm;GO:0043226//organelle;GO:0043227//membrane-bounded organelle;GO:0043229//intracellular organelle;GO:0043231//intracellular membrane-bounded organelle;GO:0044424//intracellular part;GO:0044464//cell part	GO:0003677//DNA binding	GO:0006139//nucleobase-containing compound metabolic process;GO:0006351//transcription, DNA-templated;GO:0006355//regulation of transcription, DNA-templated;GO:0006725//cellular aromatic compound metabolic process;GO:0006807//nitrogen compound metabolic process;GO:0007154//cell communication;GO:0007165//signal transduction;GO:0008150//biological_process;GO:0008152//metabolic process;GO:0009058//b…	-
ncbi_4334103	darkmagenta	456.547	LOC4334103	62.31	54.603	67.222	53.141	59.344	61.221	15.402	17.727	12.157	63.204	63.084	62.5	61.751	45.819	45.287	73.81	56.535	42.645	YTH domain-containing family protein 2, transcript variant X1	-	-	-	-	-	GO:0003723//RNA binding	-	-
ncbi_4334116	darkmagenta	426.688	LOC4334116	6.627	11.84	5.858	1.755	2.22	2.852	35.286	64.356	46.683	10.281	8.816	8.766	4.311	23.595	15.093	1.244	4.644	2.989	beta-glucosidase BoGH3B, transcript variant X2	Metabolism;Metabolism;Metabolism;Metabolism;Metabolism	Global and overview maps;Global and overview maps;Biosynthesis of other secondary metabolites;Carbohydrate metabolism;Metabolism of other amino acids	ko01100//Metabolic pathways;ko01110//Biosynthesis of secondary metabolites;ko00940//Phenylpropanoid biosynthesis;ko00500//Starch and sucrose metabolism;ko00460//Cyanoamino acid metabolism	K01188;K01188;K01188;K01188;K01188	GO:0031410//cytoplasmic vesicle	-	-	-
ncbi_4334125	darkmagenta	579.524	LOC4334125	33.695	28.75	25.926	14.954	14.912	14.133	93.163	49.501	97.171	11.868	11.57	10.497	6.141	25.274	16.627	3.865	11.526	7.473	protein STRICTOSIDINE SYNTHASE-LIKE 3	-	-	-	-	GO:0005739//mitochondrion	-	-	-
ncbi_4334147	darkmagenta	630.915	LOC4334147	3.548	3.695	2.053	1.599	0.874	0.985	14.161	8.308	15.183	0.551	0.442	0.459	4.029	4.345	2.545	1.186	0.694	1.635	COBRA-like protein 3	-	-	-	-	GO:0031225//anchored component of membrane	-	GO:0010215//cellulose microfibril organization	-
ncbi_4334153	darkmagenta	33.6065	LOC4334153	3.982	4.382	2.963	2.65	2.508	4.075	1.598	1.848	2.697	3.524	3.463	3.792	4.275	5.017	4.142	4.427	4.841	2.81	uncharacterized LOC4334153	-	-	-	-	-	-	-	-
ncbi_4334159	darkmagenta	393.42	LOC4334159	5.58	5.494	6.057	7.912	8.72	8.437	2	2.856	2.676	7.798	8.592	7.753	9.333	5.847	5.408	8.405	8.444	7.205	uncharacterized LOC4334159	-	-	-	-	-	-	-	-
ncbi_4334192	darkmagenta	282.35	LOC4334192	1.405	0.935	2.09	1.927	2.106	1.778	0.058	0.22	0.198	1.253	1.54	1.157	2.081	0.819	0.786	1.664	2.166	1.415	protein arginine N-methyltransferase 2	-	-	-	-	GO:0005575//cellular_component;GO:0005622//intracellular;GO:0005623//cell;GO:0005634//nucleus;GO:0005737//cytoplasm;GO:0005829//cytosol;GO:0005902//microvillus;GO:0042995//cell projection;GO:0043226//organelle;GO:0043227//membrane-bounded organelle;GO:0043229//intracellular organelle;GO:0043231//intracellular membrane-bounded organelle;GO:0044424//intracellular part;GO:0044444//cytoplasmic part;G…	GO:0003674//molecular_function;GO:0003824//catalytic activity;GO:0005488//binding;GO:0005515//protein binding;GO:0008168//methyltransferase activity;GO:0008170//N-methyltransferase activity;GO:0008276//protein methyltransferase activity;GO:0008757//S-adenosylmethionine-dependent methyltransferase activity;GO:0016273//arginine N-methyltransferase activity;GO:0016274//protein-arginine N-methyltrans…	GO:0000003//reproduction;GO:0003008//system process;GO:0003012//muscle system process;GO:0006082//organic acid metabolic process;GO:0006139//nucleobase-containing compound metabolic process;GO:0006464//cellular protein modification process;GO:0006479//protein methylation;GO:0006520//cellular amino acid metabolic process;GO:0006575//cellular modified amino acid metabolic process;GO:0006600//creati…	-
ncbi_4334201	darkmagenta	41.2019	LOC4334201	0.294	0.317	0.118	0.243	1.052	0.344	0.487	0.773	0.942	0.134	0.129	0.234	0.396	0.296	0.279	0.433	0.133	0.284	peroxidase 35	Metabolism;Metabolism;Metabolism	Global and overview maps;Global and overview maps;Biosynthesis of other secondary metabolites	ko01100//Metabolic pathways;ko01110//Biosynthesis of secondary metabolites;ko00940//Phenylpropanoid biosynthesis	K00430;K00430;K00430	-	GO:0004601//peroxidase activity;GO:0020037//heme binding	GO:0006979//response to oxidative stress;GO:0055114//oxidation-reduction process	-
ncbi_4334225	darkmagenta	388.273	LOC4334225	906.583	929.252	725.591	336.197	219.377	273.566	1393.56	1307.05	1432.16	445.698	488.289	354.748	558.829	988.624	896.135	140.765	348.895	232.202	uncharacterized LOC4334225	-	-	-	-	GO:0005575//cellular_component;GO:0005622//intracellular;GO:0005623//cell;GO:0005737//cytoplasm;GO:0009507//chloroplast;GO:0009512//cytochrome b6f complex;GO:0009534//chloroplast thylakoid;GO:0009535//chloroplast thylakoid membrane;GO:0009536//plastid;GO:0009579//thylakoid;GO:0016020//membrane;GO:0016021//integral component of membrane;GO:0031224//intrinsic component of membrane;GO:0031976//plast…	-	GO:0008150//biological_process;GO:0008152//metabolic process;GO:0009987//cellular process;GO:0015979//photosynthesis;GO:0044237//cellular metabolic process;GO:0055114//oxidation-reduction process	-
ncbi_4334277	darkmagenta	472.212	LOC4334277	84.095	95.21	74.728	66.712	67.104	84.507	148.762	144.896	150.365	90.038	85.702	82.906	77.954	82.462	73.778	47.575	56.898	49.598	5'-nucleotidase domain-containing protein 4	-	-	-	-	GO:0005739//mitochondrion	-	-	-
ncbi_4334284	darkmagenta	633.635	LOC4334284	2.295	2.421	1.844	1.677	2.181	2.385	7.753	5.597	8.91	1.242	1.786	1.836	2.503	4.345	2.398	2.568	1.341	1.848	probable methyltransferase PMT28	-	-	-	-	GO:0000139//Golgi membrane;GO:0005575//cellular_component;GO:0005622//intracellular;GO:0005623//cell;GO:0005737//cytoplasm;GO:0005768//endosome;GO:0005794//Golgi apparatus;GO:0005802//trans-Golgi network;GO:0012505//endomembrane system;GO:0016020//membrane;GO:0016021//integral component of membrane;GO:0031090//organelle membrane;GO:0031224//intrinsic component of membrane;GO:0031410//cytoplasmic …	GO:0003674//molecular_function;GO:0003824//catalytic activity;GO:0008168//methyltransferase activity;GO:0008757//S-adenosylmethionine-dependent methyltransferase activity;GO:0016740//transferase activity;GO:0016741//transferase activity, transferring one-carbon groups	GO:0006865//amino acid transport;GO:0008150//biological_process;GO:0008152//metabolic process;GO:0032259//methylation	-
ncbi_4334289	darkmagenta	635.599	LOC4334289	0.377	0.81	0.362	0.253	0.196	0.281	2.194	1.302	2.588	0.317	0.32	0.443	0.557	0.711	0.703	0.352	0.164	0.255	uncharacterized LOC4334289, transcript variant X2	-	-	-	-	-	-	-	-
ncbi_4334291	darkmagenta	375.437	LOC4334291	14.287	16.551	13.534	14.02	11.23	14.567	25.895	25.016	24.448	11.189	11.153	12.351	8.194	22.532	17.636	10.777	12.032	12.95	proline-rich receptor-like protein kinase PERK4	-	-	-	-	GO:0009536//plastid	-	-	-
ncbi_4334321	darkmagenta	528.146	LOC4334321	613.263	634.104	185.475	0.478	0.313	0.844	1737.04	1973.07	1732.23	3.687	1.861	2.796	246.146	959.715	711.198	0.493	1.407	1.082	protein app1	-	-	-	-	GO:0031410//cytoplasmic vesicle	-	-	-
ncbi_4334322	darkmagenta	576.384	LOC4334322	2.186	2.577	0.102	0	0	0	14.298	14.274	12.073	0	0	0	0.457	4.783	4.387	0	0.046	0	formin-2	-	-	-	-	-	-	-	-
ncbi_4334333	darkmagenta	480.491	LOC4334333	0.508	0.971	0.484	0.643	0.721	0.417	2.187	1.749	2.168	0.442	0.253	0.499	1.155	1.154	0.948	0.699	0.171	0.335	patatin-like protein 3, transcript variant X2	-	-	-	-	GO:0009523//photosystem II;GO:0009654//photosystem II oxygen evolving complex;GO:0019898//extrinsic component of membrane	GO:0005509//calcium ion binding	GO:0006629//lipid metabolic process;GO:0015979//photosynthesis	-
ncbi_4334343	darkmagenta	392.307	LOC4334343	17.084	24.511	13.785	2.9	3.847	0	36.93	45.265	45.246	16.664	13.855	15.057	11.96	25.277	26.646	0	10.334	0.462	transcription termination factor MTEF1, chloroplastic	-	-	-	-	GO:0009536//plastid	-	-	-
ncbi_4334367	darkmagenta	631.163	LOC4334367	0.605	0.918	0.492	0.111	0.073	0.095	10.157	7.207	13.433	0.122	0.245	0.025	3.873	4.317	2.357	0.071	0.122	0.13	fasciclin-like arabinogalactan protein 16	-	-	-	-	-	-	-	-
ncbi_4334413	darkmagenta	273.845	LOC4334413	0.872	1.074	0.995	2.007	2.429	1.653	3.938	3.47	5.57	1.418	1.228	1.559	2.342	1.109	2.096	2.419	1.522	2.405	leucine-rich repeat extensin-like protein 6	-	-	-	-	GO:0031410//cytoplasmic vesicle	-	-	-
ncbi_4334496	darkmagenta	92.0478	LOC4334496	17.563	17.799	15.338	26.099	27.118	25.788	33.387	25.428	38.525	18.337	19.999	21.303	6.687	14.054	11.806	17.705	24.553	22.46	probable acyl-activating enzyme 18, peroxisomal, transcript variant X1	-	-	-	-	GO:0005575//cellular_component;GO:0005622//intracellular;GO:0005623//cell;GO:0005737//cytoplasm;GO:0005777//peroxisome;GO:0042579//microbody;GO:0043226//organelle;GO:0043227//membrane-bounded organelle;GO:0043229//intracellular organelle;GO:0043231//intracellular membrane-bounded organelle;GO:0044424//intracellular part;GO:0044444//cytoplasmic part;GO:0044464//cell part	GO:0003674//molecular_function;GO:0003824//catalytic activity;GO:0003987//acetate-CoA ligase activity;GO:0008668//(2,3-dihydroxybenzoyl)adenylate synthase activity;GO:0008756//o-succinylbenzoate-CoA ligase activity;GO:0016874//ligase activity;GO:0030729//acetoacetate-CoA ligase activity;GO:0047473//D-alanine [D-alanyl carrier protein] ligase activity;GO:0050218//propionate-CoA ligase activity	GO:0006082//organic acid metabolic process;GO:0006629//lipid metabolic process;GO:0006631//fatty acid metabolic process;GO:0008150//biological_process;GO:0008152//metabolic process;GO:0009234//menaquinone biosynthetic process;GO:0009850//auxin metabolic process;GO:0009987//cellular process;GO:0010817//regulation of hormone levels;GO:0019287//isopentenyl diphosphate biosynthetic process, mevalonat…	-
ncbi_4334505	darkmagenta	640.714	LOC4334505	1.711	1.123	1.189	0.369	0.081	0.632	12.163	11.031	20.544	0.339	0.408	0.169	3.593	6.863	2.505	0.234	0.337	0.287	uncharacterized LOC4334505	-	-	-	-	-	-	-	-
ncbi_4334507	darkmagenta	704.785	LOC4334507	1.172	1.006	0.836	0.435	0.259	0.356	5.538	4.777	6.682	0.893	0.419	0.735	0.349	2.533	1.535	0.1	0.801	0.462	uncharacterized LOC4334507	-	-	-	-	-	-	-	-
ncbi_4334534	darkmagenta	457.805	LOC4334534	22.538	20.374	22.956	23.96	29.529	26.285	8.354	10.556	9.76	20.777	24.696	24.215	20.412	16.798	18.312	21.759	24.729	22.948	mitochondrial Rho GTPase 1	-	-	-	-	GO:0005737//cytoplasm;GO:0005887//integral component of plasma membrane;GO:0009898//cytoplasmic side of plasma membrane;GO:0043190//ATP-binding cassette (ABC) transporter complex;GO:0055051//ATP-binding cassette (ABC) transporter complex, integrated substrate binding;GO:0055052//ATP-binding cassette (ABC) transporter complex, substrate-binding subunit-containing	GO:0003674//molecular_function;GO:0003677//DNA binding;GO:0003924//GTPase activity;GO:0004176//ATP-dependent peptidase activity;GO:0005509//calcium ion binding;GO:0005524//ATP binding;GO:0005525//GTP binding;GO:0015416//ATPase-coupled organic phosphonate transmembrane transporter activity;GO:0015619//thiamine pyrophosphate-transporting ATPase activity;GO:0016818//hydrolase activity, acting on aci…	GO:0006508//proteolysis;GO:0006824//cobalt ion transport;GO:0015716//organic phosphonate transport;GO:0015888//thiamine transport;GO:0030974//thiamine pyrophosphate transmembrane transport;GO:0032297//negative regulation of DNA-dependent DNA replication initiation;GO:0032508//DNA duplex unwinding;GO:0033103//protein secretion by the type VI secretion system;GO:0033228//cysteine export across plas…	-
ncbi_4334574	darkmagenta	659.583	LOC4334574	0.176	0.19	0.205	0.242	0.127	0.28	2.539	2.435	3.043	0.481	0.225	0.5	0.296	0.616	0.432	0.062	0.212	0.198	protein trichome birefringence-like 33	-	-	-	-	GO:0031410//cytoplasmic vesicle	-	-	-
ncbi_4334575	darkmagenta	328.31	LOC4334575	8.345	8.389	6.867	4.224	3.113	3.747	12.61	9.179	12.689	2.925	2.676	2.445	3.682	9.75	4.997	2.565	5.264	3.429	protein trichome birefringence-like 33	-	-	-	-	GO:0005739//mitochondrion	-	-	-
ncbi_4334588	darkmagenta	543.373	LOC4334588	105.415	106.057	96.095	27.267	18.498	28.105	237.812	156.414	264.293	33.831	34.584	25.338	22.968	67.845	46.707	9.865	22.798	13.446	chalcone--flavonone isomerase-like	Metabolism;Metabolism;Metabolism	Global and overview maps;Global and overview maps;Biosynthesis of other secondary metabolites	ko01100//Metabolic pathways;ko01110//Biosynthesis of secondary metabolites;ko00941//Flavonoid biosynthesis	K01859;K01859;K01859	GO:0005575//cellular_component;GO:0005622//intracellular;GO:0005623//cell;GO:0005737//cytoplasm;GO:0005783//endoplasmic reticulum;GO:0012505//endomembrane system;GO:0043226//organelle;GO:0043227//membrane-bounded organelle;GO:0043229//intracellular organelle;GO:0043231//intracellular membrane-bounded organelle;GO:0044424//intracellular part;GO:0044444//cytoplasmic part;GO:0044464//cell part	GO:0003674//molecular_function;GO:0003824//catalytic activity;GO:0016853//isomerase activity;GO:0016872//intramolecular lyase activity;GO:0045430//chalcone isomerase activity	GO:0008150//biological_process;GO:0008152//metabolic process;GO:0009058//biosynthetic process;GO:0009628//response to abiotic stimulus;GO:0009812//flavonoid metabolic process;GO:0009813//flavonoid biosynthetic process;GO:0050896//response to stimulus;GO:0071704//organic substance metabolic process;GO:0080167//response to karrikin;GO:1901576//organic substance biosynthetic process	-
ncbi_4334618	darkmagenta	103.887	LOC4334618	5.108	5.71	4.29	5.273	4.135	5.005	6.918	5.481	6.287	3.21	2.947	2.586	2.763	4.589	3.795	3.788	4.796	2.96	protein NRT1/ PTR FAMILY 5.6	-	-	-	-	GO:0005575//cellular_component;GO:0016020//membrane;GO:0016021//integral component of membrane;GO:0031224//intrinsic component of membrane;GO:0044425//membrane part	GO:0003674//molecular_function;GO:0005215//transporter activity;GO:0022857//transmembrane transporter activity	GO:0006810//transport;GO:0006857//oligopeptide transport;GO:0008150//biological_process;GO:0015833//peptide transport;GO:0042886//amide transport;GO:0051179//localization;GO:0051234//establishment of localization;GO:0055085//transmembrane transport;GO:0071702//organic substance transport;GO:0071705//nitrogen compound transport	-
ncbi_4334653	darkmagenta	440.234	LOC4334653	3.654	4.546	4.22	3.463	3.726	3.37	6.249	5.642	9.091	1.872	1.951	2.566	3.037	4.717	3.232	2.601	2.844	2.797	mannan endo-1,4-beta-mannosidase 4-like, transcript variant X1	Metabolism;Metabolism	Global and overview maps;Carbohydrate metabolism	ko01100//Metabolic pathways;ko00051//Fructose and mannose metabolism	K19355;K19355	GO:0009341//beta-galactosidase complex	GO:0004553//hydrolase activity, hydrolyzing O-glycosyl compounds;GO:0004565//beta-galactosidase activity;GO:0016872//intramolecular lyase activity	GO:0005975//carbohydrate metabolic process;GO:0071704//organic substance metabolic process	-
ncbi_4334663	darkmagenta	568.775	LOC4334663	1.28	6.096	3.942	0.088	0	0.057	41.832	18.676	45.243	3.061	2.046	2.489	0	0	0	0.056	0	0.052	cell number regulator 10	-	-	-	-	-	-	-	-
ncbi_4334672	darkmagenta	600.44	LOC4334672	0.893	1.105	0.343	0.393	0.499	0.663	2.843	3.496	3.971	0.476	0.541	0.509	0.631	2.205	1.105	0.144	0.377	0.443	uncharacterized LOC4334672, transcript variant X1	-	-	-	-	-	-	-	-
ncbi_4334674	darkmagenta	106.253	LOC4334674	33.55	30.462	28.999	31.521	28.149	29.887	18.52	20.288	21.557	28.826	33.123	31.3	33.023	34.767	28.234	23.008	27.207	30.241	zinc finger matrin-type protein 2	Genetic Information Processing	Transcription	ko03040//Spliceosome	K12848	GO:0005575//cellular_component;GO:0005622//intracellular;GO:0005623//cell;GO:0005634//nucleus;GO:0030532//small nuclear ribonucleoprotein complex;GO:0032991//protein-containing complex;GO:0043190//ATP-binding cassette (ABC) transporter complex;GO:0043226//organelle;GO:0043227//membrane-bounded organelle;GO:0043229//intracellular organelle;GO:0043231//intracellular membrane-bounded organelle;GO:00…	GO:0003674//molecular_function;GO:0003676//nucleic acid binding;GO:0003677//DNA binding;GO:0003723//RNA binding;GO:0005488//binding;GO:0008270//zinc ion binding;GO:0042626//ATPase activity, coupled to transmembrane movement of substances;GO:0043167//ion binding;GO:0043169//cation binding;GO:0046872//metal ion binding;GO:0046914//transition metal ion binding;GO:0097159//organic cyclic compound bin…	GO:0000375//RNA splicing, via transesterification reactions;GO:0000377//RNA splicing, via transesterification reactions with bulged adenosine as nucleophile;GO:0000398//mRNA splicing, via spliceosome;GO:0006139//nucleobase-containing compound metabolic process;GO:0006396//RNA processing;GO:0006397//mRNA processing;GO:0006725//cellular aromatic compound metabolic process;GO:0006807//nitrogen compo…	-
ncbi_4334726	darkmagenta	562.397	LOC4334726	0.049	0	0	0	0	0	1.06	1.353	1.257	0.09	0.108	0.169	0	0.316	0.156	0.052	0.134	0.096	uncharacterized LOC4334726, transcript variant X2	-	-	-	-	-	-	-	-
ncbi_4334760	darkmagenta	339.803	LOC4334760	0.859	1.089	0.622	1.718	1.376	1.917	4.401	2.335	4.543	1.66	1.288	1.634	0.91	1.207	0.793	1.498	0.86	1.747	uncharacterized LOC4334760	-	-	-	-	GO:0031410//cytoplasmic vesicle	-	-	-
ncbi_4334769	darkmagenta	352.667	LOC4334769	39.328	40.599	39.3	47.744	49.93	50.585	17.787	21.474	17.267	37.663	39.039	39.512	56.2	40.345	37.403	44.385	38.761	39.544	uncharacterized LOC4334769, transcript variant X1	-	-	-	-	GO:0009536//plastid	-	-	-
ncbi_4334781	darkmagenta	531.499	LOC4334781	0.794	0.793	0.588	0.292	0.478	0.375	1.575	2.073	2.6	0.509	0.58	0.502	0.066	0.591	0.464	0.093	0.48	0.256	B-cell receptor-associated protein 31	Genetic Information Processing	Folding, sorting and degradation	ko04141//Protein processing in endoplasmic reticulum	K14009	GO:0005737//cytoplasm;GO:0005801//cis-Golgi network;GO:0005886//plasma membrane;GO:0016020//membrane;GO:0033179//proton-transporting V-type ATPase, V0 domain	GO:0003674//molecular_function;GO:0004386//helicase activity;GO:0004828//serine-tRNA ligase activity;GO:0005524//ATP binding;GO:0015078//proton transmembrane transporter activity;GO:0033828//glucosylglycerol-phosphate synthase activity;GO:0043565//sequence-specific DNA binding	GO:0006260//DNA replication;GO:0006355//regulation of transcription, DNA-templated;GO:0006434//seryl-tRNA aminoacylation;GO:0006886//intracellular protein transport;GO:0006970//response to osmotic stress;GO:0007059//chromosome segregation;GO:0008150//biological_process;GO:0030261//chromosome condensation;GO:1902600//proton transmembrane transport	-
ncbi_4334811	darkmagenta	609.215	LOC4334811	0.04	0.085	0.158	0	0.129	0.042	2.081	1.707	2.405	0	0.043	0.045	0.667	1.049	0.208	0.166	0	0.191	vegetative cell wall protein gp1	-	-	-	-	GO:0031410//cytoplasmic vesicle	-	-	-
ncbi_4334827	darkmagenta	126.128	LOC4334827	0.818	1.595	0.88	1.612	2.591	1.203	3.123	3.606	5.491	0.631	0.517	1.468	3.816	1.523	1.192	3.206	1.254	1.033	probable xyloglucan endotransglucosylase/hydrolase protein 30	-	-	-	-	GO:0031410//cytoplasmic vesicle	-	-	-
ncbi_4334846	darkmagenta	562.175	LOC4334846	3.904	4.753	2.34	0.208	0.437	0.589	11.054	11.018	10.822	1.996	1.159	1.319	2.687	4.923	5.195	0.556	0.776	0.778	probable carbohydrate esterase At4g34215	-	-	-	-	-	-	-	-
ncbi_4334847	darkmagenta	569.781	LOC4334847	4.616	4.854	1.511	1.313	0.697	1.045	22.641	28.364	24.11	1.689	1.327	2.54	1.147	6.738	8.678	0.04	0.514	0.11	probable carbohydrate esterase At4g34215	-	-	-	-	GO:0031410//cytoplasmic vesicle	-	-	-
ncbi_4334857	darkmagenta	378.486	LOC4334857	9.432	8.569	11.246	10.343	11.757	12.006	3.334	4.299	4.061	9.195	10.735	9.59	12.386	9.054	6.729	14.344	11.252	10.654	la-related protein 1C, transcript variant X1	-	-	-	-	-	-	-	-
ncbi_4334862	darkmagenta	204.872	LOC4334862	0.44	0.429	0.314	0.173	0.25	0.267	0.856	1.476	0.787	0.305	0.321	0.596	0.165	0.344	0.22	0.176	0.285	0.142	uncharacterized LOC4334862, transcript variant X2	-	-	-	-	GO:0005739//mitochondrion	-	-	-
ncbi_4334871	darkmagenta	660.836	LOC4334871	0.517	0.557	0.387	1.05	1.131	0.949	11.699	8.137	14.194	0.735	0.649	0.723	1.414	3.215	1.461	0.927	1.218	1.445	COP1-interacting protein 7, transcript variant X4	-	-	-	-	-	-	-	-
ncbi_4334886	darkmagenta	684.456	LOC4334886	1.519	1.12	1.012	0.753	0.741	0.619	9.758	6.577	9.79	0.946	0.86	0.807	0.37	2.244	1.332	0.293	0.688	0.294	cytochrome P450 93G1-like	Metabolism;Metabolism;Metabolism	Global and overview maps;Global and overview maps;Biosynthesis of other secondary metabolites	ko01100//Metabolic pathways;ko01110//Biosynthesis of secondary metabolites;ko00941//Flavonoid biosynthesis	K23180;K23180;K23180	GO:0005575//cellular_component;GO:0016020//membrane;GO:0016021//integral component of membrane;GO:0031224//intrinsic component of membrane;GO:0044425//membrane part	GO:0003674//molecular_function;GO:0003824//catalytic activity;GO:0004497//monooxygenase activity;GO:0005488//binding;GO:0005506//iron ion binding;GO:0016491//oxidoreductase activity;GO:0016705//oxidoreductase activity, acting on paired donors, with incorporation or reduction of molecular oxygen;GO:0016709//oxidoreductase activity, acting on paired donors, with incorporation or reduction of molecu…	GO:0008150//biological_process;GO:0008152//metabolic process;GO:0009058//biosynthetic process;GO:0009812//flavonoid metabolic process;GO:0009813//flavonoid biosynthetic process;GO:0019748//secondary metabolic process;GO:0044550//secondary metabolite biosynthetic process;GO:0055114//oxidation-reduction process;GO:0071704//organic substance metabolic process;GO:1901576//organic substance biosynthet…	-
ncbi_4334927	darkmagenta	347.665	LOC4334927	0.048	0.103	0.096	0	0.156	0.153	0.373	0.554	1.322	0	0.262	0	0	0.131	0.101	0	0.087	0	uncharacterized LOC4334927	-	-	-	-	GO:0009523//photosystem II;GO:0009539//photosystem II reaction center;GO:0016020//membrane	-	GO:0015979//photosynthesis	-
ncbi_4334930	darkmagenta	367.536	LOC4334930	17.275	16.713	14.889	15.325	15.912	16.852	9.625	8.682	8.715	13.04	13.309	14.303	15.126	13.281	13.996	16.782	15.696	15.977	ranBP2-type zinc finger protein At1g67325	-	-	-	-	GO:0005575//cellular_component;GO:0005622//intracellular;GO:0005623//cell;GO:0005634//nucleus;GO:0005635//nuclear envelope;GO:0005642//annulate lamellae;GO:0005643//nuclear pore;GO:0005737//cytoplasm;GO:0005813//centrosome;GO:0005815//microtubule organizing center;GO:0005829//cytosol;GO:0005856//cytoskeleton;GO:0012505//endomembrane system;GO:0015630//microtubule cytoskeleton;GO:0016020//membrane…	GO:0003674//molecular_function;GO:0003676//nucleic acid binding;GO:0003723//RNA binding;GO:0003824//catalytic activity;GO:0005488//binding;GO:0005515//protein binding;GO:0008536//Ran GTPase binding;GO:0016740//transferase activity;GO:0017016//Ras GTPase binding;GO:0019787//ubiquitin-like protein transferase activity;GO:0019789//SUMO transferase activity;GO:0019899//enzyme binding;GO:0031267//smal…	GO:0000082//G1/S transition of mitotic cell cycle;GO:0000226//microtubule cytoskeleton organization;GO:0000278//mitotic cell cycle;GO:0000413//protein peptidyl-prolyl isomerization;GO:0006403//RNA localization;GO:0006405//RNA export from nucleus;GO:0006406//mRNA export from nucleus;GO:0006457//protein folding;GO:0006464//cellular protein modification process;GO:0006508//proteolysis;GO:0006511//ub…	-
ncbi_4334944	darkmagenta	646.386	LOC4334944	0.24	0.287	0.133	0.088	0.26	0	1.167	1.205	2.031	0.146	0.029	0.091	0.09	0.414	0.28	0	0.121	0.026	uncharacterized LOC4334944	-	-	-	-	GO:0009536//plastid	-	-	C2H2
ncbi_4334949	darkmagenta	493.265	LOC4334949	4.506	5.111	2.981	0.242	0.444	1.212	18.334	21.935	29.858	7.435	6.572	10.122	2.267	15.873	8.405	0.799	3.789	1.074	very-long-chain 3-oxoacyl-CoA reductase 1, transcript variant X1	-	-	-	-	-	GO:0004316//3-oxoacyl-[acyl-carrier-protein] reductase (NADPH) activity;GO:0004757//sepiapterin reductase activity;GO:0008667//2,3-dihydro-2,3-dihydroxybenzoate dehydrogenase activity;GO:0008678//2-deoxy-D-gluconate 3-dehydrogenase activity;GO:0016491//oxidoreductase activity;GO:0050662//coenzyme binding;GO:0051287//NAD binding;GO:0070403//NAD+ binding	GO:0000272//polysaccharide catabolic process;GO:0006631//fatty acid metabolic process;GO:0006633//fatty acid biosynthetic process;GO:0006729//tetrahydrobiopterin biosynthetic process;GO:0055114//oxidation-reduction process	-
ncbi_4334965	darkmagenta	295.856	LOC4334965	0.712	1.215	0.651	1.274	0.514	1.008	2.769	6.671	5.108	0.918	1.624	1.889	0.732	1.733	1.185	0.436	1.074	0.802	uncharacterized LOC4334965	-	-	-	-	GO:0009536//plastid	-	-	-
ncbi_4334975	darkmagenta	341.763	LOC4334975	0.683	1.008	0.287	0.089	0.039	0.076	1.609	1.437	1.489	0.18	0.571	0.184	0.464	1.199	1.059	0.151	0.44	0.278	subtilisin-like protease SBT3.9	-	-	-	-	-	GO:0004042//acetyl-CoA:L-glutamate N-acetyltransferase activity;GO:0004358//glutamate N-acetyltransferase activity;GO:0008236//serine-type peptidase activity	GO:0006508//proteolysis;GO:0006592//ornithine biosynthetic process;GO:0009306//protein secretion	-
ncbi_4335013	darkmagenta	621.506	LOC4335013	0.175	0.118	0.087	0.036	0.047	0	1.23	1.237	2.022	0	0	0.05	0.073	0.159	0.092	0.229	0.02	0.042	probable pectate lyase 8, transcript variant X1	Metabolism;Metabolism	Global and overview maps;Carbohydrate metabolism	ko01100//Metabolic pathways;ko00040//Pentose and glucuronate interconversions	K01728;K01728	-	-	-	-
ncbi_4335039	darkmagenta	149.191	LOC4335039	0.772	0.74	0.4	0.993	0.837	1.306	1.419	1.173	1.832	0.755	0.971	0.781	0.161	0.601	0.542	0.27	0.829	0.608	zinc finger protein ZAT5	-	-	-	-	-	-	-	C2H2
ncbi_4335089	darkmagenta	368.428	LOC4335089	8.947	7.469	8.343	10.321	9.785	10.615	3.868	4.248	4.301	9.914	9.372	8.771	8.085	6.863	7.889	13.144	10.897	11.351	actin-related protein 9-like, transcript variant X1	-	-	-	-	GO:0000228//nuclear chromosome;GO:0000785//chromatin;GO:0000790//nuclear chromatin;GO:0005575//cellular_component;GO:0005622//intracellular;GO:0005623//cell;GO:0005634//nucleus;GO:0005654//nucleoplasm;GO:0005694//chromosome;GO:0005737//cytoplasm;GO:0005813//centrosome;GO:0005815//microtubule organizing center;GO:0005856//cytoskeleton;GO:0015630//microtubule cytoskeleton;GO:0031011//Ino80 complex;…	GO:0000166//nucleotide binding;GO:0003674//molecular_function;GO:0003676//nucleic acid binding;GO:0003723//RNA binding;GO:0003729//mRNA binding;GO:0005488//binding;GO:0005524//ATP binding;GO:0008144//drug binding;GO:0017076//purine nucleotide binding;GO:0030554//adenyl nucleotide binding;GO:0032553//ribonucleotide binding;GO:0032555//purine ribonucleotide binding;GO:0032559//adenyl ribonucleotide…	GO:0006139//nucleobase-containing compound metabolic process;GO:0006259//DNA metabolic process;GO:0006281//DNA repair;GO:0006302//double-strand break repair;GO:0006310//DNA recombination;GO:0006312//mitotic recombination;GO:0006325//chromatin organization;GO:0006338//chromatin remodeling;GO:0006351//transcription, DNA-templated;GO:0006355//regulation of transcription, DNA-templated;GO:0006464//ce…	-
ncbi_4335136	darkmagenta	582.996	LOC4335136	1.115	0.791	0.704	0	0	0.031	16.621	6.666	17.569	0.454	0.129	0.033	0.758	7.559	2.779	0	0	0.028	acetylserotonin O-methyltransferase 1-like	-	-	-	-	-	GO:0008171//O-methyltransferase activity;GO:0008176//tRNA (guanine-N7-)-methyltransferase activity;GO:0046983//protein dimerization activity	GO:0006400//tRNA modification;GO:0016051//carbohydrate biosynthetic process	-
ncbi_4335226	darkmagenta	607.985	LOC4335226	15.452	12.758	15.131	6.094	9.662	8.046	44.683	33.693	60.453	8.823	8.631	13.579	3.538	11.725	10.44	0.528	2.125	1.619	probable aquaporin PIP2-6	-	-	-	-	GO:0005575//cellular_component;GO:0005623//cell;GO:0005886//plasma membrane;GO:0005887//integral component of plasma membrane;GO:0016020//membrane;GO:0016021//integral component of membrane;GO:0031224//intrinsic component of membrane;GO:0031226//intrinsic component of plasma membrane;GO:0044425//membrane part;GO:0044459//plasma membrane part;GO:0044464//cell part;GO:0071944//cell periphery	GO:0003674//molecular_function;GO:0005215//transporter activity;GO:0005372//water transmembrane transporter activity;GO:0015250//water channel activity;GO:0015267//channel activity;GO:0015318//inorganic molecular entity transmembrane transporter activity;GO:0022803//passive transmembrane transporter activity;GO:0022838//substrate-specific channel activity;GO:0022857//transmembrane transporter act…	GO:0006810//transport;GO:0006811//ion transport;GO:0006833//water transport;GO:0008150//biological_process;GO:0034220//ion transmembrane transport;GO:0042044//fluid transport;GO:0051179//localization;GO:0051234//establishment of localization;GO:0055085//transmembrane transport	-
ncbi_4335428	darkmagenta	667.166	LOC4335428	2.029	1.467	1.037	0.038	0.1	0.024	9.537	8.415	15.079	0.714	0.783	0.866	0.518	5.645	2.839	0	0.564	0.067	UDP-glycosyltransferase 90A1	-	-	-	-	-	GO:0008194//UDP-glycosyltransferase activity	-	-
ncbi_4335455	darkmagenta	79.7308	LOC4335455	5.064	5.862	3.537	7.24	6.094	5.708	5.925	5.521	12.901	4.103	5.821	7.106	4.779	7.264	4.413	4.34	5.092	4.651	cysteine proteinase 1	Organismal Systems	Environmental adaptation	ko04626//Plant-pathogen interaction	K01373	GO:0009536//plastid	-	-	-
ncbi_4335562	darkmagenta	636.87	LOC4335562	0	0	0	0	0	0	0.668	0.561	1.011	0	0	0	0.086	0.395	0.027	0	0	0	fatty acyl-CoA reductase 1	Cellular Processes;Metabolism	Transport and catabolism;Lipid metabolism	ko04146//Peroxisome;ko00073//Cutin, suberine and wax biosynthesis	K13356;K13356	-	GO:0003824//catalytic activity;GO:0003854//3-beta-hydroxy-delta5-steroid dehydrogenase activity;GO:0004043//L-aminoadipate-semialdehyde dehydrogenase activity;GO:0008460//dTDP-glucose 4,6-dehydratase activity;GO:0008831//dTDP-4-dehydrorhamnose reductase activity;GO:0016616//oxidoreductase activity, acting on the CH-OH group of donors, NAD or NADP as acceptor;GO:0016757//transferase activity, tran…	GO:0005975//carbohydrate metabolic process;GO:0006694//steroid biosynthetic process;GO:0009243//O antigen biosynthetic process;GO:0019305//dTDP-rhamnose biosynthetic process;GO:0019878//lysine biosynthetic process via aminoadipic acid;GO:0055114//oxidation-reduction process	-
ncbi_4335574	darkmagenta	520.655	LOC4335574	0.325	0.546	0.144	0.06	0.078	0.115	1.232	0.951	1.358	0.099	0.119	0.082	0.325	0.859	0.685	0.038	0.098	0.105	quinone-oxidoreductase QR1, chloroplastic	-	-	-	-	-	GO:0004024//alcohol dehydrogenase activity, zinc-dependent;GO:0008270//zinc ion binding;GO:0008743//L-threonine 3-dehydrogenase activity;GO:0016491//oxidoreductase activity;GO:0016655//oxidoreductase activity, acting on NAD(P)H, quinone or similar compound as acceptor;GO:0050607//mycothiol-dependent formaldehyde dehydrogenase activity;GO:0051287//NAD binding;GO:0051903//S-(hydroxymethyl)glutathio…	GO:0006113//fermentation;GO:0006567//threonine catabolic process;GO:0008152//metabolic process;GO:0009404//toxin metabolic process;GO:0010127//mycothiol-dependent detoxification;GO:0019439//aromatic compound catabolic process;GO:0030494//bacteriochlorophyll biosynthetic process;GO:0055114//oxidation-reduction process	-
ncbi_4335579	darkmagenta	326.201	LOC4335579	20.298	16.518	11.202	12.209	13.756	14.005	29.973	33.827	43.81	18.29	22.241	27.146	10.567	23.486	11.111	10.171	14.072	7.187	putative ripening-related protein 1	-	-	-	-	GO:0031410//cytoplasmic vesicle	-	-	-
ncbi_4335629	darkmagenta	310.686	LOC4335629	1.137	0.408	1.009	1.183	1.14	1.207	2.253	1.372	2.789	0.844	0.876	0.958	1.134	0.961	1.019	1.017	0.381	0.772	suppressor of cytokine signaling 7	-	-	-	-	-	-	-	-
ncbi_4335687	darkmagenta	256.404	LOC4335687	0.859	0.879	0.616	1.02	1.313	0.936	1.629	1.32	2.044	0.742	0.7	0.602	0.965	1.107	0.417	0.925	0.459	0.553	probable serine/threonine-protein kinase PBL7	Organismal Systems	Environmental adaptation	ko04626//Plant-pathogen interaction	K13430	-	GO:0004672//protein kinase activity;GO:0005524//ATP binding	GO:0006468//protein phosphorylation	-
ncbi_4335699	darkmagenta	257.275	LOC4335699	17.173	14.371	19.956	15.198	18.875	17.278	7.011	9.924	6.762	14.918	16.202	12.299	17.324	12.98	13.675	24.978	20.017	21.39	poly(A) polymerase I	-	-	-	-	GO:0005575//cellular_component;GO:0005622//intracellular;GO:0005623//cell;GO:0005737//cytoplasm;GO:0005829//cytosol;GO:0005886//plasma membrane;GO:0016020//membrane;GO:0044424//intracellular part;GO:0044444//cytoplasmic part;GO:0044464//cell part;GO:0071944//cell periphery	GO:0000166//nucleotide binding;GO:0003674//molecular_function;GO:0003676//nucleic acid binding;GO:0003723//RNA binding;GO:0003824//catalytic activity;GO:0004652//polynucleotide adenylyltransferase activity;GO:0005488//binding;GO:0005524//ATP binding;GO:0008144//drug binding;GO:0016740//transferase activity;GO:0016772//transferase activity, transferring phosphorus-containing groups;GO:0016779//nuc…	GO:0006139//nucleobase-containing compound metabolic process;GO:0006276//plasmid maintenance;GO:0006351//transcription, DNA-templated;GO:0006378//mRNA polyadenylation;GO:0006396//RNA processing;GO:0006397//mRNA processing;GO:0006725//cellular aromatic compound metabolic process;GO:0006807//nitrogen compound metabolic process;GO:0008150//biological_process;GO:0008152//metabolic process;GO:0009058/…	-
ncbi_4335700	darkmagenta	399.591	LOC4335700	0.077	0.278	0	0	0.084	0.11	1.28	0.922	0.74	0.047	0.057	0.088	0.029	0.636	0.434	0	0.07	0.125	serine carboxypeptidase-like 45	-	-	-	-	-	GO:0004185//serine-type carboxypeptidase activity	GO:0006508//proteolysis	-
ncbi_4335704	darkmagenta	385.066	LOC4335704	1.727	2.083	2.018	2.081	2.38	2.861	6.495	6.834	9.377	4.187	3.817	3.731	4.668	4.278	3.142	2.952	1.22	1.753	trihelix transcription factor ASR3	-	-	-	-	-	-	-	Trihelix
ncbi_4335708	darkmagenta	494.724	LOC4335708	68.926	68.001	72.023	80.346	86.116	82.278	31.655	39.003	29.165	64.415	67.719	64.99	69.188	55.672	56.384	74.274	66.776	71.141	glycine--tRNA ligase, mitochondrial 1	Genetic Information Processing	Translation	ko00970//Aminoacyl-tRNA biosynthesis	K01880	GO:0005737//cytoplasm;GO:0009345//glycine-tRNA ligase complex	GO:0000166//nucleotide binding;GO:0004812//aminoacyl-tRNA ligase activity;GO:0004820//glycine-tRNA ligase activity;GO:0004821//histidine-tRNA ligase activity;GO:0004827//proline-tRNA ligase activity;GO:0004829//threonine-tRNA ligase activity;GO:0005524//ATP binding	GO:0006418//tRNA aminoacylation for protein translation;GO:0006426//glycyl-tRNA aminoacylation;GO:0006427//histidyl-tRNA aminoacylation;GO:0006433//prolyl-tRNA aminoacylation;GO:0006435//threonyl-tRNA aminoacylation	-
ncbi_4335721	darkmagenta	162.533	LOC4335721	0.124	0.045	0.083	0.205	0.627	0.966	1.529	0.304	1.964	0.49	0.498	0.471	0	0	0.044	0	0.075	0.04	protein PYRICULARIA ORYZAE RESISTANCE 21	-	-	-	-	-	-	-	-
ncbi_4335725	darkmagenta	586.792	LOC4335725	2.046	5.263	0.502	0.119	0.117	0.152	59.119	76.261	74.356	1.7	0.865	1.511	12.533	29.597	23.487	0	0.39	0.208	protein PYRICULARIA ORYZAE RESISTANCE 21-like	-	-	-	-	-	GO:0046872//metal ion binding	-	-
ncbi_4335726	darkmagenta	524.157	LOC4335726	0	0.05	0	0	0	0	0.899	1.361	2.34	0	0	0	0.052	0.169	0.389	0	0	0	protein PYRICULARIA ORYZAE RESISTANCE 21, transcript variant X2	-	-	-	-	GO:0005575//cellular_component;GO:0005622//intracellular;GO:0005623//cell;GO:0005634//nucleus;GO:0005635//nuclear envelope;GO:0005643//nuclear pore;GO:0005737//cytoplasm;GO:0005768//endosome;GO:0005856//cytoskeleton;GO:0005886//plasma membrane;GO:0005933//cellular bud;GO:0005935//cellular bud neck;GO:0005937//mating projection;GO:0005938//cell cortex;GO:0010008//endosome membrane;GO:0012505//endo…	GO:0003674//molecular_function;GO:0003779//actin binding;GO:0005488//binding;GO:0005515//protein binding;GO:0008092//cytoskeletal protein binding;GO:0030674//protein binding, bridging;GO:0032182//ubiquitin-like protein binding;GO:0038024//cargo receptor activity;GO:0042802//identical protein binding;GO:0043130//ubiquitin binding;GO:0060090//molecular adaptor activity;GO:0098748//endocytic adaptor…	GO:0000147//actin cortical patch assembly;GO:0006810//transport;GO:0006897//endocytosis;GO:0006898//receptor-mediated endocytosis;GO:0006996//organelle organization;GO:0007010//cytoskeleton organization;GO:0007015//actin filament organization;GO:0008064//regulation of actin polymerization or depolymerization;GO:0008150//biological_process;GO:0009987//cellular process;GO:0010639//negative regulati…	-
ncbi_4335756	darkmagenta	309.596	LOC4335756	8.975	6.562	4.622	5.609	12.188	4.379	31.848	24.86	37.171	2.785	2.243	2.521	11.747	8.658	8.499	19.323	3.556	17.796	arogenate dehydratase/prephenate dehydratase 6, chloroplastic	Metabolism;Metabolism;Metabolism;Metabolism	Global and overview maps;Global and overview maps;Global and overview maps;Amino acid metabolism	ko01100//Metabolic pathways;ko01110//Biosynthesis of secondary metabolites;ko01230//Biosynthesis of amino acids;ko00400//Phenylalanine, tyrosine and tryptophan biosynthesis	K05359;K05359;K05359;K05359	GO:0009536//plastid	-	-	-
ncbi_4335759	darkmagenta	684.47	LOC4335759	0.024	0.026	0	0	0	0.076	2.377	1.945	3.405	0	0	0	0	0.672	0.05	0	0	0	cytochrome P450 77A4	-	-	-	-	GO:0005575//cellular_component;GO:0016020//membrane	GO:0003674//molecular_function;GO:0003824//catalytic activity;GO:0004497//monooxygenase activity;GO:0005488//binding;GO:0005506//iron ion binding;GO:0016491//oxidoreductase activity;GO:0016705//oxidoreductase activity, acting on paired donors, with incorporation or reduction of molecular oxygen;GO:0016709//oxidoreductase activity, acting on paired donors, with incorporation or reduction of molecu…	GO:0008150//biological_process;GO:0008152//metabolic process;GO:0009058//biosynthetic process;GO:0009059//macromolecule biosynthetic process;GO:0010143//cutin biosynthetic process;GO:0019748//secondary metabolic process;GO:0043170//macromolecule metabolic process;GO:0044550//secondary metabolite biosynthetic process;GO:0055114//oxidation-reduction process;GO:0071704//organic substance metabolic p…	-
ncbi_4335760	darkmagenta	696.96	LOC4335760	1.062	1.145	1.263	0.418	0.164	0.913	12.744	11.591	16.308	0.276	0.388	0	0.625	2.91	0.958	0	0.275	0.195	uncharacterized LOC4335760	-	-	-	-	GO:0009279//cell outer membrane;GO:0019028//viral capsid	GO:0003700//DNA-binding transcription factor activity;GO:0015288//porin activity	GO:0006355//regulation of transcription, DNA-templated;GO:0006810//transport;GO:0006878//cellular copper ion homeostasis;GO:0019072//viral genome packaging;GO:0046688//response to copper ion	-
ncbi_4335786	darkmagenta	594.73	LOC4335786	1.3	1.24	0.893	0.496	0.578	0.814	2.74	2.891	3.037	0.713	0.438	0.531	0.917	1.126	0.947	0.753	0.543	0.821	protein transport protein Sec24C	-	-	-	-	GO:0030127//COPII vesicle coat	GO:0008270//zinc ion binding	GO:0006886//intracellular protein transport;GO:0006888//ER to Golgi vesicle-mediated transport	-
ncbi_4335802	darkmagenta	59.4066	LOC4335802	4.031	4.923	4.366	6.503	3.895	5.313	5.577	5.567	10.139	6.371	4.524	6.08	5.018	3.859	2.146	3.724	3.519	1.83	uncharacterized LOC4335802	-	-	-	-	-	-	-	-
ncbi_4335804	darkmagenta	161.416	LOC4335804	5.975	3.274	3.767	8.419	5.414	5.306	8.912	6.025	13.307	4.952	4.884	4.96	2.53	4.563	2.731	3.446	5.899	4.92	putative HVA22-like protein g	-	-	-	-	GO:0031410//cytoplasmic vesicle	-	-	-
ncbi_4335810	darkmagenta	197.822	LOC4335810	0.868	1.086	0.614	0.975	1.136	1.031	0.42	0.555	0.473	1.141	0.965	1.295	0.949	0.973	1.061	0.934	1.336	1.281	protein SMAX1-LIKE 3, transcript variant X1	-	-	-	-	GO:0009360//DNA polymerase III complex;GO:0009368//endopeptidase Clp complex;GO:0033104//type VI protein secretion system complex	GO:0003887//DNA-directed DNA polymerase activity;GO:0004176//ATP-dependent peptidase activity;GO:0005524//ATP binding;GO:0016887//ATPase activity;GO:0042623//ATPase activity, coupled	GO:0006260//DNA replication;GO:0006457//protein folding;GO:0006508//proteolysis;GO:0033103//protein secretion by the type VI secretion system;GO:0043335//protein unfolding	-
ncbi_4335864	darkmagenta	502.8	LOC4335864	4.356	4.26	3.97	3.777	4.824	5.309	12.762	9.911	17.824	4.054	4.356	5.661	1.069	4.587	2.304	0.55	1.358	1.862	probable serine/threonine-protein kinase At1g01540	-	-	-	-	-	GO:0004672//protein kinase activity;GO:0005524//ATP binding	GO:0006468//protein phosphorylation	-
ncbi_4335922	darkmagenta	193.176	LOC4335922	19.473	20.971	15.187	40.075	42.351	40.524	57.864	58.458	75.131	35.114	32.494	47.946	11.851	27.469	17.291	17.511	15.361	19.656	uncharacterized LOC4335922	-	-	-	-	-	-	-	-
ncbi_4335926	darkmagenta	518.207	LOC4335926	47.509	42.377	51.086	54.541	62.522	53.543	13.681	17.486	11.982	47.956	48.877	49.327	38.629	33.028	37.349	48.474	54.768	57.651	protein TIC 40, chloroplastic	-	-	-	-	GO:0009536//plastid	-	-	-
ncbi_4335937	darkmagenta	302.623	LOC4335937	6.821	4.585	4.165	0.593	0.509	0.909	10.775	8.798	8.387	0.579	1.604	0.503	0.837	8.072	3.08	0.668	2.126	0.693	two-component response regulator ORR1-like	Environmental Information Processing	Signal transduction	ko04075//Plant hormone signal transduction	K14492	GO:0005575//cellular_component;GO:0005622//intracellular;GO:0005623//cell;GO:0016020//membrane;GO:0044464//cell part	GO:0000156//phosphorelay response regulator activity;GO:0003677//DNA binding;GO:0003700//DNA-binding transcription factor activity;GO:0004673//protein histidine kinase activity;GO:0005524//ATP binding	GO:0000160//phosphorelay signal transduction system;GO:0006139//nucleobase-containing compound metabolic process;GO:0006351//transcription, DNA-templated;GO:0006355//regulation of transcription, DNA-templated;GO:0006725//cellular aromatic compound metabolic process;GO:0006796//phosphate-containing compound metabolic process;GO:0006807//nitrogen compound metabolic process;GO:0006808//regulation of…	-
ncbi_4335943	darkmagenta	41.8661	LOC4335943	1.384	0.631	1.382	1.056	1.096	1.13	0.777	0.504	0.588	1.26	0.991	1.151	1.374	1.361	0.504	1.286	1.108	1.748	uncharacterized LOC4335943	-	-	-	-	GO:0031410//cytoplasmic vesicle	-	-	-
ncbi_4335977	darkmagenta	279.542	LOC4335977	0.52	0.663	0.354	0.117	0.154	0.176	0.898	1.269	3.031	0.022	0.104	0.027	0.478	1.556	1.27	0	0.086	0.16	glutamate decarboxylase 4	Metabolism;Metabolism;Metabolism;Metabolism;Metabolism;Metabolism	Global and overview maps;Global and overview maps;Amino acid metabolism;Metabolism of other amino acids;Carbohydrate metabolism;Metabolism of other amino acids	ko01100//Metabolic pathways;ko01110//Biosynthesis of secondary metabolites;ko00250//Alanine, aspartate and glutamate metabolism;ko00410//beta-Alanine metabolism;ko00650//Butanoate metabolism;ko00430//Taurine and hypotaurine metabolism	K01580;K01580;K01580;K01580;K01580;K01580	-	GO:0016831//carboxy-lyase activity	GO:0006520//cellular amino acid metabolic process	-
ncbi_4335980	darkmagenta	128.96	LOC4335980	1.816	1.268	1.272	9.357	9.151	5.712	9.107	9.099	14.077	2.234	2.042	3.131	1.642	4.231	2.103	4.137	4.025	4.533	aspartic proteinase nepenthesin-1, transcript variant X1	-	-	-	-	GO:0009536//plastid	-	-	-
ncbi_4335999	darkmagenta	416.207	LOC4335999	1.692	1.403	0.682	1.398	1.41	1.14	4.274	1.676	6.792	0.682	0.677	0.778	1.133	1.872	1.506	0.854	0.737	0.691	FK506-binding protein 2	-	-	-	-	GO:0005869//dynactin complex	GO:0003779//actin binding;GO:0034290//holin activity	GO:0006355//regulation of transcription, DNA-templated;GO:0009405//pathogenesis;GO:0061640//cytoskeleton-dependent cytokinesis	-
ncbi_4336017	darkmagenta	650.187	LOC4336017	18.195	14.67	10.344	0.311	0.281	1.375	67.912	43.982	74.145	3.002	3.198	2.063	2.009	8.879	4.582	0.049	0.576	0.136	sugar transport protein MST1-like	-	-	-	-	GO:0016020//membrane	-	-	-
ncbi_4336023	darkmagenta	303.535	LOC4336023	19.534	21.247	19.171	16.355	16.838	15.659	31.423	30.557	25.145	19.343	17.521	18.713	12.894	19.836	17.601	10.452	13.506	13.336	lipoyl synthase, mitochondrial-like	Metabolism;Metabolism	Global and overview maps;Metabolism of cofactors and vitamins	ko01100//Metabolic pathways;ko00785//Lipoic acid metabolism	K03644;K03644	GO:0005575//cellular_component;GO:0005622//intracellular;GO:0005623//cell;GO:0005737//cytoplasm;GO:0005739//mitochondrion;GO:0005759//mitochondrial matrix;GO:0031974//membrane-enclosed lumen;GO:0043226//organelle;GO:0043227//membrane-bounded organelle;GO:0043229//intracellular organelle;GO:0043231//intracellular membrane-bounded organelle;GO:0043233//organelle lumen;GO:0044422//organelle part;GO:…	GO:0003674//molecular_function;GO:0003824//catalytic activity;GO:0004076//biotin synthase activity;GO:0005488//binding;GO:0005506//iron ion binding;GO:0016740//transferase activity;GO:0016782//transferase activity, transferring sulfur-containing groups;GO:0016783//sulfurtransferase activity;GO:0016992//lipoate synthase activity;GO:0043167//ion binding;GO:0043169//cation binding;GO:0046872//metal …	GO:0001505//regulation of neurotransmitter levels;GO:0001838//embryonic epithelial tube formation;GO:0001841//neural tube formation;GO:0001843//neural tube closure;GO:0002009//morphogenesis of an epithelium;GO:0002237//response to molecule of bacterial origin;GO:0006082//organic acid metabolic process;GO:0006464//cellular protein modification process;GO:0006520//cellular amino acid metabolic proc…	-
ncbi_4336045	darkmagenta	326.464	LOC4336045	12.715	14.185	14.383	14.978	16.189	15.716	3.929	3.85	4.288	9.648	11.096	12.436	11.822	7.489	12.044	19.391	16.049	17.987	ran guanine nucleotide release factor, transcript variant X1	-	-	-	-	GO:0005575//cellular_component;GO:0005622//intracellular;GO:0005623//cell;GO:0005634//nucleus;GO:0005654//nucleoplasm;GO:0005737//cytoplasm;GO:0005783//endoplasmic reticulum;GO:0005791//rough endoplasmic reticulum;GO:0005829//cytosol;GO:0005886//plasma membrane;GO:0005901//caveola;GO:0005911//cell-cell junction;GO:0012505//endomembrane system;GO:0014704//intercalated disc;GO:0016020//membrane;GO:…	GO:0003674//molecular_function;GO:0005085//guanyl-nucleotide exchange factor activity;GO:0005087//Ran guanyl-nucleotide exchange factor activity;GO:0005088//Ras guanyl-nucleotide exchange factor activity;GO:0005215//transporter activity;GO:0005488//binding;GO:0005515//protein binding;GO:0008536//Ran GTPase binding;GO:0008565//protein transporter activity;GO:0016247//channel regulator activity;GO:…	GO:0001947//heart looping;GO:0002009//morphogenesis of an epithelium;GO:0002027//regulation of heart rate;GO:0002028//regulation of sodium ion transport;GO:0003007//heart morphogenesis;GO:0003008//system process;GO:0003013//circulatory system process;GO:0003015//heart process;GO:0003143//embryonic heart tube morphogenesis;GO:0003254//regulation of membrane depolarization;GO:0006403//RNA localizat…	-
ncbi_4336091	darkmagenta	468.753	LOC4336091	0	0.063	0	0	0	0	0.63	0.743	1.95	0	0	0	0	0.161	0.124	0	0	0	MLP-like protein 423	-	-	-	-	GO:0005575//cellular_component;GO:0016020//membrane	-	GO:0006950//response to stress;GO:0006952//defense response;GO:0008150//biological_process;GO:0009607//response to biotic stimulus;GO:0050896//response to stimulus	-
ncbi_4336129	darkmagenta	550.295	LOC4336129	0.981	0.466	0.399	0.412	0.469	0.795	2.605	2.885	3.508	0.485	0.237	0.473	0.131	0.592	0.49	0.175	0.557	0.915	glycerophosphodiester phosphodiesterase GDPDL3	-	-	-	-	GO:0031410//cytoplasmic vesicle	-	-	-
ncbi_4336142	darkmagenta	545.145	LOC4336142	0.875	0.484	0.425	0.547	0.589	0.829	3.273	4.575	4.204	0.194	0.492	0.431	0.695	1.058	0.896	0.213	0.389	0.48	beta-glucosidase 10-like, transcript variant X1	Metabolism;Metabolism;Metabolism;Metabolism;Metabolism	Global and overview maps;Global and overview maps;Biosynthesis of other secondary metabolites;Carbohydrate metabolism;Metabolism of other amino acids	ko01100//Metabolic pathways;ko01110//Biosynthesis of secondary metabolites;ko00940//Phenylpropanoid biosynthesis;ko00500//Starch and sucrose metabolism;ko00460//Cyanoamino acid metabolism	K01188;K01188;K01188;K01188;K01188	GO:0031410//cytoplasmic vesicle	-	-	-
ncbi_4336258	darkmagenta	264.572	LOC4336258	7.535	13.31	8.887	2.566	7.14	3.981	23.027	13.537	28.396	3.483	2.697	4.611	11.778	8.023	18.088	8.192	3.703	11.812	probable calcium-binding protein CML22	Organismal Systems	Environmental adaptation	ko04626//Plant-pathogen interaction	K13448	GO:0009536//plastid	-	-	-
ncbi_4336272	darkmagenta	640.287	LOC4336272	0.429	0.54	0.262	0.315	0.181	0.152	3.249	2.031	3.635	0.261	0.026	0.19	0.134	0.196	0.326	0.025	0.086	0.253	cytochrome b561 and DOMON domain-containing protein At3g07570	-	-	-	-	-	-	-	-
ncbi_4336278	darkmagenta	388.268	LOC4336278	0.234	0.859	0.187	0.155	0.051	0.1	1.368	0.69	1.449	0.085	0.103	0.213	0.105	0	0.049	0.049	0.127	0	uncharacterized LOC4336278	-	-	-	-	-	-	-	-
ncbi_4336333	darkmagenta	553.784	LOC4336333	2.486	3.021	2.723	2.996	3.068	3.765	12.189	10.713	16.427	3.901	3.63	3.724	6.742	6.636	5.471	5.138	3.06	4.206	filament-like plant protein 7, transcript variant X2	-	-	-	-	-	GO:0005524//ATP binding	GO:0007059//chromosome segregation;GO:0030261//chromosome condensation	-
ncbi_4336344	darkmagenta	87.0422	LOC4336344	1.465	1.723	1.348	0.98	1.503	1.23	1.749	2.116	2.753	1.227	1.033	1.221	1.671	1.781	1.575	1.519	1.51	2.386	uncharacterized LOC4336344, transcript variant X1	-	-	-	-	-	-	-	-
ncbi_4336345	darkmagenta	346.706	LOC4336345	9.631	8.246	9.109	8.947	9.691	10.182	2.041	1.755	1.796	5.764	6.722	6.804	8.185	6.373	7.86	9.263	11.612	11.844	DNA mismatch repair protein MSH1, mitochondrial, transcript variant X1	-	-	-	-	GO:0005575//cellular_component;GO:0005622//intracellular;GO:0005623//cell;GO:0005737//cytoplasm;GO:0005739//mitochondrion;GO:0009507//chloroplast;GO:0009536//plastid;GO:0009579//thylakoid;GO:0016020//membrane;GO:0032300//mismatch repair complex;GO:0032991//protein-containing complex;GO:0034357//photosynthetic membrane;GO:0042651//thylakoid membrane;GO:0043226//organelle;GO:0043227//membrane-bound…	GO:0000166//nucleotide binding;GO:0000217//DNA secondary structure binding;GO:0000404//heteroduplex DNA loop binding;GO:0003674//molecular_function;GO:0003676//nucleic acid binding;GO:0003677//DNA binding;GO:0003684//damaged DNA binding;GO:0003690//double-stranded DNA binding;GO:0003824//catalytic activity;GO:0005488//binding;GO:0005524//ATP binding;GO:0008094//DNA-dependent ATPase activity;GO:00…	GO:0000002//mitochondrial genome maintenance;GO:0006139//nucleobase-containing compound metabolic process;GO:0006259//DNA metabolic process;GO:0006281//DNA repair;GO:0006298//mismatch repair;GO:0006725//cellular aromatic compound metabolic process;GO:0006807//nitrogen compound metabolic process;GO:0006950//response to stress;GO:0006974//cellular response to DNA damage stimulus;GO:0006996//organel…	-
ncbi_4336352	darkmagenta	286.987	LOC4336352	45.445	33.378	51.707	51.077	50.297	47.036	16.643	14.306	18.745	35.859	38.448	37.87	51.122	33.014	29.197	56.161	41.311	39.232	uncharacterized LOC4336352, transcript variant X2	-	-	-	-	-	-	-	-
ncbi_4336355	darkmagenta	483.756	LOC4336355	0.119	0.064	0.03	0.049	0	0.095	2.382	1.193	1.978	0.326	0.458	0.408	0	0	0	0	0	0	transcription factor WER	-	-	-	-	GO:0055052//ATP-binding cassette (ABC) transporter complex, substrate-binding subunit-containing	GO:0015220//choline transmembrane transporter activity	GO:0015871//choline transport	MYB
ncbi_4336396	darkmagenta	420.598	LOC4336396	1.151	1.266	1.314	1.165	0.891	1.647	6.903	5.854	9.47	0.663	0.798	0.588	4.986	3.519	3.04	2.763	1.17	2.45	casein kinase 1-like	-	-	-	-	-	GO:0004672//protein kinase activity;GO:0005524//ATP binding	GO:0006468//protein phosphorylation	-
ncbi_4336402	darkmagenta	43.3938	LOC4336402	16.895	18.045	16.623	19.804	19.441	26.866	28.221	21.766	31.784	11.291	9.688	9.74	14.843	18.21	13.141	26.901	19.03	24.155	probable low-specificity L-threonine aldolase 1, transcript variant X1	Metabolism;Metabolism;Metabolism;Metabolism	Global and overview maps;Global and overview maps;Global and overview maps;Amino acid metabolism	ko01100//Metabolic pathways;ko01110//Biosynthesis of secondary metabolites;ko01230//Biosynthesis of amino acids;ko00260//Glycine, serine and threonine metabolism	K01620;K01620;K01620;K01620	GO:0005575//cellular_component;GO:0005622//intracellular;GO:0005623//cell;GO:0005737//cytoplasm;GO:0005829//cytosol;GO:0044424//intracellular part;GO:0044444//cytoplasmic part;GO:0044464//cell part	GO:0003674//molecular_function;GO:0003824//catalytic activity;GO:0004793//threonine aldolase activity;GO:0008483//transaminase activity;GO:0008710//8-amino-7-oxononanoate synthase activity;GO:0008732//L-allo-threonine aldolase activity;GO:0016829//lyase activity;GO:0016830//carbon-carbon lyase activity;GO:0016832//aldehyde-lyase activity;GO:0030170//pyridoxal phosphate binding	GO:0001505//regulation of neurotransmitter levels;GO:0006082//organic acid metabolic process;GO:0006520//cellular amino acid metabolic process;GO:0006544//glycine metabolic process;GO:0006545//glycine biosynthetic process;GO:0006566//threonine metabolic process;GO:0006567//threonine catabolic process;GO:0006807//nitrogen compound metabolic process;GO:0008150//biological_process;GO:0008152//metabo…	-
ncbi_4336415	darkmagenta	599.325	LOC4336415	75.701	66.278	41.077	2.609	7.231	6.439	188.634	136.414	215.475	10.656	10.357	14.717	17.644	33.55	48.108	6.311	4.873	33.85	phenylalanine ammonia-lyase	Metabolism;Metabolism;Metabolism;Metabolism	Global and overview maps;Global and overview maps;Biosynthesis of other secondary metabolites;Amino acid metabolism	ko01100//Metabolic pathways;ko01110//Biosynthesis of secondary metabolites;ko00940//Phenylpropanoid biosynthesis;ko00360//Phenylalanine metabolism	K10775;K10775;K10775;K10775	-	GO:0004397//histidine ammonia-lyase activity;GO:0016841//ammonia-lyase activity;GO:0050368//tyrosine 2,3-aminomutase activity	GO:0006548//histidine catabolic process;GO:0009058//biosynthetic process;GO:0009698//phenylpropanoid metabolic process	-
ncbi_4336447	darkmagenta	77.5193	LOC4336447	0.237	0.23	0.378	0.626	0.385	0.628	0.645	0.97	1.725	0.674	0.441	0.781	0.425	0.648	0.249	1.068	0.429	0.457	UDP-glycosyltransferase 82A1, transcript variant X1	-	-	-	-	-	GO:0008194//UDP-glycosyltransferase activity	-	-
ncbi_4336457	darkmagenta	449.138	LOC4336457	8.39	10.484	6.703	3.413	5.409	4.067	18.63	14.25	28.131	5.095	4.809	6.952	8.455	7.388	10.729	7.637	6.741	10.43	GEM-like protein 4	-	-	-	-	-	-	-	-
ncbi_4336461	darkmagenta	376.833	LOC4336461	6.011	5.561	7.198	9.371	8.513	9.831	2.094	1.832	2.754	8.089	9.019	8.629	8.898	4.866	5.211	10.547	7.919	8.742	mitochondrial thiamine diphosphate carrier 1, transcript variant X2	-	-	-	-	-	-	-	-
ncbi_4336486	darkmagenta	705.16	LOC4336486	1.11	1.409	0.936	0.204	0.668	0.524	8.373	6.585	10.566	0.314	0.513	0.898	0.692	2.883	2.62	0.311	0.469	0.953	probable galacturonosyltransferase-like 3	-	-	-	-	GO:0000139//Golgi membrane;GO:0005575//cellular_component;GO:0005622//intracellular;GO:0005623//cell;GO:0005737//cytoplasm;GO:0005794//Golgi apparatus;GO:0012505//endomembrane system;GO:0016020//membrane;GO:0016021//integral component of membrane;GO:0031090//organelle membrane;GO:0031224//intrinsic component of membrane;GO:0031984//organelle subcompartment;GO:0043226//organelle;GO:0043227//membra…	GO:0003674//molecular_function;GO:0003824//catalytic activity;GO:0008194//UDP-glycosyltransferase activity;GO:0016499//orexin receptor activity;GO:0016740//transferase activity;GO:0016757//transferase activity, transferring glycosyl groups;GO:0016758//transferase activity, transferring hexosyl groups;GO:0047262//polygalacturonate 4-alpha-galacturonosyltransferase activity	GO:0000271//polysaccharide biosynthetic process;GO:0005975//carbohydrate metabolic process;GO:0005976//polysaccharide metabolic process;GO:0007186//G protein-coupled receptor signaling pathway;GO:0007631//feeding behavior;GO:0008150//biological_process;GO:0008152//metabolic process;GO:0009058//biosynthetic process;GO:0009059//macromolecule biosynthetic process;GO:0009987//cellular process;GO:0010…	-
ncbi_4336503	darkmagenta	11.3251	LOC4336503	72.36	64.96	72.932	66.842	60.45	58.63	91.534	47.521	91.748	46.552	46.984	42.349	40.442	28.589	31.718	78.953	76.879	70.447	probable ascorbate-specific transmembrane electron transporter 2	-	-	-	-	GO:0005575//cellular_component;GO:0016020//membrane;GO:0016021//integral component of membrane;GO:0031224//intrinsic component of membrane;GO:0044425//membrane part	GO:0003674//molecular_function;GO:0003824//catalytic activity;GO:0005488//binding;GO:0016491//oxidoreductase activity;GO:0043167//ion binding;GO:0043169//cation binding;GO:0046872//metal ion binding	GO:0008150//biological_process;GO:0008152//metabolic process;GO:0055114//oxidation-reduction process	-
ncbi_4336507	darkmagenta	388.696	LOC4336507	3.028	2.284	1.775	0.957	0.986	1.262	3.892	2.902	5.182	1.459	2.004	2.258	0.766	2.19	1.686	0.521	1.076	1.079	probable LRR receptor-like serine/threonine-protein kinase At1g63430, transcript variant X1	-	-	-	-	GO:0005575//cellular_component;GO:0005623//cell;GO:0005886//plasma membrane;GO:0016020//membrane;GO:0016021//integral component of membrane;GO:0031224//intrinsic component of membrane;GO:0044425//membrane part;GO:0044464//cell part;GO:0071944//cell periphery	GO:0000166//nucleotide binding;GO:0003674//molecular_function;GO:0003824//catalytic activity;GO:0004672//protein kinase activity;GO:0004674//protein serine/threonine kinase activity;GO:0005488//binding;GO:0005515//protein binding;GO:0005524//ATP binding;GO:0008144//drug binding;GO:0016301//kinase activity;GO:0016740//transferase activity;GO:0016772//transferase activity, transferring phosphorus-c…	GO:0006464//cellular protein modification process;GO:0006468//protein phosphorylation;GO:0006793//phosphorus metabolic process;GO:0006796//phosphate-containing compound metabolic process;GO:0006807//nitrogen compound metabolic process;GO:0008150//biological_process;GO:0008152//metabolic process;GO:0009987//cellular process;GO:0016310//phosphorylation;GO:0019538//protein metabolic process;GO:00362…	-
ncbi_4336515	darkmagenta	554.368	LOC4336515	20.499	24.168	14.167	6.394	7.583	8.802	95.23	60.635	108.677	10.156	11.823	12.451	27.192	7.24	6.225	22.326	5.066	7.582	beta-fructofuranosidase 1	Metabolism;Metabolism;Metabolism;Metabolism	Global and overview maps;Global and overview maps;Carbohydrate metabolism;Carbohydrate metabolism	ko01100//Metabolic pathways;ko01110//Biosynthesis of secondary metabolites;ko00500//Starch and sucrose metabolism;ko00052//Galactose metabolism	K01193;K01193;K01193;K01193	-	GO:0004553//hydrolase activity, hydrolyzing O-glycosyl compounds	GO:0005975//carbohydrate metabolic process	-
ncbi_4336522	darkmagenta	351.744	LOC4336522	9.302	6.725	8.258	5.596	5.214	5.035	11.028	11.018	14.407	6.428	6.014	5.8	3.962	7.226	7.163	1.572	4.035	2.857	cysteine-rich repeat secretory protein 15	-	-	-	-	GO:0031410//cytoplasmic vesicle	-	-	-
ncbi_4336535	darkmagenta	628.463	LOC4336535	3.604	4.864	3.683	1.293	1.613	0.761	16.043	13.499	21.129	1.484	1.451	1.038	1.573	1.909	1.032	2.045	0.788	1.218	B-box zinc finger protein 20, transcript variant X1	-	-	-	-	-	GO:0008270//zinc ion binding	-	DBB
ncbi_4336540	darkmagenta	372.306	LOC4336540	0.217	0.207	0.064	0.042	0.055	0.027	0.684	1.128	0.762	0.105	0.028	0.015	0.115	0.245	0.497	0.027	0.058	0.123	trihelix transcription factor GTL1, transcript variant X2	-	-	-	-	-	-	-	Trihelix
ncbi_4336556	darkmagenta	381.157	LOC4336556	1.112	0.703	0.69	0.951	0.333	0.774	2.202	2.299	1.949	0.594	0.546	0.568	0.345	0.631	0.242	0.04	0.347	0.296	cyclin-P4-1-like	-	-	-	-	-	GO:0019901//protein kinase binding	GO:0000079//regulation of cyclin-dependent protein serine/threonine kinase activity	-
ncbi_4336585	darkmagenta	577.354	LOC4336585	1.432	1.201	0.834	0.131	0.086	0.211	3.482	1.965	4.128	0.254	0.174	0.226	0.447	0.944	0.251	0	0.252	0.154	ethylene-responsive transcription factor ERF038	-	-	-	-	-	GO:0003700//DNA-binding transcription factor activity	GO:0006355//regulation of transcription, DNA-templated	ERF
ncbi_4336587	darkmagenta	82.584	LOC4336587	4.201	3.752	2.967	1.613	3.265	2.299	9.002	5.935	8.952	0.85	1.209	0.676	1.287	2.054	6.832	2.585	2.498	9.345	ethylene-responsive transcription factor ERF038	-	-	-	-	-	GO:0003700//DNA-binding transcription factor activity	GO:0006355//regulation of transcription, DNA-templated	ERF
ncbi_4336608	darkmagenta	506.803	LOC4336608	0.664	0.636	0.295	0.061	0.28	0.118	2.872	2.561	2.608	0.84	0.807	0.882	1.119	1.683	1.049	0.194	0.334	0.356	acyl-acyl carrier protein thioesterase ATL3, chloroplastic, transcript variant X2	-	-	-	-	GO:0005737//cytoplasm	GO:0005515//protein binding;GO:0016790//thiolester hydrolase activity	GO:0006633//fatty acid biosynthetic process	-
ncbi_4336630	darkmagenta	348.263	LOC4336630	38.823	46.562	36.462	9.232	19.546	12.848	53.445	54	75.166	17.793	18.835	19.594	3.243	35.932	26.632	9.185	13.176	18.209	cis-zeatin O-glucosyltransferase 1	Metabolism	Metabolism of terpenoids and polyketides	ko00908//Zeatin biosynthesis	K13495	-	GO:0003674//molecular_function;GO:0003824//catalytic activity;GO:0008194//UDP-glycosyltransferase activity;GO:0016740//transferase activity;GO:0016757//transferase activity, transferring glycosyl groups;GO:0016758//transferase activity, transferring hexosyl groups;GO:0035251//UDP-glucosyltransferase activity;GO:0046527//glucosyltransferase activity;GO:0050502//cis-zeatin O-beta-D-glucosyltransfer…	GO:0008150//biological_process;GO:0008152//metabolic process	-
ncbi_4336644	darkmagenta	524.644	LOC4336644	5.691	7.058	5.82	5.976	7.094	5.766	17.29	12.459	18.629	5.101	5.998	5.879	9.95	8.541	5.22	7.414	5.35	6.774	uncharacterized LOC4336644	-	-	-	-	-	-	-	-
ncbi_4336670	darkmagenta	374.504	LOC4336670	0.251	0.569	0.184	0.044	0.029	0	0.904	0.396	1.054	0.183	0.11	0.172	0.367	0.161	0.159	0.055	0.091	0.025	cyclin-B2-1-like, transcript variant X1	-	-	-	-	GO:0005575//cellular_component;GO:0005622//intracellular;GO:0005623//cell;GO:0005634//nucleus;GO:0043226//organelle;GO:0043227//membrane-bounded organelle;GO:0043229//intracellular organelle;GO:0043231//intracellular membrane-bounded organelle;GO:0044424//intracellular part;GO:0044464//cell part	-	GO:0000160//phosphorelay signal transduction system;GO:0007049//cell cycle;GO:0008150//biological_process;GO:0009987//cellular process;GO:0051301//cell division	-
ncbi_4336706	darkmagenta	162.071	LOC4336706	2.457	6.218	3.502	5.145	9.41	3.55	16.834	14.505	20.628	1.731	1.292	1.827	7.837	5.626	5.689	14.351	2.404	12.279	RHOMBOID-like protein 2	-	-	-	-	GO:0005887//integral component of plasma membrane;GO:0016021//integral component of membrane	GO:0004252//serine-type endopeptidase activity	GO:0006464//cellular protein modification process;GO:0019538//protein metabolic process	-
ncbi_4336708	darkmagenta	313.185	LOC4336708	8.488	6.899	7.383	5.519	4.917	7.77	15.75	14.232	22.467	9.868	10.753	7.687	14.57	8.637	9.173	8.353	6.833	5.466	protein IQ-DOMAIN 1	-	-	-	-	-	GO:0005515//protein binding	-	-
ncbi_4336714	darkmagenta	430.039	LOC4336714	6.232	7.833	5.365	6.92	8.971	6.498	13.748	11.137	14.21	5.485	6.599	6.135	4.637	7.124	5.733	5.943	7.549	6.813	probable methyltransferase PMT15, transcript variant X1	-	-	-	-	-	GO:0008168//methyltransferase activity	-	-
ncbi_4336754	darkmagenta	544.915	LOC4336754	0	0	0	0.092	0.03	0.059	0.809	1.019	0.887	0	0	0.032	0	0.126	0.117	0	0	0	probable ferric reduction oxidase 1	-	-	-	-	-	GO:0009055//electron transfer activity;GO:0016002//sulfite reductase activity;GO:0016491//oxidoreductase activity	GO:0006790//sulfur compound metabolic process;GO:0009292//genetic transfer;GO:0055114//oxidation-reduction process	-
ncbi_4336830	darkmagenta	686.045	LOC4336830	11.855	12.885	10.516	10.776	10.435	10.143	38.093	34.325	46.741	13.674	14.252	15.969	12.036	20.689	16.012	11.34	10.565	11.45	WEB family protein At5g16730, chloroplastic	-	-	-	-	GO:0009536//plastid	-	-	-
ncbi_4336890	darkmagenta	520.007	LOC4336890	0.569	0.468	0.271	0.045	0.059	0.144	2.137	1.568	2.875	0.025	0.089	0.062	0.487	1.709	0.913	0.313	0.589	0.157	pectin acetylesterase 7	-	-	-	-	-	GO:0016787//hydrolase activity	-	-
ncbi_4336899	darkmagenta	106.164	LOC4336899	6.163	5.396	5.419	10.709	8.221	9.232	12.763	9.084	13.381	6.861	6.984	8.153	4.377	3.705	2.55	4.039	6.011	3.663	uncharacterized LOC4336899, transcript variant X1	-	-	-	-	GO:0005739//mitochondrion	-	-	-
ncbi_4336904	darkmagenta	57.369	LOC4336904	0.08	2.159	1.68	0.066	4.165	0.68	5.104	7.873	9.729	0.073	0.219	0.046	0.944	0.731	7.204	0.967	0	9.474	xyloglucan endotransglucosylase/hydrolase protein 24	-	-	-	-	GO:0031410//cytoplasmic vesicle	-	-	-
ncbi_4336964	darkmagenta	353.369	LOC4336964	23.797	20.83	14.98	0.13	0.426	1.001	56.889	55.24	73.679	16.058	10.971	14.164	27.027	67.996	34.457	4.949	5.832	3.148	pEARLI1-like lipid transfer protein 3	-	-	-	-	-	-	-	-
ncbi_4336969	darkmagenta	425.854	LOC4336969	2.939	2.819	3.098	3.219	4.026	3.965	0.895	1.1	1.155	3.236	3.517	2.688	3.584	2.899	2.467	2.917	3.626	3.309	pentatricopeptide repeat-containing protein At1g79490, mitochondrial	-	-	-	-	GO:0005575//cellular_component;GO:0005622//intracellular;GO:0005623//cell;GO:0005737//cytoplasm;GO:0005739//mitochondrion;GO:0043226//organelle;GO:0043227//membrane-bounded organelle;GO:0043229//intracellular organelle;GO:0043231//intracellular membrane-bounded organelle;GO:0044424//intracellular part;GO:0044444//cytoplasmic part;GO:0044464//cell part	GO:0003674//molecular_function;GO:0003676//nucleic acid binding;GO:0003723//RNA binding;GO:0003824//catalytic activity;GO:0004518//nuclease activity;GO:0004519//endonuclease activity;GO:0005488//binding;GO:0016787//hydrolase activity;GO:0016788//hydrolase activity, acting on ester bonds;GO:0097159//organic cyclic compound binding;GO:1901363//heterocyclic compound binding	GO:0006139//nucleobase-containing compound metabolic process;GO:0006725//cellular aromatic compound metabolic process;GO:0006807//nitrogen compound metabolic process;GO:0008150//biological_process;GO:0008152//metabolic process;GO:0009451//RNA modification;GO:0009987//cellular process;GO:0016070//RNA metabolic process;GO:0034641//cellular nitrogen compound metabolic process;GO:0043170//macromolecu…	-
ncbi_4336977	darkmagenta	700.873	LOC4336977	0.612	1.001	0.995	0.674	0.785	1.107	28.87	23.91	37.372	0.784	0.571	1.083	2.543	8.15	2.788	0.214	0.431	0.35	UDP-N-acetylglucosamine diphosphorylase 2	Metabolism;Metabolism	Global and overview maps;Carbohydrate metabolism	ko01100//Metabolic pathways;ko00520//Amino sugar and nucleotide sugar metabolism	K00972;K00972	-	GO:0005525//GTP binding;GO:0070568//guanylyltransferase activity;GO:0070569//uridylyltransferase activity	GO:0006777//Mo-molybdopterin cofactor biosynthetic process	-
ncbi_4336989	darkmagenta	166.205	LOC4336989	12.518	12.461	14.12	11.797	15.097	15.44	7.877	8.065	8.129	18.517	19.343	16.44	14.978	16.263	17.938	20.579	21.773	21.647	APO protein 1, chloroplastic, transcript variant X1	-	-	-	-	GO:0005575//cellular_component;GO:0005622//intracellular;GO:0005623//cell;GO:0005737//cytoplasm;GO:0009507//chloroplast;GO:0009536//plastid;GO:0043226//organelle;GO:0043227//membrane-bounded organelle;GO:0043229//intracellular organelle;GO:0043231//intracellular membrane-bounded organelle;GO:0044424//intracellular part;GO:0044444//cytoplasmic part;GO:0044464//cell part	GO:0003674//molecular_function;GO:0003676//nucleic acid binding;GO:0003723//RNA binding;GO:0005488//binding;GO:0097159//organic cyclic compound binding;GO:1901363//heterocyclic compound binding	-	-
ncbi_4336990	darkmagenta	552.319	LOC4336990	0	0	0.172	0	0	0	1.422	1.311	1.377	0.039	0	0	0	0.079	0.226	0.226	0.039	0.125	uncharacterized LOC4336990	-	-	-	-	-	GO:0046872//metal ion binding	-	-
ncbi_4337026	darkmagenta	311.313	LOC4337026	0.203	0.609	0.438	0.104	0.239	0.298	0.859	0.762	1.261	0.149	0.256	0.232	0.799	0.576	0.435	0.299	0.228	0.365	BAG family molecular chaperone regulator 1, transcript variant X1	-	-	-	-	-	GO:0003674//molecular_function;GO:0005488//binding;GO:0005515//protein binding;GO:0051087//chaperone binding	-	-
[truncated: 717 more rows]
